# Supplementary material for: Intratumor graph neural network recovers hidden prognostic value of multi-biomarker spatial heterogeneity
Source: Nat Commun. 2022 Jul 22;13:4250. doi: 10.1038/s41467-022-31771-w (PMC9307796; doi:10.1038/s41467-022-31771-w)
Supplement: Supplementary file 4 — Source Data [file 41467_2022_31771_MOESM4_ESM.zip]

Archive with 17 entries (17 files):
- Source Data/Figure_2.xlsx
- Source Data/Figure_3.xlsx
- Source Data/Figure_4.xlsx
- Source Data/Figure_S1.xlsx
- Source Data/Figure_S10.xlsx
- Source Data/Figure_S3.xlsx
- Source Data/Figure_S4.xlsx
- Source Data/Figure_S5.xlsx
- Source Data/Figure_S6.xlsx
- Source Data/Figure_S7.xlsx
- Source Data/Figure_S8.xlsx
- Source Data/Figure_S9.xlsx
- Source Data/Table_10.xlsx
- Source Data/Table_S5.xlsx
- Source Data/Table_S6.xlsx
- Source Data/Table_S7.xlsx
- Source Data/Table_S9.xlsx
