# Supplementary material for: Intratumor graph neural network recovers hidden prognostic value of multi-biomarker spatial heterogeneity
Source: Nat Commun. 2022 Jul 22;13:4250. doi: 10.1038/s41467-022-31771-w (PMC9307796; doi:10.1038/s41467-022-31771-w)
Supplement: Supplementary file 4 — Source Data [file 41467_2022_31771_MOESM4_ESM.zip › Source Data/Figure_S10.xlsx]

## Sheet: TACS_percentages
id	y	DFS	STATUS	TACS1	TACS2	TACS3	TACS4	TACS5	TACS6	TACS7	TACS8
1	1	21	1	0	0	0	0	0.445	0.667	0.111	0
2	1	23	1	0	0.375	0	0.125	0.25	0.5	0	0
3	1	9	1	0	0.5	0	0	0.125	0.625	0.5	0
4	1	20	1	0.4	1	0	0	0	0	0	0
5	1	30	1	0	0.111	0	0	0.334	0.778	0.111	0
6	1	18	1	0	0	0	0	0.334	0.778	0	0
7	1	15	1	0.5	0.625	0	0.5	0	0	0.625	0
8	1	12	1	0.714	0.286	0.143	0	0	0.714	0	0
9	1	15	1	0.125	0.5	0	0.5	0	0.5	0.375	0
10	1	12	1	0.125	0.125	0	0.375	0	0.5	0.375	0
11	1	18	1	0	0.7	0	0.2	0	0.2	0.3	0
12	1	13	1	0	0.75	0	0.25	0	0	0.5	0.75
13	1	24	1	0	0.455	0.091	0.182	0.091	0.364	0	0
14	1	10	1	0	0.2	0	0.5	0.3	0.2	0.2	0
15	1	12	1	0	0	0	0	0.625	0.25	0.125	0.125
16	1	9	1	0	0	0	0.75	0	0.25	1	0
17	1	12	1	0.222	0	0	0.556	0.222	0	0.556	0.111
18	1	6	1	0	0	0	0.1	0	0.9	0.1	0
19	1	8	1	0	0	0	0.2	0.8	0	0	0
20	1	11	1	0.143	0	0	0	0.571	0.143	0.571	0
21	1	19	1	0	0	0	0.286	0.143	0.429	0.286	0
22	1	16	1	0	0	0	0.333	0	0.5	0	0
23	1	28	1	0.167	0.5	0	0	0.5	0.333	0	0
24	1	42	1	0	0	0	0	0.4	0.6	0	0
25	1	44	1	0	0.571	0	0	0.286	0.143	0.857	0
26	1	47	1	0.222	0.778	0.333	0.222	0.111	0	0.222	0
27	1	45	1	0.222	0.667	0	0.222	0	0.111	0.889	0
28	1	36	1	0	0.455	0	0.091	0.273	0.636	0.091	0
29	1	12	1	0.286	0.857	0	0	0	0.143	0.857	0
30	1	47	1	0	0	0	0.8	0.2	0	0.8	0
31	1	54	1	0.143	0.286	0.286	0.286	0	0.286	0.143	0
32	1	12	1	0	0	0	0.333	0	0.333	0.333	0
33	1	18	1	1	0	0	0	0	0	1	0
34	0	76	1	0	0	0.2	0.6	0.4	0.2	0.4	0
35	0	91	1	0	0.143	0	1	0	0	0.429	0
36	0	70	1	0	0	0	0.333	0	0.833	0.167	0
37	0	116	0	0	0	0	0.833	0	0	0.833	0
38	0	109	0	0.286	0	0	1	0	0	1	0
39	0	70	0	0.167	0.167	0	0.167	0.667	0	0.167	0
40	0	120	0	0.2	0.4	0	1	0	0	1	0
41	0	66	0	0.167	0	0	0.833	0	0	0.667	0
42	0	83	0	0	0	0	0.333	0.5	0.167	0.333	0
43	0	88	0	0.25	0	0	0.25	0.25	0.25	0.25	0
44	0	75	0	0.2	0.6	0	0.8	0	0	0.2	0
45	0	84	0	0.333	0	0	0	0	0	1	0
46	0	84	0	0.5	0.5	0	0.75	0.25	0	0.5	0
47	0	82	0	0.333	0	0	0.667	0	0	0.667	0.333
48	0	81	0	0	0	0	1	0	0	0	0
49	0	82	0	0.2	0.6	0	0.6	0	0	0.6	0
50	0	79	0	0	0	0	1	0	0	0	0
51	0	79	0	0.5	0.75	0	0	0	0	0.5	0
52	0	79	0	1	0	0	0	0	0	1	0
53	0	78	0	0	0	0	1	0	0	0.5	0
54	0	76	0	0.2	0.8	0	0.6	0	0	0	0
55	0	76	0	0	0.833	0	0.5	0	0	0.833	0
56	0	76	0	0	0	0	0.8	0	0.2	0	0
57	0	76	0	0	0.833	0	0.333	0	0.167	0.667	0
58	0	75	0	0.625	0.5	0	0.625	0	0	0.5	0
59	0	75	0	0	1	0	0.25	0	0	1	0
60	0	75	0	0	0.556	0	0.556	0	0	0.222	0
61	0	75	0	0.667	0.667	0.167	0	0.333	0	0	0
62	0	74	0	1	0.667	0	0	0	0	1	0
63	0	73	0	0.4	0.2	0	0.8	0	0	0.4	0
64	0	73	0	0.167	0.333	0	0.5	0	0	0.5	0
65	1	44	1	0.083	0	0	0.917	0	0	0.083	0
66	1	16	1	0	0.083	0	0.917	0	0	0.5	0
67	0	83	0	0.636	0.364	0	0.455	0.091	0	0.727	0
68	0	75	0	1	0.222	0	0.333	0	0	0.556	0
69	0	75	0	0.5	0	0	0	0.5	0.5	0.5	0
70	0	75	0	0.25	0.25	0	0.625	0.125	0	0.125	0
71	0	74	0	1	0.6	0	0	0	0	0.8	0
72	0	74	0	0.091	0.182	0	0.909	0	0	0.364	0
73	0	74	0	0.778	0.333	0	0.333	0	0	0.111	0
74	0	74	0	0.833	0.75	0	0.167	0	0	0.25	0
75	0	74	0	0.625	0.125	0	0.625	0.125	0	0	0
76	0	74	0	1	0.2	0	0.6	0	0	0.2	0
77	0	78	0	0.375	0.25	0	1	0	0	0.5	0
78	0	78	0	0.111	0	0	1	0	0	0.222	0
79	0	78	0	0.111	0	0	0.889	0	0	0.111	0
80	0	77	0	0.667	0.333	0	0	0	0	0	0
81	0	77	0	0	0	0	1	0	0	0.429	0
82	0	62	1	0.333	0	0	0.667	0.167	0.167	0.167	0
83	0	76	0	0	0	0	1	0	0	0.2	0
84	0	76	0	0.125	0.625	0	0.5	0	0	0.5	0
85	0	76	0	0	0	0	1	0	0	0	0
86	0	76	0	0.4	0	0.2	0.8	0	0.2	0	0
87	0	75	0	0.5	0.333	0	0.167	0	0.167	0	0
88	0	85	0	0.4	0.2	0.2	0.6	0	0	0	0
89	0	84	0	0.417	0	0	0.75	0	0	0.333	0
90	0	77	0	0	0.25	0	0.5	0	0.25	0	0
91	0	77	0	0.5	0	0	1	0	0	0.25	0
92	0	77	0	0.286	0	0	0.857	0	0	0.143	0
93	0	77	0	0.889	0.111	0	0.222	0	0	0.333	0
94	0	76	0	0.571	0	0	0.714	0	0	0.357	0
95	0	76	0	0.75	0	0	0.667	0.083	0.083	0.167	0
96	0	75	0	0	0	0	0.417	0.083	0.5	0	0
97	1	28	1	0.083	0	0	0.333	0.083	0.833	0.417	0.083
98	1	43	1	0.444	0.556	0	0	0.333	0.333	0.111	0.222
99	1	30	1	0.2	0.2	0	0.5	0.2	0.1	0	0
100	1	14	1	0.25	0.375	0	0.125	0.25	0.25	0	0
101	1	4	1	0	0	0	0	0.571	0.429	0	0.143
102	1	24	1	0	0	0	0.8	0	0	0	0.8
103	1	42	1	0	0	0	0.125	0.25	0.75	0	0
104	1	58	1	0.25	0	0	0.125	0	0.625	0.125	0
105	1	48	1	0.273	0.364	0.091	0.727	0	0.091	0	0.091
106	1	26	1	0.083	0.083	0	0.417	0.083	0.417	0.417	0.333
107	1	31	1	0.5	0.333	0	0.333	0	0.167	0	0
108	1	32	1	0.25	0.25	0	0	0	1	0.083	0.083
109	1	13	1	0	0	0.091	0	0.091	0.909	0.182	0.182
110	1	52	1	0.333	0.083	0	0.083	0.083	0.417	0.167	0.083
111	1	23	1	0	0	0	0.083	0.167	0.917	0	0.25
112	1	19	1	0.2	0.2	0.1	0	0.1	0.6	0	0.2
113	1	36	1	0	0	0	0.083	0.083	0.917	0	0.167
114	1	28	1	0.083	0	0	0.083	0.167	0.833	0	0
115	1	35	1	0.333	0.556	0.111	0	0.111	0.111	0.111	0
116	1	4	1	0.25	0	0	0	0.375	0.625	0	0
117	1	20	1	0.25	0.188	0	0.25	0	0.438	0	0.25
118	1	13	1	0	0	0	0	0.154	0.846	0.308	0.154
119	1	9	1	0.2	0	0	0	0	0.4	0	0.4
120	1	1	1	0	0	0	0	0.3	0.6	0	0.5
121	1	24	1	0.2	0	0	0.4	0	0.2	0	0.5
122	1	20	1	0.167	0	0	0.167	0	0.25	0	0.75
123	1	16	1	0	0	0	0.167	0.167	0.167	0.667	0
124	1	30	1	0	0	0	0.455	0	0	0	0.545
125	1	17	1	0.091	0	0	0.091	0.455	0.364	0	0.091
126	1	17	1	0	0	0	0	0	1	0	0.25
127	1	15	1	0	0	0	0	0.222	0.778	0	0
128	1	33	1	0.273	0	0	0.273	0.091	0.455	0	0.455
129	1	24	1	0	0	0	0.111	0.111	0.778	0	0.111
130	1	46	1	0.667	0.167	0	0.333	0	0	0.25	0.083
131	1	45	1	0.222	0	0	0	0.222	0.444	0	0.333
132	1	28	1	0	0	0	0	0	1	0	0.6
133	1	11	1	0	0	0	0	0.429	0.571	0	0
134	1	50	1	0.5	0	0	0.125	0	0.375	0	0.5
135	0	71	0	0.583	0.25	0	0.167	0	0	0	0.167
136	0	71	0	0	0	0	1	0	0	0	0
137	0	70	0	0	0	0	1	0	0	0	0
138	0	69	0	0.091	0	0	0.818	0	0	0	0.273
139	0	69	0	0.111	0	0	0.889	0	0	0	0.111
140	0	68	0	0.25	0	0	0.625	0	0	0	0.125
141	0	67	0	0.692	1	0	0.077	0	0	0.077	0
142	0	67	0	0.25	0	0	0.75	0	0	0.25	0
143	0	67	0	0.1	0	0	0.9	0	0	0	0.1
144	0	66	0	0	0	0	1	0	0	0	0.2
145	0	65	0	0.6	0.2	0	0.6	0	0	0.2	0.2
146	0	65	0	0.333	0.167	0	0	0.333	0.5	0	0
147	0	65	0	0.625	0.125	0.125	0.125	0.125	0.125	0	0
148	0	63	0	0.5	0	0.125	0.125	0.25	0.125	0	0
149	0	63	0	0	0	0	1	0	0	0.2	0
150	0	62	0	0.111	0	0	0.889	0	0	0	0
151	0	62	0	0.333	0.167	0	0.333	0	0	0.333	0
152	0	62	0	1	0	0	0	0	0	0	0
153	0	62	0	0	0	0	1	0	0	0	0
154	0	70	0	0.6	0	0	0.6	0	0	0	0.2
155	0	69	0	0	0	0	1	0	0	0	0
156	0	67	0	0.8	0	0	0.2	0	0	0	0
157	0	71	0	0.727	0.091	0.182	0.182	0.182	0.182	0	0
158	0	70	0	0.25	0	0	0.75	0	0	0	0
159	0	69	0	0	0	0	0	0.333	0.667	0	0
160	0	69	0	0	0.2	0	0	0	0.8	0	0
161	1	49	1	0.571	0.571	0	0.143	0	0	0	0
162	1	23	1	0.364	0.091	0.091	0.091	0.091	0.455	0	0.091
163	1	58	1	0.286	0.571	0	0	0	0.429	0	0.429
164	1	44	1	0.286	0	0	0.143	0.571	0	0	0
165	1	26	1	0.714	0	0	0	0	0.571	0	0
166	1	57	1	0.75	0.125	0.25	0	0.125	0.25	0	0.25
167	1	41	1	0.5	0.167	0	0.333	0	0	0	0
168	1	27	1	1	0.8	1	0	0	0	0.4	0
169	1	15	1	0	0	0	0	0.125	1	0	0
170	1	50	1	0.75	0.375	0	0.125	0	0	0.625	0
171	1	15	1	0.25	0.125	0	0.125	0.125	0.875	0.125	0.125
172	1	36	1	0.5	0	0	0	0	0.5	0	0
173	1	55	1	0.429	0	0	0.286	0.286	0.286	0	0
174	1	32	1	0.667	0.167	0	0	0	0.667	0.167	0
175	1	35	1	0	0	0	1	0	0.2	0	0
176	0	64	0	0.5	0	0	0.75	0	0	0	0
177	0	64	0	0.6	0.2	0	0.2	0.1	0.1	0.2	0
178	0	64	0	0	0	0	0	0.667	0.333	0	0
179	0	63	0	0.143	0	0	0.429	0.143	0.143	0.571	0
180	0	63	0	0.167	0	0.167	0.167	0	0.667	0	0
181	0	63	0	0.333	0	0	0	0.333	0	0	0
182	0	63	0	1	0.667	0	0.167	0	0	0.333	0
183	0	63	0	0.5	0	0	0	0.5	0	0	0
184	0	62	0	0.167	0	0	0.833	0	0	0	0
185	0	62	0	0.25	0	0	0.5	0	0.25	0	0
186	0	62	0	0.375	0.25	0	0.625	0	0.125	0	0
187	0	62	0	0.75	0.125	0	0.375	0	0.125	0	0.125
188	0	61	0	0.833	0	0	0.167	0	0	0	0
189	0	61	0	0.75	0.375	0	0.125	0.125	0.25	0	0
190	1	6	1	0	0.143	0	0	0.571	0.286	0	0
191	1	21	1	0.2	0	0	0	0.4	0.6	0	0
192	1	31	1	0.167	0	0	0	0.583	0.583	0.167	0
193	1	9	1	0.333	0.555	0	0.333	0.111	0.222	0.222	0
194	1	3	1	0	0.222	0	0	0.778	0.333	0	0
195	1	7	1	0	0	0	0	0.667	0.417	0	0
196	1	2	1	0	0	0	0.667	0.222	0	0	0.111
197	1	7	1	0	0	0	0.8	0	0	0.4	0
198	1	39	1	0	0.75	0	0.5	0	0.125	0.125	0.125
199	1	39	1	0	0.625	0	0	0.125	0.375	0.375	0
200	0	98	0	0.571	0.857	0	0.571	0	0	0.714	0
201	1	23	1	0	0.222	0.111	0	0	0.667	0.444	0
202	0	70	0	0.2	0	0	0.8	0	0	0.8	0
203	0	115	0	0	0.8	0	0.4	0	0	0.4	0
204	0	87	0	0.167	0.333	0	1	0	0	0.333	0
205	0	84	0	0.143	0.143	0	0	0.286	0.429	0.286	0.143
206	0	82	0	0	0.286	0	1	0	0	0.714	0
207	0	79	0	0	0.571	0	0.714	0	0	0.571	0
208	0	78	0	0.25	0.75	0	0	0.25	0	1	0
209	0	78	0	0	0.75	0	0.75	0	0	1	0
210	0	73	1	0.333	0	0	0.333	0.167	0.167	0.333	0
211	0	77	0	0.833	0.833	0	0	0	0	0	0
212	0	77	0	0	0.714	0	0.429	0.143	0.143	0.571	0
213	0	75	0	0	0	0	0.857	0	0	0.143	0
214	0	75	0	0	0	0	1	0	0	0.8	0
215	0	73	0	0.625	0.5	0.125	1	0	0	0	0
216	0	84	0	0.9	0	0	0.3	0	0	0.1	0
217	0	74	0	0	0	0	1	0	0	0	0
218	0	85	0	0.5	0.375	0	1	0	0	0.625	0
219	0	85	0	0.125	0	0	0.75	0.25	0	0.25	0
220	0	84	0	0.444	0.444	0	1	0	0	0.333	0
221	0	84	0	0.444	0	0	0.778	0	0	0	0
222	0	84	0	0.091	0	0	0.364	0.273	0.091	0	0
223	0	77	0	0.625	0.625	0	0.375	0	0	0.125	0
224	0	84	0	0.375	0.375	0	0.75	0.125	0	0.375	0
225	0	77	0	0.429	0	0	0.714	0	0	0	0
226	0	77	0	0.545	0.091	0	0.273	0	0.091	0.091	0
227	0	77	0	0.5	0.4	0	0.6	0	0.1	1	0
228	1	24	1	0.182	0.545	0	0	0	0.545	0.455	0
229	1	43	1	0.125	0	0	0.375	0.125	0.375	0	0.5
230	1	6	1	0.143	0	0.143	0.857	0	0	0	0.714
231	1	32	1	0	0	0	0.667	0.333	0	0	0.167
232	1	6	1	0.091	0	0	0.455	0.182	0.364	0	0.182
233	1	60	1	0.294	0	0	0.529	0.118	0.235	0	0.647
234	1	48	1	0	0	0	0.571	0.143	0.286	0	0
235	1	35	1	0.1	0.1	0	0.2	0.4	0.4	0.1	0
236	1	44	1	0.636	0	0	0.182	0.364	0.273	0	0.455
237	1	50	1	0.333	0	0.167	0.667	0	0.167	0.167	0
238	1	55	1	0.4	0.2	0	0	0	0.2	0	0.6
239	1	20	1	0.167	0	0	0	0.333	0.583	0	0.167
240	1	34	1	0	0	0	0	0.5	0.417	0.083	0.167
241	1	52	1	0	0	0	0.5	0	0	0	0
242	1	6	1	0	0	0	0.25	0	0.75	0	0.5
243	1	24	1	0.083	0	0	0.083	0.25	0.667	0	0
244	1	7	1	0	0	0	0	0	1	0	0
245	1	10	1	0.1	0.1	0	0.8	0	0	0	0.4
246	0	68	0	0.571	0	0	0.571	0	0	0	0
247	0	68	0	0.455	0.727	0	0	0	0	0.091	0.091
248	0	67	0	0.571	0.429	0	0.286	0	0	0	0
249	0	66	0	0.2	0	0	0.8	0	0	0	0
250	0	64	0	1	0.333	0	0	0	0	0	0
251	0	63	0	0	0	0	1	0	0	0	0
252	0	62	0	0.375	0	0	0.5	0	0	0	0.125
253	0	61	0	0.5	0	0	0.75	0	0	0.5	0
254	0	61	0	0	0	0	1	0	0	0	0
255	0	70	0	0	0	0	0	0.25	0.75	0.125	0
256	1	31	1	0.571	0.286	0	0	0	0.714	0	0
257	1	60	1	0	0	0	0.714	0	0.571	0.429	0
258	1	36	1	0.714	0.429	1	0.143	0	0	0.571	0
259	1	13	1	0.273	0.091	0	0.091	0.273	0.545	0.091	0.091
260	1	54	1	0.167	0	0	0.5	0	0.167	0	0.333
261	1	13	1	1	0.375	0	0	0	0	0	0
262	1	59	1	0.571	0	0	0.429	0	0	0.143	0
263	0	64	0	0.667	0.222	0	0	0.111	0.222	0	0
264	0	62	0	0.5	0	0	0.333	0.167	0.167	0	0
265	0	61	0	0.143	0.143	0.286	0.571	0.143	0	0	0
266	0	61	0	0.286	0	0.143	0.143	0.286	0.143	0.143	0.143
267	0	115	0	0.333333	0.5	0	0.666667	0	0	1	0
268	0	94	0	0.333333	0	0.111111	0.222222	0.555556	0	0	0
269	0	95	0	1	0	0	0	0	0	1	0
270	0	94	0	0	0	0	0.833333	0	0.166667	0	0
271	1	14	1	0	0	0	0	0	1	0	0
272	0	94	0	0	0	0	1	0	0	0	0
273	0	74	1	0.333333	0.333333	0	0.333333	0	0	0	0
274	0	88	0	0.2	0.2	0	0.4	0	0.4	0	0
275	0	89	0	0	0	0	0	1	0	0	0
276	0	90	0	1	0.2	0	0.5	0	0	0	0.2
277	1	5	1	0	0	0	0.6	0.2	0.2	0	0
278	0	90	0	0.166667	0	0	0.833333	0	0.166667	0	0
279	0	86	0	0	0	0	0.5	0.333333	0.166667	0	0
280	0	86	0	0.571429	0.285714	0	0.285714	0.142857	0.142857	0	0
281	1	18	1	0.5	0.166667	0	0	0	0.666667	0	0
282	0	86	0	0	0	0	0.571429	0.428571	0.285714	0	0.142857
283	0	88	0	0.5	0	0	0.125	0	0.75	0	0
284	0	92	0	1	0.25	0	0.5	0	0	0.5	0
285	0	86	0	1	0	0	0	0	0	0	0.125
286	0	93	0	1	1	0	0.666667	0	0	1	0
287	0	82	1	0.166667	0	0	0.833333	0	0	0	0.166667
288	0	83	0	0.25	0.125	0	0.375	0	0.375	0.25	0
289	0	85	0	0	0	0	0	0.5	0.5	0.166667	0
290	0	85	0	0.25	0	0	0.75	0	0	0	0
291	0	87	0	0	0	0	0.714286	0	0.285714	0	0
292	1	18	1	0	0	0	0	0.666667	0.333333	0	0
293	0	94	0	0.75	0	0	0	0	0.25	0	0
294	0	86	0	0.928571	0.142857	0	0.285714	0	0.0714286	0	0.285714
295	0	84	0	0	0	0	0.5	0	0.5	0	0.25
296	0	85	0	0.833333	0	0	0.5	0	0	0.166667	0
297	0	85	0	0.5	0.5	0.125	0.375	0	0	0	0
298	0	83	0	0.0714286	0	0	0.0714286	0.5	0.5	0.0714286	0.214286
299	0	86	0	0.125	0	0	0.75	0.125	0	0	0.125
300	0	84	0	1	0	0	0	0	0	0	0
301	0	84	0	0.5	0	0	0.5	0	0.5	0	0
302	0	83	0	0.1	0	0	0	0.1	0.7	0	0.2
303	0	80	0	0.75	0	0	0	0	0	0	0.25
304	0	90	0	0.222222	0	0	0.555556	0	0.333333	0	0
305	0	93	0	0.888889	0.111111	0	0	0	0	0.111111	0
306	0	83	0	0	0	0	1	0.125	0	0.125	0
307	0	64	1	0	0	0	0	0	1	0	0
308	0	82	0	0.666667	0.25	0	0.0833333	0	0.25	0.0833333	0
309	0	95	0	0	0	0	0	1	0	0	0
310	0	81	0	1	0.444444	0	0	0	0	0.111111	0
311	0	82	0	0.4	0	0	0	0.4	0.4	0.6	0.2
312	0	81	0	0.428571	0.0714286	0	0.285714	0.357143	0	0	0
313	0	84	0	0.142857	0	0	1	0	0	0	0
314	0	93	0	0.125	0	0	0.875	0	0	0	0
315	0	92	0	0.8	0	0	0	0	0.3	0	0
316	0	81	0	0.333333	0	0	0	0.166667	0.5	0	0.0833333
317	0	81	0	0.5	0	0	0	0.1	0.4	0	0.3
318	0	93	0	0.75	0.25	0	0.75	0	0	0	0
319	0	81	0	0	0	0	0.428571	0.285714	0.285714	0	0
320	0	84	0	0.666667	0	0	0.333333	0	0	0	0.333333
321	1	37	1	0.5	0	0	0	0.5	0.5	0	0
322	0	81	0	0.375	0	0	0	0.125	0.5	0	0.25
323	0	81	0	0.111111	0	0.111111	0.666667	0.111111	0	0	0.333333
324	0	89	0	0	0	0	0.25	0.75	0	0	0
325	0	71	1	0.222222	0.111111	0	1	0	0	0	0.111111
326	0	80	0	0.375	0.375	0	0.25	0	0	0.25	0.125
327	0	81	0	0.111111	0.111111	0	0.777778	0	0.333333	0	0.444444
328	0	80	0	0	0	0	1	0	0	0	0
329	0	80	0	0.153846	0.0769231	0	0.692308	0	0.230769	0.230769	0.0769231
330	0	80	0	0.833333	0.25	0.0833333	0	0	0	0	0
331	0	80	0	0	0	0	0.25	0.5	0.25	0	0.5
332	0	79	0	0.2	0	0	0	0	0.8	0.2	0
333	0	79	0	0.230769	0	0.0769231	0	0.461538	0.307692	0.153846	0.307692
334	0	79	0	0	0	0	0.8	0	0.2	0	0
335	0	80	0	0.625	0.125	0	0	0	0	0	0.375
336	0	80	0	0.5	0.0833333	0.166667	0.25	0.166667	0.166667	0.0833333	0.0833333
337	0	83	0	0.214286	0	0.0714286	0.642857	0	0.0714286	0.357143	0
338	0	79	0	0	0	0	0	0.333333	0.666667	0	0.333333
339	1	56	1	0.166667	0	0	0	0.666667	0.166667	0.166667	0
340	0	79	0	0	0	0.125	0.125	0.25	0.5	0	0.5
341	0	79	0	0.6	0	0	0.2	0.4	0.2	0	0
342	0	78	0	0	0	0	1	0	0	0	0
343	0	78	0	0.8	0.5	0.1	0.1	0	0.2	0	0.1
344	0	78	0	0.0909091	0	0	0.818182	0.0909091	0.0909091	0.272727	0
345	0	78	0	0	0	0	0	1	0	0	0.142857
346	0	78	0	0.444444	0	0	0.666667	0	0	0	0.111111
347	0	78	0	0.777778	0.111111	0	0.222222	0.111111	0.111111	0.444444	0
348	0	78	0	0.125	0	0	0.75	0	0	0	0.125
349	0	80	0	0.0909091	0	0.0909091	0.636364	0.181818	0.0909091	0	0
350	0	80	0	0	0	0	1	0	0	0.1	0
351	0	88	0	0	0	0	0.4	0.4	0.4	0	0
352	0	80	0	0.181818	0	0	0.545455	0	0.363636	0	0.272727
353	0	80	0	0	0	0	1	0	0	0	0
354	0	80	0	0.125	0	0	0.375	0.25	0.375	0	0.25
355	0	93	0	0.444444	0	0	0.222222	0.333333	0	0	0
356	0	94	0	0	0	0	0	1	0	0	0
357	1	7	1	0.4	0	0	0	0.6	0.4	0	0
358	0	93	0	0	0	0	0.8	0	0.2	0	0.4
359	0	90	0	0.714286	0	0	0	0.142857	0.428571	0	0.142857
360	1	30	1	0.454545	0	0	0.636364	0	0	0	0
361	0	94	0	0	0	0	0.75	0	0	0.25	0.25
362	0	90	0	0	0	0	1	0	0	0	0
363	0	86	0	0.2	0.2	0	0.4	0	0.2	0	0.2
364	0	91	0	0.666667	0	0	0	0	0.333333	0	0.333333
365	0	79	0	0.428571	0	0.142857	0.428571	0.142857	0	0.142857	0.285714
366	0	78	0	0.727273	0.0909091	0	0	0.0909091	0.181818	0	0
367	0	79	0	0	0	0	0.142857	0.428571	0.571429	0	0
368	0	92	0	0.2	0	0	0.4	0	0.8	0	0.2
369	0	87	0	0	0	0	0.857143	0	0.285714	0	0
370	0	88	0	0.583333	0.0833333	0	0.416667	0	0.25	0	0.0833333
371	0	79	0	0.333333	0	0	0.222222	0.333333	0.444444	0.222222	0.111111
372	0	88	0	0.333333	0	0	0	0.666667	0	0	0
373	0	86	0	0	0	0.142857	0	0.428571	0.714286	0	0.285714
374	0	78	0	0	0	0	0.8	0	0.4	0	0
375	0	88	0	0.2	0	0	0.6	0.1	0.2	0	0.3
376	0	80	0	0.2	0.2	0.2	0.2	0	0	0.6	0.2
377	0	77	0	0.6	0	0	0.4	0	0	0	0
378	1	45	1	0.222222	0	0.111111	0.222222	0.333333	0.333333	0	0
379	1	52	1	0	0	0	0.375	0.625	0.125	0	0.125
380	1	58	1	0.25	0	0	0.25	0	0.5	0	0
381	1	46	1	0	0	0	0	0.5	0.666667	0	0
382	1	10	1	0	0	0	0.5	0	0.625	0	0
383	1	60	1	0	0	0	0.7	0.1	0.5	0	0
384	1	17	1	0	0	0	0.25	0	0.5	0.25	0
385	1	55	1	0	0	0	1	0	0	0.142857	0
386	1	43	1	0	0	0.111111	0.222222	0.111111	0.666667	0	0
387	1	52	1	0	0	0	0	0.777778	0.333333	0	0
388	1	14	1	0.4	0	0	0.2	0	0.4	0	0
389	1	51	1	0	0	0	0.142857	0	1	0	0
390	1	7	1	0	0	0	0.333333	0.555556	0.333333	0	0.111111
391	1	31	1	0.25	0	0	0.125	0	0.75	0	0
392	1	60	1	0	0	0	0	0.285714	0.857143	0	0
393	1	6	1	0.2	0	0	0.8	0	0	0	0.4
394	1	8	1	0	0	0	0.6	0	0.6	0	0
395	1	14	1	0.181818	0	0.0909091	0	0	0.818182	0	0
396	1	31	1	0	0	0.2	0.6	0	0.2	0	0
397	1	25	1	0	0	0	0	0.142857	0.857143	0	0.428571
398	1	15	1	0	0	0.142857	0.428571	0.285714	0.142857	0	0
399	1	8	1	0	0	0	0.5	0	0.75	0	0
400	1	4	1	0	0	0	0	0.142857	0.857143	0	0
401	1	9	1	0	0	0	0.25	0.25	0.5	0	0
402	1	25	1	0	0	0	0.25	0.375	0.375	0	0
403	0	97	0	0.375	0	0	0.75	0	0	0	0
404	0	112	0	0.8	0	0	0.6	0	0	0	0
405	0	108	0	0.714286	0	0	0	0.285714	0.142857	0	0
406	0	96	0	0.833333	0.166667	0	0	0	0.166667	0	0
407	0	154	0	0.666667	0	0	0.333333	0	0	0	0
408	0	101	0	0	0	0	1	0.142857	0.142857	0	0
409	0	69	1	0.2	0	0	0.2	0.2	0.4	0	0
410	0	98	0	0.166667	0	0	0.833333	0	0	0	0
411	0	109	0	0.0909091	0	0	0.636364	0.0909091	0.454545	0.0909091	0
412	0	102	0	0.5	0	0	0.25	0	0	0.375	0
413	0	108	0	0	0	0	1	0	0	0	0
414	0	80	0	0.5	0	0	1	0	0	0	0
415	0	118	0	0.181818	0	0	0.636364	0	0.272727	0.727273	0
416	0	126	0	0.2	0	0.1	0.7	0	0	0	0
417	0	96	0	0	0	0	1	0	0	0.166667	0
418	0	96	0	0.25	0	0	0.25	0.25	0.5	0	0
419	0	100	0	0.111111	0	0	0.888889	0	0	0.111111	0
420	0	115	0	1	0	0	0	0	0	0	0
421	0	96	0	0.75	0	0	0.375	0	0	0	0
422	0	108	0	0.5	0.333333	0.0833333	0.0833333	0	0.25	0.166667	0
423	0	106	0	0.333333	0	0	0.777778	0	0	0	0
424	0	100	0	0	0	0	1	0	0	0.25	0
425	0	137	0	0	0	0	1	0	0	0	0
426	0	135	0	0	0	0	0.6	0	0.6	0	0
427	0	113	0	0	0	0	1	0	0	0.666667	0
428	0	79	1	0.167	0.5	0.167	1	0	0	0.333	0
429	0	79	0	0	0.2	0	1	0	0	0.6	0
430	0	78	0	0.143	0.143	0	1	0	0	0.571	0
431	0	77	0	0	0	0	1	0	0	0.125	0
432	1	11	1	0.167	0.167	0	0.334	0	0.667	0	0
433	1	13	1	0.25	0.75	0	0	0	0	0.875	0
434	1	28	1	0	0	0	0.2	0.2	0.6	0.2	0
435	1	22	1	0.167	0.167	0	0	0.167	0.834	0.334	0
436	1	19	1	0	0.125	0	0.375	0.375	0.25	0.125	0
437	1	12	1	0	0	0	0.6	0	0.4	0.6	0
438	1	29	1	0	0	0	0	0.167	0.834	0.5	0
439	1	26	1	0	0.5	0	0.2	0.1	0.3	0.2	0
440	1	31	1	0.222	0.444	0	0.111	0.111	0.444	0.556	0
441	1	21	1	0	0.167	0	0	0.167	0.833	0	0
442	1	18	1	0	0.167	0	0	0.333	0.5	0.167	0
443	1	22	1	0	0	0	0.6	0.2	0.2	0.6	0
444	1	14	1	0	0	0	0	0.571	0.429	0	0
445	1	43	1	0	0	0	0.714	0	0.286	0	0
446	1	36	1	0	0.125	0	0.625	0.125	0.25	0	0
447	1	46	1	0.286	0	0	0.429	0	0.429	0.571	0
448	1	57	1	0	0.333	0	0.5	0.333	0	0	0
449	1	45	1	0	0	0	0	0.375	0.625	0	0
450	0	64	1	0	0.2	0	0	0.6	0.1	0.3	0
451	0	151	0	0	0.286	0	0.286	0.286	0.143	0.286	0
452	0	66	0	0	0	0	0.5	0.333	0.167	0.833	0
453	0	72	1	0	0	0	0.5	0	0.333	0.5	0
454	0	76	0	0	0	0	0.8	0	0	0.6	0
455	0	116	0	0	0	0	0.8	0	0	0	0
456	0	131	0	0	0	0	0	0.333	0.667	0	0
457	0	67	0	0	0	0	0	0.333	0.333	0.5	0.167
458	0	147	0	0	0	0	0	0.5	0.5	0	0
459	0	109	0	0	0	0	0.8	0	0	0	0
460	0	83	0	0.25	0.25	0	0.5	0.25	0.25	0.5	0
461	0	79	0	0.5	0.833	0	0	0	0	0	0
462	0	79	0	0	0.667	0	0.333	0	0	0.667	0
463	0	78	0	0	0.2	0	0.6	0	0.4	0.4	0
464	0	78	0	0	0.6	0	0.2	0.8	0	0.2	0
465	0	76	0	0	0.143	0	0	0	1	0	0
466	0	75	0	0	0.667	0	1	0	0	0	0
467	0	75	0	0.6	0.6	0	0.2	0	0	0.4	0
468	0	74	0	0.167	0.667	0	0.333	0	0	0.333	0
469	0	73	0	0.429	0.286	0	0.571	0	0	0.571	0
470	1	52	1	0.222	0	0	0.111	0.111	0.556	0	0
471	1	10	1	0.333	0	0	0.444	0.222	0.111	0.222	0
472	1	3	1	0	0	0	1	0	0	0	0
473	1	25	1	0.8	0.4	0	0.4	0.1	0	0	0
474	0	80	0	0.583	0.25	0	0.333	0	0.083	0.583	0
475	0	75	0	0	0	0	1	0	0	0.111	0
476	0	75	0	0.556	0.111	0	0.556	0	0	0.778	0
477	0	74	0	0.364	0.273	0	0.727	0	0	0.455	0
478	0	74	0	0	0	0	1	0	0	0.6	0
479	0	86	0	0.5	0.5	0	0.8	0.1	0	0.6	0.1
480	0	85	0	0	0	0	1	0	0	0	0
481	0	84	0	0	0	0	1	0	0	0	0
482	0	84	0	0.6	0	0	0.2	0.1	0.1	0.3	0
483	0	84	0	0.75	0	0	0.75	0	0	0	0
484	0	84	0	0	0	0	1	0	0	0.167	0
485	0	84	0	0.333	0.167	0	0.417	0.167	0.083	0.167	0
486	0	83	0	0	0	0	1	0	0	0.143	0
487	0	78	0	0	0.25	0	0.5	0.125	0.375	0.5	0
488	0	78	0	0	0	0	0.5	0.5	0	0	0
489	0	77	0	0.286	0.143	0	0.571	0	0	0.286	0
490	0	76	0	0.429	0	0	0.571	0	0	0	0
491	0	76	0	0	0	0	0.5	0	0	1	0
492	0	84	0	0.545	0	0	0.727	0	0	0	0
493	0	84	1	0.9	0.2	0	0.2	0.1	0	0	0
494	0	72	0	0.444	0.222	0	1	0	0	0	0
495	0	76	0	0.727	0.182	0	0.273	0.091	0	0.455	0
496	1	8	1	0	0	0	0.333	0.444	0.333	0	0.222
497	1	12	1	0.111	0	0.222	0	0.778	0.222	0	0
498	1	7	1	0	0	0	0	0.308	0.846	0.154	0.154
499	1	15	1	0.167	0.25	0	0	0.25	0.583	0.583	0.167
500	1	5	1	0	0	0	0.111	0.222	0.333	0	0.556
501	1	38	1	0	0	0	0	0.5	0.625	0	0
502	1	26	1	0.364	0.909	0	0.091	0	0	0.273	0
503	1	17	1	0.4	0	0	0	0	0	0	0.8
504	1	32	1	0	0.091	0	0	0.455	0.545	0	0
505	1	18	1	0.727	0.273	0	0	0.091	0.727	0	0
506	1	38	1	0.1	0	0	0.4	0.1	0.6	0	0.2
507	1	30	1	0.5	0	0	0	0	0.667	0	0.333
508	1	53	1	0	0	0	0.909	0	0.091	0	0
509	1	31	1	0	0	0	0	0.091	0.909	0.091	0.273
510	1	26	1	0.231	0.308	0	0.308	0.077	0.385	0	0.615
511	1	16	1	0.375	0	0	0	0	0.625	0	0.375
512	1	21	1	0.417	0.333	0	0	0	0.25	0.083	0.083
513	1	44	1	0	0	0	0	0	1	0	0
514	1	19	1	0.3	0.4	0.1	0.1	0.1	0.4	0	0.1
515	1	55	1	0.429	0	0	0.571	0	0.143	0	0
516	1	42	1	0	0	0	0.444	0.111	0.444	0	0
517	1	42	1	0.25	0.167	0	0.167	0	0.583	0	0.25
518	1	31	1	0	0	0	0.1	0.3	0.6	0	0.2
519	1	9	1	0	0	0	0	0.286	0.714	0	0.143
520	1	25	1	0	0	0	0	0	0.778	0.889	0
521	1	14	1	0.167	0	0	0	0.083	0.833	0	0.167
522	1	21	1	0	0	0	0.25	0	0.75	0	0.75
523	1	37	1	0.111	0	0	0.333	0	0.667	0	0.111
524	1	15	1	0	0.143	0	0	0.143	0.571	0	0.429
525	1	30	1	0.5	0	0	0.375	0	0	0	0.5
526	0	71	0	0.429	0	0	0.429	0	0	0.143	0.286
527	0	68	0	0	0	0	1	0	0	0	0
528	0	68	0	0	0	0	1	0	0	0	0
529	0	68	0	0.556	0	0	0.444	0	0	0	0.111
530	0	66	0	0.909	0.273	0	0.091	0	0	0	0
531	0	64	0	0.375	0.375	0	0.375	0	0	0.125	0
532	0	63	0	0.333	0.167	0	0.5	0	0	0	0
533	0	63	0	0.667	0	0	0.444	0	0	0	0
534	0	63	0	0.333	0	0	0.667	0	0	0.333	0
535	0	62	0	1	0.7	0	0	0	0	0	0.9
536	0	62	0	0.111	0.222	0	0.667	0	0.222	0	0.111
537	0	61	0	0.714	0.143	0.143	0	0	0	0	0.143
538	0	61	0	0	0	0	0.833	0	0.167	0	0
539	0	71	0	0	0.143	0	0.429	0	0.429	0.429	0
540	0	68	0	0.75	0.25	0	0	0	0.25	0	0.75
541	0	71	0	0.9	0.8	0	0.1	0	0	0.2	0
542	0	71	0	0.5	0.25	0	0.5	0	0	0	0
543	1	1	1	0.571	0	0	0	0	0.429	0	0.143
544	1	18	1	0	0.5	0.5	0	0	0.25	0	0.75
545	1	20	1	0	0	0.5	0	0	1	0	0
546	1	11	1	0.333	0	0	0.5	0	0.5	0	0
547	1	49	1	0.25	0	0	0.25	0.25	0	0	0.25
548	1	49	1	0.571	0.143	0	0.143	0.143	0	0	0
549	0	64	0	0	0	0	1	0	0	0	0
550	0	64	0	0.333	0.167	0	0.5	0	0.167	0	0
551	0	64	0	0	0	0	1	0	0	0.75	0
552	0	64	0	0.5	0	0	0.5	0	0	0.333	0
553	0	63	0	0.889	0.111	0	0.222	0	0	0.556	0
554	0	62	0	0.4	0	0	0.4	0	0.2	0	0
555	0	62	0	0.875	0.75	0	0.125	0	0	0.25	0
556	0	62	0	0.8	0	0	0	0.2	0	0	0
557	0	61	0	0.778	0.222	0	0	0.111	0	0	0.111
558	0	61	0	0	0	0	1	0	0	0	0
559	0	63	0	0.6	0	0	0	0.2	0.5	0.1	0
560	1	22	1	0	0	0	0	0.889	0.111	0	0
561	1	16	1	0	0.111	0	0.555	0	0.444	0.222	0
562	1	8	1	0	0.111	0	0.333	0.444	0.222	0.111	0
563	1	18	1	0.111	0.889	0	0	0.111	0	0	0
564	1	38	1	0.286	0.143	0	0.714	0	0	0.286	0
565	1	56	1	0.143	0.857	0	0	0	0	0.286	0
566	1	38	1	0	0	0	0	0.25	0.75	0	0
567	1	38	1	0.25	0.75	0	0	0	0	0.5	0.25
568	1	29	1	0.143	0	0	0.286	0	0.429	0.286	0
569	0	133	0	0	0	0	0	0	0	0.833	0
570	0	95	0	0	0	0	0.8	0	0	1	0
571	0	131	0	1	0	0	0	0	0	0.5	0
572	0	83	0	0	0	0	0.8	0	0	0	0
573	0	112	0	0	0	0	0.5	0.5	0.75	0.25	0
574	0	81	0	0.167	0	0	0.167	0.167	0.667	0.167	0
575	0	79	0	0.167	0.667	0	0	0	0.167	0	0
576	0	78	0	0.25	0.25	0	0.667	0	0	0.5	0
577	0	78	0	0	0	0	0.2	0.2	0.6	0.2	0
578	0	76	0	0	0	0	1	0	0.25	0	0
579	0	75	0	0	0.333	0	0.667	0	0	1	0
580	0	77	0	0.143	0.143	0	0.857	0	0	0.286	0
581	0	75	0	0.429	0	0	1	0	0	0	0
582	0	66	0	0	0	0	0.857	0	0.143	0	0
583	0	77	0	0.143	0.857	0	0.714	0	0	0.143	0
584	0	78	0	0.4	0.2	0	0.1	0.5	0.1	0.1	0
585	0	84	0	0	0	0	1	0	0	0	0
586	0	81	0	0.625	0.375	0	0.5	0	0.125	0.125	0
587	0	77	0	0.222	0.111	0	0.556	0	0.111	0.556	0
588	0	75	0	0	0	0	1	0	0	0	0
589	1	22	1	0	0	0	0.6	0	0.4	0.6	0.2
590	1	22	1	0.154	0	0	0	0.538	0.538	0	0.077
591	1	57	1	0.75	0.125	0	0	0.375	0.125	0.5	0
592	1	29	1	0	0	0	0	0.625	0.375	0	0.125
593	1	33	1	0.077	0	0	0.231	0.077	0.692	0	0
594	1	54	1	0.444	0	0	0	0.333	0.222	0	0
595	1	37	1	0	0	0	0.091	0.455	0.455	0	0.091
596	1	32	1	0	0	0	0.714	0	0	0	0.429
597	1	32	1	0.455	0.091	0	0	0.091	0.455	0	0.182
598	1	29	1	0	0	0	0	0.333	0.667	0	0
599	0	71	0	0.125	0	0	0.5	0	0.375	0	0.25
600	0	71	0	0.833	0	0	0.167	0	0	0	0
601	0	70	0	0.167	0.5	0	0.667	0	0	0.167	0
602	0	69	0	0	0	0	1	0	0	0	0
603	0	68	0	0	0	0	1	0	0	0	0
604	0	66	0	0.429	0.143	0	0.143	0	0.286	0	0
605	0	65	0	0.143	0	0	0.857	0	0	0	0
606	0	65	0	0.333	0	0	0.667	0	0	0	0
607	0	64	0	0	0	0	0.714	0	0.286	0	0
608	0	63	0	0.25	0	0	0.875	0	0	0	0
609	0	61	0	0	0	0	1	0	0	0	0
610	1	45	1	0.5	0.2	0.3	0.1	0.2	0.3	0.1	0
611	1	31	1	0.375	0.625	0.625	0.25	0	0.75	0.25	0
612	1	6	1	0	0	0.6	0	0.2	0.8	0	0
613	1	36	1	0.857	0.286	0.714	0.143	0	0	0	0.286
614	0	63	0	0.857	0	0	0.286	0	0	0	0
615	0	63	0	1	0.143	0	0	0	0	0.714	0
616	0	62	0	1	0	0	0	0	0	0	0
617	1	9	1	0	0	0	0	0.286	0.714	0	0
618	0	95	0	0	0	0	0.666667	0.166667	0.166667	0	0
619	0	73	1	0.363636	0	0.0909091	0.545455	0	0	0.727273	0.0909091
620	0	95	0	0.4	0	0	0.6	0	0	0	0.4
621	0	93	0	0.285714	0	0	0.571429	0.142857	0	0	0
622	0	94	0	0.222222	0	0	0.888889	0	0	0	0.444444
623	0	94	0	0.8	0.2	0	0.2	0	0	0	0
624	0	94	0	0.833333	0.166667	0	0.333333	0	0	0	0
625	0	95	0	0.666667	0	0	0.444444	0	0.111111	0.111111	0.111111
626	0	90	0	0.7	0	0	0.2	0.1	0.1	0	0.1
627	0	91	0	0.857143	0.428571	0	0.142857	0	0	0	0
628	0	92	0	0.625	0	0	0.5	0	0.125	0.125	0.125
629	0	89	0	0	0	0	0.555556	0.111111	0.555556	0	0
630	0	91	0	0.75	0.0833333	0	0	0.0833333	0.25	0	0.0833333
631	0	89	0	0.2	0	0.2	0	0	0.6	0	0.2
632	0	90	0	0.333333	0	0	0.666667	0	0	0.166667	0.166667
633	0	94	0	0.166667	0	0	1	0	0	0	0.166667
634	0	90	0	0.166667	0	0	0.833333	0	0.5	0.166667	0
635	0	90	0	0.666667	0	0	0.833333	0	0	0	0
636	0	92	0	0	0	0	0.142857	0.285714	0.571429	0.142857	0.142857
637	0	91	0	0.75	0.125	0	0.375	0	0	0.25	0.125
638	0	91	0	0.571429	0	0	0	0.285714	0.285714	0	0
639	0	92	0	0.142857	0.142857	0	0.142857	0.142857	0.428571	0.571429	0
640	0	85	0	0.333333	0.111111	0.111111	0.555556	0	0.111111	0	0.111111
641	0	84	0	0	0	0	0	0.571429	0.428571	0	0.428571
642	0	86	0	0.5	0	0.125	0.5	0	0.125	0	0
643	1	11	1	0.4	0.2	0	0.2	0	0.2	0	0.4
644	0	84	0	0.545455	0.454545	0	0	0	0	0	0
645	0	87	0	0	0	0	0.25	1	0	0	0.5
646	0	91	0	0.25	0	0	0.75	0	0	0.25	0
647	1	8	1	0	0	0	0.2	1	0.2	0	0
648	0	84	0	0.222222	0.222222	0	0.444444	0.333333	0.222222	0	0
649	0	83	0	0.6	0	0	0.4	0	0	0.6	0
650	0	85	0	0.2	0	0	0.4	0.2	0.4	0.2	0
651	0	82	0	0.333333	0	0	0	0.222222	0.555556	0	0.111111
652	0	87	0	0.111111	0	0.222222	0.777778	0	0	0.111111	0.111111
653	0	84	0	0.25	0	0	0	0.375	0.25	0	0
654	0	82	0	0.666667	0.222222	0	0.333333	0	0	0.111111	0
655	0	84	0	0.4	0	0.2	0.4	0	0.6	0	0
656	0	81	0	1	0	0	0	0.111111	0.333333	0.222222	0.111111
657	0	93	0	0.125	0	0	0.375	0	0.625	0.125	0
658	0	91	0	0	0	0.125	0.375	0.125	0.375	0	0.125
659	0	81	0	0.428571	0	0	0.285714	0	0.142857	0	0.285714
660	0	82	0	0.333333	0	0	0.666667	0	0	0	0
661	0	81	0	0	0	0	0.714286	0.142857	0.142857	0	0
662	0	81	0	0.285714	0.0714286	0.0714286	0.785714	0	0	0.142857	0
663	0	80	0	0.416667	0	0.0833333	0.166667	0.25	0.25	0	0.166667
664	0	80	0	0.571429	0	0	0	0.285714	0.142857	0	0
665	1	33	1	0	0	0	0	0	1	0	0
666	0	79	0	0.375	0.125	0	0.375	0	0.125	0.125	0
667	0	79	0	0	0	0	1	0	0	0	0.142857
668	0	78	0	0.857143	0.428571	0	0	0	0.142857	0	0.142857
669	0	78	0	0.0909091	0.0909091	0	0.636364	0.0909091	0.363636	0	0
670	0	79	0	0.25	0	0	0.75	0	0	0	0.125
671	0	78	0	0.25	0	0	0.375	0	0.375	0	0.25
672	0	79	0	0	0	0	0.833333	0	0.166667	0.166667	0
673	1	12	1	1	0	0	0	0	0	0	0
674	0	86	0	0	0	0.166667	0.5	0.166667	0.166667	0	0.166667
675	0	72	0	0	0	0	1	0.125	0	0	0
676	0	92	0	0.25	0	0	0.75	0.25	0.5	0.5	0
677	0	87	0	0	0	0.2	0.6	0	0.2	0	0
678	0	80	0	0.230769	0	0.0769231	0.769231	0	0	0.153846	0.230769
679	0	91	0	0	0	0	1	0	0	0	0
680	0	86	0	0	0	0	0.25	0.5	0.25	0.5	0
681	0	78	0	0.571429	0.285714	0	0	0.285714	0.285714	0	0
682	0	86	0	0	0	0	0.4	0.6	0	0	0
683	0	84	0	0.25	0	0	0.75	0	0	0	0
684	0	89	0	0	0	0	0.75	0.125	0	0	0.125
685	0	81	0	0	0	0	0.8	0	0	0.4	0.2
686	1	55	1	0	0	0	0.4	0	0.8	0	0
687	0	87	0	0.166667	0	0	0.666667	0.166667	0.166667	0	0.166667
688	0	88	0	0.333333	0	0	0.333333	0	0.666667	0	0.166667
689	0	79	0	1	0	0	0	0	0	0	0
690	0	89	0	0.285714	0.142857	0	0.142857	0.142857	0.714286	0	0
691	0	69	1	0.166667	0.166667	0.166667	0	0	0.666667	0	0.166667
692	0	78	0	0.5	0.1	0.1	0.5	0	0	0.1	0.2
693	0	85	0	0.75	0.25	0	0.25	0	0	0	0
694	0	80	0	0.25	0	0	0.25	0	0.5	0	0
695	1	59	1	0	0	0	0.2	0.7	0.2	0	0
696	1	13	1	0.222222	0	0	0.222222	0.111111	0.444444	0	0
697	1	38	1	0	0	0	0.166667	0.333333	0.666667	0	0
698	1	56	1	0.666667	0	0.111111	0.222222	0	0	0	0
699	1	39	1	0.444444	0	0	0	0.222222	0.555556	0	0
700	1	50	1	0	0	0	0.5	0.166667	0.666667	0	0
701	1	15	1	0.428571	0	0	0.857143	0	0	0	0
702	1	30	1	0.333333	0	0	0.5	0	0.166667	0	0
703	1	48	1	0	0	0.25	0	0.25	0.5	0	0
704	1	19	1	0.5	0	0	0	0	0.5	0	0
705	1	20	1	0	0	0	0	0	1	0	0
706	1	18	1	0.166667	0	0	0.5	0.166667	0.5	0	0
707	1	9	1	0	0	0	0.142857	0.142857	0.857143	0	0
708	1	8	1	0.4	0	0	0	0	0.6	0	0
709	1	9	1	0	0	0	0.875	0	0.125	0	0
710	1	12	1	0	0	0	1	0	0	0	0
711	1	41	1	0	0	0	0.333333	0	0.666667	0	0
712	0	137	0	0.166667	0	0	0.833333	0	0	0	0
713	0	70	0	0	0	0	0.666667	0	0	0	0
714	0	100	0	0	0	0	1	0	0	0	0
715	0	117	0	0.125	0.125	0	0.375	0.5	0	0	0
716	0	63	1	0.111111	0	0	0.444444	0.222222	0.333333	0	0
717	0	108	0	0	0	0	0.714286	0	0.285714	0	0
718	0	105	0	0.555556	0.111111	0.111111	0.222222	0	0.111111	0	0
719	0	99	0	0	0	0	0.857143	0.428571	0	0	0
720	0	105	0	0.111111	0	0	0.222222	0.111111	0.555556	0.444444	0
721	0	101	0	1	0.285714	0	0.285714	0	0	0	0
722	0	108	0	0.25	0	0	0.875	0	0	0	0
723	0	100	0	0.428571	0	0	0.571429	0	0	0	0
724	0	96	0	0.6	0	0	0.4	0	0	0	0
725	0	113	0	0	0	0	1	0	0	0	0
726	0	112	0	0	0	0	0	0.5	0.5	0	0
727	0	110	0	0.25	0	0	0.625	0	0	0	0.25
728	0	121	0	0	0	0	1	0	0	0.0909091	0
729	0	98	0	0	0	0	1	0	0	0	0
730	0	122	0	0	0	0	0.875	0	0.125	0	0.125
731	0	125	0	0.222222	0	0	0.888889	0	0.111111	0	0
1	0	70	0	0.461538	0	0	0.692308	0	0	0.0769231	0
2	0	83	0	0.142857	0	0	0.857143	0.142857	0.142857	0.142857	0
3	0	83	0	0	0	0	1	0	0	0	0
4	0	83	0	0	0	0	0	1	0	0	0
5	0	83	0	0	0	0	0.222222	0.111111	0.777778	0	0
6	0	83	0	0	0	0	0.142857	0.428571	0.571429	0	0.285714
7	0	70	0	0.142857	0	0	0.857143	0	0	0	0
8	0	83	0	0.333333	0.0833333	0	0.583333	0	0.0833333	0.25	0
9	0	82	0	0	0	0	0.222222	0	0.888889	0.111111	0.111111
10	0	70	0	0.636364	0	0	0.727273	0	0	0	0
11	1	10	1	0	0	0	0	0.25	0.75	0	0
12	0	71	0	0.125	0	0	0	0.375	0.625	0	0
13	0	82	0	0.3	0	0	0.4	0.3	0.1	0	0
14	0	82	0	0	0	0	0.6	0.4	0.4	0	0
15	0	76	1	0.5	0	0.166667	0.333333	0.166667	0	0	0
16	0	83	0	0.166667	0	0	0.5	0.166667	0.333333	0	0
17	0	83	0	0	0	0	0.6	0.4	0	0	0
18	0	83	0	0.142857	0	0	0.857143	0	0	0	0
19	0	82	0	0.428571	0	0	0.714286	0	0.142857	0	0
20	0	82	0	0.222222	0	0	1	0	0	0.222222	0
21	0	70	0	0.142857	0	0	0.857143	0	0.285714	0	0.142857
22	0	69	0	0	0	0	1	0	0	0	0
23	0	69	0	0.333333	0	0	0.888889	0	0	0.222222	0
24	0	82	0	0.3	0	0	0.3	0.4	0.3	0	0
25	0	82	0	0.375	0	0.125	0	0.375	0.125	0	0
26	0	82	0	0	0	0	1	0	0	0	0
27	0	82	0	0	0	0	1	0	0	0	0
28	0	82	0	0	0	0	0.375	0.25	0.375	0	0
29	0	82	0	0	0	0	0.5	0	0.5	0	0
30	0	82	0	0	0.1	0	0.5	0	0.5	0.2	0
31	0	82	0	0.25	0.125	0.125	0	0.125	0.5	0	0
32	0	82	0	0.5	0	0.25	0.25	0	0.25	0	0
33	0	70	0	0	0	0	0	0	1	0	0
34	0	61	1	0	0	0	0.875	0.125	0.25	0	0
35	0	82	0	0.222222	0	0	0.333333	0.444444	0.111111	0	0.111111
36	0	82	0	0	0	0	1	0	0	0	0
37	0	82	0	0.1	0	0.1	0.6	0.1	0.2	0	0
38	0	69	0	0.1	0	0	0.8	0	0.3	0.2	0
39	0	82	0	0.5	0	0.25	0.5	0	0.25	0	0
40	0	82	0	0.25	0	0	1	0	0.125	0	0
41	0	82	0	0	0	0	0.818182	0	0.181818	0	0
42	0	82	0	0.25	0	0	0.25	0.75	0	0	0
43	0	82	0	0.888889	0	0	0.111111	0.111111	0.222222	0	0
44	0	82	0	0.181818	0	0	0.545455	0.181818	0.0909091	0	0
45	0	82	0	0	0	0	1	0	0	0	0
46	0	81	0	0	0	0	0.714286	0.428571	0	0	0
47	0	81	0	0.727273	0	0	0.545455	0	0.0909091	0.0909091	0
48	0	81	0	0	0	0	1	0	0	0	0.0909091
49	0	81	0	0	0	0	0.375	0	0.75	0	0
50	0	81	0	0.875	0.25	0.125	0	0	0	0	0
51	0	81	0	0.6	0.1	0	0.4	0.2	0.1	0	0
52	0	68	0	0.25	0	0	0.625	0.25	0.125	0	0
53	0	81	0	0	0	0	1	0.2	0	0	0
54	0	81	0	0.166667	0	0	0	0.5	0.333333	0	0
55	0	81	0	0	0	0.125	0.625	0.375	0	0	0.125
56	0	81	0	0	0.0909091	0	0.818182	0	0	0	0.0909091
57	0	81	0	0	0	0	0.333333	0.333333	0.333333	0	0
58	0	81	0	0	0	0	0.4	0.6	0.2	0	0
59	0	72	1	0.25	0	0	0.25	0	0.5	0	0
60	0	81	0	0	0	0	1	0	0	0	0
61	1	41	1	0	0	0	1	0	0	0.272727	0
62	0	76	1	0.222222	0.111111	0.111111	0.555556	0.111111	0.111111	0	0
63	0	81	0	0	0	0	1	0	0	0	0
64	0	81	0	0.222222	0	0.111111	0.666667	0.111111	0	0	0
65	0	81	0	0	0	0	1	0	0	0	0
66	0	81	0	0.25	0	0	0.5	0	0.25	0	0
67	1	53	1	0.333333	0	0.166667	0.333333	0.333333	0	0	0
68	0	81	0	0	0	0	0	1	0	0	0
69	1	56	1	0	0	0	0.8	0	0.2	0	0
70	0	81	0	0.125	0	0	0.25	0.625	0.125	0	0
71	0	81	0	0.166667	0	0	0.666667	0	0.333333	0	0
72	0	81	0	0.2	0	0	0.2	0.2	0.4	0	0
73	0	80	0	0	0	0	1	0	0	0	0
74	0	81	0	0	0	0	0.8	0	0.2	0	0
75	0	81	0	0	0	0	1	0	0	0	0
76	0	81	0	0.454545	0.0909091	0.181818	0.545455	0	0.181818	0	0
77	0	81	0	0.4	0	0	0.5	0.1	0.2	0.1	0
78	0	80	0	0.5	0	0	0	0	0.5	0	0
79	0	68	0	0	0	0	0.875	0	0.125	0	0
80	0	80	0	0	0	0	1	0	0	0	0
81	0	80	0	0	0	0	1	0	0	0	0.1
82	0	80	0	0.25	0	0	0.25	0	0.5	0	0.25
83	0	81	0	0	0	0	0.8	0	0.2	0	0
84	0	68	1	0	0	0	1	0	0	0	0
85	0	80	0	0.857143	0	0	0	0	0.142857	0	0
86	0	80	0	0	0	0	1	0	0	0	0
87	0	80	0	0.125	0	0	0.875	0.125	0	0.125	0
88	0	63	1	0	0	0	0.833333	0.166667	0	0	0
89	0	80	0	0.333333	0.222222	0	0.111111	0.555556	0.111111	0	0
90	0	67	0	0.222222	0	0	0.777778	0	0	1	0
91	0	80	0	0.55	0.2	0	0.55	0	0.2	0	0
92	0	80	0	0.166667	0	0	0.5	0.166667	0.333333	0	0
93	0	80	0	0.5	0	0	0.875	0	0.25	0	0
94	0	80	0	0	0	0	0.333333	0.5	0.5	0	0
95	1	30	1	0	0	0	0.6	0.4	0	0	0
96	0	80	0	0	0	0	1	0	0	0.666667	0
97	0	80	0	0.785714	0	0	0.357143	0	0	0	0
98	0	80	0	0.4	0	0.1	0.1	0.3	0.3	0	0
99	0	67	0	0.7	0.1	0	0.6	0	0	0.2	0
100	0	67	0	0	0	0.142857	0.857143	0	0	0	0
101	0	80	0	0.333333	0	0	0.777778	0	0	0.111111	0
102	0	80	0	0	0	0	1	0	0	1	0
103	0	80	0	0.6	0	0	0.6	0.2	0	0.2	0
104	0	67	0	0.428571	0	0	0.142857	0	0.714286	0	0.142857
105	0	67	0	0.333333	0	0.111111	0.777778	0	0	0.111111	0
106	0	80	0	0.222222	0.111111	0	0.666667	0	0.222222	0	0
107	0	80	0	0.333333	0	0	0.777778	0.222222	0	0.111111	0
108	0	80	0	0.333333	0	0	0.5	0.166667	0	0	0
109	0	80	0	0	0	0	0.333333	0.666667	0	0	0
110	0	80	0	0	0	0	0.8	0	0.2	0	0
111	0	67	0	0.166667	0	0	0.5	0.333333	0.166667	0	0
112	0	80	0	0	0	0	0.375	0.375	0.25	0	0
113	0	80	0	0	0	0	0.428571	0.142857	0.428571	0	0
114	0	80	0	0.2	0	0	1	0	0	0	0
115	0	80	0	0	0	0	0.571429	0	0.571429	0.428571	0
116	1	37	1	0	0	0	0	0.5	0.5	0	0
117	0	80	0	0	0	0	0.125	0.625	0.5	0	0
118	0	80	0	0	0	0	1	0.111111	0	0	0.111111
119	0	80	0	0	0	0	0	0.571429	0.428571	0	0
120	0	80	0	0.125	0	0	0.875	0	0.125	0.125	0
121	0	66	0	0.375	0	0	0.375	0.25	0.125	0	0
122	0	79	0	0.2	0	0	0	0.8	0.2	0	0
123	0	80	0	0.0909091	0.181818	0	0.636364	0.272727	0.181818	0	0
124	0	79	0	0.4	0	0	0.6	0	0.2	0	0
125	1	49	1	0.5	0	0	0.166667	0.166667	0.333333	0.166667	0
126	0	79	0	0.5	0	0	0.125	0.125	0.25	0	0
127	0	79	0	0.25	0	0	0	0.5	0.25	0	0
128	0	79	0	0	0	0	0.888889	0	0.111111	0	0.111111
129	0	80	0	0	0	0	0.833333	0	0.666667	0	0
130	0	79	0	0	0	0	1	0	0	0.166667	0
131	1	27	1	0	0	0	0.875	0.375	0.25	0.25	0
132	0	79	0	0.5	0	0	0.75	0	0	0	0
133	0	66	0	0.181818	0	0	0.636364	0.272727	0.0909091	0.0909091	0
134	1	56	1	0.5	0	0	0.625	0	0	0	0
135	0	66	0	0.0909091	0	0	0.818182	0.0909091	0.0909091	0	0
136	0	79	0	0.428571	0	0	0.714286	0	0	0.142857	0
137	0	66	0	0	0	0	1	0	0	0	0
138	0	66	0	0	0	0	0.75	0.125	0.375	0.375	0
139	0	65	0	0	0	0	1	0	0	0	0
140	0	65	0	0	0	0	1	0	0	0	0
141	0	65	0	0.142857	0	0	0.571429	0	0.285714	0	0
142	0	64	0	0	0	0	1	0	0	0	0
143	0	63	0	0	0	0	0.818182	0	0.272727	0	0
144	0	61	0	0	0	0	1	0	0	0	0
145	0	61	0	0	0	0	0	0.714286	0.285714	0	0
146	0	61	0	0.166667	0	0	0.333333	0.166667	0.333333	0	0
147	1	42	1	0.818182	0.0909091	0	0.545455	0	0	0	0
148	0	61	0	0.4	0	0	0.4	0	0.2	0	0
149	0	62	1	0	0	0	0	0	1	0	0
150	1	53	1	0	0	0	0.142857	0	0.857143	0	0.285714
151	1	43	1	0	0	0.333333	0	0	0.333333	0	0.333333
152	1	57	1	0	0	0	0	0.571429	0.428571	0	0.142857
153	1	12	1	0	0	0	0.444444	0	0.777778	0	0
154	1	12	1	0.111111	0	0	0.888889	0.111111	0	0.111111	0
155	1	10	1	0	0	0	0.428571	0.142857	0.714286	0.142857	0
156	1	32	1	0	0.1	0.1	0.1	0	0.8	0	0
157	0	79	0	0	0	0	0.75	0	0.25	0	0
158	0	79	0	0	0	0	0.714286	0	0.428571	0	0
159	1	59	1	0	0	0	0	0	0.833333	0	0.333333
160	1	15	1	0	0	0	0.142857	0.142857	0.714286	0	0
161	0	79	0	0	0	0	0.875	0	0.125	0.625	0
162	0	78	0	0	0	0	0.5	0.125	0.5	0	0
163	0	78	0	0	0.1	0	0.2	0.7	0.1	0	0.1
164	1	32	1	0.125	0	0	0	0.375	0.5	0	0
165	1	53	1	0.111111	0	0	0.444444	0.666667	0.222222	0	0.111111
166	1	52	1	0	0	0	0.272727	0.363636	0.454545	0	0.181818
167	1	57	1	0	0	0	0	0.571429	0.571429	0	0
168	0	79	0	0	0	0	0.666667	0	0.333333	0	0.666667
169	1	19	1	0	0	0	1	0	0	0	0
170	1	1	1	0	0	0	0.4	0	0.6	0	0.1
171	1	21	1	0.142857	0	0	1	0	0	0	0
172	1	42	1	0.142857	0	0	1	0	0	0	0.142857
173	1	20	1	0.125	0	0	0	0	0.875	0	0.125
174	1	45	1	0	0	0	0.0909091	0.272727	0.545455	0	0.181818
175	1	14	1	0	0	0	0	0	1	0.142857	0
176	1	15	1	0	0	0	0	0	1	0	0
177	1	58	1	0.25	0.125	0.125	0.375	0	0.125	0	0
178	1	44	1	0	0	0	0	0.857143	0.428571	0	0
179	1	54	1	0	0	0	0.25	0.25	0.75	0.125	0
180	1	32	1	0	0	0	0	0	1	0	0
181	1	43	1	0.111111	0	0	0.555556	0	0.333333	0	0
182	0	83	0	0.285714	0	0	0.714286	0	0	0	0.142857
183	1	24	1	0	0	0	0.8	0	0	0	0.2
184	1	37	1	0	0	0	0.428571	0.142857	0.428571	0	0.142857
185	1	37	1	0	0	0.142857	0.428571	0.285714	0.857143	0	0
186	1	15	1	0.5	0	0	0.5	0	0	0	0
187	1	24	1	0	0	0	0.333333	0	0.666667	0	0
188	1	23	1	0	0	0	0.714286	0	0	0	0.428571
189	1	28	1	0	0	0	0.166667	0	0.833333	0	0
190	1	30	1	0	0	0	0.181818	0.0909091	0.636364	0	0.0909091
191	1	19	1	0	0	0.125	0.5	0.125	0.375	0	0.125
192	1	59	1	0	0	0	0.666667	0.166667	0.333333	0	0
193	1	4	1	0	0	0	0.4	0	0.4	0	0.2
194	1	37	1	0	0	0	0.166667	0.833333	0.333333	0	0
195	1	39	1	0.25	0	0	0.25	0.25	0.5	0	0.25
196	1	14	1	0	0	0	0.875	0	0.25	0	0
197	1	37	1	0	0	0.166667	0	0	0.666667	0	0.166667
198	1	10	1	0.3	0	0.1	0.1	0.1	0.4	0	0.3
199	1	59	1	0	0	0.0833333	0	0.333333	0.666667	0.0833333	0
200	0	73	0	0	0	0	0.714286	0.142857	0.142857	0.428571	0
201	1	15	1	0	0	0.0909091	0.0909091	0	0.909091	0	0
202	1	1	1	0	0	0	1	0	0	0	0
203	1	18	1	0	0	0	0.4	0.1	0.6	0	0
204	1	13	1	0	0	0	0	1	0	0	0
205	1	24	1	0	0	0.111111	0.222222	0.555556	0.333333	0	0.222222
206	1	29	1	0	0	0.111111	0.222222	0.111111	0.555556	0.111111	0
207	1	13	1	0	0	0	0	0	1	0	0
208	1	5	1	0	0	0	0.333333	1	0	0	0
209	1	20	1	0	0	0	0	0.333333	0.666667	0	0.666667
210	1	18	1	0	0	0	0	0.363636	0.727273	0	0.0909091
211	1	55	1	0	0	0	0.2	0.4	0.4	0	0
212	1	48	1	0	0	0	0.25	0.25	0.5	0	0.375
213	1	29	1	0	0	0	0.4	0.6	0.2	0	0
214	1	19	1	0	0	0	0.333333	0	0.666667	0	0
215	1	48	1	0.142857	0	0	0	0.285714	0.714286	0	0
216	0	71	0	0	0	0	1	0	0	0	0.142857
217	1	53	1	0	0	0	0	0.5	0.75	0	0
218	1	11	1	0	0	0	0	0	0.857143	0	0
219	1	27	1	0	0	0	0.5	0	0	0	0.833333
220	1	17	1	0.363636	0	0	0.0909091	0.181818	0.454545	0	0.181818
221	1	2	1	0	0	0	0.25	0	0.75	0	0.25
222	1	17	1	0	0	0	0	0	1	0	0
223	1	26	1	0	0	0	0.4	0	0.6	0	0
224	1	32	1	0	0	0	0.3	0	0.8	0	0
225	1	11	1	0	0	0	0.25	0.25	0.75	0	0
226	1	20	1	0	0	0	0.181818	0	0.818182	0.0909091	0.181818
227	1	17	1	0	0	0	0	0.428571	0.571429	0	0
228	0	73	0	0	0	0	1	0	0	0	0
229	1	27	1	0	0	0	0.833333	0	0	0	0.666667
230	1	6	1	0	0	0	0.571429	0.285714	0.428571	0	0.142857
231	1	21	1	0	0	0	0.142857	0	1	0	0
232	1	59	1	0	0	0	0	0	1	0	0
233	1	54	1	0	0	0	0.375	0.25	0.5	0.125	0
234	1	54	1	0	0	0	1	0	0	0	0
235	1	23	1	0	0	0	0	0	1	0.1	0
236	1	25	1	0	0	0	0.6	0	0.6	0	0
237	1	15	1	0	0	0	0.166667	0.666667	0.333333	0	0
238	1	21	1	0.0909091	0	0	0.818182	0	0.272727	0	0
239	1	27	1	0	0	0	0.8	0	0.2	0	0
240	0	80	0	0	0	0	1	0	0	0	0
241	0	81	0	0	0	0	0.75	0	0.375	0.125	0
242	0	80	0	0.222222	0	0	0.777778	0.111111	0.111111	0	0
243	0	70	0	0.666667	0	0	0.666667	0	0	0	0
244	0	66	0	1	0	0	0.25	0	0	0	0
245	0	83	0	0.454545	0.363636	0	0.727273	0	0	0.0909091	0
246	0	79	0	0	0	0	0.666667	0	0.333333	0	0
247	1	20	1	0	0	0	0.2	0.4	0.4	0	0
248	0	79	0	0.272727	0	0	0.454545	0.0909091	0.181818	0	0
249	0	78	0	0.75	0.625	0	0.5	0	0	0.125	0
250	0	62	1	0.25	0	0	0.5	0.25	0.5	0	0
251	0	78	0	0.75	0	0	0.25	0	0.5	0.25	0
252	0	61	1	0	0	0	1	0.142857	0	0	0
253	0	61	1	0	0	0	1	0	0	0	0
254	0	66	0	0.142857	0	0	0.857143	0	0	0.142857	0
255	0	78	0	0	0	0	1	0	0	0	0
256	1	16	1	0	0	0	0	0.75	0.25	0	0
257	0	108	0	0	0	0	0.833333	0.166667	0	0	0
258	0	72	1	0.571429	0	0	0	0	0.428571	0	0
259	1	42	1	0	0	0	0.571429	0	0.428571	0	0
260	0	80	0	0.8	0	0	0.2	0	0	0	0
261	1	16	1	0.428571	0	0	0.285714	0	0.571429	0	0
262	1	9	1	0.5	0.166667	0	0	0.333333	0.166667	0	0
263	0	78	0	0	0	0	0.777778	0	0.222222	0	0
264	1	57	1	0.285714	0	0	0.857143	0	0	0.142857	0
