# Supplementary material for: Intratumor graph neural network recovers hidden prognostic value of multi-biomarker spatial heterogeneity
Source: Nat Commun. 2022 Jul 22;13:4250. doi: 10.1038/s41467-022-31771-w (PMC9307796; doi:10.1038/s41467-022-31771-w)
Supplement: Supplementary file 4 — Source Data [file 41467_2022_31771_MOESM4_ESM.zip › Source Data/Figure_S3.xlsx]

## Sheet: IGNN_loss
1	0.835664	2.02286
2	0.813572	2.02567
3	0.814753	2.01881
4	0.797257	2.01683
5	0.797706	2.0266
6	0.814621	2.01755
7	0.795138	2.01761
8	0.809262	2.01622
9	0.796677	2.01568
10	0.801203	2.0197
11	0.797279	2.02018
12	0.809944	2.01827
13	0.797431	2.01527
14	0.802303	2.01847
15	0.794596	2.01438
16	0.799226	2.01606
17	0.800851	2.0165
18	0.804516	2.02276
19	0.800852	2.02481
20	0.794483	2.01771
21	0.796437	2.02413
22	0.799213	2.01776
23	0.779797	2.01775
24	0.800914	2.02042
25	0.79686	2.02277
26	0.784765	2.01745
27	0.790424	2.02331
28	0.799498	2.02545
29	0.790531	2.01646
30	0.789182	2.0376
31	0.79453	2.02464
32	0.789206	2.01571
33	0.794233	2.01692
34	0.797249	2.01338
35	0.798482	2.02081
36	0.794538	2.01908
37	0.784505	2.02176
38	0.786493	2.01814
39	0.792165	2.02273
40	0.793383	2.01892
41	0.794913	2.01652
42	0.804149	2.01926
43	0.791161	2.03275
44	0.798576	2.03535
45	0.779705	2.02504
46	0.79109	2.0174
47	0.782254	2.02039
48	0.79071	2.02103
49	0.775326	2.01413
50	0.780145	2.03578
51	0.788299	2.03028
52	0.783279	2.0295
53	0.794586	2.02111
54	0.804267	2.02336
55	0.783536	2.02223
56	0.777437	2.02526
57	0.794674	2.03725
58	0.789023	2.02461
59	0.795097	2.01977
60	0.789207	2.02858
61	0.790996	2.02316
62	0.793745	2.0233
63	0.780675	2.01966
64	0.777826	2.0308
65	0.781582	2.02539
66	0.790293	2.02551
67	0.78876	2.0292
68	0.774715	2.03305
69	0.786745	2.01921
70	0.791424	2.01626
71	0.783146	2.02901
72	0.782973	2.03438
73	0.796299	2.02725
74	0.789537	2.0267
75	0.77901	2.02946
76	0.792557	2.02812
77	0.788554	2.03372
78	0.786634	2.02503
79	0.779646	2.02177
80	0.78179	2.0203
81	0.788824	2.02574
82	0.787311	2.04161
83	0.794238	2.03693
84	0.790144	2.04803
85	0.778999	2.02324
86	0.789685	2.02269
87	0.776319	2.02371
88	0.77787	2.02787
89	0.787026	2.02587
90	0.785375	2.05728
91	0.79655	2.01868
92	0.792196	2.01731
93	0.786946	2.02601
94	0.800833	2.02966
95	0.786171	2.03308
96	0.791057	2.02911
97	0.77581	2.02758
98	0.777495	2.0208
99	0.794304	2.0245
100	0.790918	2.02491
101	0.773074	2.02867
102	0.785923	2.01772
103	0.785463	2.02772
104	0.778378	2.03544
105	0.776117	2.02575
106	0.78748	2.02114
107	0.771711	2.02151
108	0.771208	2.02974
109	0.780596	2.02562
110	0.795715	2.02782
111	0.778475	2.01856
112	0.788559	2.03488
113	0.791544	2.03379
114	0.777512	2.02188
115	0.775745	2.02441
116	0.780264	2.0379
117	0.786471	2.02143
118	0.794507	2.01949
119	0.780568	2.02991
120	0.78297	2.02634
121	0.780167	2.01671
122	0.784891	2.02388
123	0.776899	2.03161
124	0.787156	2.02263
125	0.776758	2.02536
126	0.784437	2.03318
127	0.774869	2.03745
128	0.791869	2.02561
129	0.788558	2.01751
130	0.787425	2.02405
131	0.783021	2.03551
132	0.766875	2.03799
133	0.785328	2.0205
134	0.778127	2.0335
135	0.778717	2.02385
136	0.791899	2.02002
137	0.782106	2.02727
138	0.780669	2.02459
139	0.780592	2.02211
140	0.78007	2.02277
141	0.776104	2.02482
142	0.780219	2.02823
143	0.775924	2.02618
144	0.772539	2.0306
145	0.773257	2.03982
146	0.782113	2.03813
147	0.780149	2.01874
148	0.793908	2.01998
149	0.785201	2.04304
150	0.772921	2.03994
151	0.788653	2.0219
152	0.788238	2.02104
153	0.780647	2.02859
154	0.78746	2.01798
155	0.781382	2.0253
156	0.773265	2.03044
157	0.78658	2.02768
158	0.767971	2.0234
159	0.782161	2.02237
160	0.774898	2.02653
161	0.772699	2.03669
162	0.792943	2.02679
163	0.772601	2.02022
164	0.77172	2.03553
165	0.765942	2.01861
166	0.779587	2.03977
167	0.785904	2.03157
168	0.793909	2.02833
169	0.79088	2.0241
170	0.774348	2.02756
171	0.784652	2.04066
172	0.775137	2.01607
173	0.777457	2.02626
174	0.779656	2.02599
175	0.787145	2.02038
176	0.789731	2.02081
177	0.764078	2.01965
178	0.769492	2.02676
179	0.778267	2.02131
180	0.765524	2.01898
181	0.784475	2.01554
182	0.776411	2.04775
183	0.783807	2.02216
184	0.782154	2.04128
185	0.795585	2.02136
186	0.77344	2.03451
187	0.764583	2.02297
188	0.777393	2.02656
189	0.771566	2.03092
190	0.787608	2.02853
191	0.780744	2.02258
192	0.775586	2.01903
193	0.772679	2.03476
194	0.761395	2.02713
195	0.783807	2.0327
196	0.778087	2.04337
197	0.772935	2.02513
198	0.788796	2.02013
199	0.786426	2.02581
200	0.776704	2.0404
201	0.787241	2.01411
202	0.775621	2.02714
203	0.772022	2.02596
204	0.795088	2.04065
205	0.786377	2.02167
206	0.772972	2.02835
207	0.775163	2.02382
208	0.776195	2.02876
209	0.787874	2.0224
210	0.774596	2.03567
211	0.777481	2.03245
212	0.779751	2.02004
213	0.771035	2.02022
214	0.784566	2.02651
215	0.770771	2.02136
216	0.780162	2.03391
217	0.779528	2.02476
218	0.77635	2.0216
219	0.777913	2.01807
220	0.781621	2.02169
221	0.784081	2.01726
222	0.791213	2.01159
223	0.789306	2.02229
224	0.787702	2.03283
225	0.783736	2.02596
226	0.763146	2.01862
227	0.775816	2.03206
228	0.770965	2.02214
229	0.775826	2.03067
230	0.78093	2.01781
231	0.775631	2.03701
232	0.769535	2.02814
233	0.761938	2.0349
234	0.782014	2.01161
235	0.775389	2.02727
236	0.771064	2.021
237	0.764526	2.03084
238	0.776316	2.02249
239	0.772142	2.03657
240	0.783015	2.02882
241	0.76385	2.02494
242	0.791642	2.01543
243	0.777989	2.02286
244	0.770287	2.01864
245	0.770857	2.03449
246	0.782061	2.0149
247	0.766244	2.03738
248	0.774358	2.02013
249	0.774102	2.02742
250	0.769271	2.02527
251	0.77395	2.01919
252	0.770414	2.02893
253	0.782664	2.02655
254	0.764388	2.03233
255	0.779946	2.0339
256	0.772772	2.02786
257	0.783725	2.01538
258	0.787435	2.02735
259	0.774776	2.02586
260	0.775135	2.02867
261	0.771204	2.03853
262	0.768489	2.02509
263	0.784966	2.01339
264	0.769541	2.0296
265	0.786214	2.01607
266	0.784193	2.01596
267	0.774528	2.03059
268	0.775573	2.02494
269	0.774761	2.01914
270	0.76905	2.02281
271	0.784239	2.01617
272	0.781003	2.01677
273	0.769138	2.0181
274	0.773503	2.02505
275	0.760748	2.02774
276	0.768527	2.02438
277	0.785961	2.02399
278	0.780274	2.02128
279	0.767227	2.02657
280	0.775661	2.02169
281	0.760731	2.03123
282	0.774432	2.01686
283	0.777894	2.04222
284	0.766648	2.02874
285	0.768156	2.0378
286	0.762764	2.00969
287	0.766576	2.01925
288	0.777912	2.01776
289	0.769558	2.01956
290	0.788846	2.00925
291	0.777864	2.01578
292	0.775743	2.01752
293	0.770327	2.02245
294	0.779746	2.02101
295	0.776344	2.02018
296	0.777852	2.01956
297	0.764275	2.03154
298	0.777071	2.02249
299	0.770782	2.02527
300	0.769927	2.03225
301	0.775331	2.02092
302	0.764933	2.03809
303	0.772915	2.01909
304	0.770719	2.02031
305	0.76383	2.01785
306	0.782056	2.02121
307	0.7731	2.02488
308	0.77586	2.01939
309	0.756153	2.038
310	0.781754	2.02177
311	0.76198	2.023
312	0.770515	2.01783
313	0.777785	2.02334
314	0.774975	2.03889
315	0.7664	2.01265
316	0.778552	2.02653
317	0.778906	2.02382
318	0.768233	2.01741
319	0.773726	2.02
320	0.774524	2.02085
321	0.765883	2.01758
322	0.774575	2.024
323	0.766893	2.02146
324	0.769263	2.02815
325	0.769092	2.0198
326	0.773448	2.02859
327	0.778154	2.02612
328	0.775098	2.01627
329	0.766319	2.02358
330	0.77279	2.02327
331	0.784991	2.01732
332	0.764423	2.04739
333	0.782392	2.01677
334	0.771763	2.01323
335	0.770226	2.01253
336	0.776188	2.01591
337	0.777318	2.02139
338	0.769584	2.02918
339	0.774602	2.02273
340	0.78113	2.01832
341	0.767223	2.02391
342	0.778362	2.02078
343	0.774366	2.0145
344	0.768474	2.02656
345	0.766854	2.02243
346	0.771954	2.01438
347	0.778724	2.02637
348	0.769341	2.02754
349	0.754602	2.04932
350	0.78489	2.03347
351	0.777621	2.02448
352	0.76869	2.02335
353	0.775829	2.03744
354	0.774389	2.02321
355	0.767381	2.02917
356	0.774215	2.01412
357	0.783407	2.0216
358	0.76078	2.02471
359	0.781455	2.0167
360	0.776688	2.01675
361	0.758478	2.02965
362	0.763226	2.02687
363	0.77877	2.02513
364	0.77356	2.02477
365	0.766268	2.02277
366	0.778106	2.01462
367	0.774362	2.01329
368	0.765366	2.02039
369	0.768736	2.0257
370	0.776605	2.0171
371	0.770881	2.02984
372	0.778395	2.02227
373	0.774199	2.01527
374	0.764134	2.03064
375	0.771706	2.01627
376	0.773757	2.01081
377	0.777788	2.01948
378	0.766403	2.03974
379	0.780313	2.01842
380	0.779328	2.01495
381	0.769989	2.0373
382	0.766748	2.01873
383	0.771955	2.02386
384	0.783427	2.01771
385	0.772554	2.02342
386	0.787382	2.01404
387	0.76665	2.02882
388	0.759856	2.03039
389	0.773424	2.02098
390	0.779935	2.01404
391	0.77956	2.01669
392	0.771792	2.01649
393	0.76797	2.02176
394	0.768192	2.03236
395	0.770805	2.03393
396	0.774838	2.0204
397	0.779291	2.01338
398	0.785775	2.01455
399	0.759192	2.02033
400	0.768268	2.02756
401	0.782	2.01195
402	0.769708	2.02164
403	0.778786	2.02552
404	0.770416	2.02548
405	0.773255	2.0198
406	0.783644	2.02365
407	0.778508	2.01105
408	0.755372	2.03043
409	0.763157	2.02566
410	0.765328	2.01447
411	0.771133	2.02617
412	0.778093	2.01153
413	0.770288	2.0202
414	0.774937	2.01087
415	0.767632	2.03075
416	0.769368	2.02803
417	0.759421	2.0313
418	0.768727	2.03647
419	0.766737	2.01792
420	0.77036	2.0099
421	0.773911	2.04085
422	0.771162	2.01894
423	0.765435	2.01162
424	0.753814	2.04888
425	0.771857	2.0137
426	0.791113	2.01688
427	0.77482	2.0194
428	0.77366	2.0236
429	0.774522	2.03134
430	0.758281	2.00986
431	0.766586	2.01588
432	0.769699	2.02157
433	0.768699	2.01391
434	0.755783	2.02092
435	0.777248	2.01813
436	0.769806	2.01321
437	0.76956	2.0161
438	0.757617	2.01899
439	0.770561	2.00726
440	0.775702	2.02406
441	0.756029	2.02369
442	0.768409	2.01599
443	0.77701	2.0145
444	0.770806	2.02864
445	0.772208	2.01182
446	0.772249	2.00918
447	0.774392	2.03099
448	0.772205	2.02213
449	0.775439	2.01321
450	0.780906	2.02897
451	0.763414	2.01915
452	0.771445	2.03447
453	0.776223	2.03312
454	0.748275	2.02702
455	0.774282	2.02131
456	0.780903	2.03278
457	0.771508	2.02188
458	0.776044	2.03858
459	0.78047	2.03026
460	0.775956	2.0263
461	0.775995	2.02231
462	0.781125	2.01174
463	0.768481	2.02975
464	0.768822	2.01186
465	0.766809	2.0147
466	0.777646	2.0277
467	0.766804	2.02396
468	0.76934	2.01631
469	0.757243	2.01931
470	0.764688	2.02012
471	0.770449	2.01041
472	0.769924	2.03274
473	0.776338	2.01038
474	0.779557	2.01818
475	0.769016	2.01285
476	0.767142	2.02502
477	0.768566	2.02645
478	0.764023	2.01409
479	0.77469	2.01106
480	0.777327	2.02794
481	0.760381	2.03368
482	0.783368	2.01231
483	0.776586	2.01675
484	0.773018	2.01376
485	0.784492	2.01852
486	0.756765	2.02653
487	0.779795	2.01101
488	0.781936	2.01501
489	0.765721	2.01409
490	0.769723	2.02156
491	0.781757	2.01596
492	0.750442	2.0342
493	0.77002	2.01584
494	0.76211	2.03102
495	0.766537	2.02062
496	0.766389	2.02546
497	0.766067	2.02822
498	0.783901	2.01665
499	0.773917	2.00899
500	0.769793	2.0242
501	0.768508	2.01596
502	0.762412	2.02271
503	0.762486	2.03111
504	0.749388	2.01431
505	0.765592	2.0107
506	0.755462	2.01655
507	0.769822	2.02409
508	0.763855	2.01809
509	0.768905	2.02278
510	0.764461	2.0363
511	0.769832	2.01657
512	0.770866	2.01535
513	0.770311	2.01822
514	0.785418	2.01265
515	0.759515	2.01827
516	0.75977	2.01157
517	0.769485	2.01114
518	0.764504	2.01703
519	0.775664	2.02388
520	0.764197	2.02415
521	0.761586	2.04601
522	0.777486	2.0172
523	0.764535	2.01466
524	0.757189	2.01042
525	0.769384	2.01857
526	0.776299	2.01591
527	0.762973	2.03278
528	0.765673	2.01224
529	0.75731	2.0429
530	0.769585	2.0269
531	0.756642	2.02273
532	0.748963	2.02048
533	0.765433	2.01022
534	0.757239	2.01203
535	0.769221	2.0187
536	0.762298	2.02151
537	0.763233	2.01455
538	0.762794	2.00539
539	0.769226	2.02115
540	0.76275	2.00934
541	0.764907	2.02254
542	0.76527	2.00841
543	0.783986	2.01708
544	0.779925	2.02163
545	0.760813	2.027
546	0.777515	2.01918
547	0.76456	2.01786
548	0.75906	2.03614
549	0.761286	2.01934
550	0.762345	2.017
551	0.75698	2.03311
552	0.770715	2.03098
553	0.769651	2.01708
554	0.759819	2.0185
555	0.761654	2.03419
556	0.757905	2.01951
557	0.770325	2.03328
558	0.761926	2.0194
559	0.77764	2.00828
560	0.770876	2.01754
561	0.781826	2.02499
562	0.761068	2.02433
563	0.777263	2.01101
564	0.771723	2.04338
565	0.765459	2.01928
566	0.755354	2.03367
567	0.758363	2.02185
568	0.771065	2.00703
569	0.780582	2.01223
570	0.770349	2.04186
571	0.764004	2.02687
572	0.760377	2.01227
573	0.770612	2.02021
574	0.764607	2.01774
575	0.762138	2.01006
576	0.764821	2.01797
577	0.769051	2.01867
578	0.781793	2.01479
579	0.766243	2.01178
580	0.76272	2.02178
581	0.759955	2.01512
582	0.782838	2.02248
583	0.756268	2.01306
584	0.777722	2.00591
585	0.762354	2.01724
586	0.774778	2.0144
587	0.766799	2.04502
588	0.769789	2.0242
589	0.766458	2.0341
590	0.76041	2.03447
591	0.764926	2.03121
592	0.769345	2.02376
593	0.766387	2.01384
594	0.761883	2.02271
595	0.761787	2.01395
596	0.756482	2.03617
597	0.767654	2.01879
598	0.765652	2.01686
599	0.763446	2.02118
600	0.76403	2.01504
601	0.760222	2.01095
602	0.758646	2.03073
603	0.751946	2.04055
604	0.769262	2.02807
605	0.762619	2.02678
606	0.756639	2.03587
607	0.776078	2.01164
608	0.765268	2.02907
609	0.777676	2.03289
610	0.748677	2.03114
611	0.760632	2.0145
612	0.764449	2.00699
613	0.755586	2.02722
614	0.762716	2.02235
615	0.761598	2.02494
616	0.776637	2.01611
617	0.751173	2.01018
618	0.759895	2.01787
619	0.765495	2.02042
620	0.7511	2.01595
621	0.766732	2.03208
622	0.763789	2.03558
623	0.772201	2.0093
624	0.773609	2.02281
625	0.765829	2.04423
626	0.778802	2.02022
627	0.761833	2.00685
628	0.759522	2.0117
629	0.768527	2.01326
630	0.764198	2.01326
631	0.752505	2.01328
632	0.764364	2.01331
633	0.774876	2.01334
634	0.763031	2.01335
635	0.758056	2.01338
636	0.763695	2.01341
637	0.752073	2.01344
638	0.759637	2.01346
639	0.763732	2.01343
640	0.759956	2.01345
641	0.749402	2.01348
642	0.752272	2.01351
643	0.75511	2.01352
644	0.766155	2.01354
645	0.768579	2.01355
646	0.757117	2.01356
647	0.753487	2.01359
648	0.755475	2.0136
649	0.765869	2.01363
650	0.751991	2.01366
651	0.761693	2.01366
652	0.761271	2.01367
653	0.756713	2.01369
654	0.771681	2.0137
655	0.764832	2.01373

## Sheet: IGNNE_loss
1	1.67016	2.00062
2	1.59496	1.98322
3	1.57128	1.98151
4	1.5563	1.97364
5	1.54188	1.97128
6	1.53622	1.96797
7	1.52453	1.96685
8	1.52414	1.96821
9	1.51464	1.96556
10	1.50618	1.96398
11	1.50899	1.96445
12	1.50029	1.96465
13	1.49671	1.96618
14	1.49003	1.96402
15	1.48415	1.9634
16	1.48891	1.96212
17	1.48541	1.96331
18	1.48882	1.96504
19	1.49108	1.96334
20	1.48295	1.96424
21	1.47576	1.96381
22	1.47521	1.96474
23	1.48576	1.96464
24	1.48609	1.96466
25	1.48403	1.96127
26	1.47907	1.96291
27	1.47755	1.9665
28	1.47813	1.96377
29	1.4747	1.96105
30	1.47984	1.9618
31	1.47762	1.95995
32	1.48405	1.96019
33	1.47243	1.96243
34	1.47667	1.96176
35	1.47228	1.96151
36	1.47345	1.96522
37	1.47748	1.96521
38	1.47471	1.96371
39	1.47149	1.96284
40	1.46808	1.96365
41	1.46817	1.96579
42	1.47327	1.96448
43	1.46865	1.96495
44	1.4713	1.96375
45	1.46875	1.96427
46	1.46849	1.96438
47	1.47032	1.96506
48	1.46237	1.96688
49	1.45344	1.96586
50	1.46945	1.96689
51	1.46383	1.96486
52	1.46269	1.96405
53	1.47485	1.96335
54	1.46336	1.96591
55	1.46748	1.96603
56	1.46481	1.9645
57	1.46379	1.96626
58	1.46032	1.96842
59	1.46596	1.96699
60	1.46183	1.96545
61	1.46444	1.96363
62	1.45757	1.96696
63	1.45642	1.96545
64	1.46314	1.96659
65	1.45844	1.96826
66	1.45398	1.96763
67	1.46639	1.96563
68	1.45503	1.96855
69	1.45551	1.97137
70	1.45687	1.96551
71	1.46207	1.96672
72	1.46416	1.9709
73	1.46394	1.96992
74	1.46288	1.97136
75	1.44946	1.96979
76	1.45649	1.96842
77	1.46304	1.96848
78	1.46045	1.9682
79	1.45612	1.96974
80	1.45561	1.96967
81	1.46139	1.97123
82	1.45	1.97439
83	1.45798	1.97396
84	1.4556	1.97314
85	1.45407	1.96849
86	1.43219	1.96938
87	1.45251	1.96917
88	1.45528	1.968
89	1.45833	1.96845
90	1.45479	1.96681
91	1.45484	1.97261
92	1.45067	1.97392
93	1.45667	1.97013
94	1.45159	1.97145
95	1.45436	1.96877
96	1.45174	1.97169
97	1.45044	1.97288
98	1.45423	1.97145
99	1.4514	1.96784
100	1.45498	1.9731
101	1.45422	1.97998
102	1.45534	1.97477
103	1.45197	1.97463
104	1.44828	1.96799
105	1.44848	1.96874
106	1.45233	1.96965
107	1.45467	1.9713
108	1.45027	1.97067
109	1.45615	1.96896
110	1.44466	1.96788
111	1.44427	1.97484
112	1.44804	1.97392
113	1.44703	1.97226
114	1.44668	1.97266
115	1.44771	1.97406
116	1.44943	1.97155
117	1.44434	1.97276
118	1.44871	1.97602
119	1.45208	1.97525
120	1.44966	1.97201
121	1.44759	1.97279
122	1.4541	1.97341
123	1.44502	1.96725
124	1.44726	1.96793
125	1.44552	1.9733
126	1.44585	1.98215
127	1.44885	1.97901
128	1.44555	1.97203
129	1.45789	1.96535
130	1.45596	1.96815
131	1.44694	1.96988
132	1.44652	1.9702
133	1.44661	1.97062
134	1.44645	1.97327
135	1.45072	1.97052
136	1.44451	1.97223
137	1.44457	1.97238
138	1.44905	1.97042
139	1.44776	1.97442
140	1.44323	1.96965
141	1.44183	1.97143
142	1.44505	1.978
143	1.44044	1.97404
144	1.44157	1.97637
145	1.44251	1.97226
146	1.44416	1.97818
147	1.44313	1.9725
148	1.44317	1.97261
149	1.4517	1.97354
150	1.44649	1.97402
151	1.44318	1.97682
152	1.44404	1.97274
153	1.44618	1.97663
154	1.45423	1.97145
155	1.44474	1.97263
156	1.43616	1.97125
157	1.44364	1.97246
158	1.44851	1.96797
159	1.4453	1.97099
160	1.436	1.97762
161	1.44281	1.97577
162	1.44644	1.97194
163	1.4307	1.97905
164	1.44056	1.97441
165	1.43851	1.97026
166	1.44591	1.96938
167	1.43269	1.97122
168	1.43735	1.97341
169	1.44998	1.97246
170	1.44643	1.97473
171	1.44352	1.97845
172	1.4411	1.97706
173	1.44116	1.96949
174	1.44489	1.96637
175	1.44243	1.97046
176	1.43822	1.98127
177	1.44363	1.97453
178	1.44025	1.96418
179	1.44272	1.96485
180	1.43745	1.96647
181	1.43659	1.97465
182	1.44033	1.97658
183	1.44196	1.97468
184	1.44203	1.97348
185	1.44492	1.97063
186	1.44088	1.96956
187	1.4386	1.98065
188	1.44845	1.97526
189	1.43668	1.97135
190	1.44399	1.97215
191	1.44241	1.96855
192	1.44336	1.97552
193	1.44708	1.97117
194	1.44357	1.96934
195	1.44312	1.9697
196	1.4419	1.96722
197	1.43429	1.96502
198	1.43742	1.97377
199	1.43849	1.97266
200	1.4414	1.97057
201	1.43868	1.97043
202	1.44074	1.97273
203	1.44438	1.97008
204	1.44392	1.97765
205	1.43632	1.97959
206	1.4348	1.97026
207	1.44183	1.96586
208	1.43279	1.96593
209	1.43986	1.97558
210	1.43913	1.97283
211	1.43656	1.96617
212	1.43774	1.96982
213	1.43815	1.97055
214	1.43647	1.97077
215	1.43697	1.97158
216	1.43568	1.97365
217	1.43661	1.97123
218	1.4299	1.97057
219	1.43825	1.96249
220	1.43784	1.96694
221	1.43762	1.97306
222	1.43762	1.97706
223	1.44526	1.97197
224	1.43632	1.97171
225	1.44457	1.96671
226	1.4331	1.96726
227	1.43597	1.97098
228	1.43573	1.96876
229	1.43712	1.9706
230	1.4335	1.9623
231	1.43568	1.96499
232	1.4327	1.9673
233	1.43496	1.96785
234	1.43921	1.96229
235	1.43612	1.97
236	1.43487	1.97314
237	1.43658	1.96936
238	1.43035	1.96802
239	1.43831	1.96497
240	1.43041	1.96869
241	1.43968	1.96721
242	1.43846	1.96437
243	1.43017	1.96844
244	1.42992	1.97127
245	1.43785	1.9678
246	1.43811	1.96623
247	1.43329	1.96584
248	1.43356	1.96241
249	1.43165	1.96437
250	1.43451	1.96794
251	1.42888	1.97122
252	1.4423	1.96937
253	1.43711	1.9723
254	1.42895	1.96595
255	1.43381	1.95811
256	1.42921	1.96932
257	1.43352	1.96947
258	1.43635	1.96099
259	1.426	1.96629
260	1.43835	1.97304
261	1.4351	1.97167
262	1.44406	1.96222
263	1.43502	1.9617
264	1.43093	1.9653
265	1.43384	1.96909
266	1.42897	1.9629
267	1.43591	1.96189
268	1.43416	1.96787
269	1.42872	1.96441
270	1.42687	1.96757
271	1.4381	1.96735
272	1.43311	1.96157
273	1.43012	1.96349
274	1.42863	1.96795
275	1.43002	1.96774
276	1.43038	1.96432
277	1.42335	1.97319
278	1.43605	1.96528
279	1.43046	1.96115
280	1.42868	1.96766
281	1.43257	1.96916
282	1.4304	1.96301
283	1.43067	1.96348
284	1.43116	1.96891
285	1.43612	1.96975
286	1.43566	1.96719
287	1.43185	1.96588
288	1.43456	1.96772
289	1.42312	1.9704
290	1.43014	1.96565
291	1.42974	1.96435
292	1.43342	1.95877
293	1.43717	1.96181
294	1.43305	1.9694
295	1.43519	1.96771
296	1.43781	1.96236
297	1.42988	1.96097
298	1.4244	1.96172
299	1.43073	1.96228
300	1.43368	1.96068
301	1.43255	1.96056
302	1.4392	1.96913
303	1.42632	1.96753
304	1.43229	1.96939
305	1.4283	1.96218
306	1.43264	1.96398
307	1.43251	1.96065
308	1.42984	1.96812
309	1.43276	1.97036
310	1.43133	1.96258
311	1.42983	1.96916
312	1.4303	1.97136
313	1.42511	1.96494
314	1.42682	1.95913
315	1.43962	1.96249
316	1.42987	1.95951
317	1.42552	1.95939
318	1.42539	1.9662
319	1.43421	1.9682
320	1.43325	1.97284
321	1.43326	1.96363
322	1.43496	1.95333
323	1.43817	1.9634
324	1.42646	1.96551
325	1.4271	1.96016
326	1.43036	1.96667
327	1.43084	1.96804
328	1.43098	1.96226
329	1.42662	1.95856
330	1.42281	1.95939
331	1.42965	1.96344
332	1.4254	1.96272
333	1.42815	1.96108
334	1.42656	1.96169
335	1.43616	1.96436
336	1.42996	1.95922
337	1.42194	1.95909
338	1.42536	1.95749
339	1.43219	1.96188
340	1.42936	1.96711
341	1.43696	1.96514
342	1.42544	1.97203
343	1.43329	1.96647
344	1.42487	1.96146
345	1.42764	1.95777
346	1.43124	1.9636
347	1.42232	1.9648
348	1.43122	1.96507
349	1.4275	1.95957
350	1.42585	1.96156
351	1.42313	1.9655
352	1.42676	1.96754
353	1.43165	1.96418
354	1.43362	1.96188
355	1.43012	1.95829
356	1.42677	1.96072
357	1.43112	1.95924
358	1.42177	1.96944
359	1.42758	1.96535
360	1.42274	1.96542
361	1.42662	1.96362
362	1.43242	1.96215
363	1.43056	1.96036
364	1.42655	1.95509
365	1.41671	1.96626
366	1.42888	1.9607
367	1.42663	1.96369
368	1.41979	1.96526
369	1.42902	1.96348
370	1.42608	1.9612
371	1.42885	1.95908
372	1.42857	1.96121
373	1.42471	1.96564
374	1.42858	1.96553
375	1.42786	1.96234
376	1.4213	1.9747
377	1.42605	1.97021
378	1.43208	1.95667
379	1.4217	1.9641
380	1.4241	1.96789
381	1.41471	1.96568
382	1.42087	1.96851
383	1.43388	1.96645
384	1.41575	1.97073
385	1.41465	1.96316
386	1.42432	1.95842
387	1.424	1.9658
388	1.4247	1.97398
389	1.41713	1.96818
390	1.42302	1.97147
391	1.42574	1.96677
392	1.42298	1.96442
393	1.42158	1.96512
394	1.42264	1.96775
395	1.42359	1.97202
396	1.4247	1.9658
397	1.41942	1.96637
398	1.42081	1.96851
399	1.42418	1.96085
400	1.42422	1.96048
401	1.41429	1.96816
402	1.42032	1.96886
403	1.42633	1.96096
404	1.42207	1.96569
405	1.42685	1.96167
406	1.41902	1.96491
407	1.42297	1.97141
408	1.42717	1.96712
409	1.41799	1.96603
410	1.4264	1.9616
411	1.42016	1.96339
412	1.4219	1.96254
413	1.4223	1.96253
414	1.41739	1.96933
415	1.42876	1.96328
416	1.42549	1.96481
417	1.41498	1.96821
418	1.41344	1.97317
419	1.42708	1.97451
420	1.4205	1.96328
421	1.41752	1.9585
422	1.42	1.96445
423	1.42043	1.97001
424	1.42467	1.96219
425	1.42578	1.9663
426	1.41652	1.97215
427	1.42018	1.97151
428	1.42584	1.96469
429	1.41732	1.96946
430	1.42381	1.96403
431	1.42481	1.96006
432	1.42546	1.95914
433	1.41948	1.96163
434	1.42694	1.96213
435	1.4253	1.96468
436	1.41845	1.97072
437	1.42121	1.9647
438	1.42251	1.96567
439	1.42287	1.96797
440	1.42353	1.96094
441	1.42199	1.96502
442	1.41837	1.9657
443	1.41788	1.96804
444	1.42196	1.96696
445	1.42039	1.96657
446	1.4288	1.95624
447	1.42268	1.95767
448	1.42098	1.96674
449	1.42049	1.96327
450	1.42324	1.96224
451	1.42696	1.96739
452	1.42074	1.96519
453	1.42741	1.96234
454	1.42149	1.96162
455	1.42415	1.96867
456	1.42665	1.96711
457	1.41831	1.96567
458	1.42615	1.9627
459	1.42057	1.96628
460	1.42627	1.96314
461	1.42454	1.97113
462	1.41908	1.96535
463	1.42558	1.96057
464	1.41826	1.96379
465	1.42542	1.96984
466	1.423	1.96883
467	1.41732	1.97043
468	1.41629	1.96759
469	1.41521	1.96749
470	1.42019	1.96212
471	1.42025	1.96328
472	1.41496	1.97032
473	1.42358	1.96419
474	1.42043	1.9624
475	1.41672	1.97224
476	1.42003	1.96964
477	1.42282	1.95987
478	1.42968	1.95699
479	1.41307	1.96443
480	1.41717	1.96926
481	1.41663	1.96463
482	1.40824	1.96655
483	1.42253	1.97349
484	1.42426	1.96295
485	1.41853	1.96521
486	1.42397	1.96739
487	1.41724	1.96457
488	1.4189	1.96874
489	1.41261	1.96832
490	1.41503	1.96766
491	1.41444	1.96618
492	1.40934	1.96208
493	1.42115	1.96488
494	1.4109	1.96036
495	1.42098	1.96839
496	1.42449	1.96573
497	1.41663	1.97685
498	1.41987	1.96502
499	1.41659	1.96046
500	1.42399	1.96566
501	1.41874	1.97226
502	1.41992	1.96587
503	1.41398	1.96844
504	1.41522	1.97222
505	1.4191	1.96527
506	1.4189	1.95881
507	1.42298	1.96788
508	1.41705	1.97124
509	1.41829	1.96771
510	1.4195	1.96111
511	1.41028	1.96858
512	1.41402	1.97008
513	1.41875	1.95869
514	1.41114	1.96547
515	1.4139	1.96868
516	1.4184	1.97002
517	1.41187	1.96701
518	1.42209	1.96295
519	1.41908	1.96583
520	1.42053	1.9686
521	1.41389	1.97015
522	1.42339	1.97097
523	1.42287	1.96234
524	1.4187	1.96423
525	1.41729	1.97426
526	1.41439	1.96364
527	1.41524	1.96831
528	1.4158	1.96809
529	1.41428	1.96678
530	1.41688	1.96217
531	1.41601	1.96703
532	1.40645	1.97247
533	1.41166	1.97147
534	1.41622	1.96067
535	1.42107	1.95936
536	1.41089	1.97084
537	1.42113	1.97194
538	1.41355	1.97586
539	1.42254	1.97216
540	1.41571	1.95738
541	1.41938	1.96022
542	1.41962	1.96034
543	1.42215	1.96516
544	1.42723	1.97806
545	1.42131	1.96387
546	1.41581	1.9676
547	1.40832	1.96846
548	1.41566	1.96116
549	1.41965	1.9624
550	1.41991	1.96962
551	1.42459	1.97786
552	1.41729	1.96912
553	1.41589	1.95747
554	1.41706	1.96137
555	1.42058	1.96772
556	1.41275	1.97218
557	1.4245	1.96348
558	1.41584	1.97219
559	1.41497	1.97345
560	1.42132	1.96254
561	1.41072	1.96418
562	1.4201	1.96746
563	1.41398	1.9692
564	1.41877	1.97086
565	1.41772	1.97595
566	1.42482	1.96865
567	1.417	1.96597
568	1.41458	1.96109
569	1.42034	1.96209
570	1.4182	1.97507
571	1.42232	1.96741
572	1.41327	1.97243
573	1.41102	1.97215
574	1.41333	1.9662
575	1.41408	1.97642
576	1.41683	1.96787
577	1.40713	1.96233
578	1.41231	1.96396
579	1.41184	1.96594
580	1.41745	1.96903
581	1.42397	1.97157
582	1.41434	1.96983
583	1.4191	1.97232
584	1.41295	1.97128
585	1.41501	1.96852
586	1.4125	1.97479
587	1.41719	1.9631
588	1.4142	1.96604
589	1.41474	1.97561
590	1.41384	1.97125
591	1.41597	1.96655
592	1.41506	1.97067
593	1.41989	1.97315
594	1.4105	1.97747
595	1.40554	1.97234
596	1.41675	1.96182
597	1.41265	1.96927
598	1.40952	1.97195
599	1.41583	1.96645
600	1.41198	1.96657
601	1.4115	1.96153
602	1.42112	1.96816
603	1.41788	1.97191
604	1.41883	1.97361
605	1.41636	1.96361
606	1.41179	1.97017
607	1.41302	1.97783
608	1.41919	1.96483
609	1.41649	1.96971
610	1.41186	1.97257
611	1.42215	1.97644
612	1.41269	1.9738
613	1.41906	1.96818
614	1.42312	1.96613
615	1.41699	1.96976
616	1.4188	1.95747
617	1.41323	1.96489
618	1.41268	1.97654
619	1.41544	1.97417
620	1.40795	1.96724
621	1.41563	1.96847
622	1.40638	1.9724
623	1.41898	1.97028
624	1.4151	1.97643
625	1.41278	1.97676
626	1.41341	1.96709
627	1.41685	1.97148
628	1.40918	1.96903
629	1.41652	1.97022
630	1.41401	1.9759
631	1.41278	1.96984
632	1.41684	1.96452
633	1.41485	1.97201
634	1.41305	1.9761
635	1.41617	1.96113
636	1.41657	1.96662
637	1.4064	1.97019
638	1.41196	1.96724
639	1.40848	1.97609
640	1.41599	1.96699
641	1.41404	1.97117
642	1.4085	1.9711
643	1.40954	1.96886
644	1.41442	1.97156
645	1.40964	1.96892
646	1.39733	1.97203
647	1.40866	1.97874
648	1.41135	1.97117
649	1.41236	1.96541
650	1.41135	1.96553
651	1.41647	1.97241
652	1.40754	1.9784
653	1.41768	1.98114
654	1.4186	1.97453
655	1.42075	1.97131
656	1.41327	1.95759
657	1.41599	1.9621
658	1.4103	1.97136
659	1.40336	1.97849
660	1.40932	1.98245
661	1.41061	1.97183
662	1.42191	1.96368
663	1.40782	1.96491
664	1.41448	1.9651
665	1.41063	1.97441
666	1.40783	1.97585
667	1.41694	1.97101
668	1.41291	1.96153
669	1.40715	1.96932
670	1.40972	1.97817
671	1.40931	1.97037
672	1.4037	1.97116
673	1.40852	1.97417
674	1.40788	1.97109
675	1.40854	1.96484
676	1.40803	1.96956
677	1.411	1.96984
678	1.42147	1.96642
679	1.41411	1.97019
680	1.41133	1.96992
681	1.41986	1.96547
682	1.41098	1.97889
683	1.40972	1.97103
684	1.41074	1.96931
685	1.41591	1.97285
686	1.40691	1.968
687	1.40774	1.97059
688	1.4124	1.97379
689	1.41401	1.97264
690	1.40945	1.96492
691	1.41035	1.967
692	1.41579	1.96538
693	1.40718	1.97215
694	1.41116	1.98227
695	1.40059	1.9695
696	1.41563	1.96582
697	1.41095	1.97142
698	1.40513	1.9662
699	1.41541	1.96774
700	1.41084	1.96692
701	1.4091	1.97401
702	1.40715	1.97655
703	1.40843	1.97946
704	1.41434	1.97715
705	1.40724	1.97012
706	1.40331	1.96614
707	1.40776	1.96631
708	1.40616	1.98176
709	1.40743	1.97753
710	1.41265	1.96578
711	1.4122	1.97351
712	1.41349	1.97315
713	1.40511	1.96177
714	1.41275	1.97117
715	1.41381	1.97457
716	1.40846	1.96653
717	1.4092	1.973
718	1.41511	1.97042
719	1.40847	1.96875
720	1.4126	1.96906
721	1.40848	1.9657
722	1.4074	1.96825
723	1.41098	1.96783
724	1.40845	1.97162
725	1.41371	1.97006
726	1.41034	1.98016
727	1.41049	1.96445
728	1.41561	1.95988
729	1.40866	1.97168
730	1.41443	1.97644
731	1.41534	1.96697
732	1.40847	1.96412
733	1.40824	1.97796
734	1.40656	1.98124
735	1.41096	1.9781
736	1.41591	1.96506
737	1.40763	1.96361
738	1.40863	1.9598
739	1.41886	1.96878
740	1.41169	1.97329
741	1.40628	1.97194
742	1.41013	1.96902
743	1.40782	1.96901
744	1.40804	1.97693
745	1.416	1.96845
746	1.41388	1.96655
747	1.40717	1.96511
748	1.4081	1.97183
749	1.41027	1.96722
750	1.4087	1.9748
751	1.40807	1.96598
752	1.41702	1.95561
753	1.40656	1.96833
754	1.41259	1.97388
755	1.41059	1.97267
756	1.41047	1.97163
757	1.39294	1.97691
758	1.40904	1.9819
759	1.41433	1.96778
760	1.41696	1.967
761	1.41056	1.97087
762	1.40755	1.97919
763	1.41242	1.98008
764	1.40238	1.96924
765	1.40463	1.9661
766	1.4085	1.97371
767	1.41797	1.9811
768	1.40588	1.97391
769	1.41017	1.96908
770	1.40159	1.96751
771	1.40536	1.96687
772	1.40561	1.97284
773	1.40495	1.97277
774	1.40689	1.96885
775	1.41662	1.97025
776	1.40286	1.96949
777	1.41236	1.96806
778	1.40338	1.97616
779	1.41094	1.97228
780	1.41348	1.97541
781	1.40562	1.97247
782	1.41227	1.97514
783	1.41251	1.96223
784	1.40665	1.96634
785	1.40281	1.98217
786	1.42001	1.97077
787	1.40005	1.9755
788	1.40962	1.97492
789	1.40714	1.96819
790	1.41276	1.97486
791	1.40325	1.97491
792	1.41006	1.97331
793	1.40973	1.969
794	1.40307	1.97744
795	1.40799	1.97595
796	1.40518	1.97095
797	1.40743	1.97591
798	1.40785	1.98395
799	1.39499	1.97665
800	1.40605	1.97281
801	1.40677	1.97115
802	1.4006	1.96696
803	1.41101	1.96869
804	1.41225	1.97334
805	1.40699	1.97326
806	1.40109	1.97118
807	1.4149	1.97622
808	1.40756	1.97589
809	1.40639	1.96883
810	1.4144	1.96237
811	1.40555	1.9666
812	1.41491	1.97405
813	1.40625	1.97584
814	1.4069	1.96507
815	1.40919	1.96981
816	1.40712	1.96995
817	1.40871	1.97257
818	1.40748	1.97801
819	1.40045	1.97217
820	1.39993	1.97183
821	1.40858	1.97052
822	1.40378	1.96984
823	1.40077	1.96933
824	1.40345	1.97909
825	1.40717	1.97805
826	1.41044	1.97498
827	1.40823	1.97626
828	1.41346	1.97372
829	1.41017	1.96469
830	1.40978	1.96567
831	1.40952	1.97632
832	1.40211	1.97181
833	1.4065	1.97541
834	1.40412	1.96991
835	1.40998	1.97312
836	1.39921	1.98625
837	1.4074	1.96954
838	1.39394	1.97747
839	1.39967	1.97619
840	1.41219	1.97469
841	1.41384	1.96988
842	1.40849	1.97814
843	1.40571	1.97258
844	1.40602	1.97267
845	1.40976	1.97612
846	1.40477	1.98242
847	1.4124	1.96257
848	1.40845	1.96217
849	1.4157	1.97704
850	1.40865	1.96741
851	1.40621	1.97357
852	1.40907	1.97474
853	1.40551	1.97463
854	1.40302	1.97756
855	1.40398	1.96987
856	1.40129	1.96597
857	1.40834	1.96418
858	1.39894	1.97465
859	1.39679	1.98917
860	1.40545	1.97585
861	1.40641	1.96481
862	1.40539	1.96972
863	1.40233	1.97623
864	1.40753	1.97307
865	1.40984	1.98048
866	1.39777	1.98709
867	1.41514	1.97347
868	1.40461	1.97485
869	1.41042	1.96129
870	1.40744	1.96898
871	1.39464	1.97656
872	1.39788	1.98068
873	1.40762	1.96968
874	1.40766	1.97081
875	1.41175	1.97664
876	1.40266	1.97449
877	1.3987	1.97645
878	1.39919	1.96726
879	1.40805	1.96504
880	1.40172	1.97426
881	1.40226	1.98082
882	1.40512	1.97513
883	1.3979	1.97152
884	1.40792	1.9774
885	1.40363	1.97289
886	1.40943	1.97522
887	1.40355	1.97517
888	1.40161	1.97517
889	1.40285	1.97517
890	1.40652	1.97517
891	1.39629	1.97517
892	1.39649	1.97517
893	1.39604	1.97517
894	1.40009	1.97517
895	1.40402	1.97517
896	1.39788	1.97517
897	1.40503	1.97517
898	1.4006	1.97517
899	1.401	1.97516
900	1.40617	1.97516
901	1.39913	1.97516
902	1.39801	1.97516
903	1.40292	1.97516
904	1.4011	1.97516
905	1.39319	1.97516
906	1.40337	1.97516
907	1.39796	1.97516
908	1.40576	1.97516
909	1.39822	1.97516
910	1.40863	1.97516
911	1.397	1.97516
912	1.40213	1.97516
913	1.3949	1.97516
914	1.39219	1.97516
915	1.40426	1.97516
916	1.39646	1.97516
917	1.39683	1.97516
918	1.40733	1.97516
919	1.3981	1.97516
920	1.40043	1.97516
921	1.40278	1.97516
922	1.4063	1.97516
923	1.39112	1.97516
924	1.40334	1.97516
925	1.40334	1.97516
926	1.40364	1.97516
927	1.4041	1.97516
928	1.40048	1.97516
929	1.40065	1.97516
930	1.4018	1.97516
931	1.40593	1.97516
932	1.39411	1.97516
933	1.40018	1.97516
934	1.39975	1.97516
935	1.39782	1.97516
936	1.39999	1.97516
937	1.40183	1.97516
938	1.39377	1.97516
939	1.40892	1.97516
940	1.39949	1.97516
941	1.39981	1.97515
942	1.4054	1.97515
943	1.40932	1.97515
944	1.40905	1.97515
945	1.39509	1.97515
946	1.3998	1.97515
947	1.39655	1.97515
948	1.40547	1.97515
949	1.39934	1.97515
950	1.40619	1.97515
951	1.40097	1.97515
952	1.4023	1.97515
953	1.39743	1.97515
954	1.40441	1.97515
955	1.40609	1.97515
956	1.40418	1.97515
957	1.39464	1.97515
958	1.40367	1.97515
959	1.40957	1.97515
960	1.39892	1.97515
961	1.40074	1.97515
962	1.40504	1.97515
963	1.39525	1.97515
964	1.39542	1.97515
965	1.39555	1.97515
966	1.40256	1.97515
967	1.39566	1.97515
968	1.41225	1.97515
969	1.40419	1.97515
970	1.40431	1.97515
971	1.40668	1.97515
972	1.39943	1.97515
973	1.40621	1.97515
974	1.39156	1.97515
975	1.40481	1.97515
976	1.4006	1.97515
977	1.39464	1.97515
978	1.39383	1.97515
979	1.40199	1.97515
980	1.40256	1.97515
981	1.39576	1.97515
982	1.40457	1.97515
983	1.4016	1.97515
984	1.40992	1.97514
985	1.39431	1.97514
986	1.40125	1.97514
987	1.39852	1.97514
988	1.39821	1.97514
989	1.40573	1.97514
990	1.40696	1.97514
991	1.3976	1.97514
992	1.39786	1.97514
993	1.4035	1.97514
994	1.39593	1.97514
995	1.40456	1.97514
996	1.39971	1.97514
997	1.39789	1.97514
998	1.40373	1.97514
999	1.4104	1.97514
