# Supplementary material for: Intratumor graph neural network recovers hidden prognostic value of multi-biomarker spatial heterogeneity
Source: Nat Commun. 2022 Jul 22;13:4250. doi: 10.1038/s41467-022-31771-w (PMC9307796; doi:10.1038/s41467-022-31771-w)
Supplement: Supplementary file 4 — Source Data [file 41467_2022_31771_MOESM4_ESM.zip › Source Data/Figure_S4.xlsx]

## Sheet: note
To simplify the input, some clinical and follow-up information were assigned with a value
	y			ER
	0	DFS > 5 years		0	negative
	1	DFS ≤ 5 years		1	positive
	DFS	disease-free survival		PR
	value	month		0	negative
				1	positive
	type	Molecular subtype
	1	Luminal A		HER2
	2	Luminal B		0	negative
	3	HER2 enriched		1	positive
	4	Triple Negative
				model_risk	model defined prognostic risk
	size	Tumor size		0	low risk
	1	≤ 2cm		1	high risk
	2	2-5cm
	3	> 2cm
	lym	Lymph node metastasis
	1	0
	2	1-3
	3	≥ 4
	stage	Clinical stage
	1	Ⅰ
	2	Ⅱ
	3	Ⅲ
	grade	Histological grade
	1	G1
	2	G2
	3	G3
	Chemotherapy	Chemotherapy
	0	No
	1	Yes
	Endocrine	Endocrinotherapy
	0	No
	1	Yes
	Radiation	Radiotherapy
	0	No
	1	Yes
	Targeted	Targetedtherapy
	0	No
	1	Yes
	Age	Age of patient
	value	month

## Sheet: Patient_information
id	y	DFS	STATUS	type	size	lym	stage	grade	age	Chemotherapy	Endocrine	Radiation	Targeted	ER	PR	HER2
1	1	21	1	3	2	0	2	3	41	1	0	0	0	0	0	1
2	1	23	1	3	3	2	3	2	34	1	0	0	0	0	0	1
3	1	9	1	4	1	0	1	2	82	0	0	0	0	0	0	0
4	1	20	1	3	2	0	2	2	41	0	1	0	0	0	0	1
5	1	30	1	4	2	2	2	1	80	0	0	0	0	0	0	0
6	1	18	1	2	3	2	3	2	63	1	1	1	0	1	1	0
7	1	15	1	3	3	2	3	3	37	1	0	1	0	0	0	1
8	1	12	1	4	1	1	2	2	53	1	0	0	0	0	0	0
9	1	15	1	3	1	0	1	3	37	1	1	1	0	0	0	1
10	1	12	1	2	2	2	3	3	56	1	1	1	0	1	0	0
11	1	18	1	4	2	1	2	3	74	0	0	1	0	0	0	0
12	1	13	1	3	2	0	2	1	29	1	0	0	0	0	0	1
13	1	24	1	2	2	2	3	2	33	1	1	0	0	1	1	1
14	1	10	1	3	2	2	3	3	54	1	0	1	0	0	0	1
15	1	12	1	3	3	2	3	3	53	1	1	0	0	0	0	1
16	1	9	1	3	2	2	3	2	44	1	0	1	0	0	0	1
17	1	12	1	4	1	0	1	1	34	1	0	0	0	0	0	0
18	1	6	1	4	2	2	3	3	37	1	1	0	0	0	0	0
19	1	8	1	4	1	2	3	3	65	1	0	1	0	0	0	0
20	1	11	1	4	1	0	1	2	67	1	0	0	0	0	0	0
21	1	19	1	4	1	2	3	3	60	1	0	0	0	0	0	0
22	1	16	1	3	2	0	2	3	58	1	0	0	0	0	0	1
23	1	28	1	2	2	2	3	3	47	1	1	1	0	1	1	0
24	1	42	1	4	2	0	2	2	61	1	0	0	0	0	0	0
25	1	44	1	3	1	2	3	2	60	1	0	1	1	0	0	1
26	1	47	1	4	2	2	3	2	66	1	0	0	0	0	0	0
27	1	45	1	3	3	2	3	2	36	1	0	0	0	0	0	1
28	1	36	1	3	2	0	2	2	57	1	0	0	1	0	0	1
29	1	12	1	3	1	0	1	2	45	1	1	1	0	0	0	1
30	1	47	1	2	2	2	3	2	46	1	1	1	0	1	1	0
31	1	54	1	4	2	1	2	3	68	1	0	0	0	0	0	0
32	1	12	1	4	1	2	3	3	45	1	0	1	0	0	0	0
33	1	18	1	3	1	0	1	2	58	1	0	1	0	0	0	1
34	0	76	1	3	1	0	1	1	65	0	0	0	0	0	0	1
35	0	91	1	3	2	0	2	2	52	1	0	0	0	0	0	1
36	0	70	1	4	2	0	2	2	46	1	0	0	0	0	0	0
37	0	116	0	4	1	2	3	3	40	1	0	0	0	0	0	0
38	0	109	0	2	1	1	2	2	54	0	0	0	0	0	1	0
39	0	70	0	2	2	0	2	3	44	1	1	1	1	1	1	1
40	0	120	0	3	2	1	2	3	40	1	0	0	0	0	0	1
41	0	66	0	2	1	0	1	1	54	1	1	0	0	1	0	0
42	0	83	0	1	2	1	2	1	34	1	1	1	0	1	1	0
43	0	88	0	1	2	2	3	2	55	1	1	1	0	1	1	0
44	0	75	0	2	1	0	1	1	56	1	1	0	0	1	1	0
45	0	84	0	1	1	0	1	2	44	0	1	0	0	1	1	0
46	0	84	0	1	1	0	1	2	40	1	1	1	0	1	1	0
47	0	82	0	2	2	1	2	2	49	1	1	0	1	1	1	1
48	0	81	0	2	1	0	1	2	47	1	1	1	0	1	1	0
49	0	82	0	4	1	0	1	2	57	1	0	1	0	0	0	0
50	0	79	0	4	1	2	3	2	47	1	0	1	0	0	0	0
51	0	79	0	2	2	0	2	3	57	0	1	0	0	1	1	0
52	0	79	0	1	1	1	2	2	43	1	1	1	0	1	1	0
53	0	78	0	1	1	0	1	2	77	0	1	0	0	1	1	0
54	0	76	0	3	1	1	2	2	46	1	0	1	0	0	0	1
55	0	76	0	3	2	2	3	3	45	1	0	0	1	0	0	1
56	0	76	0	2	1	0	1	2	60	1	0	0	0	1	1	0
57	0	76	0	4	2	0	2	3	47	1	0	0	0	0	0	0
58	0	75	0	2	3	2	3	2	46	1	1	1	0	1	1	0
59	0	75	0	3	2	1	2	3	25	1	0	0	1	0	0	1
60	0	75	0	3	3	0	2	3	47	1	0	1	1	0	0	1
61	0	75	0	1	2	0	2	2	48	1	1	0	0	1	1	0
62	0	74	0	1	1	1	2	2	50	1	1	0	0	1	1	0
63	0	73	0	1	1	0	1	2	64	1	1	0	0	1	1	0
64	0	73	0	2	2	2	3	2	48	1	1	1	1	1	0	1
65	1	44	1	2	3	2	3	3	64	1	1	1	0	1	0	0
66	1	16	1	2	1	0	1	2	80	0	0	0	0	1	1	0
67	0	83	0	2	1	2	3	2	40	1	1	1	0	1	1	0
68	0	75	0	3	2	0	2	2	25	1	0	0	1	0	0	1
69	0	75	0	2	1	0	1	1	64	1	1	0	0	1	0	0
70	0	75	0	3	1	1	2	2	41	1	0	0	0	0	0	1
71	0	74	0	1	2	1	2	1	43	1	1	0	0	1	1	0
72	0	74	0	2	2	1	2	3	45	1	1	0	0	1	1	0
73	0	74	0	2	1	0	1	2	48	1	1	1	0	1	1	0
74	0	74	0	1	2	1	2	1	45	1	1	0	0	1	1	0
75	0	74	0	4	2	1	2	3	68	1	1	0	0	0	0	0
76	0	74	0	1	1	0	1	2	47	1	1	1	0	1	1	0
77	0	78	0	2	1	0	1	3	50	1	1	0	0	1	0	0
78	0	78	0	4	2	0	2	3	67	1	0	0	0	0	0	0
79	0	78	0	2	1	2	3	3	44	1	1	0	0	1	1	0
80	0	77	0	1	2	0	2	2	82	0	1	0	0	1	1	0
81	0	77	0	4	2	0	2	3	43	1	0	0	0	0	0	0
82	0	62	1	2	2	2	3	3	56	1	1	1	0	1	1	0
83	0	76	0	2	1	0	1	3	60	1	1	0	0	1	0	0
84	0	76	0	1	2	2	3	2	46	1	1	1	0	1	1	0
85	0	76	0	2	2	0	2	3	52	1	1	0	0	1	1	0
86	0	76	0	3	1	0	1	3	72	0	0	0	0	0	0	0
87	0	75	0	1	1	0	1	2	55	1	1	0	0	1	1	0
88	0	85	0	2	2	0	2	2	61	1	1	0	0	1	1	0
89	0	84	0	2	2	0	2	3	58	1	1	0	0	1	0	0
90	0	77	0	2	1	0	1	2	61	1	1	0	0	1	0	0
91	0	77	0	1	2	2	3	3	50	1	1	1	0	1	1	0
92	0	77	0	1	1	0	1	2	49	1	1	0	0	1	1	0
93	0	77	0	4	1	0	1	2	54	1	0	0	0	0	0	0
94	0	76	0	1	1	0	1	2	49	1	1	0	0	1	1	0
95	0	76	0	2	2	2	3	3	55	1	1	1	0	1	1	0
96	0	75	0	2	3	1	3	2	69	1	1	0	0	1	1	0
97	1	28	1	2	2	0	2	2	46	1	1	0	0	1	1	0
98	1	43	1	2	1	1	2	3	53	1	1	0	0	1	1	1
99	1	30	1	2	2	1	2	3	40	1	1	0	0	1	1	1
100	1	14	1	1	2	1	2	3	33	1	1	0	0	1	1	0
101	1	4	1	2	1	2	3	2	55	1	1	1	0	1	1	0
102	1	24	1	4	1	0	1	2	66	1	0	0	0	0	0	0
103	1	42	1	1	2	1	2	3	62	1	1	0	0	1	1	0
104	1	58	1	4	2	1	2	3	63	1	0	0	0	0	0	0
105	1	48	1	2	2	1	2	2	57	1	1	1	0	1	0	1
106	1	26	1	2	1	2	3	3	70	1	1	1	0	1	1	1
107	1	31	1	2	1	2	3	1	41	1	1	1	0	1	1	0
108	1	32	1	1	1	2	3	2	39	1	1	1	0	1	1	0
109	1	13	1	2	3	2	3	3	50	1	1	1	0	1	1	0
110	1	52	1	2	2	0	2	2	35	1	1	0	0	1	1	0
111	1	23	1	2	2	2	3	3	61	1	1	0	0	1	1	0
112	1	19	1	2	2	2	3	2	38	1	1	1	0	1	1	0
113	1	36	1	2	3	2	3	2	72	1	1	0	0	1	1	1
114	1	28	1	1	1	2	3	2	34	1	1	1	0	1	1	0
115	1	35	1	2	3	2	3	1	45	1	1	1	0	1	1	0
116	1	4	1	2	1	0	1	2	53	0	1	0	0	1	1	1
117	1	20	1	2	2	2	3	3	74	1	0	0	0	1	1	1
118	1	13	1	2	2	2	3	2	62	1	0	1	0	1	1	0
119	1	9	1	4	2	1	2	2	56	1	0	0	0	0	0	0
120	1	1	1	2	2	2	3	3	49	1	0	0	0	1	1	0
121	1	24	1	2	3	2	3	2	54	0	0	0	0	1	1	1
122	1	20	1	2	1	1	2	2	38	1	1	1	0	1	0	0
123	1	16	1	2	2	2	3	2	38	1	1	1	0	1	1	1
124	1	30	1	2	3	2	3	2	29	1	1	1	0	1	1	0
125	1	17	1	4	3	2	3	2	50	1	0	0	0	0	0	0
126	1	17	1	3	1	0	1	2	54	0	0	0	0	0	0	1
127	1	15	1	4	2	1	2	2	46	1	0	1	0	0	0	0
128	1	33	1	4	3	1	3	3	43	1	0	0	0	0	0	0
129	1	24	1	2	2	2	3	2	51	1	1	1	0	1	1	1
130	1	46	1	2	2	0	2	1	38	1	1	0	0	1	1	1
131	1	45	1	1	1	0	1	1	40	1	1	0	0	1	1	0
132	1	28	1	3	2	1	2	2	33	0	0	0	0	0	0	1
133	1	11	1	2	2	2	3	2	58	1	0	0	0	0	1	1
134	1	50	1	3	1	2	3	1	57	1	0	0	0	0	0	1
135	0	71	0	3	1	0	1	1	48	1	0	0	0	0	0	1
136	0	71	0	4	1	0	1	2	57	1	0	0	0	0	0	0
137	0	70	0	4	2	0	2	3	47	1	0	0	0	0	0	0
138	0	69	0	4	2	0	2	2	52	1	0	0	0	0	0	0
139	0	69	0	4	2	0	2	3	40	1	0	0	0	0	0	0
140	0	68	0	4	2	0	2	1	57	1	0	0	0	0	0	0
141	0	67	0	3	2	0	2	3	50	1	0	0	0	0	0	1
142	0	67	0	4	2	0	2	3	62	1	0	0	0	0	0	0
143	0	67	0	4	1	0	1	2	44	1	0	0	0	0	0	0
144	0	66	0	4	2	0	2	3	55	1	0	0	0	0	0	0
145	0	65	0	3	2	1	2	2	56	1	0	0	0	0	0	1
146	0	65	0	3	1	1	2	2	52	1	1	0	0	0	0	1
147	0	65	0	4	1	0	1	2	49	1	0	0	0	0	0	0
148	0	63	0	3	1	0	1	2	78	0	0	0	0	0	0	1
149	0	63	0	4	1	1	2	3	45	1	0	1	0	0	0	0
150	0	62	0	4	2	0	2	2	60	1	0	0	0	0	0	0
151	0	62	0	3	2	0	2	3	48	1	0	0	0	0	0	1
152	0	62	0	3	1	0	1	1	51	1	0	0	0	0	0	1
153	0	62	0	3	1	0	1	3	65	1	0	0	0	0	0	1
154	0	70	0	3	1	0	1	3	41	1	0	0	1	0	0	1
155	0	69	0	3	1	0	1	3	61	1	0	0	0	0	0	1
156	0	67	0	4	2	0	2	1	48	1	0	0	0	0	0	0
157	0	71	0	1	2	1	2	2	50	1	1	1	0	1	1	0
158	0	70	0	1	1	0	1	1	68	0	0	0	0	1	1	0
159	0	69	0	1	2	0	2	1	76	0	1	0	0	1	1	0
160	0	69	0	1	1	1	2	2	54	1	1	1	0	1	1	0
161	1	49	1	2	2	2	3	2	49	1	0	0	0	1	1	0
162	1	23	1	2	1	0	1	1	43	1	0	0	0	1	1	1
163	1	58	1	2	1	2	3	2	55	1	1	0	0	1	0	0
164	1	44	1	2	2	0	2	2	48	1	1	0	0	1	1	0
165	1	26	1	2	2	2	3	3	48	1	1	0	0	1	1	1
166	1	57	1	2	2	0	2	2	36	1	1	0	0	1	1	0
167	1	41	1	2	2	2	3	3	53	1	1	0	0	1	1	1
168	1	27	1	2	1	1	2	2	44	1	1	1	1	1	1	1
169	1	15	1	2	2	2	3	2	76	1	1	0	0	1	1	0
170	1	50	1	2	2	1	2	2	34	1	1	0	0	1	1	1
171	1	15	1	2	2	1	2	3	48	1	0	0	0	1	1	0
172	1	36	1	2	3	2	3	2	46	1	1	1	0	1	0	1
173	1	55	1	2	2	2	3	1	51	1	0	0	0	1	1	0
174	1	32	1	2	1	1	2	2	53	1	1	0	0	1	1	1
175	1	35	1	2	2	2	3	3	37	1	1	0	0	1	1	0
176	0	64	0	2	2	1	2	2	47	1	1	0	0	1	1	0
177	0	64	0	1	1	1	2	2	35	1	1	0	0	1	1	0
178	0	64	0	2	1	2	3	3	64	1	1	1	0	1	1	0
179	0	63	0	2	1	2	3	2	59	1	1	1	1	1	1	1
180	0	63	0	2	2	1	2	2	62	1	1	0	0	1	1	0
181	0	63	0	2	1	1	2	3	34	1	1	1	0	1	1	0
182	0	63	0	2	1	0	1	3	35	1	1	0	0	1	1	0
183	0	63	0	2	1	1	2	2	62	1	0	0	0	1	1	1
184	0	62	0	2	2	0	2	2	48	1	1	0	1	1	1	0
185	0	62	0	2	2	0	2	2	57	1	1	0	0	1	1	0
186	0	62	0	2	1	0	1	2	51	1	1	1	0	1	1	0
187	0	62	0	2	1	1	2	2	64	1	1	0	0	1	1	1
188	0	61	0	2	1	0	1	2	42	1	1	0	0	1	1	1
189	0	61	0	2	2	0	2	2	47	1	1	0	0	1	1	0
190	1	6	1	2	2	1	2	3	52	1	0	0	0	1	0	0
191	1	21	1	3	2	2	3	2	50	1	0	1	1	0	0	1
192	1	31	1	4	2	0	2	2	57	1	0	0	0	0	0	0
193	1	9	1	3	1	1	2	2	62	1	0	1	0	0	0	1
194	1	3	1	4	2	2	3	3	49	1	0	0	0	0	0	0
195	1	7	1	4	2	2	3	3	51	1	0	1	0	0	0	0
196	1	2	1	4	2	1	2	3	52	1	0	1	0	0	0	0
197	1	7	1	4	3	2	3	3	61	0	0	1	0	0	0	0
198	1	39	1	3	2	2	3	2	60	1	0	1	0	0	0	1
199	1	39	1	3	2	0	2	2	35	1	1	1	1	0	0	1
200	0	98	0	3	2	0	2	2	55	1	0	0	1	0	0	1
201	1	23	1	2	2	1	2	3	72	0	1	0	0	1	1	0
202	0	70	0	2	1	0	1	2	39	1	1	1	1	1	1	1
203	0	115	0	2	2	0	2	1	61	1	1	0	0	1	1	1
204	0	87	0	2	1	0	1	1	31	1	1	0	0	1	1	0
205	0	84	0	2	2	2	3	3	57	1	1	1	0	1	1	0
206	0	82	0	2	3	0	2	3	30	1	1	1	0	1	1	0
207	0	79	0	2	2	2	3	2	68	1	1	1	0	1	0	1
208	0	78	0	2	2	0	2	2	48	1	1	0	0	1	1	0
209	0	78	0	3	1	0	1	3	65	1	0	0	0	0	0	1
210	0	73	1	2	1	0	1	3	56	1	1	1	0	1	1	0
211	0	77	0	1	1	0	1	1	47	0	1	1	0	1	1	0
212	0	77	0	2	2	1	2	3	40	1	1	0	1	1	1	0
213	0	75	0	1	2	2	3	2	30	1	1	1	0	1	1	0
214	0	75	0	2	2	1	2	3	48	1	1	0	0	1	1	1
215	0	73	0	2	2	1	2	3	48	1	1	1	0	1	1	0
216	0	84	0	2	1	0	1	2	52	1	1	0	0	1	1	0
217	0	74	0	4	1	0	1	3	31	1	0	1	0	0	0	0
218	0	85	0	2	3	2	3	3	51	1	1	1	1	1	0	1
219	0	85	0	1	1	0	1	3	60	0	1	0	0	1	1	0
220	0	84	0	1	2	2	3	3	61	1	1	1	0	1	1	0
221	0	84	0	1	2	0	2	2	48	1	1	0	0	1	1	0
222	0	84	0	2	1	2	3	3	45	1	1	0	0	1	1	0
223	0	77	0	2	1	0	1	2	57	1	1	0	0	1	1	0
224	0	84	0	1	1	0	1	1	48	1	1	0	0	1	1	0
225	0	77	0	3	2	0	2	2	55	1	0	0	1	0	0	1
226	0	77	0	2	3	0	2	2	37	1	1	0	0	1	1	1
227	0	77	0	1	2	0	2	3	49	1	1	0	0	1	1	0
228	1	24	1	2	3	1	3	1	36	1	1	1	0	1	0	1
229	1	43	1	2	2	0	2	1	70	0	1	0	0	1	0	0
230	1	6	1	1	1	0	1	1	70	0	0	0	0	1	1	0
231	1	32	1	2	1	0	1	3	76	0	1	0	0	1	1	0
232	1	6	1	1	2	0	2	3	56	1	1	0	0	1	1	0
233	1	60	1	1	2	2	3	2	34	1	1	1	0	1	1	0
234	1	48	1	2	2	0	2	2	40	1	1	0	0	1	1	0
235	1	35	1	1	2	2	3	2	43	1	1	0	0	1	1	0
236	1	44	1	1	2	0	2	2	48	1	0	0	0	1	1	0
237	1	50	1	2	2	1	2	3	24	1	1	0	0	1	1	0
238	1	55	1	2	1	1	2	3	46	1	1	0	0	1	1	0
239	1	20	1	1	2	2	3	2	47	1	0	0	0	1	1	0
240	1	34	1	2	2	1	2	3	77	0	1	0	0	1	1	0
241	1	52	1	2	1	2	3	3	37	1	1	0	0	1	1	1
242	1	6	1	4	1	2	2	2	43	1	0	0	0	0	0	0
243	1	24	1	3	2	2	3	2	55	1	0	0	0	0	0	1
244	1	7	1	1	2	0	2	1	64	1	1	0	0	1	1	0
245	1	10	1	4	2	2	2	3	35	1	0	0	0	0	0	0
246	0	68	0	4	1	0	1	2	47	1	0	0	0	0	0	0
247	0	68	0	3	1	0	1	2	51	1	0	0	0	0	0	1
248	0	67	0	3	2	0	2	1	39	1	0	0	0	0	0	1
249	0	66	0	3	2	0	2	3	39	1	0	0	0	0	0	1
250	0	64	0	3	2	0	2	2	36	1	0	0	0	0	0	1
251	0	63	0	3	2	0	2	2	68	1	0	0	0	0	0	1
252	0	62	0	3	1	0	1	2	59	1	0	0	0	0	0	1
253	0	61	0	3	2	2	3	3	35	1	0	1	0	0	0	1
254	0	61	0	4	2	0	2	3	63	1	0	0	0	0	0	0
255	0	70	0	1	1	0	1	2	47	1	1	1	0	1	1	0
256	1	31	1	2	2	2	3	2	54	1	0	0	0	1	1	0
257	1	60	1	2	1	0	1	1	75	0	1	0	0	1	1	0
258	1	36	1	2	2	0	2	2	65	0	0	0	0	1	0	0
259	1	13	1	2	2	2	2	2	51	1	1	0	0	1	1	0
260	1	54	1	2	2	1	2	2	63	1	0	0	0	1	1	0
261	1	13	1	2	3	2	3	2	38	1	0	0	0	1	1	1
262	1	59	1	2	1	1	2	1	71	1	0	0	0	1	1	0
263	0	64	0	2	1	2	3	2	60	1	1	1	0	1	0	0
264	0	62	0	2	2	0	2	2	37	1	1	0	0	1	1	0
265	0	61	0	2	2	2	3	2	42	1	1	1	0	1	1	0
266	0	61	0	2	1	0	1	2	66	1	1	0	0	1	1	0
267	0	115	0	2	1	0	1	1	57	1	1	1	0	1	0	1
268	0	94	0	2	2	1	2	2	54	1	1	0	0	1	1	0
269	0	95	0	4	2	1	2	3	49	1	0	1	0	0	0	0
270	0	94	0	4	1	1	2	3	33	1	0	1	0	0	0	0
271	1	14	1	3	1	2	3	2	55	1	0	1	1	0	0	1
272	0	94	0	4	1	0	1	2	68	1	0	0	0	0	0	0
273	0	74	1	2	3	0	2	2	62	1	1	1	0	1	0	1
274	0	88	0	1	1	0	1	2	38	0	0	0	0	1	1	0
275	0	89	0	1	1	0	1	1	39	1	1	0	0	1	1	0
276	0	90	0	2	1	0	1	2	21	0	1	1	0	1	1	0
277	1	5	1	2	1	0	1	3	40	1	1	1	0	1	0	0
278	0	90	0	4	2	0	2	2	46	1	0	0	0	0	0	0
279	0	86	0	1	2	0	2	2	55	1	1	0	0	1	1	0
280	0	86	0	1	1	0	1	2	46	1	1	1	0	1	1	0
281	1	18	1	2	1	2	3	2	55	1	1	1	0	1	1	0
282	0	86	0	4	2	1	2	3	71	1	0	0	0	0	0	0
283	0	88	0	1	1	0	1	2	35	1	1	1	0	1	1	0
284	0	92	0	2	2	2	3	2	41	1	1	1	0	1	1	0
285	0	86	0	2	2	0	2	1	31	1	1	0	0	1	1	0
286	0	93	0	1	3	0	2	2	46	1	1	1	0	1	1	0
287	0	82	1	2	2	1	2	3	47	1	1	1	0	1	0	0
288	0	83	0	2	1	2	3	3	35	1	1	1	0	1	1	0
289	0	85	0	1	1	0	1	2	56	1	1	1	0	1	1	0
290	0	85	0	4	2	0	2	2	56	1	0	0	0	0	0	0
291	0	87	0	2	1	0	1	2	58	1	1	0	0	1	1	0
292	1	18	1	2	2	2	3	2	59	1	1	0	0	1	1	0
293	0	94	0	3	1	0	1	2	35	1	0	0	1	0	0	1
294	0	86	0	4	1	0	1	1	49	1	1	0	0	0	0	0
295	0	84	0	2	1	0	1	2	60	1	1	0	0	1	1	0
296	0	85	0	1	1	0	1	2	43	1	1	0	0	1	1	0
297	0	85	0	1	3	0	2	2	65	1	1	0	0	1	1	0
298	0	83	0	2	2	0	2	2	46	1	1	0	0	1	1	0
299	0	86	0	1	2	1	2	1	60	1	1	0	0	1	1	0
300	0	84	0	1	1	0	1	2	47	1	1	0	0	1	1	0
301	0	84	0	4	1	0	1	3	63	1	0	0	0	0	0	0
302	0	83	0	2	2	2	3	2	63	1	1	0	0	1	1	0
303	0	80	0	4	2	2	3	1	57	0	0	0	0	0	0	0
304	0	90	0	2	2	1	2	2	36	1	1	0	0	1	1	0
305	0	93	0	3	1	0	1	1	54	1	0	0	0	0	0	1
306	0	83	0	2	1	0	1	2	43	1	1	0	0	1	1	0
307	0	64	1	2	2	1	2	3	72	1	1	0	0	1	1	0
308	0	82	0	2	2	2	3	2	50	1	1	1	0	1	1	0
309	0	95	0	2	1	0	1	2	63	1	1	0	0	1	0	0
310	0	81	0	2	2	0	2	2	39	1	0	0	0	1	1	0
311	0	82	0	2	2	1	2	1	49	1	1	1	0	1	1	0
312	0	81	0	2	1	0	1	2	46	1	1	0	0	1	1	0
313	0	84	0	1	1	0	1	2	50	1	1	0	0	1	1	0
314	0	93	0	2	2	0	2	2	51	1	1	0	0	1	0	1
315	0	92	0	1	2	2	3	2	50	1	1	1	0	1	1	0
316	0	81	0	2	2	2	3	2	52	1	1	1	0	1	1	0
317	0	81	0	2	1	1	2	2	54	1	1	0	0	1	1	0
318	0	93	0	3	2	1	2	1	47	1	0	0	0	0	0	1
319	0	81	0	2	2	0	2	2	32	1	1	0	0	1	1	0
320	0	84	0	2	2	0	2	2	44	1	1	0	0	1	0	1
321	1	37	1	2	2	0	2	3	30	1	1	0	0	1	1	0
322	0	81	0	1	2	0	2	1	52	1	0	0	0	1	1	0
323	0	81	0	2	1	0	1	3	27	1	1	1	0	1	1	0
324	0	89	0	2	1	2	3	1	72	0	1	0	0	1	1	0
325	0	71	1	1	1	0	1	1	73	0	1	0	0	1	1	0
326	0	80	0	2	2	2	3	2	57	1	1	1	0	1	1	0
327	0	81	0	2	1	1	2	2	46	1	1	0	0	1	0	0
328	0	80	0	2	2	1	2	3	46	1	1	0	0	1	0	0
329	0	80	0	4	1	0	1	3	46	1	0	0	0	0	0	0
330	0	80	0	2	2	2	3	2	54	1	1	1	0	1	1	0
331	0	80	0	1	2	2	3	1	57	1	1	1	0	1	1	0
332	0	79	0	1	2	0	2	1	61	1	1	0	0	1	1	0
333	0	79	0	1	1	1	2	2	40	1	0	0	0	1	1	0
334	0	79	0	1	2	0	2	2	59	1	1	0	0	1	1	0
335	0	80	0	2	2	1	2	2	54	1	1	1	0	1	1	1
336	0	80	0	1	2	0	2	1	31	1	1	0	0	1	1	0
337	0	83	0	2	2	2	3	2	50	1	1	1	0	1	1	0
338	0	79	0	2	1	1	2	3	48	1	1	0	0	1	1	0
339	1	56	1	2	2	2	3	2	52	1	1	1	0	1	1	0
340	0	79	0	1	2	0	2	2	37	1	1	0	0	1	1	0
341	0	79	0	2	2	1	2	2	60	1	1	0	0	1	0	0
342	0	78	0	3	2	2	3	2	31	1	0	0	0	0	0	1
343	0	78	0	2	2	0	2	1	43	1	1	0	1	1	1	1
344	0	78	0	2	2	0	2	3	61	1	1	0	0	1	1	0
345	0	78	0	1	1	1	2	1	51	1	1	0	0	1	1	0
346	0	78	0	1	2	0	2	2	46	1	1	0	0	1	1	0
347	0	78	0	2	1	0	1	2	42	1	1	0	0	1	0	0
348	0	78	0	2	2	0	2	3	50	1	1	0	0	1	1	1
349	0	80	0	1	2	1	2	1	41	1	1	0	0	1	1	0
350	0	80	0	2	2	0	2	3	40	1	1	0	0	1	1	0
351	0	88	0	2	1	2	3	1	56	1	1	1	1	1	1	1
352	0	80	0	2	2	1	2	3	39	1	1	1	0	1	1	0
353	0	80	0	4	2	0	2	1	63	1	0	0	0	0	0	0
354	0	80	0	2	2	0	2	2	50	1	1	0	0	1	0	1
355	0	93	0	2	1	1	2	2	33	1	1	1	0	1	1	1
356	0	94	0	2	2	2	3	2	52	1	1	1	0	1	0	0
357	1	7	1	1	1	0	1	2	61	1	1	0	0	1	1	0
358	0	93	0	2	1	0	1	1	53	1	1	0	0	1	0	0
359	0	90	0	1	1	0	1	2	40	1	1	1	0	1	1	0
360	1	30	1	1	2	0	2	1	50	1	1	0	0	1	1	0
361	0	94	0	2	1	0	1	2	48	1	1	1	0	1	1	0
362	0	90	0	4	1	0	1	3	57	1	0	0	0	0	0	0
363	0	86	0	1	1	0	1	2	65	1	1	0	0	1	1	0
364	0	91	0	1	2	0	2	1	31	1	1	0	0	1	1	0
365	0	79	0	2	1	0	1	2	56	1	1	0	0	1	1	0
366	0	78	0	1	2	1	2	2	47	1	1	1	0	1	1	0
367	0	79	0	1	2	1	2	2	58	1	1	0	0	1	1	0
368	0	92	0	4	2	0	2	3	47	1	0	0	0	0	0	0
369	0	87	0	4	1	0	1	2	53	1	0	0	0	0	0	0
370	0	88	0	3	1	2	3	1	46	1	0	1	0	0	0	1
371	0	79	0	2	1	1	2	2	35	1	1	1	0	1	1	0
372	0	88	0	1	1	0	1	1	45	1	1	0	0	1	1	0
373	0	86	0	1	2	1	2	2	43	1	1	1	0	1	1	0
374	0	78	0	4	1	0	1	3	39	1	0	1	0	0	0	0
375	0	88	0	2	1	1	2	2	55	1	1	0	0	1	0	1
376	0	80	0	1	1	0	1	2	53	1	1	0	0	1	1	0
377	0	77	0	1	1	1	2	1	43	1	1	1	0	1	1	0
378	1	45	1	1	2	0	2	2	46	1	1	0	0	1	1	0
379	1	52	1	1	1	1	2	1	48	1	1	0	0	1	1	0
380	1	58	1	2	2	2	3	2	31	0	0	0	0	1	1	0
381	1	46	1	2	2	2	3	3	32	1	1	1	0	1	0	0
382	1	10	1	2	1	1	2	3	38	1	1	0	0	1	1	1
383	1	60	1	2	1	1	2	2	39	1	1	0	0	1	1	0
384	1	17	1	2	2	2	3	3	41	1	1	1	0	1	0	0
385	1	55	1	2	2	0	2	2	45	1	1	0	0	1	0	1
386	1	43	1	2	2	2	3	2	48	1	1	0	0	1	1	1
387	1	52	1	2	1	1	2	2	48	1	0	1	0	1	1	0
388	1	14	1	2	2	0	2	2	51	1	1	1	0	1	1	0
389	1	51	1	2	2	2	3	3	52	1	1	1	0	1	0	1
390	1	7	1	2	2	0	2	3	56	1	1	0	0	1	1	0
391	1	31	1	2	2	0	2	1	58	1	1	0	0	1	1	0
392	1	60	1	2	1	0	1	2	63	1	1	0	0	1	1	0
393	1	6	1	2	2	0	2	2	66	0	0	0	0	1	1	0
394	1	8	1	3	2	2	3	3	27	1	0	1	0	0	0	1
395	1	14	1	3	3	2	3	3	34	1	1	1	0	0	0	1
396	1	31	1	3	2	1	2	3	52	1	0	0	0	0	0	1
397	1	25	1	3	1	0	1	1	53	1	0	0	0	0	0	1
398	1	15	1	3	3	2	3	3	53	1	0	0	0	0	0	1
399	1	8	1	4	2	2	3	3	38	1	0	1	0	0	0	0
400	1	4	1	4	2	2	3	1	41	1	0	0	0	0	0	0
401	1	9	1	4	2	2	3	3	48	1	0	0	0	0	0	0
402	1	25	1	4	2	0	2	1	50	1	0	0	0	0	0	0
403	0	97	0	2	1	0	1	1	32	1	1	1	0	1	1	1
404	0	112	0	2	1	0	1	2	32	1	1	0	0	1	1	0
405	0	108	0	2	2	2	3	3	34	1	1	1	0	1	1	0
406	0	96	0	2	2	2	3	2	34	1	1	1	0	1	1	0
407	0	154	0	2	2	1	2	2	35	1	1	1	0	1	1	0
408	0	101	0	2	2	1	2	3	35	1	1	1	0	1	1	0
409	0	69	1	2	1	2	3	2	35	1	0	1	0	1	1	0
410	0	98	0	2	2	2	3	2	36	1	1	0	0	1	1	0
411	0	109	0	2	2	1	2	1	37	1	1	0	0	1	1	1
412	0	102	0	3	2	1	2	3	34	1	0	1	0	0	0	1
413	0	108	0	3	1	0	1	3	36	1	0	0	0	0	0	1
414	0	80	0	3	1	0	1	2	40	1	0	0	0	0	0	1
415	0	118	0	3	1	0	1	3	43	1	0	0	0	0	0	1
416	0	126	0	3	2	1	2	3	43	1	1	1	1	0	0	1
417	0	96	0	3	2	1	2	2	46	1	0	1	0	0	0	1
418	0	96	0	3	2	0	2	2	49	1	1	0	0	0	0	1
419	0	100	0	3	2	0	2	2	50	1	0	0	0	0	0	1
420	0	115	0	3	1	2	3	1	50	1	0	0	0	0	0	1
421	0	96	0	3	1	0	1	1	50	1	0	0	0	0	0	1
422	0	108	0	3	1	0	1	1	51	0	0	0	0	0	0	1
423	0	106	0	3	1	0	1	3	53	1	0	0	0	0	0	1
424	0	100	0	3	2	0	2	2	58	1	0	0	1	0	0	1
425	0	137	0	4	1	2	3	2	29	1	0	0	0	0	0	0
426	0	135	0	4	1	2	3	3	31	0	1	1	0	0	0	0
427	0	113	0	4	2	1	2	2	33	1	0	0	0	0	0	0
428	0	79	1	2	2	1	2	2	40	1	1	1	1	1	1	1
429	0	79	0	2	1	0	1	1	43	0	1	0	0	1	1	0
430	0	78	0	2	1	0	1	3	36	1	1	0	0	1	1	0
431	0	77	0	3	2	0	2	3	46	1	0	0	0	0	0	1
432	1	11	1	3	2	0	2	2	49	1	0	0	1	0	0	1
433	1	13	1	2	2	0	2	2	54	1	0	0	0	1	0	1
434	1	28	1	4	2	0	2	3	39	1	0	1	0	0	0	0
435	1	22	1	4	1	0	1	2	36	1	0	0	0	0	0	0
436	1	19	1	3	2	1	2	2	64	0	0	0	0	0	0	1
437	1	12	1	4	2	2	3	2	56	1	0	1	0	0	0	0
438	1	29	1	3	3	0	3	2	45	0	0	0	0	0	0	1
439	1	26	1	3	2	2	3	3	59	1	0	1	0	0	0	1
440	1	31	1	1	2	0	3	2	50	1	1	0	0	1	1	0
441	1	21	1	3	2	2	3	3	38	1	0	1	0	0	0	1
442	1	18	1	4	2	1	2	2	65	1	0	0	0	0	0	0
443	1	22	1	4	2	1	2	3	45	1	0	0	0	0	0	0
444	1	14	1	2	2	2	3	3	48	1	1	1	0	1	1	0
445	1	43	1	3	2	0	2	2	55	1	0	0	0	0	0	1
446	1	36	1	4	3	2	3	3	62	1	0	1	0	0	0	0
447	1	46	1	3	2	2	3	2	59	1	0	0	0	0	0	1
448	1	57	1	4	2	0	2	2	61	1	0	0	0	0	0	0
449	1	45	1	3	1	0	1	2	45	1	0	0	1	0	0	1
450	0	64	1	3	2	2	3	2	48	1	0	1	0	0	0	1
451	0	151	0	1	2	1	2	2	59	1	1	0	0	1	1	0
452	0	66	0	1	1	1	2	2	48	1	1	0	0	1	1	0
453	0	72	1	4	1	0	1	1	37	1	1	1	0	0	0	0
454	0	76	0	2	1	0	1	2	41	1	1	0	1	1	1	1
455	0	116	0	3	2	0	2	3	59	1	0	0	0	0	0	1
456	0	131	0	1	1	0	1	1	45	1	1	0	0	1	1	0
457	0	67	0	1	1	1	2	1	38	1	1	0	0	1	1	0
458	0	147	0	1	2	0	2	3	44	1	0	0	0	1	1	0
459	0	109	0	2	1	1	2	2	59	1	1	0	0	1	1	0
460	0	83	0	1	2	0	2	2	42	1	1	1	0	1	1	0
461	0	79	0	2	1	0	1	2	49	1	1	0	0	1	1	0
462	0	79	0	4	1	0	1	3	40	1	0	0	0	0	0	0
463	0	78	0	3	2	0	2	2	41	1	0	1	1	0	0	1
464	0	78	0	1	1	0	1	2	55	1	1	1	0	1	1	0
465	0	76	0	1	1	1	2	2	68	1	0	0	0	1	1	0
466	0	75	0	2	1	0	1	3	52	1	0	1	0	1	0	1
467	0	75	0	3	1	0	1	2	50	1	0	0	0	0	0	1
468	0	74	0	1	1	0	1	2	63	0	1	0	0	1	1	0
469	0	73	0	1	1	0	1	2	28	0	1	0	0	1	1	0
470	1	52	1	4	2	2	3	2	64	1	0	0	1	0	0	1
471	1	10	1	1	1	0	1	2	50	1	0	0	0	1	1	0
472	1	3	1	3	2	2	3	3	69	0	0	0	0	0	0	1
473	1	25	1	1	2	2	3	3	48	1	1	0	0	1	1	0
474	0	80	0	2	1	2	3	1	63	1	1	1	0	1	1	0
475	0	75	0	3	1	0	1	2	55	1	0	0	0	0	0	1
476	0	75	0	1	2	1	2	2	60	1	1	0	0	1	1	0
477	0	74	0	2	1	2	3	2	58	1	0	0	0	1	0	1
478	0	74	0	2	2	1	2	2	50	1	1	0	0	1	1	0
479	0	86	0	1	2	0	2	3	41	1	1	0	0	1	0	0
480	0	85	0	1	1	2	3	1	66	1	1	1	0	1	1	0
481	0	84	0	1	1	0	1	1	46	1	1	0	0	1	1	0
482	0	84	0	1	1	2	3	2	50	1	1	0	0	1	1	0
483	0	84	0	1	2	0	2	2	46	1	1	0	1	1	1	0
484	0	84	0	2	2	0	2	3	51	1	1	0	0	1	1	1
485	0	84	0	2	2	2	3	3	57	1	1	1	0	1	1	0
486	0	83	0	2	2	0	2	3	47	1	1	0	0	1	1	1
487	0	78	0	3	2	2	3	3	53	1	0	1	0	0	0	1
488	0	78	0	2	1	0	1	3	51	1	1	0	0	1	1	1
489	0	77	0	1	1	0	1	3	61	1	1	0	0	1	1	0
490	0	76	0	1	2	0	2	2	63	1	1	0	0	1	1	0
491	0	76	0	1	2	0	2	2	45	1	1	0	0	1	1	0
492	0	84	0	2	2	0	2	2	52	1	1	0	0	1	1	0
493	0	84	1	1	1	0	1	2	42	0	1	0	0	1	1	0
494	0	72	0	1	2	2	3	2	58	1	0	0	0	1	1	0
495	0	76	0	2	2	2	3	2	43	1	1	1	1	1	0	1
496	1	8	1	2	1	0	1	1	46	1	1	1	0	1	1	1
497	1	12	1	2	2	2	3	1	54	1	1	1	0	1	1	1
498	1	7	1	2	2	0	2	1	58	1	1	1	0	1	1	0
499	1	15	1	2	1	0	1	2	40	1	1	0	0	1	1	1
500	1	5	1	1	2	1	2	2	57	1	0	1	0	1	1	0
501	1	38	1	1	2	0	2	2	57	1	0	0	0	1	1	0
502	1	26	1	2	2	2	3	2	60	1	1	0	0	1	1	1
503	1	17	1	2	1	1	2	1	51	1	1	0	0	1	1	1
504	1	32	1	2	1	1	2	1	47	1	1	0	0	1	0	1
505	1	18	1	3	3	2	3	2	38	1	0	1	0	0	0	1
506	1	38	1	2	2	0	2	3	50	1	1	0	0	1	1	0
507	1	30	1	2	2	1	2	2	55	1	0	1	0	1	1	0
508	1	53	1	1	2	1	2	3	67	1	1	0	0	1	1	0
509	1	31	1	1	2	2	3	2	39	1	1	0	0	1	1	0
510	1	26	1	2	2	2	3	2	53	1	1	1	0	1	0	0
511	1	16	1	4	2	2	3	2	60	1	0	1	0	0	0	0
512	1	21	1	2	2	1	2	1	53	1	1	0	0	1	1	0
513	1	44	1	3	1	0	1	2	45	1	1	0	0	0	0	1
514	1	19	1	2	3	2	3	3	45	1	1	1	0	1	1	0
515	1	55	1	2	1	0	1	3	30	1	1	0	0	1	0	0
516	1	42	1	2	1	1	2	2	35	1	1	1	0	1	1	0
517	1	42	1	2	2	1	2	3	49	1	1	0	0	1	1	0
518	1	31	1	2	2	2	3	2	38	1	1	1	0	1	1	0
519	1	9	1	3	2	2	3	2	29	1	1	0	0	0	0	1
520	1	25	1	2	3	2	3	2	54	1	1	0	0	1	1	1
521	1	14	1	2	1	1	2	2	61	1	1	1	0	0	1	0
522	1	21	1	3	2	0	2	3	82	0	0	0	0	0	0	1
523	1	37	1	3	1	2	3	3	62	1	0	1	0	0	0	1
524	1	15	1	4	2	1	2	3	74	0	0	1	0	0	0	0
525	1	30	1	3	2	0	2	3	30	1	0	0	1	0	0	1
526	0	71	0	3	1	0	1	2	54	1	0	0	1	0	0	1
527	0	68	0	4	2	1	2	2	34	1	0	1	0	0	0	0
528	0	68	0	3	1	0	1	2	58	1	0	0	0	0	0	1
529	0	68	0	4	1	0	1	3	38	1	0	0	0	0	0	0
530	0	66	0	3	2	0	2	1	50	1	0	0	0	0	0	1
531	0	64	0	3	2	0	2	2	35	1	0	0	0	0	0	1
532	0	63	0	3	2	1	2	2	58	1	0	0	0	0	0	1
533	0	63	0	3	1	0	1	3	51	1	0	0	0	0	0	1
534	0	63	0	4	1	0	1	3	66	1	0	0	0	0	0	0
535	0	62	0	3	3	0	2	2	53	1	0	0	0	0	0	1
536	0	62	0	3	2	1	2	2	54	1	0	0	0	0	0	1
537	0	61	0	4	1	2	3	3	57	1	0	0	0	0	0	0
538	0	61	0	4	2	0	2	3	51	1	0	0	0	0	0	0
539	0	71	0	4	1	0	1	2	48	1	1	0	0	0	0	0
540	0	68	0	4	1	0	1	3	48	1	0	0	0	0	0	0
541	0	71	0	1	2	0	2	2	44	1	1	0	0	1	1	0
542	0	71	0	1	1	0	1	1	42	1	1	0	0	1	1	0
543	1	1	1	2	3	2	3	2	70	1	1	0	0	0	1	0
544	1	18	1	2	2	2	3	3	44	1	0	0	0	1	1	0
545	1	20	1	2	2	1	2	2	34	1	1	0	0	1	0	0
546	1	11	1	2	2	2	3	3	48	1	1	0	0	1	1	0
547	1	49	1	2	3	2	3	2	41	1	1	1	0	1	1	0
548	1	49	1	2	1	0	1	1	84	0	1	0	0	1	1	0
549	0	64	0	2	3	1	3	2	57	1	0	0	0	1	0	0
550	0	64	0	2	2	0	2	2	48	1	1	0	0	1	1	0
551	0	64	0	2	1	0	1	2	44	1	1	0	0	1	0	0
552	0	64	0	2	1	0	1	3	52	1	1	0	0	1	1	1
553	0	63	0	2	1	0	1	2	40	1	1	0	0	1	1	0
554	0	62	0	2	1	1	2	2	29	1	1	1	0	1	1	0
555	0	62	0	2	2	0	2	3	61	1	1	0	0	1	0	0
556	0	62	0	2	1	1	2	2	54	1	1	1	0	1	1	0
557	0	61	0	2	2	0	2	2	51	1	1	0	0	1	1	0
558	0	61	0	2	2	0	2	3	66	1	1	0	0	1	1	0
559	0	63	0	2	1	1	2	2	39	1	1	1	0	1	1	0
560	1	22	1	4	2	1	2	2	65	1	0	1	0	0	0	0
561	1	16	1	3	2	1	2	3	48	1	0	1	0	0	0	1
562	1	8	1	4	1	1	2	3	47	1	0	1	0	0	0	0
563	1	18	1	3	3	2	3	2	40	1	0	0	0	0	0	1
564	1	38	1	4	1	0	1	3	69	1	0	0	0	0	0	0
565	1	56	1	3	2	0	2	1	79	0	0	0	0	0	0	1
566	1	38	1	4	2	0	2	3	59	1	0	0	0	0	0	0
567	1	38	1	4	1	0	1	2	87	0	0	0	0	0	0	0
568	1	29	1	4	2	0	2	2	31	1	0	0	0	0	0	0
569	0	133	0	1	1	0	1	1	55	1	1	0	0	1	1	0
570	0	95	0	4	2	0	2	2	50	1	0	0	0	0	0	0
571	0	131	0	4	1	1	2	3	36	1	0	0	0	0	0	0
572	0	83	0	3	1	1	2	3	61	1	0	1	0	0	0	1
573	0	112	0	2	1	0	1	1	56	1	1	0	0	1	1	0
574	0	81	0	1	1	0	1	2	63	1	1	0	0	1	1	0
575	0	79	0	4	2	0	2	2	33	1	0	0	0	0	0	0
576	0	78	0	1	2	0	2	2	41	1	1	1	0	1	1	0
577	0	78	0	2	1	0	1	2	36	1	1	0	0	1	1	0
578	0	76	0	4	1	0	1	2	42	1	0	1	0	0	0	0
579	0	75	0	2	2	1	2	2	49	1	1	1	0	1	1	0
580	0	77	0	1	1	0	1	2	58	1	1	0	0	1	1	0
581	0	75	0	2	2	2	3	3	56	1	1	0	0	1	0	1
582	0	66	0	1	2	0	2	3	82	0	1	0	0	1	1	0
583	0	77	0	2	2	0	2	2	49	1	1	0	1	1	1	1
584	0	78	0	2	2	1	2	2	40	1	1	1	0	1	1	0
585	0	84	0	1	1	0	1	2	48	0	1	0	0	1	1	0
586	0	81	0	1	1	2	3	2	61	1	1	1	0	1	1	0
587	0	77	0	2	2	2	3	2	43	1	1	1	1	1	1	1
588	0	75	0	1	1	0	1	1	57	0	1	0	0	1	1	0
589	1	22	1	4	2	1	2	3	63	1	0	0	0	0	0	0
590	1	22	1	1	2	1	2	2	49	1	1	1	0	1	1	0
591	1	57	1	1	2	1	2	2	52	1	1	0	0	1	1	0
592	1	29	1	1	3	2	3	2	78	0	1	0	0	1	1	0
593	1	33	1	2	2	2	3	3	46	1	0	1	0	1	0	0
594	1	54	1	1	1	0	1	2	43	1	1	0	1	1	1	0
595	1	37	1	1	1	1	2	3	45	1	1	0	0	1	1	0
596	1	32	1	2	2	1	2	3	48	1	1	1	0	1	1	0
597	1	32	1	2	2	2	3	2	46	1	1	1	0	1	0	0
598	1	29	1	1	1	0	1	2	43	1	1	0	0	1	1	0
599	0	71	0	4	1	0	1	2	44	1	0	1	0	0	0	0
600	0	71	0	3	2	0	2	1	49	1	0	0	0	0	0	1
601	0	70	0	3	1	1	2	2	54	1	0	0	0	0	0	1
602	0	69	0	3	2	0	2	3	53	1	0	0	0	0	0	1
603	0	68	0	3	3	0	2	2	54	1	0	1	0	0	0	1
604	0	66	0	3	3	0	2	2	43	1	0	1	0	0	0	1
605	0	65	0	3	2	0	2	3	48	1	0	0	0	0	0	1
606	0	65	0	3	2	0	2	3	33	1	0	0	1	0	0	1
607	0	64	0	3	2	1	2	2	58	1	0	0	0	0	0	1
608	0	63	0	3	2	0	2	2	62	1	0	0	0	0	0	1
609	0	61	0	3	1	2	3	2	53	1	0	0	0	0	0	1
610	1	45	1	2	2	0	2	3	53	1	1	0	0	1	0	0
611	1	31	1	2	2	2	2	2	37	1	0	0	1	1	0	1
612	1	6	1	2	1	0	1	2	49	0	0	0	0	1	1	0
613	1	36	1	2	3	1	3	2	33	1	1	0	0	1	1	1
614	0	63	0	2	1	0	1	2	38	1	1	0	0	1	1	0
615	0	63	0	2	1	0	1	3	45	1	1	0	0	1	1	1
616	0	62	0	2	2	0	2	3	48	1	1	0	0	1	1	0
617	1	9	1	2	2	0	2	3	41	1	1	0	0	1	0	1
618	0	95	0	1	2	1	2	2	72	0	1	0	0	1	1	0
619	0	73	1	1	1	0	1	1	34	1	1	0	0	1	1	0
620	0	95	0	4	1	0	1	1	53	1	0	0	0	0	0	0
621	0	93	0	1	2	0	2	1	44	1	1	0	0	1	1	0
622	0	94	0	2	1	2	3	2	81	1	1	0	0	1	1	0
623	0	94	0	1	1	2	3	2	30	1	1	1	0	1	1	0
624	0	94	0	1	2	2	3	1	50	1	1	0	0	1	1	0
625	0	95	0	2	2	2	3	3	40	1	1	1	0	1	1	1
626	0	90	0	2	1	0	1	2	39	1	1	1	0	1	1	0
627	0	91	0	2	2	1	2	1	37	1	1	1	0	1	1	1
628	0	92	0	1	1	1	2	2	40	1	1	1	0	1	1	0
629	0	89	0	4	1	0	1	2	35	1	0	1	0	0	0	0
630	0	91	0	1	1	2	3	2	30	1	1	1	0	1	1	0
631	0	89	0	1	2	2	3	1	36	1	1	1	0	1	1	0
632	0	90	0	3	1	0	1	1	35	1	0	0	0	0	0	1
633	0	94	0	3	2	0	2	3	55	1	0	0	0	0	0	1
634	0	90	0	4	2	1	2	3	57	1	0	0	0	0	0	0
635	0	90	0	4	2	0	2	2	36	1	0	1	0	0	0	0
636	0	92	0	1	2	0	2	1	51	1	1	0	0	1	1	0
637	0	91	0	1	1	0	1	1	43	1	1	0	0	1	1	0
638	0	91	0	1	1	0	1	1	40	1	1	0	0	1	1	0
639	0	92	0	2	1	1	2	2	56	1	1	1	0	1	1	0
640	0	85	0	4	2	0	2	2	49	1	0	0	0	0	0	0
641	0	84	0	1	1	0	1	3	40	1	1	0	0	1	1	0
642	0	86	0	2	2	0	2	3	39	1	1	0	0	1	1	1
643	1	11	1	3	1	0	1	2	53	1	1	0	0	0	0	1
644	0	84	0	3	2	0	2	1	52	1	0	0	0	0	0	1
645	0	87	0	2	2	0	2	2	61	1	1	0	0	1	1	0
646	0	91	0	2	1	1	2	2	45	1	1	1	0	1	1	1
647	1	8	1	2	2	2	3	2	53	1	1	1	0	1	1	0
648	0	84	0	2	1	0	1	2	52	1	1	0	0	1	1	0
649	0	83	0	1	1	0	1	1	71	0	1	0	0	1	1	0
650	0	85	0	2	1	0	1	3	58	0	1	0	0	1	1	0
651	0	82	0	2	1	0	1	1	39	1	1	1	0	1	1	1
652	0	87	0	1	3	1	3	1	55	1	1	1	0	1	1	0
653	0	84	0	1	2	0	2	1	37	1	1	0	0	1	1	0
654	0	82	0	2	2	0	2	2	47	1	0	0	0	1	1	0
655	0	84	0	2	2	2	3	3	47	1	1	1	1	1	1	1
656	0	81	0	2	2	0	2	1	38	1	1	0	0	1	1	0
657	0	93	0	3	2	1	2	1	57	1	0	1	0	0	0	1
658	0	91	0	3	1	0	1	3	55	1	0	0	0	0	0	1
659	0	81	0	2	1	0	1	2	45	1	1	0	0	1	1	1
660	0	82	0	1	2	0	2	1	63	1	1	0	0	1	1	0
661	0	81	0	2	1	2	3	2	56	1	1	1	0	1	1	0
662	0	81	0	2	1	0	1	3	34	1	1	1	0	1	1	0
663	0	80	0	1	2	1	2	2	28	1	1	1	0	1	1	0
664	0	80	0	1	1	2	3	1	35	1	1	0	0	1	1	0
665	1	33	1	2	1	2	3	2	47	1	1	1	0	1	0	0
666	0	79	0	2	2	1	2	3	57	1	1	0	0	1	0	1
667	0	79	0	1	2	0	2	1	44	1	1	0	0	1	1	0
668	0	78	0	1	2	2	3	2	49	1	1	1	0	1	1	0
669	0	78	0	2	1	1	2	3	50	1	1	0	0	1	1	0
670	0	79	0	2	2	1	2	3	46	1	1	0	0	1	1	0
671	0	78	0	2	2	1	2	2	48	1	1	0	0	1	1	1
672	0	79	0	2	2	0	2	2	63	1	1	0	0	1	0	0
673	1	12	1	2	3	2	3	2	56	1	0	1	0	1	0	0
674	0	86	0	2	2	2	3	2	55	1	1	1	0	1	1	0
675	0	72	0	4	3	0	2	2	54	1	0	1	0	0	0	0
676	0	92	0	2	1	1	2	3	37	1	1	1	0	1	1	1
677	0	87	0	4	2	0	2	3	58	1	0	0	0	0	0	0
678	0	80	0	2	2	2	3	3	53	1	1	1	0	1	1	1
679	0	91	0	1	1	0	1	1	53	1	1	0	0	1	1	0
680	0	86	0	1	1	0	1	1	64	0	1	0	0	1	1	0
681	0	78	0	1	1	0	1	2	37	1	1	0	0	1	1	0
682	0	86	0	2	1	2	3	2	62	1	1	0	0	1	0	1
683	0	84	0	1	2	2	3	2	39	1	1	1	0	1	1	0
684	0	89	0	3	2	1	2	2	53	1	0	1	1	0	0	1
685	0	81	0	2	1	0	1	3	58	1	1	0	0	1	1	0
686	1	55	1	2	2	0	2	2	56	1	1	0	0	1	1	0
687	0	87	0	1	2	1	2	1	55	1	1	0	0	1	1	0
688	0	88	0	1	2	1	2	2	47	1	1	0	0	1	1	0
689	0	79	0	2	1	0	1	3	49	1	1	0	0	1	1	0
690	0	89	0	1	1	1	2	2	47	1	1	0	0	1	1	0
691	0	69	1	2	2	0	2	2	44	1	1	0	0	1	1	0
692	0	78	0	1	2	0	2	1	49	1	1	0	0	1	1	0
693	0	85	0	2	2	1	2	2	35	1	1	1	0	1	1	1
694	0	80	0	2	1	1	2	2	44	1	1	1	0	1	1	0
695	1	59	1	1	1	2	3	1	36	1	1	1	0	1	1	0
696	1	13	1	2	2	1	2	2	26	1	1	0	0	1	1	0
697	1	38	1	2	1	2	3	3	31	1	1	1	0	1	1	1
698	1	56	1	2	3	0	2	3	31	1	1	1	1	1	1	1
699	1	39	1	2	3	2	3	2	35	1	1	1	0	1	1	1
700	1	50	1	2	2	2	3	2	38	1	1	0	0	1	0	0
701	1	15	1	2	1	1	2	2	44	1	1	1	0	1	1	1
702	1	30	1	2	2	1	2	2	46	1	0	0	0	1	1	1
703	1	48	1	2	2	0	2	2	65	0	1	0	0	1	1	0
704	1	19	1	3	1	0	1	1	29	0	1	1	0	0	0	1
705	1	20	1	3	2	2	3	3	41	1	0	1	1	0	0	1
706	1	18	1	3	2	2	3	3	45	1	0	1	0	0	0	1
707	1	9	1	3	1	2	3	3	54	1	1	1	0	0	0	1
708	1	8	1	4	2	2	3	2	41	1	0	0	0	0	0	0
709	1	9	1	4	2	0	2	2	43	0	0	0	0	0	0	0
710	1	12	1	4	2	2	3	3	44	1	0	1	0	0	0	0
711	1	41	1	4	2	0	2	3	59	1	1	0	0	0	0	0
712	0	137	0	2	2	2	3	2	24	1	1	0	0	1	1	0
713	0	70	0	2	1	1	2	2	29	1	1	1	0	1	1	0
714	0	100	0	2	1	0	1	2	30	1	1	0	1	1	1	1
715	0	117	0	2	2	1	2	3	32	1	1	1	0	1	1	1
716	0	63	1	2	2	2	3	2	32	1	1	1	0	1	1	0
717	0	108	0	2	1	0	1	2	35	1	1	0	0	1	1	0
718	0	105	0	2	2	2	3	2	36	1	1	0	0	1	1	1
719	0	99	0	2	2	0	2	3	37	1	1	1	0	1	1	0
720	0	105	0	3	3	1	3	2	33	1	0	1	0	0	0	1
721	0	101	0	3	2	0	2	3	34	1	0	1	0	0	0	1
722	0	108	0	3	2	1	2	3	45	1	0	0	0	0	0	1
723	0	100	0	3	2	0	2	1	45	1	0	0	1	0	0	1
724	0	96	0	3	2	1	2	1	46	1	0	0	0	0	0	1
725	0	113	0	3	2	0	2	2	47	1	0	0	0	0	0	1
726	0	112	0	3	1	0	1	1	49	1	1	0	0	0	0	1
727	0	110	0	3	3	0	2	1	50	1	0	1	0	0	0	1
728	0	121	0	3	1	0	1	2	50	1	0	0	0	0	0	1
729	0	98	0	3	1	1	2	3	53	1	0	0	0	0	0	1
730	0	122	0	3	2	1	2	2	58	1	0	0	0	0	0	1
731	0	125	0	4	2	0	2	3	37	1	0	1	0	0	0	0

## Sheet: TACS_fold1
id	y	DFS	STATUS	model_score	model_risk
190	1	6	1	0.511517	1
4	1	20	1	-0.214004	0
191	1	21	1	0.661892	1
5	1	30	1	1.10763	1
6	1	18	1	1.12945	1
7	1	15	1	-1.34942	0
192	1	31	1	0.627599	1
8	1	12	1	0.489403	1
9	1	15	1	-0.144659	1
193	1	9	1	-0.455051	0
10	1	12	1	-0.0722144	1
11	1	18	1	0.055012	1
12	1	13	1	0.206281	1
194	1	3	1	0.624616	1
13	1	24	1	0.545694	1
14	1	10	1	-0.374422	0
15	1	12	1	0.474182	1
16	1	9	1	-1.07399	0
195	1	7	1	0.672347	1
17	1	12	1	-1.11164	0
18	1	6	1	1.07856	1
196	1	2	1	-0.758574	0
19	1	8	1	-0.15214	1
20	1	11	1	-0.137167	1
24	1	42	1	0.890585	1
25	1	44	1	0.000385293	1
26	1	47	1	0.125311	1
27	1	45	1	-0.618754	0
198	1	39	1	-0.258016	0
199	1	39	1	0.526602	1
28	1	36	1	0.874817	1
29	1	12	1	-0.296292	0
33	1	18	1	-1.58338	0
30	1	47	1	-1.37225	0
31	1	54	1	0.350481	1
21	1	19	1	0.11675	1
23	1	28	1	0.463162	1
22	1	16	1	0.260273	1
262	1	59	1	-1.27769	0
197	1	7	1	-1.22373	0
201	1	23	1	0.975372	1
66	1	16	1	-1.40076	0
167	1	41	1	-0.967217	0
65	1	44	1	-1.33242	0
241	1	52	1	-0.654851	0
170	1	50	1	-1.20499	0
257	1	60	1	-0.328559	0
236	1	44	1	-0.188927	0
242	1	6	1	1.09793	1
108	1	32	1	1.19448	1
107	1	31	1	-0.694217	0
105	1	48	1	-0.825835	0
106	1	26	1	0.0414756	1
234	1	48	1	-0.32987	0
235	1	35	1	0.216083	1
125	1	17	1	0.41549	1
122	1	20	1	0.509653	1
233	1	60	1	-0.19281	0
103	1	42	1	0.915205	1
102	1	24	1	-0.438556	0
232	1	6	1	-0.0294138	1
231	1	32	1	-0.700695	0
230	1	6	1	-0.500449	0
229	1	43	1	0.286141	1
101	1	4	1	0.78478	1
100	1	14	1	0.0242039	1
99	1	30	1	-0.668136	0
228	1	24	1	0.483449	1
98	1	43	1	0.257355	1
97	1	28	1	0.520321	1
104	1	58	1	0.365936	1
110	1	52	1	0.112653	1
237	1	50	1	-0.812871	0
109	1	13	1	1.49093	1
114	1	28	1	0.979516	1
126	1	17	1	1.58318	1
113	1	36	1	1.30706	1
123	1	16	1	-0.256626	0
112	1	19	1	0.99076	1
238	1	55	1	0.326757	1
111	1	23	1	1.3818	1
127	1	15	1	1.11407	1
121	1	24	1	-0.0932585	1
120	1	1	1	1.25761	1
240	1	34	1	0.740084	1
119	1	9	1	0.633033	1
118	1	13	1	1.18123	1
206	0	82	0	-1.5542	0
210	0	73	1	-0.707877	0
53	0	78	0	-1.52966	0
211	0	77	0	-0.749768	0
213	0	75	0	-1.18532	0
212	0	77	0	-0.420483	0
56	0	76	0	-0.7692	0
214	0	75	0	-1.66164	0
430	0	78	0	-1.68961	0
207	0	79	0	-1.04735	0
428	0	79	1	-1.24312	0
46	0	84	0	-1.61796	0
200	0	98	0	-1.50628	0
35	0	91	1	-1.46362	0
36	0	70	1	0.650611	1
57	0	76	0	-0.294221	0
59	0	75	0	-0.523963	0
180	0	63	0	0.801664	1
49	0	82	0	-1.13244	0
51	0	79	0	-0.609155	0
34	0	76	1	-0.290194	0
41	0	66	0	-1.57537	0
204	0	87	0	-1.56611	0
203	0	115	0	-0.505144	0
40	0	120	0	-1.88096	0
39	0	70	0	-0.350954	0
202	0	70	0	-1.62839	0
38	0	109	0	-2.07665	0
37	0	116	0	-1.45743	0
60	0	75	0	-0.690536	0
209	0	78	0	-1.23966	0
54	0	76	0	-0.819809	0
55	0	76	0	-0.818567	0
62	0	74	0	-1.42105	0
208	0	78	0	-0.508936	0
431	0	77	0	-1.36469	0
58	0	75	0	-1.6315	0
61	0	75	0	-0.27231	0
215	0	73	0	-1.69134	0
45	0	84	0	-0.820692	0
50	0	79	0	-1.3097	0
429	0	79	0	-1.52498	0
47	0	82	0	-1.29419	0
48	0	81	0	-1.3097	0
87	0	75	0	-0.476807	0
83	0	76	0	-1.39769	0
84	0	76	0	-0.86563	0
85	0	76	0	-1.3097	0
86	0	76	0	-0.888453	0
225	0	77	0	-1.42567	0
81	0	77	0	-1.49843	0
80	0	77	0	-0.681644	0
178	0	64	0	0.555351	1
223	0	77	0	-1.10868	0
79	0	78	0	-1.34008	0
77	0	78	0	-1.89761	0
76	0	74	0	-1.96859	0
70	0	75	0	-1.08142	0
75	0	74	0	-1.48565	0
74	0	74	0	-1.09867	0
217	0	74	0	-1.3097	0
73	0	74	0	-1.29353	0
72	0	74	0	-1.41041	0
71	0	74	0	-1.34937	0
216	0	84	0	-1.46602	0
221	0	84	0	-1.52665	0
219	0	85	0	-1.20088	0
224	0	84	0	-1.46762	0
222	0	84	0	-0.416572	0
218	0	85	0	-2.06511	0
160	0	69	0	1.16292	1
220	0	84	0	-1.85583	0
78	0	78	0	-1.53429	0
69	0	75	0	-0.0266616	1
68	0	75	0	-1.77016	0
67	0	83	0	-1.5419	0
96	0	75	0	0.16165	1
94	0	76	0	-1.7451	0
95	0	76	0	-1.67764	0
89	0	84	0	-1.60559	0
255	0	70	0	1.02393	1
226	0	77	0	-0.871875	0
92	0	77	0	-1.51235	0
93	0	77	0	-1.42677	0
91	0	77	0	-1.99141	0
227	0	77	0	-1.56084	0
179	0	63	0	-0.757772	0
88	0	85	0	-0.856398	0
90	0	77	0	-0.245804	0
43	0	88	0	-0.340756	0
52	0	79	0	-1.58338	0
82	0	62	1	-1.07229	0
42	0	83	0	-0.281399	0
64	0	73	0	-0.984723	0
177	0	64	0	-0.83432	0
136	0	71	0	-1.3097	0
135	0	71	0	-0.697342	0
157	0	71	0	-0.461344	0
137	0	70	0	-1.3097	0
138	0	69	0	-0.9675	0
139	0	69	0	-1.20672	0
155	0	69	0	-1.3097	0
154	0	70	0	-1.3196	0
159	0	69	0	0.974707	1
158	0	70	0	-1.26814	0
142	0	67	0	-1.37812	0
140	0	68	0	-1.00924	0
246	0	68	0	-1.40076	0
247	0	68	0	-0.314073	0
141	0	67	0	-0.682616	0
248	0	67	0	-0.923081	0
147	0	65	0	-0.445364	0
144	0	66	0	-1.1574	0
156	0	67	0	-1.17671	0
143	0	67	0	-1.21693	0
249	0	66	0	-1.27645	0
145	0	65	0	-1.3589	0
146	0	65	0	0.40198	1
151	0	62	0	-0.922752	0
152	0	62	0	-1.14346	0
153	0	62	0	-1.3097	0
252	0	62	0	-0.988461	0
253	0	61	0	-1.77397	0
254	0	61	0	-1.3097	0
150	0	62	0	-1.29125	0
250	0	64	0	-1.06242	0
148	0	63	0	-0.315698	0
251	0	63	0	-1.3097	0
149	0	63	0	-1.39769	0
182	0	63	0	-1.34634	0
183	0	63	0	-0.503106	0
264	0	62	0	-0.752342	0
184	0	62	0	-1.28194	0
181	0	63	0	-0.335068	0
185	0	62	0	-0.592515	0
187	0	62	0	-1.04902	0
188	0	61	0	-1.17122	0
186	0	62	0	-1.01242	0
189	0	61	0	-0.564684	0
266	0	61	0	0.0118592	1
265	0	61	0	-0.373395	0
263	0	64	0	-0.384221	0
176	0	64	0	-1.55401	0
205	0	84	0	0.491135	1
44	0	75	0	-1.21841	0
63	0	73	0	-1.63244	0
267	0	115	0	-1.57252	0
337	0	83	0	-1.02384	0
288	0	83	0	-0.334258	0
311	0	82	0	0.0429883	1
328	0	80	0	-1.3097	0
312	0	81	0	-0.797853	0
306	0	83	0	-1.34754	0
329	0	80	0	-0.785438	0
317	0	81	0	0.227569	1
310	0	81	0	-1.08417	0

## Sheet: TACS_fold2
id	y	DFS	STATUS	model_score	model_risk
117	1	20	1	0.639198	1
116	1	4	1	0.868194	1
128	1	33	1	1.11724	1
129	1	24	1	1.30969	1
124	1	30	1	0.757694	1
239	1	20	1	1.26261	1
115	1	35	1	0.0590331	1
243	1	24	1	0.941488	1
244	1	7	1	1.39295	1
130	1	46	1	-1.00995	0
134	1	50	1	0.91214	1
133	1	11	1	1.14948	1
132	1	28	1	2.7727	1
524	1	15	1	1.92915	1
245	1	10	1	-0.055852	1
131	1	45	1	1.29048	1
168	1	27	1	0.0448917	1
258	1	36	1	0.142807	1
174	1	32	1	0.104263	1
173	1	55	1	-0.212326	0
261	1	13	1	-1.17109	0
164	1	44	1	-0.0412907	1
169	1	15	1	1.49613	1
161	1	49	1	-0.751525	0
171	1	15	1	1.16691	1
259	1	13	1	0.758044	1
260	1	54	1	0.245423	1
162	1	23	1	0.492055	1
256	1	31	1	0.34056	1
172	1	36	1	0.0726162	1
175	1	35	1	-0.810593	0
163	1	58	1	1.34392	1
165	1	26	1	-0.095496	0
166	1	57	1	0.414354	1
357	1	7	1	0.55334	1
321	1	37	1	0.485322	1
292	1	18	1	1.01459	1
339	1	56	1	0.547802	1
360	1	30	1	-1.26026	0
277	1	5	1	-0.209837	0
281	1	18	1	0.338831	1
271	1	14	1	1.39295	1
398	1	15	1	0.138485	1
396	1	31	1	-0.136286	0
386	1	43	1	0.91088	1
382	1	10	1	0.326003	1
385	1	55	1	-1.11205	0
390	1	7	1	0.815327	1
393	1	6	1	-0.201057	0
402	1	25	1	0.55959	1
394	1	8	1	0.182261	1
400	1	4	1	1.31187	1
397	1	25	1	2.29741	1
391	1	31	1	0.596636	1
388	1	14	1	-0.159744	0
395	1	14	1	1.0213	1
389	1	51	1	1.23735	1
401	1	9	1	0.630533	1
399	1	8	1	0.500122	1
384	1	17	1	0.384164	1
381	1	46	1	1.34134	1
392	1	60	1	1.42979	1
387	1	52	1	1.1063	1
379	1	52	1	0.569005	1
380	1	58	1	0.11225	1
378	1	45	1	0.352717	1
32	1	12	1	0.0478536	1
1	1	21	1	1.27864	1
2	1	23	1	0.843306	1
3	1	9	1	0.995907	1
432	1	11	1	0.391066	1
433	1	13	1	-0.298733	0
434	1	28	1	0.751004	1
435	1	22	1	1.07186	1
560	1	22	1	0.888408	1
436	1	19	1	0.254857	1
437	1	12	1	-0.192367	0
617	1	9	1	1.23063	1
438	1	29	1	1.21953	1
439	1	26	1	0.352745	1
561	1	16	1	0.00112087	1
440	1	31	1	0.313928	1
441	1	21	1	1.3323	1
442	1	18	1	0.978731	1
562	1	8	1	0.317934	1
443	1	22	1	-0.305875	0
445	1	43	1	-0.379293	0
316	0	81	0	0.60977	1
322	0	81	0	0.906653	1
323	0	81	0	0.126056	1
330	0	80	0	-0.889251	0
319	0	81	0	0.167025	1
327	0	81	0	0.52328	1
365	0	79	0	-0.0790037	0
350	0	80	0	-1.10519	0
326	0	80	0	-0.416133	0
352	0	80	0	0.312729	1
354	0	80	0	0.739197	1
377	0	77	0	-1.1843	0
374	0	78	0	-0.314166	0
349	0	80	0	-0.421369	0
371	0	79	0	0.456219	1
341	0	79	0	-0.357713	0
335	0	80	0	0.108061	1
340	0	79	0	2.06562	1
338	0	79	0	1.9703	1
307	0	64	1	1.39295	1
331	0	80	0	1.63844	1
333	0	79	0	1.29634	1
298	0	83	0	1.42359	1
302	0	83	0	1.39275	1
376	0	80	0	0.175999	1
303	0	80	0	-0.360894	0
334	0	79	0	-0.592756	0
336	0	80	0	-0.132246	0
332	0	79	0	0.832804	1
353	0	80	0	-1.08918	0
367	0	79	0	0.994122	1
670	0	79	0	-0.841369	0
343	0	78	0	-0.37706	0
346	0	78	0	-1.02515	0
345	0	78	0	1.15392	1
348	0	78	0	-0.685404	0
344	0	78	0	-0.846563	0
366	0	78	0	-0.560555	0
347	0	78	0	-1.01444	0
295	0	84	0	0.726779	1
320	0	84	0	-0.428346	0
313	0	84	0	-1.26743	0
285	0	86	0	-0.960271	0
299	0	86	0	-0.582228	0
283	0	88	0	0.284706	1
297	0	85	0	-0.780989	0
296	0	85	0	-1.61103	0
279	0	86	0	-0.0372958	1
369	0	87	0	-0.535599	0
282	0	86	0	0.457855	1
351	0	88	0	0.451672	1
324	0	89	0	0.346763	1
325	0	71	1	-1.08824	0
372	0	88	0	0.134368	1
375	0	88	0	0.147952	1
370	0	88	0	-0.624765	0
291	0	87	0	-0.380002	0
373	0	86	0	2.17619	1
280	0	86	0	-0.648887	0
289	0	85	0	1.0825	1
290	0	85	0	-1.12882	0
276	0	90	0	-1.29153	0
294	0	86	0	-0.68408	0
275	0	89	0	0.825411	1
363	0	86	0	0.0941568	1
359	0	90	0	0.152179	1
362	0	90	0	-1.08918	0
278	0	90	0	-0.883447	0
304	0	90	0	-0.418055	0
274	0	88	0	-0.0871694	0
364	0	91	0	0.399032	1
368	0	92	0	0.88906	1
284	0	92	0	-1.82126	0
318	0	93	0	-1.70159	0
286	0	93	0	-1.92957	0
305	0	93	0	-1.10416	0
287	0	82	1	-0.732342	0
358	0	93	0	0.327077	1
314	0	93	0	-1.109	0
355	0	93	0	-0.521445	0
293	0	94	0	-0.587551	0
270	0	94	0	-0.675494	0
356	0	94	0	0.825411	1
272	0	94	0	-1.08918	0
268	0	94	0	-0.0668108	1
273	0	74	1	-0.710855	0
269	0	95	0	-1.40778	0
309	0	95	0	0.825411	1
361	0	94	0	-0.282008	0
300	0	84	0	-1.24772	0
308	0	82	0	-0.536595	0
315	0	92	0	-0.58029	0
301	0	84	0	-0.471975	0
342	0	78	0	-1.08918	0
422	0	108	0	-0.225522	0
403	0	97	0	-1.28478	0
415	0	118	0	-0.656488	0
411	0	109	0	-0.1129	0
418	0	96	0	0.318603	1
425	0	137	0	-1.08918	0
416	0	126	0	-0.892655	0
408	0	101	0	-0.772274	0
405	0	108	0	-0.456403	0
427	0	113	0	-1.19589	0
404	0	112	0	-1.65168	0
410	0	98	0	-1.11561	0
424	0	100	0	-1.1292	0
423	0	106	0	-1.26305	0
414	0	80	0	-1.71304	0
412	0	102	0	-0.956179	0
426	0	135	0	0.182261	1
407	0	154	0	-1.19487	0
419	0	100	0	-1.12458	0
417	0	96	0	-1.11586	0
421	0	96	0	-1.34423	0
406	0	96	0	-0.773551	0
409	0	69	1	0.254882	1
413	0	108	0	-1.08918	0
460	0	83	0	-0.330878	0
466	0	75	0	-0.952891	0
465	0	76	0	1.42217	1
462	0	79	0	-0.333168	0
574	0	81	0	0.649949	1
463	0	78	0	-0.119488	0
450	0	64	1	0.62739	1
451	0	151	0	0.136415	1
569	0	133	0	-0.133333	0
527	0	68	0	-1.08918	0
453	0	72	1	-0.160771	0
452	0	66	0	-0.17044	0
578	0	76	0	-0.740945	0
573	0	112	0	0.872812	1
456	0	131	0	1.20396	1
455	0	116	0	-0.871346	0
572	0	83	0	-0.871346	0
454	0	76	0	-0.967384	0
571	0	131	0	-1.32775	0
570	0	95	0	-1.03141	0
459	0	109	0	-0.871346	0
577	0	78	0	0.751004	1
464	0	78	0	0.533081	1
576	0	78	0	-1.06736	0
467	0	75	0	-0.907892	0
468	0	74	0	-0.488076	0
575	0	79	0	0.160546	1
584	0	78	0	-0.0311441	1
491	0	76	0	-0.704655	0
490	0	76	0	-1.15719	0
583	0	77	0	-0.803874	0
489	0	77	0	-0.995329	0
582	0	66	0	-0.734238	0
475	0	75	0	-1.10695	0
478	0	74	0	-1.18522	0
477	0	74	0	-1.26305	0
476	0	75	0	-1.40117	0
482	0	84	0	-0.792651	0
481	0	84	0	-1.08918	0

## Sheet: TACS_fold3
id	y	DFS	STATUS	model_score	model_risk
563	1	18	1	0.0881845	1
564	1	38	1	-1.23853	0
446	1	36	1	-0.229267	1
565	1	56	1	-0.0723954	1
447	1	46	1	-0.398762	1
566	1	38	1	1.19389	1
567	1	38	1	-0.0268801	1
444	1	14	1	0.95844	1
448	1	57	1	-0.257606	1
472	1	3	1	-1.09049	0
473	1	25	1	-1.57295	0
471	1	10	1	-0.748673	0
470	1	52	1	0.358441	1
568	1	29	1	0.0180195	1
449	1	45	1	1.10221	1
543	1	1	1	-0.178084	1
508	1	53	1	-0.865925	0
505	1	18	1	-0.0515777	1
506	1	38	1	0.504849	1
509	1	31	1	1.58944	1
507	1	30	1	0.464994	1
504	1	32	1	1.06355	1
593	1	33	1	0.626657	1
501	1	38	1	1.18268	1
591	1	57	1	-0.820837	0
502	1	26	1	-0.514925	0
503	1	17	1	0.201232	1
592	1	29	1	1.05099	1
500	1	5	1	1.06833	1
590	1	22	1	0.920568	1
499	1	15	1	0.864142	1
589	1	22	1	0.0440428	1
498	1	7	1	1.50983	1
497	1	12	1	1.00967	1
496	1	8	1	0.616039	1
514	1	19	1	0.388581	1
513	1	44	1	1.37727	1
518	1	31	1	1.12189	1
594	1	54	1	-0.19534	1
512	1	21	1	-0.175483	1
511	1	16	1	0.65298	1
510	1	26	1	0.589682	1
516	1	42	1	0.198787	1
515	1	55	1	-1.11702	0
519	1	9	1	1.31867	1
597	1	32	1	0.164486	1
520	1	25	1	0.97666	1
596	1	32	1	-0.325052	1
595	1	37	1	0.916546	1
517	1	42	1	0.519036	1
522	1	21	1	1.55326	1
523	1	37	1	0.493992	1
525	1	30	1	-0.686018	0
521	1	14	1	1.10815	1
598	1	29	1	1.13301	1
611	1	31	1	1.34213	1
610	1	45	1	0.176629	1
547	1	49	1	-0.250223	1
548	1	49	1	-0.952537	0
612	1	6	1	2.26281	1
545	1	20	1	2.23747	1
546	1	11	1	-0.393213	1
613	1	36	1	0.0567361	1
544	1	18	1	2.10746	1
673	1	12	1	-1.61142	0
647	1	8	1	0.701124	1
686	1	55	1	0.665618	1
643	1	11	1	-0.120309	1
665	1	33	1	1.37727	1
702	1	30	1	-0.852839	0
699	1	39	1	0.192024	1
709	1	9	1	-0.782021	0
701	1	15	1	-1.62531	0
710	1	12	1	-1.09049	0
695	1	59	1	0.507993	1
696	1	13	1	0.0832254	1
707	1	9	1	1.1167	1
703	1	48	1	1.27968	1
697	1	38	1	0.95102	1
705	1	20	1	1.37727	1
704	1	19	1	-0.117073	1
711	1	41	1	0.554682	1
708	1	8	1	0.181795	1
700	1	50	1	0.480228	1
706	1	18	1	-0.0178859	1
698	1	56	1	-1.12545	0
383	1	60	1	-0.0103329	1
485	0	84	0	-0.75059	0
480	0	85	0	-1.09049	0
483	0	84	0	-2.02643	0
487	0	78	0	0.0533555	1
484	0	84	0	-1.10831	0
486	0	83	0	-1.10575	0
488	0	78	0	-0.223362	1
479	0	86	0	-1.46201	0
581	0	75	0	-1.78179	0
474	0	80	0	-1.19548	0
588	0	75	0	-1.09049	0
492	0	84	0	-1.67101	0
585	0	84	0	-1.09049	0
495	0	76	0	-1.41913	0
494	0	72	0	-1.75712	0
586	0	81	0	-1.31105	0
587	0	77	0	-0.846073	0
493	0	84	1	-1.55999	0
552	0	64	0	-1.38648	0
461	0	79	0	-0.622435	0
579	0	75	0	-0.760791	0
457	0	67	0	0.796216	1
599	0	71	0	0.0341149	1
542	0	71	0	-1.29595	0
526	0	71	0	-0.872003	0
600	0	71	0	-1.52442	0
539	0	71	0	0.108716	1
602	0	69	0	-1.09049	0
601	0	70	0	-0.904275	0
540	0	68	0	-0.0163053	1
529	0	68	0	-1.26277	0
603	0	68	0	-1.09049	0
528	0	68	0	-1.09049	0
551	0	64	0	-1.17052	0
604	0	66	0	-0.421876	1
530	0	66	0	-1.50395	0
605	0	65	0	-1.16498	0
606	0	65	0	-1.26396	0
607	0	64	0	-0.384712	1
536	0	62	0	-0.434273	0
609	0	61	0	-1.09049	0
538	0	61	0	-0.678375	0
537	0	61	0	-0.721885	0
541	0	71	0	-1.40465	0
531	0	64	0	-0.944047	0
532	0	63	0	-1.0451	0
533	0	63	0	-1.55899	0
608	0	63	0	-1.35703	0
534	0	63	0	-1.29949	0
535	0	62	0	-0.505882	0
554	0	62	0	-0.805309	0
559	0	63	0	-0.160131	1
614	0	63	0	-1.69286	0
615	0	63	0	-1.65614	0
553	0	63	0	-1.70954	0
616	0	62	0	-1.61142	0
555	0	62	0	-1.40796	0
556	0	62	0	-1.16038	0
557	0	61	0	-1.01602	0
558	0	61	0	-1.09049	0
549	0	64	0	-1.09049	0
550	0	64	0	-0.815101	0
458	0	147	0	1.01052	1
469	0	73	0	-1.31197	0
580	0	77	0	-1.16404	0
649	0	83	0	-1.46706	0
656	0	81	0	-0.987035	0
651	0	82	0	0.488542	1
661	0	81	0	-0.490203	0
662	0	81	0	-1.19386	0
659	0	81	0	-0.503352	0
671	0	78	0	-0.0310006	1
669	0	78	0	-0.261091	1
678	0	80	0	-0.850801	0
694	0	80	0	0.0131576	1
692	0	78	0	-0.956133	0
664	0	80	0	-0.540122	0
663	0	80	0	-0.0283383	1
666	0	79	0	-0.826892	0
672	0	79	0	-0.696981	0
667	0	79	0	-0.939456	0
681	0	78	0	-0.280508	1
689	0	79	0	-1.61142	0
654	0	82	0	-1.40074	0
668	0	78	0	-0.939133	0
675	0	72	0	-1.01002	0
685	0	81	0	-0.703623	0
683	0	84	0	-1.22072	0
655	0	84	0	0.0896775	1
648	0	84	0	-0.273214	1
641	0	84	0	1.41123	1
693	0	85	0	-1.42618	0
644	0	84	0	-0.778947	0
645	0	87	0	0.899769	1
674	0	86	0	0.254534	1
687	0	87	0	-0.482516	0
677	0	87	0	-0.034762	1
682	0	86	0	-0.0499356	1
631	0	89	0	1.05961	1
688	0	88	0	0.193751	1
652	0	87	0	-0.539279	0
653	0	84	0	0.182876	1
640	0	85	0	-0.656864	0
680	0	86	0	0.340229	1
650	0	85	0	-0.100158	1
642	0	86	0	-0.963745	0
690	0	89	0	0.490972	1
626	0	90	0	-1.03826	0
632	0	90	0	-1.10571	0
629	0	89	0	0.23085	1
684	0	89	0	-0.605242	0
638	0	91	0	-0.34337	1
637	0	91	0	-1.48451	0
634	0	90	0	-0.506461	0
635	0	90	0	-1.98302	0
679	0	91	0	-1.09049	0
658	0	91	0	0.535218	1
630	0	91	0	-0.704158	0
636	0	92	0	0.950952	1
646	0	91	0	-1.2474	0
691	0	69	1	1.14922	1
628	0	92	0	-1.2614	0
639	0	92	0	0.266698	1
676	0	92	0	-0.424495	1
627	0	91	0	-1.44271	0
657	0	93	0	0.237094	1
621	0	93	0	-0.991575	0
633	0	94	0	-1.18285	0
623	0	94	0	-1.46323	0
619	0	73	1	-1.00587	0
618	0	95	0	-0.390155	1
620	0	95	0	-0.875962	0
625	0	95	0	-1.30029	0
622	0	94	0	-0.85753	0
624	0	94	0	-1.66967	0
660	0	82	0	-1.26413	0
713	0	70	0	-0.726994	0
720	0	105	0	0.36788	1
726	0	112	0	1.01052	1
727	0	110	0	-0.820099	0
718	0	105	0	-0.768931	0
715	0	117	0	-0.260975	1
717	0	108	0	-0.385417	1
730	0	122	0	-0.649865	0
722	0	108	0	-1.35703	0
714	0	100	0	-1.09049	0
729	0	98	0	-1.09049	0
731	0	125	0	-1.17439	0
725	0	113	0	-1.09049	0
724	0	96	0	-1.40305	0
719	0	99	0	-0.658806	0
712	0	137	0	-1.17731	0
728	0	121	0	-1.10019	0
721	0	101	0	-1.86012	0
723	0	100	0	-1.31374	0
716	0	63	1	-0.0615599	1
420	0	115	0	-1.61142	0

## Sheet: Nomogram_fold1
id	y	DFS	STATUS	model_score	model_risk
190	1	6	1	1.13168	1
4	1	20	1	0.239375	1
191	1	21	1	1.07647	1
5	1	30	1	3.28342	1
6	1	18	1	2.1839	1
7	1	15	1	-0.22094	0
192	1	31	1	0.707352	1
8	1	12	1	0.633781	1
9	1	15	1	-0.723047	0
193	1	9	1	-0.765464	0
10	1	12	1	0.797524	1
11	1	18	1	1.16416	1
12	1	13	1	0.274196	1
194	1	3	1	1.75502	1
13	1	24	1	1.33832	1
14	1	10	1	0.363213	1
15	1	12	1	1.89755	1
16	1	9	1	-0.649534	0
195	1	7	1	1.62063	1
17	1	12	1	-1.21573	0
18	1	6	1	2.20639	1
196	1	2	1	-0.291952	0
19	1	8	1	0.497587	1
20	1	11	1	-0.449172	0
24	1	42	1	0.96884	1
25	1	44	1	0.177187	1
26	1	47	1	1.06482	1
27	1	45	1	0.493675	1
198	1	39	1	0.223507	1
199	1	39	1	0.0850554	1
28	1	36	1	0.736555	1
29	1	12	1	-1.12927	0
33	1	18	1	-2.34732	0
30	1	47	1	-0.812266	0
31	1	54	1	1.05435	1
21	1	19	1	1.0085	1
23	1	28	1	1.26814	1
22	1	16	1	0.380958	1
262	1	59	1	-0.941956	0
197	1	7	1	0.829501	1
201	1	23	1	2.24005	1
66	1	16	1	-1.1412	0
167	1	41	1	0.151174	1
65	1	44	1	-0.00850464	1
241	1	52	1	0.0968031	1
170	1	50	1	-0.892211	0
257	1	60	1	0.188972	1
236	1	44	1	-0.702973	0
242	1	6	1	1.99759	1
108	1	32	1	0.982645	1
107	1	31	1	-0.177267	0
105	1	48	1	-0.697064	0
106	1	26	1	0.607316	1
234	1	48	1	-0.38916	0
235	1	35	1	0.556628	1
125	1	17	1	1.73864	1
122	1	20	1	0.265864	1
233	1	60	1	-0.0934965	1
103	1	42	1	1.07912	1
102	1	24	1	-0.748846	0
232	1	6	1	-0.22721	0
231	1	32	1	-0.189676	0
230	1	6	1	-0.435892	0
229	1	43	1	1.19628	1
101	1	4	1	1.09094	1
100	1	14	1	0.131483	1
99	1	30	1	-0.102963	1
228	1	24	1	0.923499	1
98	1	43	1	0.575718	1
97	1	28	1	0.456192	1
104	1	58	1	1.06972	1
110	1	52	1	0.0508444	1
237	1	50	1	-0.246874	0
109	1	13	1	2.73706	1
114	1	28	1	0.768906	1
126	1	17	1	1.69193	1
113	1	36	1	2.60406	1
123	1	16	1	0.297004	1
112	1	19	1	1.53729	1
238	1	55	1	0.583016	1
111	1	23	1	2.48682	1
127	1	15	1	1.25288	1
121	1	24	1	1.85886	1
120	1	1	1	2.30163	1
240	1	34	1	2.0061	1
119	1	9	1	1.07984	1
118	1	13	1	1.78838	1
206	0	82	0	-1.14763	0
210	0	73	1	-1.08753	0
53	0	78	0	-1.72333	0
211	0	77	0	-0.989059	0
213	0	75	0	-1.08036	0
212	0	77	0	0.14328	1
56	0	76	0	-1.16039	0
214	0	75	0	-1.09081	0
430	0	78	0	-1.88182	0
207	0	79	0	-0.427511	0
428	0	79	1	-1.17368	0
46	0	84	0	-2.76354	0
200	0	98	0	-1.63099	0
35	0	91	1	-1.58858	0
36	0	70	1	0.668525	1
57	0	76	0	-0.015481	1
59	0	75	0	-0.0934337	1
180	0	63	0	1.16473	1
49	0	82	0	-1.68233	0
51	0	79	0	0.297454	1
34	0	76	1	0.0932957	1
41	0	66	0	-1.69789	0
204	0	87	0	-1.75039	0
203	0	115	0	-0.237648	0
40	0	120	0	-1.44271	0
39	0	70	0	-0.398233	0
202	0	70	0	-2.31996	0
38	0	109	0	-1.3533	0
37	0	116	0	-0.618427	0
60	0	75	0	-0.422705	0
209	0	78	0	-1.50655	0
54	0	76	0	-1.18985	0
55	0	76	0	0.103446	1
62	0	74	0	-1.86424	0
208	0	78	0	-0.567207	0
431	0	77	0	-1.29647	0
58	0	75	0	-0.623039	0
61	0	75	0	-0.785881	0
215	0	73	0	-1.3639	0
45	0	84	0	-1.0801	0
50	0	79	0	-0.970544	0
429	0	79	0	-1.06234	0
47	0	82	0	-0.9809	0
48	0	81	0	-2.00308	0
87	0	75	0	-1.32362	0
83	0	76	0	-1.52985	0
84	0	76	0	-0.762487	0
85	0	76	0	-1.04626	0
86	0	76	0	-0.510188	0
225	0	77	0	-1.55084	0
81	0	77	0	-1.21283	0
80	0	77	0	-0.484025	0
178	0	64	0	1.11827	1
223	0	77	0	-1.49794	0
79	0	78	0	-0.584526	0
77	0	78	0	-2.08864	0
76	0	74	0	-3.11218	0
70	0	75	0	-1.20641	0
75	0	74	0	-0.771329	0
74	0	74	0	-0.976367	0
217	0	74	0	-1.66485	0
73	0	74	0	-1.987	0
72	0	74	0	-0.841011	0
71	0	74	0	-1.22564	0
216	0	84	0	-1.85324	0
221	0	84	0	-2.03308	0
219	0	85	0	-1.14096	0
224	0	84	0	-2.10642	0
222	0	84	0	0.333726	1
218	0	85	0	-0.737031	0
160	0	69	0	0.523169	1
220	0	84	0	-1.42989	0
78	0	78	0	-1.18678	0
69	0	75	0	-0.158	0
68	0	75	0	-1.95507	0
67	0	83	0	-1.2842	0
96	0	75	0	0.644718	1
94	0	76	0	-2.64639	0
95	0	76	0	-0.798763	0
89	0	84	0	-1.34046	0
255	0	70	0	-0.136691	0
226	0	77	0	-0.481079	0
92	0	77	0	-2.41498	0
93	0	77	0	-1.73143	0
91	0	77	0	-1.62641	0
227	0	77	0	-1.81163	0
179	0	63	0	-0.442832	0
88	0	85	0	-0.850983	0
90	0	77	0	-0.639975	0
43	0	88	0	-0.178892	0
52	0	79	0	-2.26921	0
82	0	62	1	-0.19686	0
42	0	83	0	-0.407308	0
64	0	73	0	-0.426948	0
177	0	64	0	-1.28085	0
136	0	71	0	-1.61503	0
135	0	71	0	-1.02039	0
157	0	71	0	-0.850309	0
137	0	70	0	-1.02518	0
138	0	69	0	-0.878668	0
139	0	69	0	-0.922787	0
155	0	69	0	-1.57619	0
154	0	70	0	-1.64774	0
159	0	69	0	1.42698	1
158	0	70	0	-1.19922	0
142	0	67	0	-1.0315	0
140	0	68	0	-0.656091	0
246	0	68	0	-1.76728	0
247	0	68	0	-0.841679	0
141	0	67	0	-0.618272	0
248	0	67	0	-0.848738	0
147	0	65	0	-0.817323	0
144	0	66	0	-0.812039	0
156	0	67	0	-0.884316	0
143	0	67	0	-1.58449	0
249	0	66	0	-1.20873	0
145	0	65	0	-1.11736	0
146	0	65	0	0.330247	1
151	0	62	0	-0.857042	0
152	0	62	0	-1.40227	0
153	0	62	0	-1.57619	0
252	0	62	0	-1.51223	0
253	0	61	0	-1.09007	0
254	0	61	0	-0.963473	0
150	0	62	0	-1.20057	0
250	0	64	0	-1.25136	0
148	0	63	0	-0.196142	0
251	0	63	0	-1.43553	0
149	0	63	0	-1.29238	0
182	0	63	0	-1.54051	0
183	0	63	0	-0.435863	0
264	0	62	0	-0.809228	0
184	0	62	0	-1.33581	0
181	0	63	0	-0.3186	0
185	0	62	0	-0.588602	0
187	0	62	0	-0.978673	0
188	0	61	0	-1.62184	0
186	0	62	0	-1.64578	0
189	0	61	0	-0.622637	0
266	0	61	0	-0.383778	0
265	0	61	0	0.1809	1
263	0	64	0	-0.071407	1
176	0	64	0	-1.23924	0
205	0	84	0	1.35767	1
44	0	75	0	-1.34296	0
63	0	73	0	-2.47267	0
267	0	115	0	-1.93861	0
337	0	83	0	-0.465847	0
288	0	83	0	0.172012	1
311	0	82	0	0.369187	1
328	0	80	0	-0.740876	0
312	0	81	0	-1.25059	0
306	0	83	0	-1.79714	0
329	0	80	0	-0.900012	0
317	0	81	0	0.290652	1
310	0	81	0	-1.13917	0

## Sheet: Nomogram_fold2
id	y	DFS	STATUS	model_score	model_risk
117	1	20	1	1.45311	1
116	1	4	1	1.29624	1
128	1	33	1	1.82519	1
129	1	24	1	2.25241	1
124	1	30	1	1.78671	1
239	1	20	1	1.73558	1
115	1	35	1	1.05721	1
243	1	24	1	1.97778	1
244	1	7	1	0.985759	1
130	1	46	1	-1.12675	0
134	1	50	1	1.60925	1
133	1	11	1	2.02369	1
132	1	28	1	3.93235	1
524	1	15	1	3.39042	1
245	1	10	1	1.24835	1
131	1	45	1	0.677974	1
168	1	27	1	0.262369	0
258	1	36	1	0.716208	1
174	1	32	1	0.32189	0
173	1	55	1	0.640532	1
261	1	13	1	-0.18531	0
164	1	44	1	-0.131113	0
169	1	15	1	2.36539	1
161	1	49	1	0.0780679	0
171	1	15	1	1.52874	1
259	1	13	1	1.81632	1
260	1	54	1	0.759815	1
162	1	23	1	0.218804	0
256	1	31	1	1.22634	1
172	1	36	1	1.11142	1
175	1	35	1	-0.0477569	0
163	1	58	1	1.91658	1
165	1	26	1	0.657121	1
166	1	57	1	0.318021	0
357	1	7	1	0.0639801	0
321	1	37	1	0.320373	0
292	1	18	1	1.89074	1
339	1	56	1	1.50141	1
360	1	30	1	-1.70133	0
277	1	5	1	-0.429046	0
281	1	18	1	0.996644	1
271	1	14	1	2.1948	1
398	1	15	1	1.26885	1
396	1	31	1	0.475062	1
386	1	43	1	1.71672	1
382	1	10	1	0.401069	1
385	1	55	1	-1.18657	0
390	1	7	1	0.717453	1
393	1	6	1	0.377258	1
402	1	25	1	0.794045	1
394	1	8	1	1.1608	1
400	1	4	1	2.44484	1
397	1	25	1	2.22925	1
391	1	31	1	0.528668	1
388	1	14	1	-0.105289	0
395	1	14	1	2.13805	1
389	1	51	1	2.11351	1
401	1	9	1	1.74646	1
399	1	8	1	1.6887	1
384	1	17	1	1.20072	1
381	1	46	1	2.14422	1
392	1	60	1	1.25575	1
387	1	52	1	1.30861	1
379	1	52	1	0.339535	1
380	1	58	1	1.52356	1
378	1	45	1	-0.0705803	0
32	1	12	1	0.944117	1
1	1	21	1	1.26146	1
2	1	23	1	1.95941	1
3	1	9	1	1.79582	1
432	1	11	1	0.454168	1
433	1	13	1	-0.313086	0
434	1	28	1	1.02674	1
435	1	22	1	1.20483	1
560	1	22	1	1.83809	1
436	1	19	1	1.52228	1
437	1	12	1	1.1455	1
617	1	9	1	1.05504	1
438	1	29	1	1.83659	1
439	1	26	1	1.40064	1
561	1	16	1	0.609508	1
440	1	31	1	-0.287282	0
441	1	21	1	2.29441	1
442	1	18	1	1.85633	1
562	1	8	1	0.837593	1
443	1	22	1	0.450687	1
445	1	43	1	-0.233391	0
316	0	81	0	1.56249	1
322	0	81	0	0.506411	1
323	0	81	0	-0.0979519	0
330	0	80	0	0.0848942	0
319	0	81	0	0.0742259	0
327	0	81	0	0.663127	1
365	0	79	0	-0.231483	0
350	0	80	0	-1.24741	0
326	0	80	0	0.551252	1
352	0	80	0	0.75756	1
354	0	80	0	0.638221	1
377	0	77	0	-1.31793	0
374	0	78	0	-0.158199	0
349	0	80	0	-0.337904	0
371	0	79	0	0.667818	1
341	0	79	0	0.165298	0
335	0	80	0	0.695209	1
340	0	79	0	1.61784	1
338	0	79	0	2.02187	1
307	0	64	1	1.82334	1
331	0	80	0	2.2078	1
333	0	79	0	1.0973	1
298	0	83	0	1.31284	1
302	0	83	0	2.26349	1
376	0	80	0	-0.307969	0
303	0	80	0	1.46184	1
334	0	79	0	-0.930751	0
336	0	80	0	-0.589433	0
332	0	79	0	0.433618	1
353	0	80	0	-0.759375	0
367	0	79	0	1.16997	1
670	0	79	0	-0.450839	0
343	0	78	0	-0.502905	0
346	0	78	0	-1.42876	0
345	0	78	0	0.987885	1
348	0	78	0	-0.833623	0
344	0	78	0	-0.920688	0
366	0	78	0	-0.363487	0
347	0	78	0	-1.22534	0
295	0	84	0	0.562785	1
320	0	84	0	-0.512637	0
313	0	84	0	-1.80256	0
285	0	86	0	-1.07778	0
299	0	86	0	-0.424673	0
283	0	88	0	-0.201813	0
297	0	85	0	-0.9661	0
296	0	85	0	-2.14126	0
279	0	86	0	-0.383228	0
369	0	87	0	-0.307869	0
282	0	86	0	1.2753	1
351	0	88	0	1.06705	1
324	0	89	0	1.48691	1
325	0	71	1	-1.0009	0
372	0	88	0	-0.461616	0
375	0	88	0	0.364955	1
370	0	88	0	0.0933097	0
291	0	87	0	-0.52818	0
373	0	86	0	2.33415	1
280	0	86	0	-1.12206	0
289	0	85	0	0.656376	1
290	0	85	0	-0.757623	0
276	0	90	0	-0.833613	0
294	0	86	0	-0.566839	0
275	0	89	0	0.219552	0
363	0	86	0	-0.388641	0
359	0	90	0	-0.332446	0
362	0	90	0	-0.921143	0
278	0	90	0	-0.58755	0
304	0	90	0	0.0340268	0
274	0	88	0	-0.0451034	0
364	0	91	0	-0.0657473	0
368	0	92	0	1.09203	1
284	0	92	0	-0.905585	0
318	0	93	0	-1.11289	0
286	0	93	0	-2.09926	0
305	0	93	0	-1.12371	0
287	0	82	1	-0.272576	0
358	0	93	0	0.127974	0
314	0	93	0	-1.11177	0
355	0	93	0	-0.295875	0
293	0	94	0	-0.645451	0
270	0	94	0	-0.141639	0
356	0	94	0	1.77505	1
272	0	94	0	-0.853542	0
268	0	94	0	0.452043	1
273	0	74	1	-0.498331	0
269	0	95	0	-0.56468	0
309	0	95	0	0.660008	1
361	0	94	0	-0.432584	0
300	0	84	0	-1.78313	0
308	0	82	0	0.36072	1
315	0	92	0	-0.0101949	0
301	0	84	0	-0.312755	0
342	0	78	0	-0.0956623	0
422	0	108	0	0.336439	1
403	0	97	0	-1.46185	0
415	0	118	0	-0.781004	0
411	0	109	0	0.294002	0
418	0	96	0	0.38274	1
425	0	137	0	-0.179863	0
416	0	126	0	-0.271496	0
408	0	101	0	-0.311938	0
405	0	108	0	0.372165	1
427	0	113	0	-0.35901	0
404	0	112	0	-1.85348	0
410	0	98	0	-0.28081	0
424	0	100	0	-0.972581	0
423	0	106	0	-1.30711	0
414	0	80	0	-1.75486	0
412	0	102	0	-0.334112	0
426	0	135	0	1.67067	1
407	0	154	0	-0.660897	0
419	0	100	0	-1.03982	0
417	0	96	0	-0.42391	0
421	0	96	0	-1.43214	0
406	0	96	0	0.12715	0
409	0	69	1	0.842104	1
413	0	108	0	-1.20752	0
460	0	83	0	-0.673613	0
466	0	75	0	-1.08969	0
465	0	76	0	1.29312	1
462	0	79	0	-0.247723	0
574	0	81	0	0.159209	0
463	0	78	0	0.0217033	0
450	0	64	1	1.66717	1
451	0	151	0	0.324521	0
569	0	133	0	-0.6537	0
527	0	68	0	-0.183032	0
453	0	72	1	0.0197852	0
452	0	66	0	-0.348523	0
578	0	76	0	-0.511278	0
573	0	112	0	0.665911	1
456	0	131	0	0.592692	1
455	0	116	0	-0.786014	0
572	0	83	0	-0.477483	0
454	0	76	0	-1.17896	0
571	0	131	0	-0.855367	0
570	0	95	0	-0.733399	0
459	0	109	0	-0.639778	0
577	0	78	0	0.514872	1
464	0	78	0	0.114804	0
576	0	78	0	-1.39957	0
467	0	75	0	-0.961214	0
468	0	74	0	-0.36849	0
575	0	79	0	0.441524	1
584	0	78	0	0.486202	1
491	0	76	0	-1.11284	0
490	0	76	0	-1.48712	0
583	0	77	0	-0.882799	0
489	0	77	0	-1.53016	0
582	0	66	0	-0.543748	0
475	0	75	0	-1.08564	0
478	0	74	0	-0.722176	0
477	0	74	0	-0.65314	0
476	0	75	0	-1.19109	0
482	0	84	0	-0.589097	0
481	0	84	0	-1.66768	0

## Sheet: Nomogram_fold3
id	y	DFS	STATUS	model_score	model_risk
563	1	18	1	1.33203	1
564	1	38	1	-0.977956	0
446	1	36	1	1.24224	1
565	1	56	1	0.875399	1
447	1	46	1	0.775861	1
566	1	38	1	1.6983	1
567	1	38	1	0.713828	1
444	1	14	1	1.66962	1
448	1	57	1	0.323153	1
472	1	3	1	0.59036	1
473	1	25	1	-0.987781	0
471	1	10	1	-1.32548	0
470	1	52	1	1.73563	1
568	1	29	1	0.531069	1
449	1	45	1	1.00987	1
543	1	1	1	0.849968	1
508	1	53	1	-0.718355	0
505	1	18	1	1.14749	1
506	1	38	1	0.463537	1
509	1	31	1	2.07932	1
507	1	30	1	0.805593	1
504	1	32	1	1.21566	1
593	1	33	1	1.35018	1
501	1	38	1	0.925797	1
591	1	57	1	-0.652586	0
502	1	26	1	0.38086	1
503	1	17	1	0.44288	1
592	1	29	1	2.266	1
500	1	5	1	1.11632	1
590	1	22	1	0.916598	1
499	1	15	1	0.497502	1
589	1	22	1	0.941819	1
498	1	7	1	1.56277	1
497	1	12	1	1.90056	1
496	1	8	1	0.310452	1
514	1	19	1	1.26576	1
513	1	44	1	1.2747	1
518	1	31	1	1.84935	1
594	1	54	1	-0.792731	0
512	1	21	1	0.340732	1
511	1	16	1	1.96923	1
510	1	26	1	1.39439	1
516	1	42	1	0.231282	1
515	1	55	1	-1.43231	0
519	1	9	1	2.37195	1
597	1	32	1	0.927558	1
520	1	25	1	1.96175	1
596	1	32	1	-0.0348759	1
595	1	37	1	0.679798	1
517	1	42	1	0.827793	1
522	1	21	1	2.31642	1
523	1	37	1	1.30251	1
525	1	30	1	-0.399869	0
521	1	14	1	1.16427	1
598	1	29	1	0.486205	1
611	1	31	1	1.99896	1
610	1	45	1	0.204983	1
547	1	49	1	0.673074	1
548	1	49	1	-0.58948	0
612	1	6	1	2.34699	1
545	1	20	1	2.50465	1
546	1	11	1	0.418231	1
613	1	36	1	0.66226	1
544	1	18	1	2.82587	1
673	1	12	1	-0.580024	0
647	1	8	1	1.50169	1
686	1	55	1	0.69814	1
643	1	11	1	-0.10971	1
665	1	33	1	1.83467	1
702	1	30	1	-0.470688	0
699	1	39	1	1.09887	1
709	1	9	1	0.263643	1
701	1	15	1	-1.52496	0
710	1	12	1	0.210802	1
695	1	59	1	0.829375	1
696	1	13	1	0.430553	1
707	1	9	1	1.90205	1
703	1	48	1	1.7922	1
697	1	38	1	1.40192	1
705	1	20	1	2.35602	1
704	1	19	1	0.390625	1
711	1	41	1	1.08286	1
708	1	8	1	1.5081	1
700	1	50	1	1.28154	1
706	1	18	1	1.01277	1
698	1	56	1	-1.0113	0
383	1	60	1	0.0799236	1
485	0	84	0	0.0816222	1
480	0	85	0	-0.652188	0
483	0	84	0	-2.22138	0
487	0	78	0	1.13882	1
484	0	84	0	-1.03215	0
486	0	83	0	-1.08714	0
488	0	78	0	-0.514447	0
479	0	86	0	-1.70032	0
581	0	75	0	-0.861232	0
474	0	80	0	-0.483102	0
588	0	75	0	-0.992467	0
492	0	84	0	-1.55156	0
585	0	84	0	-1.15173	0
495	0	76	0	-0.597141	0
494	0	72	0	-1.08529	0
586	0	81	0	-0.966351	0
587	0	77	0	-0.0454072	1
493	0	84	1	-1.60376	0
552	0	64	0	-1.6343	0
461	0	79	0	-0.933772	0
579	0	75	0	-0.432047	0
457	0	67	0	0.688108	1
599	0	71	0	0.162263	1
542	0	71	0	-1.75059	0
526	0	71	0	-0.83344	0
600	0	71	0	-1.08292	0
539	0	71	0	0.284071	1
602	0	69	0	-0.731839	0
601	0	70	0	-0.440147	0
540	0	68	0	0.141343	1
529	0	68	0	-1.05875	0
603	0	68	0	-0.614666	0
528	0	68	0	-1.0438	0
551	0	64	0	-1.46146	0
604	0	66	0	-0.0283806	1
530	0	66	0	-1.06321	0
605	0	65	0	-0.861016	0
606	0	65	0	-0.956309	0
607	0	64	0	0.32064	1
536	0	62	0	0.272922	1
609	0	61	0	-0.150686	0
538	0	61	0	-0.104321	1
537	0	61	0	0.412581	1
541	0	71	0	-1.62273	0
531	0	64	0	-0.62594	0
532	0	63	0	-0.315185	0
533	0	63	0	-1.51723	0
608	0	63	0	-0.966107	0
534	0	63	0	-1.03665	0
535	0	62	0	-0.00182289	1
554	0	62	0	-0.735461	0
559	0	63	0	-0.114284	1
614	0	63	0	-1.96438	0
615	0	63	0	-1.95138	0
553	0	63	0	-1.98044	0
616	0	62	0	-1.574	0
555	0	62	0	-1.32066	0
556	0	62	0	-1.01987	0
557	0	61	0	-0.920944	0
558	0	61	0	-1.015	0
549	0	64	0	-0.384833	0
550	0	64	0	-0.784951	0
458	0	147	0	0.680229	1
469	0	73	0	-1.36497	0
580	0	77	0	-1.66794	0
649	0	83	0	-1.35503	0
656	0	81	0	-0.848683	0
651	0	82	0	0.187699	1
661	0	81	0	0.0941285	1
662	0	81	0	-1.55628	0
659	0	81	0	-0.819119	0
671	0	78	0	0.320577	1
669	0	78	0	-0.183864	0
678	0	80	0	-0.0148616	1
694	0	80	0	0.0525578	1
692	0	78	0	-1.0891	0
664	0	80	0	-0.129767	1
663	0	80	0	0.00299201	1
666	0	79	0	-0.410608	0
672	0	79	0	-0.613769	0
667	0	79	0	-1.07304	0
681	0	78	0	-0.874731	0
689	0	79	0	-1.90832	0
654	0	82	0	-1.3488	0
668	0	78	0	-0.405171	0
675	0	72	0	-0.306456	0
685	0	81	0	-0.976842	0
683	0	84	0	-0.676284	0
655	0	84	0	0.833174	1
648	0	84	0	-0.540086	0
641	0	84	0	0.731715	1
693	0	85	0	-1.07268	0
644	0	84	0	-0.30772	0
645	0	87	0	0.92358	1
674	0	86	0	1.07171	1
687	0	87	0	-0.225045	0
677	0	87	0	0.515349	1
682	0	86	0	0.568	1
631	0	89	0	1.62102	1
688	0	88	0	0.266802	1
652	0	87	0	-0.0724688	1
653	0	84	0	0.00754067	1
640	0	85	0	-0.118708	1
680	0	86	0	0.385028	1
650	0	85	0	0.107025	1
642	0	86	0	-0.950424	0
690	0	89	0	0.292414	1
626	0	90	0	-1.38411	0
632	0	90	0	-1.0141	0
629	0	89	0	0.35168	1
684	0	89	0	0.0583318	1
638	0	91	0	-0.833448	0
637	0	91	0	-1.93214	0
634	0	90	0	0.411795	1
635	0	90	0	-1.44551	0
679	0	91	0	-1.49532	0
658	0	91	0	0.499072	1
630	0	91	0	-0.43949	0
636	0	92	0	0.804499	1
646	0	91	0	-1.1611	0
691	0	69	1	1.10629	1
628	0	92	0	-1.44475	0
639	0	92	0	0.354123	1
676	0	92	0	-0.391172	0
627	0	91	0	-0.986787	0
657	0	93	0	0.971138	1
621	0	93	0	-1.12322	0
633	0	94	0	-0.820764	0
623	0	94	0	-1.17032	0
619	0	73	1	-1.4713	0
618	0	95	0	0.264926	1
620	0	95	0	-0.504713	0
625	0	95	0	-0.505088	0
622	0	94	0	-0.209552	0
624	0	94	0	-0.956746	0
660	0	82	0	-1.32818	0
713	0	70	0	-0.660059	0
720	0	105	0	1.19501	1
726	0	112	0	1.0234	1
727	0	110	0	-0.309983	0
718	0	105	0	0.0788475	1
715	0	117	0	0.026817	1
717	0	108	0	-0.705572	0
730	0	122	0	0.0653503	1
722	0	108	0	-0.695325	0
714	0	100	0	-1.38442	0
729	0	98	0	-0.641794	0
731	0	125	0	-0.68932	0
725	0	113	0	-0.766937	0
724	0	96	0	-0.615461	0
719	0	99	0	-0.706811	0
712	0	137	0	-0.314341	0
728	0	121	0	-1.1106	0
721	0	101	0	-1.58028	0
723	0	100	0	-0.880079	0
716	0	63	1	0.709921	1
420	0	115	0	-0.607881	0

## Sheet: IGNN_fold1
id	y	DFS	STATUS	model_score	model_risk
190	1	6	1	1.17686	1
4	1	20	1	-0.177133	1
191	1	21	1	1.23462	1
5	1	30	1	1.40715	1
6	1	18	1	1.41155	1
7	1	15	1	-1.11224	0
192	1	31	1	1.22874	1
8	1	12	1	0.970487	1
9	1	15	1	0.843215	1
193	1	9	1	-0.669567	0
10	1	12	1	0.716767	1
11	1	18	1	0.876411	1
12	1	13	1	1.18307	1
194	1	3	1	1.16131	1
13	1	24	1	1.2068	1
14	1	10	1	-0.17379	1
15	1	12	1	1.14485	1
16	1	9	1	-0.894074	0
195	1	7	1	1.23892	1
17	1	12	1	-1.01919	0
18	1	6	1	1.41905	1
196	1	2	1	-0.508364	0
19	1	8	1	0.436646	1
20	1	11	1	0.258442	1
24	1	42	1	1.35177	1
25	1	44	1	0.703368	1
26	1	47	1	0.624234	1
27	1	45	1	-0.628273	0
198	1	39	1	0.311246	1
199	1	39	1	1.19333	1
28	1	36	1	1.35941	1
29	1	12	1	-0.137093	1
33	1	18	1	-1.16532	0
30	1	47	1	-0.978296	0
31	1	54	1	0.981048	1
21	1	19	1	0.963721	1
23	1	28	1	1.07558	1
22	1	16	1	1.16642	1
262	1	59	1	-1.09146	0
197	1	7	1	-1.01754	0
201	1	23	1	-0.905628	0
66	1	16	1	-1.05287	0
167	1	41	1	-0.955356	0
65	1	44	1	-1.03197	0
241	1	52	1	-1.01022	0
170	1	50	1	-1.10945	0
257	1	60	1	0.644095	1
236	1	44	1	0.193121	1
242	1	6	1	1.44424	1
108	1	32	1	1.40911	1
107	1	31	1	-0.757375	0
105	1	48	1	-0.910485	0
106	1	26	1	0.907719	1
234	1	48	1	0.332258	1
235	1	35	1	0.960506	1
125	1	17	1	1.12884	1
122	1	20	1	1.25655	1
233	1	60	1	0.436225	1
103	1	42	1	1.37734	1
102	1	24	1	0.548652	1
232	1	6	1	0.910367	1
231	1	32	1	-0.467166	0
230	1	6	1	0.0398409	1
229	1	43	1	1.17995	1
101	1	4	1	1.31546	1
100	1	14	1	0.173998	1
99	1	30	1	-0.60278	0
228	1	24	1	1.26132	1
98	1	43	1	0.612768	1
97	1	28	1	1.25981	1
104	1	58	1	1.11729	1
110	1	52	1	0.962159	1
237	1	50	1	-0.820203	0
109	1	13	1	1.4707	1
114	1	28	1	1.39467	1
126	1	17	1	1.48735	1
113	1	36	1	1.45283	1
123	1	16	1	1.32786	1
112	1	19	1	1.37462	1
238	1	55	1	1.04217	1
111	1	23	1	1.46495	1
127	1	15	1	1.42255	1
121	1	24	1	0.709931	1
120	1	1	1	1.45009	1
240	1	34	1	1.28989	1
119	1	9	1	1.25677	1
118	1	13	1	1.42931	1
206	0	82	0	-1.02306	0
210	0	73	1	-0.612123	0
53	0	78	0	-1.06519	0
211	0	77	0	-1.02886	0
213	0	75	0	-0.706063	0
212	0	77	0	-0.219339	1
56	0	76	0	-0.49725	0
214	0	75	0	-1.09008	0
430	0	78	0	-1.10681	0
207	0	79	0	-0.944674	0
428	0	79	1	-1.07787	0
46	0	84	0	-1.10021	0
200	0	98	0	-1.12997	0
35	0	91	1	-1.05168	0
36	0	70	1	1.34512	1
57	0	76	0	0.162848	1
59	0	75	0	-0.348287	0
180	0	63	0	1.29763	1
49	0	82	0	-1.08974	0
51	0	79	0	-1.16154	0
34	0	76	1	-1.10307	0
41	0	66	0	-1.10912	0
204	0	87	0	-1.09062	0
203	0	115	0	-0.251777	0
40	0	120	0	-1.13986	0
39	0	70	0	-0.552366	0
202	0	70	0	-1.15746	0
38	0	109	0	-1.14668	0
37	0	116	0	-1.10405	0
60	0	75	0	-0.553506	0
209	0	78	0	-0.999598	0
54	0	76	0	-0.775398	0
55	0	76	0	-0.784935	0
62	0	74	0	-1.15282	0
208	0	78	0	-0.771439	0
431	0	77	0	-1.02582	0
58	0	75	0	-1.15671	0
61	0	75	0	-0.886864	0
215	0	73	0	-1.15066	0
45	0	84	0	-0.951021	0
50	0	79	0	-1.01022	0
429	0	79	0	-1.06563	0
47	0	82	0	-1.04526	0
48	0	81	0	-1.01022	0
87	0	75	0	-0.648726	0
83	0	76	0	-1.03454	0
84	0	76	0	-0.808826	0
85	0	76	0	-1.01022	0
86	0	76	0	-1.00752	0
225	0	77	0	-1.11114	0
81	0	77	0	-1.05846	0
80	0	77	0	-0.808722	0
178	0	64	0	1.20409	1
223	0	77	0	-1.03974	0
79	0	78	0	-1.04006	0
77	0	78	0	-1.15121	0
76	0	74	0	-1.1856	0
70	0	75	0	-0.991178	0
75	0	74	0	-1.12193	0
74	0	74	0	-1.10093	0
217	0	74	0	-1.01022	0
73	0	74	0	-1.12524	0
72	0	74	0	-1.04924	0
71	0	74	0	-1.14488	0
216	0	84	0	-1.15259	0
221	0	84	0	-1.12443	0
219	0	85	0	-1.00996	0
224	0	84	0	-1.13402	0
222	0	84	0	-0.356466	0
218	0	85	0	-1.17192	0
160	0	69	0	1.42054	1
220	0	84	0	-1.15147	0
78	0	78	0	-1.07768	0
69	0	75	0	0.25757	1
68	0	75	0	-1.17615	0
67	0	83	0	-1.14744	0
96	0	75	0	1.04414	1
94	0	76	0	-1.15894	0
95	0	76	0	-1.16912	0
89	0	84	0	-1.13118	0
255	0	70	0	1.39028	1
226	0	77	0	-0.896014	0
92	0	77	0	-1.10276	0
93	0	77	0	-1.12524	0
91	0	77	0	-1.16504	0
227	0	77	0	-1.12177	0
179	0	63	0	-0.729795	0
88	0	85	0	-0.982545	0
90	0	77	0	0.477386	1
43	0	88	0	-0.752752	0
52	0	79	0	-1.16532	0
82	0	62	1	-0.831443	0
42	0	83	0	0.398346	1
64	0	73	0	-0.923991	0
177	0	64	0	-0.904132	0
136	0	71	0	-1.01022	0
135	0	71	0	-1.0195	0
157	0	71	0	-0.971391	0
137	0	70	0	-1.01022	0
138	0	69	0	-0.870885	0
139	0	69	0	-0.987999	0
155	0	69	0	-1.01022	0
154	0	70	0	-1.11323	0
159	0	69	0	1.37644	1
158	0	70	0	-1.04362	0
142	0	67	0	-1.03062	0
140	0	68	0	-0.393756	0
246	0	68	0	-1.01022	0
247	0	68	0	-1.12447	0
141	0	67	0	-1.02932	0
248	0	67	0	-1.01694	0
147	0	65	0	-0.665406	0
144	0	66	0	-0.927765	0
156	0	67	0	-1.09848	0
143	0	67	0	-0.990461	0
249	0	66	0	-1.03744	0
145	0	65	0	-1.10169	0
146	0	65	0	1.04509	1
151	0	62	0	-0.918412	0
152	0	62	0	-0.918412	0
153	0	62	0	-1.01022	0
252	0	62	0	-0.910963	0
253	0	61	0	-1.13245	0
254	0	61	0	-1.01022	0
150	0	62	0	-1.02585	0
250	0	64	0	-1.09763	0
148	0	63	0	-0.400402	0
251	0	63	0	-1.01022	0
149	0	63	0	-1.04896	0
182	0	63	0	-1.14182	0
183	0	63	0	-0.975316	0
264	0	62	0	-0.808127	0
184	0	62	0	-1.03319	0
181	0	63	0	-1.10726	0
185	0	62	0	-0.58966	0
187	0	62	0	-1.02865	0
188	0	61	0	-1.10115	0
186	0	62	0	-1.05892	0
189	0	61	0	-0.828906	0
266	0	61	0	0.52568	1
265	0	61	0	-0.28555	0
263	0	64	0	-0.462046	0
176	0	64	0	-1.11851	0
205	0	84	0	1.1881	1
44	0	75	0	-1.01395	0
63	0	73	0	-1.12809	0
267	0	115	0	-1.11361	0
337	0	83	0	-0.956883	0
288	0	83	0	0.192149	1
311	0	82	0	0.874719	1
328	0	80	0	-1.01022	0
312	0	81	0	-0.900586	0
306	0	83	0	-1.02688	0
329	0	80	0	-0.730525	0
317	0	81	0	0.844914	1
310	0	81	0	-1.10687	0

## Sheet: IGNN_fold2
id	y	DFS	STATUS	model_score	model_risk
117	1	20	1	1.21919	1
116	1	4	1	1.27592	1
128	1	33	1	1.269	1
129	1	24	1	1.34152	1
124	1	30	1	1.22294	1
239	1	20	1	1.334	1
115	1	35	1	0.825844	1
243	1	24	1	1.28897	1
244	1	7	1	1.36586	1
130	1	46	1	-0.286945	0
134	1	50	1	1.1675	1
133	1	11	1	1.30518	1
132	1	28	1	1.39657	1
524	1	15	1	1.3495	1
245	1	10	1	0.749343	1
131	1	45	1	1.17393	1
168	1	27	1	1.23335	1
258	1	36	1	1.16478	1
174	1	32	1	1.16954	1
173	1	55	1	0.699283	1
261	1	13	1	0.956853	1
164	1	44	1	0.753145	1
169	1	15	1	1.36906	1
161	1	49	1	0.119904	0
171	1	15	1	1.33085	1
259	1	13	1	1.24961	1
260	1	54	1	1.20373	1
162	1	23	1	1.1354	1
256	1	31	1	1.19741	1
172	1	36	1	1.24975	1
175	1	35	1	1.04686	1
163	1	58	1	1.29884	1
165	1	26	1	1.03733	1
166	1	57	1	0.988439	1
357	1	7	1	-0.376206	0
321	1	37	1	1.19543	1
292	1	18	1	1.24957	1
339	1	56	1	0.974991	1
360	1	30	1	-0.424178	0
277	1	5	1	0.657646	1
281	1	18	1	1.21896	1
271	1	14	1	1.36586	1
398	1	15	1	0.849104	1
396	1	31	1	0.703779	1
386	1	43	1	1.26378	1
382	1	10	1	1.21154	1
385	1	55	1	-0.330248	0
390	1	7	1	1.23556	1
393	1	6	1	0.661772	1
402	1	25	1	1.14037	1
394	1	8	1	1.18645	1
400	1	4	1	1.34959	1
397	1	25	1	1.37822	1
391	1	31	1	1.17869	1
388	1	14	1	0.795805	1
395	1	14	1	1.30075	1
389	1	51	1	1.35897	1
401	1	9	1	1.19124	1
399	1	8	1	1.29128	1
384	1	17	1	1.09236	1
381	1	46	1	1.34272	1
392	1	60	1	1.36393	1
387	1	52	1	1.35444	1
379	1	52	1	1.09687	1
380	1	58	1	0.999756	1
378	1	45	1	1.11171	1
32	1	12	1	0.8466	1
1	1	21	1	1.33569	1
2	1	23	1	1.27907	1
3	1	9	1	1.30505	1
432	1	11	1	1.232	1
433	1	13	1	0.460352	0
434	1	28	1	1.23431	1
435	1	22	1	1.32189	1
560	1	22	1	1.17238	1
436	1	19	1	0.97981	1
437	1	12	1	0.764789	1
617	1	9	1	1.32972	1
438	1	29	1	1.33483	1
439	1	26	1	1.12501	1
561	1	16	1	0.938755	1
440	1	31	1	1.13256	1
441	1	21	1	1.34689	1
442	1	18	1	1.26884	1
562	1	8	1	0.989094	1
443	1	22	1	0.322177	0
445	1	43	1	0.595832	0
316	0	81	0	1.15146	1
322	0	81	0	1.16066	1
323	0	81	0	0.85728	1
330	0	80	0	-0.219445	0
319	0	81	0	0.94731	1
327	0	81	0	1.23485	1
365	0	79	0	0.585963	0
350	0	80	0	-0.321863	0
326	0	80	0	0.395735	0
352	0	80	0	1.01296	1
354	0	80	0	1.09123	1
377	0	77	0	1.11265	1
374	0	78	0	0.815214	1
349	0	80	0	0.328057	0
371	0	79	0	0.974585	1
341	0	79	0	0.864573	1
335	0	80	0	0.706004	1
340	0	79	0	1.32046	1
338	0	79	0	1.36338	1
307	0	64	1	1.36586	1
331	0	80	0	1.31172	1
333	0	79	0	1.22386	1
298	0	83	0	1.32327	1
302	0	83	0	1.33515	1
376	0	80	0	0.615536	0
303	0	80	0	0.281917	0
334	0	79	0	0.331059	0
336	0	80	0	0.490873	0
332	0	79	0	1.27341	1
353	0	80	0	-0.302064	0
367	0	79	0	1.28158	1
670	0	79	0	-0.169616	0
343	0	78	0	0.496466	0
346	0	78	0	-0.314896	0
345	0	78	0	1.09413	1
348	0	78	0	0.0218258	0
344	0	78	0	-0.138483	0
366	0	78	0	0.295801	0
347	0	78	0	-0.29492	0
295	0	84	0	1.1256	1
320	0	84	0	0.318819	0
313	0	84	0	-0.385052	0
285	0	86	0	-0.285996	0
299	0	86	0	1.31894	1
283	0	88	0	1.24763	1
297	0	85	0	-0.0490863	0
296	0	85	0	-0.56721	0
279	0	86	0	0.756749	1
369	0	87	0	0.400033	0
282	0	86	0	0.891223	1
351	0	88	0	1.2767	1
324	0	89	0	0.896506	1
325	0	71	1	-0.268584	0
372	0	88	0	0.731165	1
375	0	88	0	0.951298	1
370	0	88	0	0.248688	0
291	0	87	0	0.595832	0
373	0	86	0	1.36206	1
280	0	86	0	0.219816	0
289	0	85	0	1.2794	1
290	0	85	0	1.24975	1
276	0	90	0	-0.398801	0
294	0	86	0	-0.14527	0
275	0	89	0	1.12017	1
363	0	86	0	0.974109	1
359	0	90	0	1.29986	1
362	0	90	0	-0.302064	0
278	0	90	0	0.0374347	0
304	0	90	0	0.639688	1
274	0	88	0	0.876323	1
364	0	91	0	1.05073	1
368	0	92	0	1.31862	1
284	0	92	0	-0.59086	0
318	0	93	0	-0.525929	0
286	0	93	0	-0.5474	0
305	0	93	0	-0.346255	0
287	0	82	1	-0.0680285	0
358	0	93	0	0.864332	1
314	0	93	0	-0.318461	0
355	0	93	0	0.139976	0
293	0	94	0	0.281917	0
270	0	94	0	0.213278	0
356	0	94	0	1.12017	1
272	0	94	0	-0.302064	0
268	0	94	0	0.272605	0
273	0	74	1	0.242233	0
269	0	95	0	-0.564326	0
309	0	95	0	1.12017	1
361	0	94	0	0.392111	0
300	0	84	0	-0.419636	0
308	0	82	0	0.420118	0
315	0	92	0	0.255541	0
301	0	84	0	0.68537	1
342	0	78	0	-0.302064	0
422	0	108	0	0.807351	1
403	0	97	0	-0.42897	0
415	0	118	0	0.286063	0
411	0	109	0	0.95469	1
418	0	96	0	1.10761	1
425	0	137	0	-0.302064	0
416	0	126	0	-0.187512	0
408	0	101	0	-0.0204169	0
405	0	108	0	0.507489	0
427	0	113	0	-0.42747	0
404	0	112	0	-0.561507	0
410	0	98	0	-0.323812	0
424	0	100	0	-0.350939	0
423	0	106	0	-0.415673	0
414	0	80	0	-0.544009	0
412	0	102	0	-0.332694	0
426	0	135	0	1.18645	1
407	0	154	0	-0.38376	0
419	0	100	0	-0.338212	0
417	0	96	0	-0.33488	0
421	0	96	0	-0.471639	0
406	0	96	0	0.0898231	0
409	0	69	1	1.02478	1
413	0	108	0	-0.302065	0
460	0	83	0	0.586533	0
466	0	75	0	-0.0392766	0
465	0	76	0	1.36579	1
462	0	79	0	0.487079	0
574	0	81	0	-0.0615939	0
463	0	78	0	0.821025	1
450	0	64	1	1.07646	1
451	0	151	0	0.83216	1
569	0	133	0	0.623204	0
527	0	68	0	0.182513	0
453	0	72	1	0.697063	1
452	0	66	0	0.358347	0
578	0	76	0	0.285578	0
573	0	112	0	1.34022	1
456	0	131	0	1.29071	1
455	0	116	0	-0.302064	0
572	0	83	0	-0.302065	0
454	0	76	0	-0.441984	0
571	0	131	0	-0.496305	0
570	0	95	0	-0.403557	0
459	0	109	0	1.1854	1
577	0	78	0	0.997167	1
464	0	78	0	0.992403	1
576	0	78	0	-0.351452	0
467	0	75	0	-0.160104	0
468	0	74	0	0.605686	0
575	0	79	0	1.05975	1
584	0	78	0	0.815442	1
491	0	76	0	-0.257275	0
490	0	76	0	-0.429708	0
583	0	77	0	0.184167	0
489	0	77	0	-0.305444	0
582	0	66	0	0.128584	0
475	0	75	0	-0.324042	0
478	0	74	0	-0.415664	0
477	0	74	0	-0.450187	0
476	0	75	0	-0.534644	0
482	0	84	0	-0.0917027	0
481	0	84	0	-0.302065	0

[truncated: 5 more sheets: IGNN_fold3, IGNNE_fold1, IGNNE_fold2, IGNNE_fold3, Relative_contributions]
