# Supplementary material for: Intratumor graph neural network recovers hidden prognostic value of multi-biomarker spatial heterogeneity
Source: Nat Commun. 2022 Jul 22;13:4250. doi: 10.1038/s41467-022-31771-w (PMC9307796; doi:10.1038/s41467-022-31771-w)
Supplement: Supplementary file 4 — Source Data [file 41467_2022_31771_MOESM4_ESM.zip › Source Data/Figure_S8.xlsx]

## Sheet: IGNN_response_validation
ROIs of patient	TACS8	TACS7	TACS6	TACS5	TACS4	TACS3	TACS2	TACS1	layer1out8	layer1out7	layer1out6	layer1out5	layer1out4	layer1out3	layer1out2	layer1out1	layer2out8	layer2out7	layer2out6	layer2out5	layer2out4	layer2out3	layer2out2	layer2out1
0	0	0	1	0	0	0	0	0	-1.16549	-0.33782	0.279108	0.0722391	-0.958132	-0.61005	-0.715771	0.0181161	0.391255	1.02551	-0.644544	-1.25437	-0.00739928	-0.354484	0.841982	-1.21264
0	0	0	0	0	1	0	0	0	-1.40035	0.0892084	-0.58406	-0.484899	0.625962	-0.0431857	0.0321774	-0.842784	-0.672462	0.466284	1.2881	0.277503	-0.149441	-0.31488	0.794671	0.390776
0	0	0	1	0	0	0	0	0	-1.16549	-0.33782	0.279108	0.0722391	-0.958132	-0.61005	-0.715771	0.0181161	0.391255	1.02551	-0.644544	-1.25437	-0.00739928	-0.354484	0.841982	-1.21264
0	0	0	0	1	0	0	0	0	-0.416581	0.357944	0.0191079	0.526298	-0.511198	-0.360896	-0.395714	0.234768	0.447988	0.0555692	-1.25358	-0.673023	0.0104949	-0.0733524	-0.401864	-0.614192
0	0	0	0	1	0	0	0	0	-0.416581	0.357944	0.0191079	0.526298	-0.511198	-0.360896	-0.395714	0.234768	0.447988	0.0555692	-1.25358	-0.673023	0.0104949	-0.0733524	-0.401864	-0.614192
1	0	0	0	0	0	0	0	1	-0.483804	0.0149603	-0.664761	0.632395	0.0470729	-0.35375	0.495122	-0.611309	-0.884914	-0.50343	0.112326	0.155396	-0.0689843	0.166353	-0.787945	0.32452
1	0	0	0	0	1	0	0	0	-1.40035	0.0892084	-0.58406	-0.484899	0.625962	-0.0431857	0.0321774	-0.842785	-0.672462	0.466284	1.2881	0.277503	-0.149441	-0.31488	0.794671	0.390776
1	0	0	0	0	0	0	1	0	-0.792017	-0.78708	-0.45208	0.099814	0.834938	-0.0450577	0.190185	0.440803	-0.401694	0.810187	-1.1001	0.413144	1.78807	0.0678579	0.844876	0.379048
1	0	0	0	0	1	0	0	0	-1.40035	0.0892084	-0.58406	-0.484899	0.625962	-0.0431857	0.0321774	-0.842785	-0.672462	0.466284	1.2881	0.277503	-0.149441	-0.31488	0.794671	0.390776
1	0	0	0	0	0	0	0	1	-0.483804	0.0149603	-0.664761	0.632395	0.0470729	-0.35375	0.495122	-0.611309	-0.884914	-0.50343	0.112326	0.155396	-0.0689843	0.166353	-0.787945	0.32452
1	0	0	1	0	0	0	0	0	-1.16549	-0.33782	0.279108	0.0722391	-0.958132	-0.61005	-0.715771	0.0181161	0.391255	1.02551	-0.644544	-1.25437	-0.00739928	-0.354484	0.841982	-1.21264
1	0	0	0	0	0	1	0	0	-0.407569	-1.37625	0.428742	-0.167883	-1.02139	-0.0541034	-0.721896	-0.25696	0.59196	0.867235	0.0750016	-1.41771	-0.354482	0.239132	0.789223	-1.41708
1	0	0	0	0	1	0	0	0	-1.40035	0.0892084	-0.58406	-0.484899	0.625962	-0.0431857	0.0321774	-0.842785	-0.672462	0.466284	1.2881	0.277503	-0.149441	-0.31488	0.794671	0.390776
2	0	0	1	0	0	0	0	0	-1.16549	-0.33782	0.279108	0.0722391	-0.958132	-0.61005	-0.715771	0.0181161	0.391255	1.02551	-0.644544	-1.25437	-0.00739928	-0.354484	0.841982	-1.21264
2	0	0	0	0	1	0	0	0	-1.40035	0.0892084	-0.58406	-0.484899	0.625962	-0.0431857	0.0321774	-0.842784	-0.672462	0.466284	1.2881	0.277503	-0.149441	-0.31488	0.794671	0.390776
2	0	0	1	0	0	0	0	0	-1.16549	-0.33782	0.279108	0.0722391	-0.958132	-0.61005	-0.715771	0.0181161	0.391255	1.02551	-0.644544	-1.25437	-0.00739928	-0.354484	0.841982	-1.21264
2	0	0	1	0	0	0	0	0	-1.16549	-0.33782	0.279108	0.0722391	-0.958132	-0.61005	-0.715771	0.0181161	0.391255	1.02551	-0.644544	-1.25437	-0.00739928	-0.354484	0.841982	-1.21264
2	0	0	0	0	1	0	0	0	-1.40035	0.0892084	-0.58406	-0.484899	0.625962	-0.0431857	0.0321774	-0.842784	-0.672462	0.466284	1.2881	0.277503	-0.149441	-0.31488	0.794671	0.390776
2	0	0	0	0	1	0	0	0	-1.40035	0.0892084	-0.58406	-0.484899	0.625962	-0.0431857	0.0321774	-0.842784	-0.672462	0.466284	1.2881	0.277503	-0.149441	-0.31488	0.794671	0.390776
2	0	0	0	0	1	0	0	0	-1.40035	0.0892084	-0.58406	-0.484899	0.625962	-0.0431857	0.0321774	-0.842784	-0.672462	0.466284	1.2881	0.277503	-0.149441	-0.31488	0.794671	0.390776
3	0	0	1	0	0	0	0	0	-1.16549	-0.33782	0.279108	0.0722391	-0.958132	-0.61005	-0.715771	0.0181161	0.391255	1.02551	-0.644544	-1.25437	-0.00739928	-0.354484	0.841982	-1.21264
3	0	0	0	0	0	0	0	1	-0.483804	0.0149603	-0.664761	0.632395	0.0470729	-0.35375	0.495122	-0.611309	-0.884914	-0.50343	0.112326	0.155396	-0.0689843	0.166353	-0.787945	0.32452
3	0	1	0	0	1	0	0	0	-1.22407	0.126525	0.0502575	-0.0110213	0.030547	-0.151503	-0.0797864	-1.29581	-0.39216	0.230013	1.25696	-0.4842	-0.907402	-0.127666	0.373457	-0.251712
3	0	0	0	0	0	0	0	1	-0.483804	0.0149603	-0.664761	0.632395	0.0470729	-0.35375	0.495122	-0.611309	-0.884914	-0.50343	0.112326	0.155396	-0.0689843	0.166353	-0.787945	0.32452
3	0	0	1	0	0	0	0	0	-1.16549	-0.33782	0.279108	0.0722391	-0.958132	-0.61005	-0.715771	0.0181161	0.391255	1.02551	-0.644544	-1.25437	-0.00739928	-0.354484	0.841982	-1.21264
3	0	0	0	1	0	0	0	0	-0.416581	0.357944	0.0191079	0.526298	-0.511198	-0.360896	-0.395714	0.234768	0.447988	0.0555692	-1.25358	-0.673023	0.0104949	-0.0733524	-0.401864	-0.614192
4	0	0	0	0	1	0	0	0	-1.35155	0.150475	-0.554813	-0.303833	0.528549	-0.068616	0.109844	-0.955925	-0.731489	0.295342	1.22972	0.241417	-0.336972	-0.23487	0.552045	0.387925
4	0	0	0	0	0	0	0	1	-0.872833	0.216433	-0.845241	0.39605	0.328374	-0.224966	0.55455	-0.843443	-0.884394	-0.110855	0.852164	0.324303	-0.264002	-0.055654	-0.0525687	0.503401
4	0	0	0	0	1	0	0	0	-1.35155	0.150475	-0.554813	-0.303833	0.528549	-0.068616	0.109844	-0.955925	-0.731489	0.295342	1.22972	0.241417	-0.336972	-0.23487	0.552045	0.387925
4	0	0	0	0	1	0	0	0	-1.35155	0.150475	-0.554813	-0.303833	0.528549	-0.068616	0.109844	-0.955925	-0.731489	0.295342	1.22972	0.241417	-0.336972	-0.23487	0.552045	0.387925
4	0	0	0	0	1	0	0	0	-1.35155	0.150475	-0.554813	-0.303833	0.528549	-0.068616	0.109844	-0.955925	-0.731489	0.295342	1.22972	0.241417	-0.336972	-0.23487	0.552045	0.387925
4	0	1	0	0	1	0	0	0	-1.34981	0.150651	-0.547991	-0.299339	0.522409	-0.0697036	0.108326	-0.960448	-0.731489	0.295342	1.22972	0.241417	-0.336972	-0.23487	0.552045	0.387925
4	0	0	0	0	1	0	0	1	-1.22809	0.133366	-0.573091	-0.167562	0.460426	-0.10923	0.167888	-0.908674	-0.771766	0.191237	1.14144	0.266076	-0.320472	-0.191964	0.400541	0.421393
5	0	0	0	1	0	0	0	0	-0.416581	0.357944	0.0191079	0.526298	-0.511198	-0.360896	-0.395714	0.234768	0.447988	0.0555692	-1.25358	-0.673023	0.0104949	-0.0733524	-0.401864	-0.614192
5	0	0	0	0	0	1	0	1	-0.205387	-0.655618	-0.374334	0.498852	-0.529468	-0.218238	0.244282	-0.634082	-0.606398	-0.309008	0.239283	-0.744693	-0.448483	0.322588	-0.65505	-0.563349
5	0	0	0	0	1	0	0	0	-1.40035	0.0892084	-0.58406	-0.484899	0.625962	-0.0431857	0.0321774	-0.842784	-0.672462	0.466284	1.2881	0.277503	-0.149441	-0.31488	0.794671	0.390776
5	0	0	0	0	1	0	0	0	-1.40035	0.0892084	-0.58406	-0.484899	0.625962	-0.0431857	0.0321774	-0.842784	-0.672462	0.466284	1.2881	0.277503	-0.149441	-0.31488	0.794671	0.390776
5	0	0	0	0	0	0	0	1	-0.244471	-0.561483	-0.415103	0.517599	-0.448534	-0.237261	0.279495	-0.630885	-0.606399	-0.309009	0.239282	-0.744691	-0.448482	0.322588	-0.65505	-0.563347
5	0	0	0	1	0	0	0	0	-0.416581	0.357944	0.0191079	0.526298	-0.511198	-0.360896	-0.395714	0.234768	0.447988	0.0555692	-1.25358	-0.673023	0.0104949	-0.0733524	-0.401864	-0.614192
6	0	0	0	0	0	0	0	1	-0.635405	0.0458929	-0.562129	0.609966	-0.273333	-0.445312	0.348993	-0.557591	-0.617858	-0.10177	0.0525104	-0.434671	-0.311081	-0.00613345	-0.39278	-0.176457
6	0	0	1	0	1	0	0	0	-1.25016	-0.0548361	-0.122497	-0.0782808	-0.520121	-0.457848	-0.393454	-0.395863	-0.100661	0.624444	0.332414	-0.852068	-0.442988	-0.336934	0.577626	-0.726324
6	0	0	1	0	0	0	0	0	-1.2053	-0.101109	0.00299191	0.0361104	-0.818205	-0.565791	-0.502278	-0.269874	-0.0274265	0.625884	0.103549	-0.987569	-0.411486	-0.314014	0.504202	-0.869291
6	0	0	1	0	0	0	0	0	-1.2053	-0.101109	0.00299191	0.0361104	-0.818205	-0.565791	-0.502278	-0.269874	-0.0274265	0.625884	0.103549	-0.987569	-0.411486	-0.314014	0.504202	-0.869291
6	0	0	1	0	0	0	0	1	-0.966433	-0.0573949	-0.223579	0.237489	-0.534725	-0.496703	-0.166139	-0.387566	-0.279967	0.306938	0.0855138	-0.741618	-0.372854	-0.184328	0.110769	-0.559665
6	0	0	0	0	0	0	0	1	-0.635405	0.0458929	-0.562129	0.609966	-0.273333	-0.445312	0.348993	-0.557591	-0.617858	-0.10177	0.0525104	-0.434671	-0.311081	-0.00613345	-0.39278	-0.176457
6	0	0	0	0	1	0	0	0	-1.4658	0.136771	-0.414602	-0.525317	0.136264	-0.215109	-0.270743	-0.776858	-0.217294	0.646895	0.777238	-0.613133	-0.488539	-0.393001	0.755354	-0.474469
7	0	1	0	0	1	0	0	0	-1.35093	0.0996699	-0.406232	-0.352049	0.45904	-0.0735521	0.00078876	-0.969789	-0.603177	0.402643	1.27971	0.111581	-0.4031	-0.266677	0.681214	0.241785
7	0	0	0	0	1	0	0	0	-1.3536	0.0991061	-0.415814	-0.359208	0.468035	-0.0719157	0.00248021	-0.962945	-0.603177	0.402643	1.27971	0.111581	-0.4031	-0.266677	0.681213	0.241785
7	0	0	0	0	1	0	0	0	-1.3536	0.0991061	-0.415814	-0.359208	0.468035	-0.0719157	0.00248021	-0.962945	-0.603177	0.402643	1.27971	0.111581	-0.4031	-0.266677	0.681213	0.241785
7	0	0	0	0	1	0	0	0	-1.3536	0.0991061	-0.415814	-0.359208	0.468035	-0.0719157	0.00248021	-0.962945	-0.603177	0.402643	1.27971	0.111581	-0.4031	-0.266677	0.681213	0.241785
7	0	0	0	0	1	0	0	0	-1.3536	0.0991061	-0.415814	-0.359208	0.468035	-0.0719157	0.00248021	-0.962945	-0.603177	0.402643	1.27971	0.111581	-0.4031	-0.266677	0.681213	0.241785
7	0	0	0	0	1	0	0	0	-1.3536	0.0991061	-0.415814	-0.359208	0.468035	-0.0719157	0.00248021	-0.962945	-0.603177	0.402643	1.27971	0.111581	-0.4031	-0.266677	0.681213	0.241785
7	0	0	0	0	1	0	0	0	-1.3536	0.0991061	-0.415814	-0.359208	0.468035	-0.0719157	0.00248021	-0.962945	-0.603177	0.402643	1.27971	0.111581	-0.4031	-0.266677	0.681213	0.241785
7	0	0	0	0	1	0	0	0	-1.3536	0.0991061	-0.415814	-0.359208	0.468035	-0.0719157	0.00248021	-0.962945	-0.603177	0.402643	1.27971	0.111581	-0.4031	-0.266677	0.681213	0.241785
7	0	0	0	0	1	0	0	0	-1.3536	0.0991061	-0.415814	-0.359208	0.468035	-0.0719157	0.00248021	-0.962945	-0.603177	0.402643	1.27971	0.111581	-0.4031	-0.266677	0.681213	0.241785
7	0	1	0	0	1	0	0	0	-1.35093	0.0996698	-0.406232	-0.352049	0.45904	-0.0735521	0.000788763	-0.969789	-0.603176	0.402643	1.27971	0.111581	-0.4031	-0.266677	0.681213	0.241785
7	0	1	0	0	1	0	0	0	-1.35093	0.0996698	-0.406232	-0.352049	0.45904	-0.0735521	0.000788763	-0.969789	-0.603176	0.402643	1.27971	0.111581	-0.4031	-0.266677	0.681213	0.241785
8	0	0	1	0	0	0	0	0	-1.16549	-0.33782	0.279108	0.0722391	-0.958132	-0.61005	-0.715771	0.0181161	0.391255	1.02551	-0.644544	-1.25437	-0.00739928	-0.354484	0.841982	-1.21264
8	0	0	0	1	0	0	0	0	-0.416581	0.357944	0.0191079	0.526298	-0.511198	-0.360896	-0.395714	0.234768	0.447988	0.0555692	-1.25358	-0.673023	0.010495	-0.0733525	-0.401864	-0.614192
8	0	0	0	1	0	0	0	0	-0.416581	0.357944	0.0191079	0.526298	-0.511198	-0.360896	-0.395714	0.234768	0.447988	0.0555692	-1.25358	-0.673023	0.010495	-0.0733525	-0.401864	-0.614192
8	0	0	0	1	0	0	0	0	-0.416581	0.357944	0.0191079	0.526298	-0.511198	-0.360896	-0.395714	0.234768	0.447988	0.0555692	-1.25358	-0.673023	0.010495	-0.0733525	-0.401864	-0.614192
9	1	0	0	0	0	0	0	0	-0.494236	-0.322422	0.44318	0.500236	0.00691186	1.21652	-1.00976	0.158264	1.56999	0.307788	-1.55394	-0.742032	0.377685	0.735567	0.677598	-1.05065
9	0	0	1	0	0	0	0	0	-1.16549	-0.33782	0.279108	0.0722391	-0.958132	-0.61005	-0.715771	0.0181161	0.391255	1.02551	-0.644544	-1.25437	-0.00739928	-0.354484	0.841982	-1.21264
9	0	0	1	0	0	0	0	0	-1.16549	-0.33782	0.279108	0.0722391	-0.958132	-0.61005	-0.715771	0.0181161	0.391255	1.02551	-0.644544	-1.25437	-0.00739928	-0.354484	0.841982	-1.21264
9	0	0	1	0	0	0	0	0	-1.16549	-0.33782	0.279108	0.0722391	-0.958132	-0.61005	-0.715771	0.0181161	0.391255	1.02551	-0.644544	-1.25437	-0.00739928	-0.354484	0.841982	-1.21264
9	0	0	1	0	0	0	0	0	-1.16549	-0.33782	0.279108	0.0722391	-0.958132	-0.61005	-0.715771	0.0181161	0.391255	1.02551	-0.644544	-1.25437	-0.00739928	-0.354484	0.841982	-1.21264
9	0	0	1	0	0	0	0	0	-1.16549	-0.33782	0.279108	0.0722391	-0.958132	-0.61005	-0.715771	0.0181161	0.391255	1.02551	-0.644544	-1.25437	-0.00739928	-0.354484	0.841982	-1.21264
9	0	0	0	0	0	1	0	0	-0.407569	-1.37625	0.428742	-0.167883	-1.02139	-0.0541034	-0.721896	-0.25696	0.59196	0.867235	0.0750016	-1.41771	-0.354482	0.239132	0.789223	-1.41708
10	0	0	1	0	0	0	0	1	-0.731176	0.0654338	-0.497293	0.595796	-0.475742	-0.503155	0.256679	-0.523655	-0.726058	-0.225775	0.0130593	-0.486528	-0.41133	0.0242517	-0.611577	-0.142011
10	0	0	0	0	0	0	0	1	-0.713942	0.0619174	-0.50896	0.598346	-0.439318	-0.492746	0.273291	-0.529762	-0.726058	-0.225775	0.0130593	-0.486528	-0.41133	0.0242518	-0.611577	-0.142011
10	0	0	0	0	0	0	1	0	-0.792017	-0.78708	-0.45208	0.099814	0.834938	-0.0450577	0.190185	0.440803	-0.401694	0.810187	-1.1001	0.413144	1.78807	0.0678579	0.844876	0.379048
11	0	0	0	1	0	0	0	0	-0.416581	0.357944	0.0191079	0.526298	-0.511198	-0.360896	-0.395714	0.234768	0.447988	0.0555692	-1.25358	-0.673023	0.0104949	-0.0733524	-0.401864	-0.614192
11	0	0	0	0	1	0	0	0	-1.40035	0.0892084	-0.58406	-0.484899	0.625962	-0.0431857	0.0321774	-0.842785	-0.672462	0.466284	1.2881	0.277503	-0.149441	-0.31488	0.794671	0.390776
11	0	0	0	1	0	0	0	0	-0.416581	0.357944	0.0191079	0.526298	-0.511198	-0.360896	-0.395714	0.234768	0.447988	0.0555692	-1.25358	-0.673023	0.0104949	-0.0733524	-0.401864	-0.614192
11	0	0	0	0	1	0	0	0	-1.40035	0.0892084	-0.58406	-0.484899	0.625962	-0.0431857	0.0321774	-0.842785	-0.672462	0.466284	1.2881	0.277503	-0.149441	-0.31488	0.794671	0.390776
11	0	0	0	0	1	0	0	0	-1.40035	0.0892084	-0.58406	-0.484899	0.625962	-0.0431857	0.0321774	-0.842785	-0.672462	0.466284	1.2881	0.277503	-0.149441	-0.31488	0.794671	0.390776
12	0	0	0	0	1	0	0	0	-1.40035	0.0892084	-0.58406	-0.484899	0.625962	-0.0431857	0.0321774	-0.842784	-0.672462	0.466284	1.2881	0.277503	-0.149441	-0.31488	0.794671	0.390776
12	0	0	0	0	1	0	0	0	-1.40035	0.0892084	-0.58406	-0.484899	0.625962	-0.0431857	0.0321774	-0.842784	-0.672462	0.466284	1.2881	0.277503	-0.149441	-0.31488	0.794671	0.390776
12	0	0	0	0	1	0	0	0	-1.40035	0.0892084	-0.58406	-0.484899	0.625962	-0.0431857	0.0321774	-0.842784	-0.672462	0.466284	1.2881	0.277503	-0.149441	-0.31488	0.794671	0.390776
12	0	0	1	0	0	0	0	0	-1.16549	-0.33782	0.279108	0.0722391	-0.958132	-0.61005	-0.715771	0.0181161	0.391255	1.02551	-0.644544	-1.25437	-0.00739928	-0.354484	0.841982	-1.21264
12	0	0	0	0	1	0	0	0	-1.40035	0.0892084	-0.58406	-0.484899	0.625962	-0.0431857	0.0321774	-0.842784	-0.672462	0.466284	1.2881	0.277503	-0.149441	-0.31488	0.794671	0.390776
13	1	0	1	0	0	0	0	0	-0.732184	-0.0397222	0.415044	0.408201	-0.831349	0.271464	-0.952446	0.236945	1.19353	0.491363	-1.30522	-1.19076	-0.147454	0.163185	0.532512	-1.22472
13	1	0	0	1	0	0	0	0	-0.301294	0.25618	0.5396	0.7365	-0.702669	1.11449	-1.17499	0.449306	1.66694	0.0607686	-1.57451	-1.1048	-0.239592	0.465822	0.21042	-1.19574
13	1	0	0	1	0	0	0	0	-0.301294	0.25618	0.5396	0.7365	-0.702669	1.11449	-1.17499	0.449306	1.66694	0.0607686	-1.57451	-1.1048	-0.239592	0.465822	0.21042	-1.19574
13	0	0	1	0	0	0	0	0	-1.11887	-0.30129	0.381989	0.156516	-0.966115	-0.236233	-0.847709	0.0852709	0.832662	0.807616	-1.13211	-1.2505	-0.0797771	-0.0568867	0.757153	-1.24145
13	0	0	0	0	1	0	0	0	-1.40035	0.0892084	-0.58406	-0.484899	0.625962	-0.0431857	0.0321774	-0.842784	-0.672462	0.466284	1.2881	0.277503	-0.149441	-0.31488	0.794671	0.390776
13	0	0	0	0	1	0	0	0	-1.40035	0.0892084	-0.58406	-0.484899	0.625962	-0.0431857	0.0321774	-0.842784	-0.672462	0.466284	1.2881	0.277503	-0.149441	-0.31488	0.794671	0.390776
13	0	0	1	0	0	0	0	0	-1.11887	-0.30129	0.381989	0.156516	-0.966115	-0.236233	-0.847709	0.0852709	0.832662	0.807616	-1.13211	-1.2505	-0.0797771	-0.0568867	0.757153	-1.24145
13	0	0	1	0	0	0	0	0	-1.11887	-0.30129	0.381989	0.156516	-0.966115	-0.236233	-0.847709	0.0852709	0.832662	0.807616	-1.13211	-1.2505	-0.0797771	-0.0568867	0.757153	-1.24145
14	0	0	1	0	0	0	0	0	-1.16549	-0.33782	0.279108	0.0722391	-0.958132	-0.61005	-0.715771	0.0181161	0.391255	1.02551	-0.644544	-1.25437	-0.00739918	-0.354484	0.841982	-1.21264
14	0	0	1	0	0	0	0	0	-1.16549	-0.33782	0.279108	0.0722391	-0.958132	-0.61005	-0.715771	0.0181161	0.391255	1.02551	-0.644544	-1.25437	-0.00739918	-0.354484	0.841982	-1.21264
14	0	0	1	0	0	0	0	0	-1.16549	-0.33782	0.279108	0.0722391	-0.958132	-0.61005	-0.715771	0.0181161	0.391255	1.02551	-0.644544	-1.25437	-0.00739918	-0.354484	0.841982	-1.21264
14	0	0	1	0	0	0	0	0	-1.16549	-0.33782	0.279108	0.0722391	-0.958132	-0.61005	-0.715771	0.0181161	0.391255	1.02551	-0.644544	-1.25437	-0.00739918	-0.354484	0.841982	-1.21264
14	0	0	1	0	0	0	0	0	-1.16549	-0.33782	0.279108	0.0722391	-0.958132	-0.61005	-0.715771	0.0181161	0.391255	1.02551	-0.644544	-1.25437	-0.00739918	-0.354484	0.841982	-1.21264
14	0	0	0	0	1	0	0	0	-1.40035	0.0892084	-0.58406	-0.484899	0.625962	-0.0431857	0.0321774	-0.842784	-0.672462	0.466284	1.2881	0.277503	-0.149441	-0.31488	0.794671	0.390776
14	1	0	0	0	0	0	0	0	-0.494236	-0.322422	0.44318	0.500236	0.00691186	1.21652	-1.00976	0.158264	1.56999	0.307788	-1.55394	-0.742032	0.377685	0.735567	0.677598	-1.05065
14	0	0	0	1	0	0	0	0	-0.416581	0.357944	0.0191079	0.526298	-0.511198	-0.360896	-0.395714	0.234768	0.447988	0.0555692	-1.25358	-0.673023	0.0104949	-0.0733524	-0.401864	-0.614192
14	0	0	0	0	1	0	0	0	-1.40035	0.0892084	-0.58406	-0.484899	0.625962	-0.0431857	0.0321774	-0.842784	-0.672462	0.466284	1.2881	0.277503	-0.149441	-0.31488	0.794671	0.390776
14	0	0	1	0	0	0	0	0	-1.16549	-0.33782	0.279108	0.0722391	-0.958132	-0.61005	-0.715771	0.0181161	0.391255	1.02551	-0.644544	-1.25437	-0.00739918	-0.354484	0.841982	-1.21264
14	0	0	1	0	0	0	0	0	-1.16549	-0.33782	0.279108	0.0722391	-0.958132	-0.61005	-0.715771	0.0181161	0.391255	1.02551	-0.644544	-1.25437	-0.00739918	-0.354484	0.841982	-1.21264
15	0	0	1	0	0	0	0	0	-1.16549	-0.33782	0.279108	0.0722391	-0.958132	-0.61005	-0.715771	0.0181161	0.391255	1.02551	-0.644544	-1.25437	-0.00739928	-0.354484	0.841982	-1.21264
15	0	0	0	1	0	0	0	0	-0.416581	0.357944	0.0191079	0.526298	-0.511198	-0.360896	-0.395714	0.234768	0.447988	0.0555692	-1.25358	-0.673023	0.0104949	-0.0733524	-0.401864	-0.614192
15	0	0	1	0	0	0	0	0	-1.16549	-0.33782	0.279108	0.0722391	-0.958132	-0.61005	-0.715771	0.0181161	0.391255	1.02551	-0.644544	-1.25437	-0.00739928	-0.354484	0.841982	-1.21264
15	0	0	1	0	0	0	0	0	-1.16549	-0.33782	0.279108	0.0722391	-0.958132	-0.61005	-0.715771	0.0181161	0.391255	1.02551	-0.644544	-1.25437	-0.00739928	-0.354484	0.841982	-1.21264
16	0	0	0	1	0	0	0	0	-0.416581	0.357944	0.0191079	0.526298	-0.511198	-0.360896	-0.395714	0.234768	0.447988	0.0555692	-1.25358	-0.673023	0.0104949	-0.0733524	-0.401864	-0.614192
16	0	0	1	0	0	0	0	0	-1.16549	-0.33782	0.279108	0.0722391	-0.958132	-0.61005	-0.715771	0.0181161	0.391255	1.02551	-0.644544	-1.25437	-0.00739928	-0.354484	0.841982	-1.21264
17	0	1	1	0	1	0	0	0	-1.28396	0.325637	-0.267374	-0.126971	0.0015132	-0.205491	-0.25558	-0.708058	-0.246262	0.350091	0.713219	-0.241519	-0.607365	-0.286757	0.498794	-0.109474
17	0	0	0	0	1	0	0	0	-1.33636	0.305314	-0.369771	-0.219627	0.211441	-0.13283	-0.151925	-0.85153	-0.311508	0.351496	0.821898	-0.170819	-0.587472	-0.282221	0.525891	-0.0308076
17	0	0	0	0	1	0	0	0	-1.33636	0.305314	-0.369771	-0.219627	0.211441	-0.13283	-0.151925	-0.85153	-0.311508	0.351496	0.821898	-0.170819	-0.587472	-0.282221	0.525891	-0.0308076
17	0	0	0	0	1	0	0	0	-1.33636	0.305314	-0.369771	-0.219627	0.211441	-0.13283	-0.151925	-0.85153	-0.311508	0.351496	0.821898	-0.170819	-0.587472	-0.282221	0.525891	-0.0308076
17	0	0	0	1	1	0	0	0	-1.2875	0.329972	-0.292689	-0.136652	0.0405435	-0.193182	-0.239349	-0.707534	-0.246287	0.350091	0.713261	-0.241491	-0.607359	-0.286756	0.498804	-0.109444
17	0	0	0	1	1	0	0	0	-1.2875	0.329972	-0.292689	-0.136652	0.0405435	-0.193182	-0.239349	-0.707534	-0.246287	0.350091	0.713261	-0.241491	-0.607359	-0.286756	0.498804	-0.109444
17	0	0	1	1	0	0	0	0	-1.20477	0.545472	-0.109591	0.113671	-0.477821	-0.345661	-0.519125	-0.428949	-0.104638	0.358554	0.477662	-0.407713	-0.621593	-0.297904	0.451615	-0.278016
17	0	1	0	0	1	0	0	0	-1.33592	0.304825	-0.356472	-0.214518	0.19258	-0.137814	-0.159033	-0.85955	-0.311506	0.351496	0.821895	-0.170821	-0.587472	-0.282221	0.52589	-0.03081
18	0	0	0	0	1	0	0	1	-1.04451	0.104916	-0.671658	0.0112134	0.41054	-0.164554	0.278971	-0.787998	-0.850789	-0.00304034	0.867334	0.320409	-0.170659	-0.100345	0.083806	0.479933
18	0	0	0	0	0	0	0	1	-0.676468	0.114738	-0.754143	0.515347	0.186386	-0.289971	0.524553	-0.726272	-0.919641	-0.334772	0.477071	0.283809	-0.147167	0.0683122	-0.455858	0.463063
18	0	0	0	0	1	0	0	0	-1.37622	0.15511	-0.671918	-0.360504	0.624931	-0.052574	0.146545	-0.890144	-0.790529	0.276618	1.17182	0.342453	-0.185313	-0.230358	0.52894	0.484609
18	0	0	0	0	0	0	0	1	-0.676468	0.114738	-0.754143	0.515347	0.186386	-0.289971	0.524553	-0.726272	-0.919641	-0.334772	0.477071	0.283809	-0.147167	0.0683122	-0.455858	0.463063
18	0	0	0	0	1	0	0	0	-1.37622	0.15511	-0.671918	-0.360504	0.624931	-0.052574	0.146545	-0.890144	-0.790529	0.276618	1.17182	0.342453	-0.185313	-0.230358	0.52894	0.484609
18	0	0	0	0	1	0	0	0	-1.37622	0.15511	-0.671918	-0.360504	0.624931	-0.052574	0.146545	-0.890144	-0.790529	0.276618	1.17182	0.342453	-0.185313	-0.230358	0.52894	0.484609
18	0	0	0	0	1	0	0	0	-1.37622	0.15511	-0.671918	-0.360504	0.624931	-0.052574	0.146545	-0.890144	-0.790529	0.276618	1.17182	0.342453	-0.185313	-0.230358	0.52894	0.484609
18	0	0	0	0	0	0	0	1	-0.676468	0.114738	-0.754143	0.515347	0.186386	-0.289971	0.524553	-0.726272	-0.919641	-0.334772	0.477071	0.283809	-0.147167	0.0683122	-0.455858	0.463063
19	0	0	1	0	0	0	0	0	-1.17275	-0.261168	0.329243	0.0882828	-0.963429	-0.43098	-0.769705	-0.0863763	0.515205	0.913807	-0.651924	-1.25167	-0.262017	-0.249228	0.814626	-1.21523
19	0	0	1	0	0	0	0	0	-1.17275	-0.261168	0.329243	0.0882828	-0.963429	-0.43098	-0.769705	-0.0863763	0.515205	0.913807	-0.651924	-1.25167	-0.262017	-0.249228	0.814626	-1.21523
19	0	1	1	0	1	0	0	0	-1.19649	-0.223429	0.242561	0.032099	-0.812272	-0.393402	-0.692939	-0.168242	0.434893	0.872409	-0.457238	-1.19092	-0.325261	-0.258711	0.801274	-1.14198
19	0	0	1	0	0	0	0	0	-1.17275	-0.261168	0.329243	0.0882828	-0.963429	-0.43098	-0.769705	-0.0863763	0.515205	0.913807	-0.651924	-1.25167	-0.262017	-0.249228	0.814626	-1.21523
19	0	0	1	0	0	0	0	0	-1.17275	-0.261168	0.329243	0.0882828	-0.963429	-0.43098	-0.769705	-0.0863763	0.515205	0.913807	-0.651924	-1.25167	-0.262017	-0.249228	0.814626	-1.21523
19	0	0	1	0	0	0	0	0	-1.17275	-0.261168	0.329243	0.0882828	-0.963429	-0.43098	-0.769705	-0.0863763	0.515205	0.913807	-0.651924	-1.25167	-0.262017	-0.249228	0.814626	-1.21523
19	0	0	1	0	0	0	0	0	-1.17275	-0.261168	0.329243	0.0882828	-0.963429	-0.43098	-0.769705	-0.0863763	0.515205	0.913807	-0.651924	-1.25167	-0.262017	-0.249228	0.814626	-1.21523
19	0	0	1	0	0	0	0	0	-1.17275	-0.261168	0.329243	0.0882828	-0.963429	-0.43098	-0.769705	-0.0863763	0.515205	0.913807	-0.651924	-1.25167	-0.262017	-0.249228	0.814626	-1.21523
19	0	0	0	0	1	0	0	0	-1.41167	0.153172	-0.153761	-0.313882	-0.133791	-0.251221	-0.303567	-1.02546	0.0608532	0.688689	0.430428	-0.914263	-0.586502	-0.307628	0.746394	-0.809983
19	1	0	0	0	0	0	0	0	-0.727338	-0.253763	0.577135	0.465463	-0.484734	1.09765	-1.14041	0.229435	1.15876	0.650882	-1.21131	-1.16555	-0.0293829	0.228824	0.793978	-1.22113
19	1	0	1	0	0	0	0	0	-1.09944	-0.265934	0.346956	0.136058	-0.863219	-0.238641	-0.802253	-0.0559741	0.631248	0.866935	-0.74343	-1.23688	-0.222964	-0.167385	0.811644	-1.21665
20	0	0	0	0	1	0	0	0	-1.3175	0.262039	-0.911201	-0.0726445	0.750181	-0.0398822	0.463216	-0.923752	-0.985785	-0.116325	0.822713	0.526559	-0.0214236	-0.0391911	-0.0043724	0.714802
20	0	0	0	0	1	0	0	1	-0.988421	0.16671	-0.817588	0.209298	0.474429	-0.163484	0.48025	-0.80178	-1.00162	-0.230309	0.706118	0.513223	-0.0143383	0.0050343	-0.187784	0.706909
20	0	0	0	0	1	0	1	1	-0.991547	0.166961	-0.819471	0.206877	0.479632	-0.161621	0.481429	-0.801649	-1.00162	-0.230308	0.706119	0.513223	-0.0143383	0.00503388	-0.187782	0.706909
20	0	0	0	0	0	0	0	1	-0.870363	0.179581	-0.867352	0.391721	0.421033	-0.199788	0.587749	-0.784951	-0.99797	-0.296914	0.61342	0.477981	-0.0163104	0.0419762	-0.30189	0.671529
20	0	0	0	0	0	0	0	1	-0.870363	0.179581	-0.867352	0.391721	0.421033	-0.199788	0.587749	-0.784951	-0.99797	-0.296914	0.61342	0.477981	-0.0163104	0.0419762	-0.30189	0.671529
20	0	0	0	0	1	0	0	0	-1.3175	0.262039	-0.911201	-0.0726445	0.750181	-0.0398822	0.463216	-0.923752	-0.985785	-0.116325	0.822713	0.526559	-0.0214236	-0.0391911	-0.0043724	0.714802
20	0	0	0	0	0	0	0	1	-0.870363	0.179581	-0.867352	0.391721	0.421033	-0.199788	0.587749	-0.784951	-0.99797	-0.296914	0.61342	0.477981	-0.0163104	0.0419762	-0.30189	0.671529
20	0	0	0	0	1	0	0	1	-0.988421	0.16671	-0.817588	0.209298	0.474429	-0.163484	0.48025	-0.80178	-1.00162	-0.230309	0.706118	0.513223	-0.0143383	0.0050343	-0.187784	0.706909
20	0	0	0	0	1	0	0	1	-0.988421	0.16671	-0.817588	0.209298	0.474429	-0.163484	0.48025	-0.80178	-1.00162	-0.230309	0.706118	0.513223	-0.0143383	0.0050343	-0.187784	0.706909
20	0	0	0	0	0	0	0	1	-0.870363	0.179581	-0.867352	0.391721	0.421033	-0.199788	0.587749	-0.784951	-0.99797	-0.296914	0.61342	0.477981	-0.0163104	0.0419762	-0.30189	0.671529
20	0	0	0	0	0	1	0	0	-0.810336	-0.4636	0.00694596	0.142888	0.05234	-0.313354	-0.142799	-0.199399	-0.0851656	0.634511	-0.350199	-0.491014	0.512774	-0.0217141	0.546658	-0.454866
21	0	0	1	0	0	0	0	0	-1.2093	-0.275539	0.217827	-0.00375466	-0.889141	-0.584555	-0.700639	-0.0680809	0.342351	0.99578	-0.406958	-1.21817	-0.149612	-0.378022	0.855288	-1.17228
21	0	0	1	0	0	0	0	0	-1.2093	-0.275539	0.217827	-0.00375466	-0.889141	-0.584555	-0.700639	-0.0680809	0.342351	0.99578	-0.406958	-1.21817	-0.149612	-0.378022	0.855288	-1.17228
21	0	0	1	0	0	0	0	0	-1.2093	-0.275539	0.217827	-0.00375466	-0.889141	-0.584555	-0.700639	-0.0680809	0.342351	0.99578	-0.406958	-1.21817	-0.149612	-0.378022	0.855288	-1.17228
21	0	0	1	0	0	0	0	0	-1.2093	-0.275539	0.217827	-0.00375466	-0.889141	-0.584555	-0.700639	-0.0680809	0.342351	0.99578	-0.406958	-1.21817	-0.149612	-0.378022	0.855288	-1.17228
21	0	0	1	0	0	0	0	0	-1.2093	-0.275539	0.217827	-0.00375466	-0.889141	-0.584555	-0.700639	-0.0680809	0.342351	0.99578	-0.406958	-1.21817	-0.149612	-0.378022	0.855288	-1.17228
21	0	0	1	0	0	0	0	0	-1.2093	-0.275539	0.217827	-0.00375466	-0.889141	-0.584555	-0.700639	-0.0680809	0.342351	0.99578	-0.406958	-1.21817	-0.149612	-0.378022	0.855288	-1.17228
21	0	0	1	0	0	0	0	0	-1.2093	-0.275539	0.217827	-0.00375466	-0.889141	-0.584555	-0.700639	-0.0680809	0.342351	0.99578	-0.406958	-1.21817	-0.149612	-0.378022	0.855288	-1.17228
21	0	0	1	0	1	0	0	0	-1.21401	-0.26884	0.211235	-0.0119292	-0.88172	-0.581813	-0.699011	-0.077353	0.342351	0.99578	-0.406958	-1.21817	-0.149612	-0.378022	0.855288	-1.17228
22	1	0	1	0	0	0	0	0	-1.06286	-0.257392	0.50562	0.25779	-0.975709	0.212979	-1.00626	0.16597	1.08865	0.805843	-1.31321	-1.30056	-0.10745	0.0809712	0.86868	-1.29602
22	0	0	0	0	0	0	0	1	-0.483804	0.0149603	-0.664761	0.632395	0.0470729	-0.35375	0.495122	-0.611309	-0.884914	-0.50343	0.112326	0.155396	-0.0689843	0.166353	-0.787945	0.32452
22	0	0	0	1	1	0	0	0	-1.25173	0.768782	-0.570392	0.0443493	0.212631	-0.0996183	-0.22916	-0.467208	-0.134389	0.112759	0.091235	0.207606	-0.426005	-0.235066	0.243769	0.230291
22	0	0	1	0	0	0	0	0	-1.07046	-0.263354	0.48883	0.244036	-0.974406	0.151971	-0.984725	0.15501	1.08865	0.805843	-1.31321	-1.30056	-0.10745	0.0809712	0.86868	-1.29602
23	0	0	0	0	1	0	1	1	-1.12859	0.118556	-0.822521	0.313758	0.328877	-0.22452	0.504576	-0.529697	-0.447203	0.318535	-0.185778	-0.295037	0.131299	-0.184239	0.22842	-0.106046
23	0	0	1	0	0	0	0	0	-1.07757	-0.0945092	0.162112	0.242158	-1.0103	-0.623689	-0.603598	0.000937247	0.273765	0.698239	-0.756024	-1.13738	-0.183545	-0.315663	0.461528	-1.05469
23	0	0	1	0	0	0	0	0	-1.07757	-0.0945092	0.162112	0.242158	-1.0103	-0.623689	-0.603598	0.000937247	0.273765	0.698239	-0.756024	-1.13738	-0.183545	-0.315663	0.461528	-1.05469
23	0	0	1	0	0	0	0	0	-1.07757	-0.0945092	0.162112	0.242158	-1.0103	-0.623689	-0.603598	0.000937247	0.273765	0.698239	-0.756024	-1.13738	-0.183545	-0.315663	0.461528	-1.05469
23	0	0	1	0	0	0	0	1	-1.10299	-0.05614	-0.0522017	0.228974	-0.652251	-0.51338	-0.370406	-0.0953801	0.0682496	0.58579	-0.594057	-0.889972	-0.109418	-0.277338	0.387111	-0.778047
23	0	0	1	1	0	0	0	0	-0.96392	-0.0119865	0.137309	0.293422	-0.927788	-0.579586	-0.568737	0.0424366	0.329415	0.632546	-0.845587	-1.11269	-0.184969	-0.304034	0.373453	-1.03553
23	0	0	0	1	0	0	0	0	-0.666315	0.406346	0.154314	0.491201	-0.862479	-0.50344	-0.63579	0.306603	0.474265	0.465249	-1.08674	-1.06122	-0.196555	-0.269278	0.147943	-0.999347
24	0	0	0	1	1	0	0	0	-1.36218	0.263761	-0.580549	-0.348958	0.519796	-0.0576808	-0.034949	-0.746315	-0.559128	0.379082	0.992876	0.260262	-0.222581	-0.29559	0.658783	0.35119
24	0	0	0	0	1	0	0	0	-1.3642	0.254526	-0.580735	-0.356151	0.525413	-0.0569138	-0.0313973	-0.751419	-0.559128	0.379082	0.992876	0.260262	-0.22258	-0.29559	0.658783	0.35119
24	0	0	1	0	0	0	0	0	-1.16549	-0.33782	0.279108	0.0722391	-0.958132	-0.61005	-0.715771	0.0181161	0.391255	1.02551	-0.644544	-1.25437	-0.00739928	-0.354484	0.841982	-1.21264
24	0	0	1	0	0	0	0	0	-1.16549	-0.33782	0.279108	0.0722391	-0.958132	-0.61005	-0.715771	0.0181161	0.391255	1.02551	-0.644544	-1.25437	-0.00739928	-0.354484	0.841982	-1.21264
24	0	0	0	0	1	0	0	0	-1.3642	0.254526	-0.580735	-0.356151	0.525413	-0.0569138	-0.0313973	-0.751419	-0.559128	0.379082	0.992876	0.260262	-0.22258	-0.29559	0.658783	0.35119
24	0	0	0	0	1	0	0	0	-1.3642	0.254526	-0.580735	-0.356151	0.525413	-0.0569138	-0.0313973	-0.751419	-0.559128	0.379082	0.992876	0.260262	-0.22258	-0.29559	0.658783	0.35119
25	0	0	0	0	1	0	0	0	-1.44364	0.120669	-0.471972	-0.511634	0.302051	-0.156904	-0.16819	-0.799177	-0.35807	0.628486	1.03371	-0.284271	-0.392921	-0.387448	0.845839	-0.159903
25	0	0	0	0	1	0	0	0	-1.44364	0.120669	-0.471972	-0.511634	0.302051	-0.156904	-0.16819	-0.799177	-0.35807	0.628486	1.03371	-0.284271	-0.392921	-0.387448	0.845839	-0.159903
25	0	0	1	0	1	0	0	0	-1.33589	-0.0585122	-0.171981	-0.282925	-0.206649	-0.339717	-0.391588	-0.475835	-0.110199	0.755734	0.64433	-0.631763	-0.380096	-0.398986	0.858474	-0.535699
25	0	0	1	0	0	0	0	0	-1.28372	-0.169738	0.113724	-0.132851	-0.77194	-0.541245	-0.674933	-0.214511	0.146436	0.881399	0.232674	-1.00825	-0.339526	-0.404153	0.867021	-0.938304
25	0	0	1	0	0	0	0	0	-1.28372	-0.169738	0.113724	-0.132851	-0.77194	-0.541245	-0.674933	-0.214511	0.146436	0.881399	0.232674	-1.00825	-0.339526	-0.404153	0.867021	-0.938304
26	0	0	0	1	1	0	0	0	-0.698915	0.467899	-0.0591237	0.405738	-0.487143	-0.358332	-0.45207	0.106955	0.411596	0.195893	-1.11741	-0.71023	-0.154977	-0.182343	-0.0894058	-0.654697
26	0	0	0	1	0	0	0	0	-0.669431	0.451927	-0.0321718	0.424902	-0.523888	-0.371906	-0.463664	0.137291	0.411596	0.195893	-1.11741	-0.71023	-0.154977	-0.182343	-0.0894059	-0.654697
26	0	0	1	1	0	0	0	0	-0.753806	0.319877	0.0211232	0.365843	-0.599307	-0.412863	-0.507584	0.118147	0.439273	0.295558	-1.10843	-0.79779	-0.16277	-0.215017	0.012594	-0.744645
26	0	0	0	1	0	0	0	0	-0.669431	0.451927	-0.0321718	0.424902	-0.523888	-0.371906	-0.463664	0.137291	0.411596	0.195893	-1.11741	-0.71023	-0.154977	-0.182343	-0.0894059	-0.654697
26	0	0	0	1	0	0	0	0	-0.669431	0.451927	-0.0321718	0.424902	-0.523888	-0.371906	-0.463664	0.137291	0.411596	0.195893	-1.11741	-0.71023	-0.154977	-0.182343	-0.0894059	-0.654697
26	0	0	1	0	0	0	0	0	-1.04417	0.0530341	0.285101	0.261168	-1.08634	-0.628666	-0.796191	0.196127	0.49595	0.553342	-1.06888	-1.02803	-0.16773	-0.293113	0.297239	-0.980453
27	0	0	1	0	0	0	0	0	-1.09005	-0.278702	0.445604	0.208627	-0.971052	-0.0050897	-0.92929	0.126795	0.944213	0.851338	-1.22008	-1.29136	-0.0872092	0.0152006	0.86315	-1.27987
27	1	0	1	0	0	0	0	0	-1.08275	-0.272978	0.461723	0.221831	-0.972302	0.0534807	-0.949963	0.137317	0.944213	0.851338	-1.22008	-1.29136	-0.0872092	0.0152007	0.86315	-1.27987
27	0	0	0	0	1	0	0	0	-1.352	0.310293	-0.579613	-0.312719	0.491494	-0.0615448	-0.0528433	-0.720599	-0.340475	0.303751	0.518414	0.113742	-0.206449	-0.256381	0.474156	0.205842
27	0	0	0	1	0	0	0	0	-0.605845	0.45105	-0.114487	0.417077	-0.347161	-0.301684	-0.357969	0.0756833	0.251203	0.103383	-0.868447	-0.411745	-0.102874	-0.131051	-0.134223	-0.340146
27	0	0	0	1	0	0	0	0	-0.605845	0.45105	-0.114487	0.417077	-0.347161	-0.301684	-0.357969	0.0756833	0.251203	0.103383	-0.868447	-0.411745	-0.102874	-0.131051	-0.134223	-0.340146
27	0	0	0	1	1	0	0	0	-0.907528	0.33863	-0.295816	0.0893027	0.0129031	-0.20386	-0.217515	-0.264751	-0.00552451	0.185866	-0.280524	-0.189998	-0.150207	-0.183729	0.115229	-0.114315
27	0	0	0	0	1	0	0	0	-1.352	0.310293	-0.579613	-0.312719	0.491494	-0.0615448	-0.0528433	-0.720599	-0.340475	0.303751	0.518414	0.113742	-0.206449	-0.256381	0.474156	0.205842
27	0	0	0	1	0	0	0	0	-0.605845	0.45105	-0.114487	0.417077	-0.347161	-0.301684	-0.357969	0.0756833	0.251203	0.103383	-0.868447	-0.411746	-0.102874	-0.131051	-0.134223	-0.340146
27	0	0	1	0	0	0	0	0	-1.09005	-0.278702	0.445604	0.208627	-0.971052	-0.0050897	-0.92929	0.126795	0.944213	0.851338	-1.22008	-1.29136	-0.0872092	0.0152006	0.86315	-1.27987
27	0	0	1	0	0	0	0	0	-1.09005	-0.278702	0.445604	0.208627	-0.971052	-0.0050897	-0.92929	0.126795	0.944213	0.851338	-1.22008	-1.29136	-0.0872092	0.0152006	0.86315	-1.27987
27	1	0	1	0	0	0	0	0	-1.08275	-0.272978	0.461723	0.221831	-0.972302	0.0534807	-0.949963	0.137317	0.944214	0.851338	-1.22008	-1.29136	-0.0872092	0.0152007	0.863151	-1.27987
28	0	0	1	0	1	0	0	0	-1.25138	-0.197025	0.0517211	-0.106794	-0.579321	-0.473779	-0.552355	-0.230877	0.158254	0.899681	-0.0304149	-0.970225	-0.207497	-0.379372	0.852124	-0.904549
28	0	0	1	0	0	0	0	0	-1.2093	-0.275539	0.217827	-0.00375466	-0.889141	-0.584555	-0.700639	-0.0680809	0.321186	0.982575	-0.352618	-1.19546	-0.149292	-0.376415	0.853737	-1.14712
28	0	0	1	0	0	0	0	0	-1.2093	-0.275539	0.217827	-0.00375466	-0.889141	-0.584555	-0.700639	-0.0680809	0.321186	0.982575	-0.352618	-1.19546	-0.149292	-0.376415	0.853737	-1.14712
28	0	0	1	0	0	0	0	0	-1.2093	-0.275539	0.217827	-0.00375466	-0.889141	-0.584555	-0.700639	-0.0680809	0.321186	0.982575	-0.352618	-1.19546	-0.149292	-0.376415	0.853737	-1.14712
28	0	0	1	0	0	0	0	0	-1.2093	-0.275539	0.217827	-0.00375466	-0.889141	-0.584555	-0.700639	-0.0680809	0.321186	0.982575	-0.352618	-1.19546	-0.149292	-0.376415	0.853737	-1.14712
28	0	0	1	0	0	0	0	0	-1.2093	-0.275539	0.217827	-0.00375466	-0.889141	-0.584555	-0.700639	-0.0680809	0.321186	0.982575	-0.352618	-1.19546	-0.149292	-0.376415	0.853737	-1.14712
28	0	0	1	0	0	0	0	0	-1.2093	-0.275539	0.217827	-0.00375466	-0.889141	-0.584555	-0.700639	-0.0680809	0.321186	0.982575	-0.352618	-1.19546	-0.149292	-0.376415	0.853737	-1.14712
28	0	0	1	0	0	0	0	0	-1.2093	-0.275539	0.217827	-0.00375466	-0.889141	-0.584555	-0.700639	-0.0680809	0.321186	0.982575	-0.352618	-1.19546	-0.149292	-0.376415	0.853737	-1.14712
28	0	0	0	0	1	0	0	0	-1.44364	0.120669	-0.471972	-0.511634	0.302051	-0.156904	-0.16819	-0.799177	-0.274643	0.673616	0.859863	-0.387976	-0.347452	-0.383287	0.84514	-0.275788
28	0	0	0	0	1	0	0	0	-1.44364	0.120669	-0.471972	-0.511634	0.302051	-0.156904	-0.16819	-0.799177	-0.274643	0.673616	0.859863	-0.387976	-0.347452	-0.383287	0.84514	-0.275788
29	1	0	0	0	0	0	0	0	-0.494236	-0.322422	0.44318	0.500236	0.00691186	1.21652	-1.00976	0.158264	1.56999	0.307788	-1.55394	-0.742032	0.377685	0.735567	0.677598	-1.05065
29	0	0	0	0	1	0	0	0	-1.40035	0.0892084	-0.58406	-0.484899	0.625962	-0.0431857	0.0321774	-0.842784	-0.672462	0.466284	1.2881	0.277503	-0.149441	-0.31488	0.794671	0.390776
29	0	0	1	0	0	0	0	0	-1.16549	-0.33782	0.279108	0.0722391	-0.958132	-0.61005	-0.715771	0.0181161	0.391255	1.02551	-0.644544	-1.25437	-0.00739928	-0.354484	0.841982	-1.21264
29	0	0	0	0	1	0	0	0	-1.40035	0.0892084	-0.58406	-0.484899	0.625962	-0.0431857	0.0321774	-0.842784	-0.672462	0.466284	1.2881	0.277503	-0.149441	-0.31488	0.794671	0.390776
29	0	0	1	0	0	0	0	0	-1.16549	-0.33782	0.279108	0.0722391	-0.958132	-0.61005	-0.715771	0.0181161	0.391255	1.02551	-0.644544	-1.25437	-0.00739928	-0.354484	0.841982	-1.21264
30	0	0	1	0	0	0	0	0	-1.16549	-0.33782	0.279108	0.0722391	-0.958132	-0.61005	-0.715771	0.0181161	0.391255	1.02551	-0.644544	-1.25437	-0.00739928	-0.354484	0.841982	-1.21264
30	0	0	1	0	0	0	0	0	-1.16549	-0.33782	0.279108	0.0722391	-0.958132	-0.61005	-0.715771	0.0181161	0.391255	1.02551	-0.644544	-1.25437	-0.00739928	-0.354484	0.841982	-1.21264
30	0	0	1	0	0	0	0	0	-1.16549	-0.33782	0.279108	0.0722391	-0.958132	-0.61005	-0.715771	0.0181161	0.391255	1.02551	-0.644544	-1.25437	-0.00739928	-0.354484	0.841982	-1.21264
30	0	0	0	1	0	0	0	0	-0.416581	0.357944	0.0191079	0.526298	-0.511198	-0.360896	-0.395714	0.234768	0.447988	0.0555692	-1.25358	-0.673023	0.010495	-0.0733525	-0.401864	-0.614192
30	0	0	0	1	0	0	0	0	-0.416581	0.357944	0.0191079	0.526298	-0.511198	-0.360896	-0.395714	0.234768	0.447988	0.0555692	-1.25358	-0.673023	0.010495	-0.0733525	-0.401864	-0.614192
30	0	0	0	1	0	0	0	0	-0.416581	0.357944	0.0191079	0.526298	-0.511198	-0.360896	-0.395714	0.234768	0.447988	0.0555692	-1.25358	-0.673023	0.010495	-0.0733525	-0.401864	-0.614192
30	0	0	1	0	0	0	0	0	-1.16549	-0.33782	0.279108	0.0722391	-0.958132	-0.61005	-0.715771	0.0181161	0.391255	1.02551	-0.644544	-1.25437	-0.00739928	-0.354484	0.841982	-1.21264
31	0	0	0	0	1	0	0	0	-1.3313	0.152157	-0.239084	-0.193664	0.599669	0.790161	-0.517929	-0.677876	0.594517	0.378856	-0.31945	0.0340497	-0.0868978	0.302936	0.955336	-0.244548
31	1	0	0	0	1	0	0	0	-1.18959	0.0780152	-0.106044	-0.0619769	0.500692	0.910826	-0.632146	-0.530494	0.704722	0.370239	-0.467693	-0.0119999	-0.0691378	0.353606	0.962615	-0.320026
31	1	0	0	0	1	0	0	0	-1.18959	0.0780152	-0.106044	-0.0619769	0.500692	0.910826	-0.632146	-0.530494	0.704722	0.370239	-0.467693	-0.0119999	-0.0691378	0.353606	0.962615	-0.320026
31	1	0	0	0	0	0	0	0	-1.07666	0.0627904	0.123989	0.14348	0.431528	1.34986	-0.942044	-0.371837	0.832421	0.360501	-0.72538	-0.0740974	-0.0232936	0.411565	0.954797	-0.434459
31	1	0	0	0	1	0	0	0	-1.18959	0.0780152	-0.106044	-0.0619769	0.500692	0.910826	-0.632146	-0.530494	0.704722	0.370239	-0.467693	-0.0119999	-0.0691378	0.353606	0.962615	-0.320026
31	0	0	0	0	1	0	0	0	-1.3313	0.152157	-0.239084	-0.193664	0.59967	0.790161	-0.517929	-0.677876	0.594517	0.378856	-0.31945	0.0340497	-0.0868978	0.302936	0.955336	-0.244548
32	0	0	1	0	0	0	0	0	-1.16549	-0.33782	0.279108	0.0722391	-0.958132	-0.61005	-0.715771	0.0181161	0.391255	1.02551	-0.644544	-1.25437	-0.00739928	-0.354484	0.841982	-1.21264
32	0	0	0	1	0	0	0	0	-0.605845	0.45105	-0.114487	0.417077	-0.347161	-0.301684	-0.357969	0.0756833	0.321109	0.0692204	-1.06393	-0.481615	-0.100085	-0.113445	-0.232948	-0.422406
32	0	0	0	1	0	0	0	0	-0.605845	0.45105	-0.114487	0.417077	-0.347161	-0.301684	-0.357969	0.0756833	0.321109	0.0692204	-1.06393	-0.481615	-0.100085	-0.113445	-0.232948	-0.422406
32	0	0	0	1	0	0	0	0	-0.605845	0.45105	-0.114487	0.417077	-0.347161	-0.301684	-0.357969	0.0756833	0.321109	0.0692204	-1.06393	-0.481615	-0.100085	-0.113445	-0.232948	-0.422406
32	0	0	0	1	1	0	0	0	-0.646188	0.470896	-0.142963	0.393796	-0.312195	-0.289063	-0.349923	0.0417736	0.321109	0.0692204	-1.06393	-0.481615	-0.100085	-0.113445	-0.232948	-0.422406
32	0	0	1	0	0	0	0	0	-1.16549	-0.33782	0.279108	0.0722391	-0.958132	-0.61005	-0.715771	0.0181161	0.391255	1.02551	-0.644544	-1.25437	-0.00739928	-0.354484	0.841982	-1.21264
33	0	0	1	0	0	0	0	0	-1.18389	-0.123903	0.198807	0.0331544	-0.908211	-0.582016	-0.722254	-0.0383105	0.373657	0.87111	-0.496979	-1.17711	-0.269283	-0.380804	0.718991	-1.12709
33	0	0	1	0	0	0	0	0	-1.18389	-0.123903	0.198807	0.0331544	-0.908211	-0.582016	-0.722254	-0.0383105	0.373657	0.87111	-0.496979	-1.17711	-0.269283	-0.380804	0.718991	-1.12709
33	0	0	1	0	0	0	0	0	-1.18389	-0.123903	0.198807	0.0331544	-0.908211	-0.582016	-0.722254	-0.0383105	0.373657	0.87111	-0.496979	-1.17711	-0.269283	-0.380804	0.718991	-1.12709
33	0	0	1	0	0	0	0	0	-1.18389	-0.123903	0.198807	0.0331544	-0.908211	-0.582016	-0.722254	-0.0383105	0.373657	0.87111	-0.496979	-1.17711	-0.269283	-0.380804	0.718991	-1.12709
33	0	1	0	0	1	0	0	0	-1.37625	0.156003	-0.0905695	-0.283994	-0.169382	-0.271084	-0.329166	-1.00744	0.0314385	0.653813	0.52918	-0.904227	-0.642901	-0.352189	0.679914	-0.79699
33	0	0	1	0	1	0	0	0	-1.19599	-0.0834846	0.169885	0.0160323	-0.762814	-0.516417	-0.626654	-0.232384	0.288561	0.818038	-0.250246	-1.10703	-0.359227	-0.375558	0.710212	-1.04247
33	0	0	0	1	0	0	0	0	-0.666315	0.406346	0.154314	0.491201	-0.862479	-0.50344	-0.63579	0.306603	0.504468	0.542858	-0.992164	-1.06609	-0.204237	-0.298267	0.265726	-1.0168
33	0	0	1	1	0	0	0	0	-1.06932	-0.0494459	0.174156	0.109535	-0.853879	-0.550678	-0.676224	0.00609498	0.407081	0.790138	-0.610714	-1.15028	-0.258259	-0.361539	0.606762	-1.10033
34	0	0	1	0	0	0	0	0	-1.16549	-0.33782	0.279108	0.0722391	-0.958132	-0.61005	-0.715771	0.0181161	0.391255	1.02551	-0.644544	-1.25437	-0.00739928	-0.354484	0.841982	-1.21264
34	0	0	1	0	0	0	0	0	-1.16549	-0.33782	0.279108	0.0722391	-0.958132	-0.61005	-0.715771	0.0181161	0.391255	1.02551	-0.644544	-1.25437	-0.00739928	-0.354484	0.841982	-1.21264
34	0	0	1	0	0	0	0	0	-1.16549	-0.33782	0.279108	0.0722391	-0.958132	-0.61005	-0.715771	0.0181161	0.391255	1.02551	-0.644544	-1.25437	-0.00739928	-0.354484	0.841982	-1.21264
34	0	0	0	0	1	0	0	0	-1.40035	0.0892084	-0.58406	-0.484899	0.625962	-0.0431857	0.0321774	-0.842784	-0.672462	0.466284	1.2881	0.277503	-0.149441	-0.31488	0.794671	0.390776
34	0	0	0	0	1	0	0	0	-1.40035	0.0892084	-0.58406	-0.484899	0.625962	-0.0431857	0.0321774	-0.842784	-0.672462	0.466284	1.2881	0.277503	-0.149441	-0.31488	0.794671	0.390776
35	0	0	0	0	1	1	0	0	-1.40417	-0.0905672	-0.148969	-0.470083	-0.555657	-0.217157	-0.647797	-0.633359	0.278119	0.823732	0.263301	-1.12151	-0.616057	-0.356886	0.846353	-1.06831
35	0	0	1	0	1	0	0	0	-1.23954	-0.0968213	0.0901691	-0.105947	-0.819893	-0.450522	-0.709821	-0.212045	0.33958	0.815582	-0.144379	-1.13941	-0.520015	-0.395637	0.751522	-1.08608
35	0	0	1	1	1	0	0	0	-1.23608	-0.079104	0.0934895	-0.0919326	-0.828973	-0.458795	-0.713211	-0.197844	0.339582	0.815583	-0.144394	-1.13941	-0.520011	-0.395638	0.751519	-1.08608
35	0	0	1	0	0	0	0	0	-1.22876	0.072997	0.117383	0.0140768	-0.886426	-0.554259	-0.731338	-0.0865646	0.37125	0.821109	-0.320859	-1.15551	-0.463871	-0.404822	0.716302	-1.10333
35	0	0	1	0	0	0	0	0	-1.22876	0.072997	0.117383	0.0140768	-0.886426	-0.554259	-0.731338	-0.0865646	0.37125	0.821109	-0.320859	-1.15551	-0.463871	-0.404822	0.716302	-1.10333
35	0	0	1	0	0	0	0	0	-1.22876	0.072997	0.117383	0.0140768	-0.886426	-0.554259	-0.731338	-0.0865646	0.37125	0.821109	-0.320859	-1.15551	-0.463871	-0.404822	0.716302	-1.10333
35	0	0	1	1	0	0	0	0	-1.22654	0.0817516	0.117564	0.0191773	-0.890294	-0.554737	-0.733333	-0.0820268	0.37125	0.821109	-0.32086	-1.15551	-0.463871	-0.404822	0.716301	-1.10333
36	0	0	1	0	0	0	0	0	-1.16549	-0.33782	0.279108	0.0722391	-0.958132	-0.61005	-0.715771	0.0181161	0.391255	1.02551	-0.644544	-1.25437	-0.00739928	-0.354484	0.841982	-1.21264
36	0	0	0	0	1	0	0	0	-1.40035	0.0892084	-0.58406	-0.484899	0.625962	-0.0431857	0.0321774	-0.842784	-0.672462	0.466284	1.2881	0.277503	-0.149441	-0.31488	0.794671	0.390776
36	0	0	0	0	1	0	0	0	-1.40035	0.0892084	-0.58406	-0.484899	0.625962	-0.0431857	0.0321774	-0.842784	-0.672462	0.466284	1.2881	0.277503	-0.149441	-0.31488	0.794671	0.390776
36	0	0	0	0	1	0	0	0	-1.40035	0.0892084	-0.58406	-0.484899	0.625962	-0.0431857	0.0321774	-0.842784	-0.672462	0.466284	1.2881	0.277503	-0.149441	-0.31488	0.794671	0.390776
36	0	0	0	0	1	0	0	0	-1.40035	0.0892084	-0.58406	-0.484899	0.625962	-0.0431857	0.0321774	-0.842784	-0.672462	0.466284	1.2881	0.277503	-0.149441	-0.31488	0.794671	0.390776
37	0	0	0	1	0	0	0	0	-0.582714	0.390143	0.109052	0.50295	-0.744884	-0.455722	-0.555422	0.282556	0.54717	0.259287	-1.2606	-0.917056	-0.120144	-0.198787	-0.118759	-0.864942
37	0	0	0	1	0	0	0	0	-0.582714	0.390143	0.109052	0.50295	-0.744884	-0.455722	-0.555422	0.282556	0.54717	0.259287	-1.2606	-0.917056	-0.120144	-0.198787	-0.118759	-0.864942
37	0	0	0	1	0	0	0	0	-0.582714	0.390143	0.109052	0.50295	-0.744884	-0.455722	-0.555422	0.282556	0.54717	0.259287	-1.2606	-0.917056	-0.120144	-0.198787	-0.118759	-0.864942
37	0	0	0	1	0	0	0	0	-0.582714	0.390143	0.109052	0.50295	-0.744884	-0.455722	-0.555422	0.282556	0.54717	0.259287	-1.2606	-0.917056	-0.120144	-0.198787	-0.118759	-0.864942
37	0	0	1	1	0	0	0	0	-0.666992	0.288433	0.134261	0.442141	-0.778294	-0.478796	-0.580306	0.246145	0.560577	0.32442	-1.24714	-0.961633	-0.140513	-0.225592	-0.0426355	-0.911106
37	0	0	1	1	0	0	0	0	-0.666992	0.288433	0.134261	0.442141	-0.778294	-0.478796	-0.580306	0.246145	0.560577	0.32442	-1.24714	-0.961633	-0.140513	-0.225592	-0.0426355	-0.911106
37	0	0	1	0	0	0	0	0	-1.00294	0.185847	0.287137	0.325366	-1.1299	-0.634991	-0.823517	0.256615	0.568994	0.462594	-1.20261	-1.05021	-0.16149	-0.272826	0.1505	-1.00246
38	0	0	1	0	0	0	0	0	-1.16549	-0.33782	0.279108	0.0722391	-0.958132	-0.61005	-0.715771	0.0181161	0.391255	1.02551	-0.644544	-1.25437	-0.00739928	-0.354484	0.841982	-1.21264
38	0	0	0	0	1	0	0	0	-1.40035	0.0892084	-0.58406	-0.484899	0.625962	-0.0431857	0.0321774	-0.842784	-0.672462	0.466284	1.2881	0.277503	-0.149441	-0.31488	0.794671	0.390776
38	0	0	1	0	0	0	0	0	-1.16549	-0.33782	0.279108	0.0722391	-0.958132	-0.61005	-0.715771	0.0181161	0.391255	1.02551	-0.644544	-1.25437	-0.00739928	-0.354484	0.841982	-1.21264
38	0	0	1	0	0	0	0	0	-1.16549	-0.33782	0.279108	0.0722391	-0.958132	-0.61005	-0.715771	0.0181161	0.391255	1.02551	-0.644544	-1.25437	-0.00739928	-0.354484	0.841982	-1.21264
38	0	0	1	0	0	0	0	0	-1.16549	-0.33782	0.279108	0.0722391	-0.958132	-0.61005	-0.715771	0.0181161	0.391255	1.02551	-0.644544	-1.25437	-0.00739928	-0.354484	0.841982	-1.21264
38	0	0	0	0	1	0	0	0	-1.40035	0.0892084	-0.58406	-0.484899	0.625962	-0.0431857	0.0321774	-0.842784	-0.672462	0.466284	1.2881	0.277503	-0.149441	-0.31488	0.794671	0.390776
39	1	0	0	0	1	0	0	0	-1.36852	0.118226	-0.425037	-0.350649	0.613842	0.340961	-0.221405	-0.766767	-0.169296	0.434252	0.769253	0.208362	-0.154236	-0.0349957	0.871484	0.203909
39	0	0	0	0	1	0	0	0	-1.37244	0.11465	-0.444635	-0.367194	0.615336	0.29362	-0.190154	-0.776135	-0.169297	0.434252	0.769253	0.208362	-0.154236	-0.034996	0.871484	0.203909
39	0	0	0	0	1	0	0	0	-1.37244	0.11465	-0.444635	-0.367194	0.615336	0.29362	-0.190154	-0.776135	-0.169297	0.434252	0.769253	0.208362	-0.154236	-0.034996	0.871484	0.203909
39	0	0	1	1	0	0	0	0	-1.08183	-0.0682922	0.28324	0.202522	-1.04654	-0.622887	-0.771227	0.14087	0.516567	0.869864	-0.947257	-1.24186	-0.140536	-0.370612	0.62734	-1.20048
39	0	0	0	0	0	1	0	0	-0.407569	-1.37625	0.428742	-0.167883	-1.02139	-0.0541034	-0.721896	-0.25696	0.59196	0.867235	0.0750016	-1.41771	-0.354482	0.239132	0.789223	-1.41708
39	0	0	1	0	0	0	0	0	-1.08499	-0.0785024	0.283084	0.197587	-1.04319	-0.622401	-0.769126	0.13622	0.516567	0.869864	-0.947257	-1.24186	-0.140536	-0.370612	0.62734	-1.20048
39	0	0	1	0	0	0	0	0	-1.08499	-0.0785024	0.283084	0.197587	-1.04319	-0.622401	-0.769126	0.13622	0.516567	0.869864	-0.947257	-1.24186	-0.140536	-0.370612	0.62734	-1.20048
39	0	0	0	0	1	0	0	0	-1.37244	0.11465	-0.444635	-0.367194	0.615336	0.29362	-0.190154	-0.776135	-0.169297	0.434252	0.769253	0.208362	-0.154236	-0.034996	0.871484	0.203909
40	0	0	0	1	0	0	0	0	-0.316903	0.382874	0.119102	0.60821	-0.523292	-0.0073767	-0.563326	0.300038	0.814865	-0.0918057	-1.43012	-0.727935	-0.0699873	0.134254	-0.412163	-0.749429
40	0	0	1	0	0	0	0	0	-1.16549	-0.33782	0.279108	0.0722391	-0.958132	-0.61005	-0.715771	0.0181161	0.391255	1.02551	-0.644544	-1.25437	-0.00739928	-0.354484	0.841982	-1.21264
40	0	0	1	0	0	0	0	0	-1.16549	-0.33782	0.279108	0.0722391	-0.958132	-0.61005	-0.715771	0.0181161	0.391255	1.02551	-0.644544	-1.25437	-0.00739928	-0.354484	0.841982	-1.21264
40	0	0	0	1	0	0	0	0	-0.316903	0.382874	0.119102	0.60821	-0.523292	-0.0073767	-0.563326	0.300038	0.814865	-0.0918057	-1.43012	-0.727935	-0.0699873	0.134254	-0.412163	-0.749429
40	0	0	0	1	0	0	0	0	-0.316903	0.382874	0.119102	0.60821	-0.523292	-0.0073767	-0.563326	0.300038	0.814865	-0.0918057	-1.43012	-0.727935	-0.0699873	0.134254	-0.412163	-0.749429
40	0	0	1	0	0	0	0	0	-1.16549	-0.33782	0.279108	0.0722391	-0.958132	-0.61005	-0.715771	0.0181161	0.391255	1.02551	-0.644544	-1.25437	-0.00739928	-0.354484	0.841982	-1.21264
40	1	0	0	1	0	0	0	0	-0.298302	0.387527	0.137762	0.623495	-0.525549	0.0585949	-0.594604	0.312219	0.814865	-0.0918057	-1.43012	-0.727935	-0.0699873	0.134254	-0.412163	-0.749429
40	0	0	0	0	0	1	0	0	-0.810336	-0.4636	0.00694596	0.142888	0.05234	-0.313354	-0.142799	-0.199399	-0.0851656	0.634511	-0.350199	-0.491014	0.512774	-0.0217141	0.546658	-0.454866
40	0	0	0	0	0	1	0	0	-0.810336	-0.4636	0.00694596	0.142888	0.05234	-0.313354	-0.142799	-0.199399	-0.0851656	0.634511	-0.350199	-0.491014	0.512774	-0.0217141	0.546658	-0.454866
40	0	0	0	0	0	1	0	0	-0.810336	-0.4636	0.00694596	0.142888	0.05234	-0.313354	-0.142799	-0.199399	-0.0851656	0.634511	-0.350199	-0.491014	0.512774	-0.0217141	0.546658	-0.454866
40	0	0	0	0	0	1	0	0	-0.810336	-0.4636	0.00694596	0.142888	0.05234	-0.313354	-0.142799	-0.199399	-0.0851656	0.634511	-0.350199	-0.491014	0.512774	-0.0217141	0.546658	-0.454866
40	0	0	0	0	0	1	0	0	-0.810336	-0.4636	0.00694596	0.142888	0.05234	-0.313354	-0.142799	-0.199399	-0.0851656	0.634511	-0.350199	-0.491014	0.512774	-0.0217141	0.546658	-0.454866
40	0	0	0	0	0	1	0	0	-0.810336	-0.4636	0.00694596	0.142888	0.05234	-0.313354	-0.142799	-0.199399	-0.0851656	0.634511	-0.350199	-0.491014	0.512774	-0.0217141	0.546658	-0.454866
40	0	0	0	0	0	1	0	0	-0.810336	-0.4636	0.00694596	0.142888	0.05234	-0.313354	-0.142799	-0.199399	-0.0851656	0.634511	-0.350199	-0.491014	0.512774	-0.0217141	0.546658	-0.454866
40	0	0	0	0	0	1	0	0	-0.810336	-0.4636	0.00694596	0.142888	0.05234	-0.313354	-0.142799	-0.199399	-0.0851656	0.634511	-0.350199	-0.491014	0.512774	-0.0217141	0.546658	-0.454866
41	0	0	0	0	1	0	0	0	-1.40035	0.0892084	-0.58406	-0.484899	0.625962	-0.0431857	0.0321774	-0.842784	-0.672462	0.466284	1.2881	0.277503	-0.149441	-0.31488	0.794671	0.390776
41	1	0	0	0	0	0	0	0	-0.494236	-0.322422	0.44318	0.500236	0.00691186	1.21652	-1.00976	0.158264	1.56999	0.307788	-1.55394	-0.742032	0.377685	0.735567	0.677598	-1.05065
41	0	0	0	0	1	0	0	0	-1.40035	0.0892084	-0.58406	-0.484899	0.625962	-0.0431857	0.0321774	-0.842784	-0.672462	0.466284	1.2881	0.277503	-0.149441	-0.31488	0.794671	0.390776
41	0	0	0	0	1	0	0	0	-1.40035	0.0892084	-0.58406	-0.484899	0.625962	-0.0431857	0.0321774	-0.842784	-0.672462	0.466284	1.2881	0.277503	-0.149441	-0.31488	0.794671	0.390776
41	0	0	0	0	1	0	0	0	-1.40035	0.0892084	-0.58406	-0.484899	0.625962	-0.0431857	0.0321774	-0.842784	-0.672462	0.466284	1.2881	0.277503	-0.149441	-0.31488	0.794671	0.390776
42	0	0	1	0	0	0	0	0	-1.16549	-0.33782	0.279108	0.0722391	-0.958132	-0.61005	-0.715771	0.0181161	0.391255	1.02551	-0.644544	-1.25437	-0.00739928	-0.354484	0.841982	-1.21264
42	0	0	1	0	0	0	0	0	-1.16549	-0.33782	0.279108	0.0722391	-0.958132	-0.61005	-0.715771	0.0181161	0.391255	1.02551	-0.644544	-1.25437	-0.00739928	-0.354484	0.841982	-1.21264
42	1	0	0	0	0	0	0	0	-0.494236	-0.322422	0.44318	0.500236	0.00691186	1.21652	-1.00976	0.158264	1.56999	0.307788	-1.55394	-0.742032	0.377685	0.735567	0.677598	-1.05065
42	0	0	0	1	0	0	0	0	-0.416581	0.357944	0.0191079	0.526298	-0.511198	-0.360896	-0.395714	0.234768	0.447988	0.0555692	-1.25358	-0.673023	0.0104949	-0.0733524	-0.401864	-0.614192
43	0	0	0	0	1	0	0	0	-1.40035	0.0892084	-0.58406	-0.484899	0.625962	-0.0431857	0.0321774	-0.842784	-0.672462	0.466284	1.2881	0.277503	-0.149441	-0.31488	0.794671	0.390776
43	0	0	0	0	1	0	0	0	-1.40035	0.0892084	-0.58406	-0.484899	0.625962	-0.0431857	0.0321774	-0.842784	-0.672462	0.466284	1.2881	0.277503	-0.149441	-0.31488	0.794671	0.390776
43	0	0	0	0	1	0	0	0	-1.40035	0.0892084	-0.58406	-0.484899	0.625962	-0.0431857	0.0321774	-0.842784	-0.672462	0.466284	1.2881	0.277503	-0.149441	-0.31488	0.794671	0.390776
43	0	0	0	0	1	0	0	0	-1.40035	0.0892084	-0.58406	-0.484899	0.625962	-0.0431857	0.0321774	-0.842784	-0.672462	0.466284	1.2881	0.277503	-0.149441	-0.31488	0.794671	0.390776
43	0	0	0	0	1	0	0	0	-1.40035	0.0892084	-0.58406	-0.484899	0.625962	-0.0431857	0.0321774	-0.842784	-0.672462	0.466284	1.2881	0.277503	-0.149441	-0.31488	0.794671	0.390776
43	0	0	0	0	1	0	0	0	-1.40035	0.0892084	-0.58406	-0.484899	0.625962	-0.0431857	0.0321774	-0.842784	-0.672462	0.466284	1.2881	0.277503	-0.149441	-0.31488	0.794671	0.390776
44	0	0	1	0	0	0	0	0	-1.22404	-0.254581	0.197205	-0.0293276	-0.865924	-0.575976	-0.695547	-0.0970874	0.279718	0.956955	-0.216483	-1.14931	-0.192106	-0.381939	0.856124	-1.09575
44	0	0	1	0	0	0	0	0	-1.22404	-0.254581	0.197205	-0.0293276	-0.865924	-0.575976	-0.695547	-0.0970874	0.279718	0.956955	-0.216483	-1.14931	-0.192106	-0.381939	0.856124	-1.09575
44	0	0	0	0	1	0	0	0	-1.43269	0.112712	-0.500322	-0.504872	0.383976	-0.128142	-0.117512	-0.810207	-0.396295	0.608597	1.02882	-0.185941	-0.327178	-0.370346	0.834336	-0.0819757
44	0	0	0	0	1	0	0	0	-1.43269	0.112712	-0.500322	-0.504872	0.383976	-0.128142	-0.117512	-0.810207	-0.396295	0.608597	1.02882	-0.185941	-0.327178	-0.370346	0.834336	-0.0819757
44	0	0	1	0	1	0	0	0	-1.28684	-0.134233	-0.0689834	-0.188212	-0.361989	-0.39593	-0.451419	-0.353679	0.00596472	0.818709	0.277884	-0.753517	-0.252209	-0.378736	0.848346	-0.681075
44	0	0	0	0	1	0	0	0	-1.43269	0.112712	-0.500322	-0.504872	0.383976	-0.128142	-0.117512	-0.810207	-0.396295	0.608597	1.02882	-0.185941	-0.327178	-0.370346	0.834336	-0.0819757
44	0	0	0	1	0	0	0	0	-0.416581	0.357944	0.0191079	0.526298	-0.511198	-0.360896	-0.395714	0.234768	0.447988	0.0555692	-1.25358	-0.673023	0.0104949	-0.0733524	-0.401864	-0.614192
44	0	0	1	0	0	0	0	0	-1.22404	-0.254581	0.197205	-0.0293276	-0.865924	-0.575976	-0.695547	-0.0970874	0.279718	0.956955	-0.216483	-1.14931	-0.192106	-0.381939	0.856124	-1.09575
44	0	0	1	0	0	0	0	0	-1.22404	-0.254581	0.197205	-0.0293276	-0.865924	-0.575976	-0.695547	-0.0970874	0.279718	0.956955	-0.216483	-1.14931	-0.192106	-0.381939	0.856124	-1.09575
44	0	0	1	0	0	0	0	0	-1.22404	-0.254581	0.197205	-0.0293276	-0.865924	-0.575976	-0.695547	-0.0970874	0.279718	0.956955	-0.216483	-1.14931	-0.192106	-0.381939	0.856124	-1.09575
45	0	0	0	0	1	0	0	0	-1.40035	0.0892084	-0.58406	-0.484899	0.625963	-0.0431857	0.0321774	-0.842785	-0.672462	0.466284	1.2881	0.277503	-0.149441	-0.31488	0.794671	0.390776
45	0	0	0	0	1	0	0	0	-1.40035	0.0892084	-0.58406	-0.484899	0.625963	-0.0431857	0.0321774	-0.842785	-0.672462	0.466284	1.2881	0.277503	-0.149441	-0.31488	0.794671	0.390776
45	0	0	0	0	1	0	0	0	-1.40035	0.0892084	-0.58406	-0.484899	0.625963	-0.0431857	0.0321774	-0.842785	-0.672462	0.466284	1.2881	0.277503	-0.149441	-0.31488	0.794671	0.390776
45	0	0	0	0	1	0	0	0	-1.40035	0.0892084	-0.58406	-0.484899	0.625963	-0.0431857	0.0321774	-0.842785	-0.672462	0.466284	1.2881	0.277503	-0.149441	-0.31488	0.794671	0.390776
45	0	0	0	0	1	0	0	0	-1.40035	0.0892084	-0.58406	-0.484899	0.625963	-0.0431857	0.0321774	-0.842785	-0.672462	0.466284	1.2881	0.277503	-0.149441	-0.31488	0.794671	0.390776
45	0	0	0	0	1	0	0	0	-1.40035	0.0892084	-0.58406	-0.484899	0.625963	-0.0431857	0.0321774	-0.842785	-0.672462	0.466284	1.2881	0.277503	-0.149441	-0.31488	0.794671	0.390776
45	0	0	0	0	1	0	0	0	-1.40035	0.0892084	-0.58406	-0.484899	0.625963	-0.0431857	0.0321774	-0.842785	-0.672462	0.466284	1.2881	0.277503	-0.149441	-0.31488	0.794671	0.390776
46	0	0	1	0	0	0	0	0	-1.16549	-0.33782	0.279108	0.0722391	-0.958132	-0.61005	-0.715771	0.0181161	0.391255	1.02551	-0.644544	-1.25437	-0.00739928	-0.354484	0.841982	-1.21264
46	0	0	1	0	0	0	0	0	-1.16549	-0.33782	0.279108	0.0722391	-0.958132	-0.61005	-0.715771	0.0181161	0.391255	1.02551	-0.644544	-1.25437	-0.00739928	-0.354484	0.841982	-1.21264
46	0	0	1	0	0	0	0	0	-1.16549	-0.33782	0.279108	0.0722391	-0.958132	-0.61005	-0.715771	0.0181161	0.391255	1.02551	-0.644544	-1.25437	-0.00739928	-0.354484	0.841982	-1.21264
46	0	0	1	0	0	0	0	0	-1.16549	-0.33782	0.279108	0.0722391	-0.958132	-0.61005	-0.715771	0.0181161	0.391255	1.02551	-0.644544	-1.25437	-0.00739928	-0.354484	0.841982	-1.21264
46	0	0	0	0	1	0	0	0	-1.40035	0.0892084	-0.58406	-0.484899	0.625962	-0.0431857	0.0321774	-0.842784	-0.672462	0.466284	1.2881	0.277503	-0.149441	-0.31488	0.794671	0.390776
46	0	0	1	0	0	0	0	0	-1.16549	-0.33782	0.279108	0.0722391	-0.958132	-0.61005	-0.715771	0.0181161	0.391255	1.02551	-0.644544	-1.25437	-0.00739928	-0.354484	0.841982	-1.21264
47	0	0	0	0	1	0	0	0	-1.40035	0.0892084	-0.58406	-0.484899	0.625962	-0.0431857	0.0321774	-0.842784	-0.672462	0.466284	1.2881	0.277503	-0.149441	-0.31488	0.794671	0.390776
47	0	0	1	0	0	0	0	0	-1.16549	-0.33782	0.279108	0.0722391	-0.958132	-0.61005	-0.715771	0.0181161	0.391255	1.02551	-0.644544	-1.25437	-0.00739928	-0.354484	0.841982	-1.21264
47	0	0	1	0	0	0	0	0	-1.16549	-0.33782	0.279108	0.0722391	-0.958132	-0.61005	-0.715771	0.0181161	0.391255	1.02551	-0.644544	-1.25437	-0.00739928	-0.354484	0.841982	-1.21264
48	0	0	0	0	1	0	0	0	-1.40035	0.0892084	-0.58406	-0.484899	0.625962	-0.0431857	0.0321774	-0.842785	-0.672462	0.466284	1.2881	0.277503	-0.149441	-0.31488	0.794671	0.390776
48	0	0	0	0	1	0	0	0	-1.40035	0.0892084	-0.58406	-0.484899	0.625962	-0.0431857	0.0321774	-0.842785	-0.672462	0.466284	1.2881	0.277503	-0.149441	-0.31488	0.794671	0.390776
48	0	0	0	0	1	0	0	0	-1.40035	0.0892084	-0.58406	-0.484899	0.625962	-0.0431857	0.0321774	-0.842785	-0.672462	0.466284	1.2881	0.277503	-0.149441	-0.31488	0.794671	0.390776
48	0	0	0	0	0	0	0	1	-0.483804	0.0149603	-0.664761	0.632395	0.0470729	-0.35375	0.495122	-0.611309	-0.884914	-0.50343	0.112326	0.155396	-0.0689842	0.166353	-0.787945	0.32452
48	0	0	0	0	0	0	0	1	-0.483804	0.0149603	-0.664761	0.632395	0.0470729	-0.35375	0.495122	-0.611309	-0.884914	-0.50343	0.112326	0.155396	-0.0689842	0.166353	-0.787945	0.32452
48	0	0	0	0	0	0	0	1	-0.483804	0.0149603	-0.664761	0.632395	0.0470729	-0.35375	0.495122	-0.611309	-0.884914	-0.50343	0.112326	0.155396	-0.0689842	0.166353	-0.787945	0.32452
49	0	0	1	0	0	0	0	0	-1.10526	-0.143798	0.282083	0.166025	-1.02177	-0.619291	-0.755692	0.106482	0.480528	0.817785	-0.925162	-1.19625	-0.0942466	-0.336649	0.579521	-1.15287
49	0	0	0	1	0	0	0	0	-0.541048	0.382068	0.0864941	0.508806	-0.686275	-0.43194	-0.515367	0.27057	0.513394	0.269351	-1.22277	-0.895487	-0.0818307	-0.183076	-0.116299	-0.84259
49	0	0	0	1	0	0	0	0	-0.541048	0.382068	0.0864941	0.508806	-0.686275	-0.43194	-0.515367	0.27057	0.513394	0.269351	-1.22277	-0.895487	-0.0818307	-0.183076	-0.116299	-0.84259
49	0	0	0	1	0	0	0	0	-0.541048	0.382068	0.0864941	0.508806	-0.686275	-0.43194	-0.515367	0.27057	0.513394	0.269351	-1.22277	-0.895487	-0.0818307	-0.183076	-0.116299	-0.84259
49	0	0	1	0	0	0	0	0	-1.10526	-0.143798	0.282083	0.166025	-1.02177	-0.619291	-0.755692	0.106482	0.480528	0.817785	-0.925162	-1.19625	-0.0942466	-0.336649	0.579521	-1.15287
49	0	0	1	0	0	0	0	0	-1.10526	-0.143798	0.282083	0.166025	-1.02177	-0.619291	-0.755692	0.106482	0.480528	0.817785	-0.925162	-1.19625	-0.0942466	-0.336649	0.579521	-1.15287
49	0	0	1	1	0	0	0	0	-0.807109	0.0772184	0.168889	0.323573	-0.803465	-0.508228	-0.60165	0.163971	0.500705	0.544203	-1.07461	-1.04537	-0.0925012	-0.261661	0.226521	-0.997372
50	0	0	1	0	0	0	0	0	-1.16549	-0.33782	0.279108	0.0722391	-0.958132	-0.61005	-0.715771	0.0181161	0.391255	1.02551	-0.644544	-1.25437	-0.00739928	-0.354484	0.841982	-1.21264
50	0	0	0	0	1	0	0	0	-1.37244	0.11465	-0.444635	-0.367194	0.615336	0.29362	-0.190154	-0.776135	-0.169297	0.434252	0.769253	0.208362	-0.154236	-0.034996	0.871484	0.203909
50	1	0	0	0	1	0	0	0	-1.36852	0.118226	-0.425037	-0.350649	0.613842	0.340961	-0.221405	-0.766767	-0.169296	0.434252	0.769253	0.208362	-0.154236	-0.0349957	0.871484	0.203909
50	0	0	0	0	1	0	0	0	-1.37244	0.11465	-0.444635	-0.367194	0.615336	0.29362	-0.190154	-0.776135	-0.169297	0.434252	0.769253	0.208362	-0.154236	-0.034996	0.871484	0.203909
50	0	0	0	0	1	0	0	0	-1.37244	0.11465	-0.444635	-0.367194	0.615336	0.29362	-0.190154	-0.776135	-0.169297	0.434252	0.769253	0.208362	-0.154236	-0.034996	0.871484	0.203909
50	0	0	1	0	0	0	0	0	-1.16549	-0.33782	0.279108	0.0722391	-0.958132	-0.61005	-0.715771	0.0181161	0.391255	1.02551	-0.644544	-1.25437	-0.00739928	-0.354484	0.841982	-1.21264
50	0	0	1	0	0	0	0	0	-1.16549	-0.33782	0.279108	0.0722391	-0.958132	-0.61005	-0.715771	0.0181161	0.391255	1.02551	-0.644544	-1.25437	-0.00739928	-0.354484	0.841982	-1.21264
50	0	0	1	0	0	0	0	0	-1.16549	-0.33782	0.279108	0.0722391	-0.958132	-0.61005	-0.715771	0.0181161	0.391255	1.02551	-0.644544	-1.25437	-0.00739928	-0.354484	0.841982	-1.21264
50	0	0	1	0	0	0	0	0	-1.16549	-0.33782	0.279108	0.0722391	-0.958132	-0.61005	-0.715771	0.0181161	0.391255	1.02551	-0.644544	-1.25437	-0.00739928	-0.354484	0.841982	-1.21264
50	0	0	1	0	0	0	0	0	-1.16549	-0.33782	0.279108	0.0722391	-0.958132	-0.61005	-0.715771	0.0181161	0.391255	1.02551	-0.644544	-1.25437	-0.00739928	-0.354484	0.841982	-1.21264
51	0	0	1	0	0	0	0	0	-1.16549	-0.33782	0.279108	0.0722391	-0.958132	-0.61005	-0.715771	0.0181161	0.391255	1.02551	-0.644544	-1.25437	-0.00739928	-0.354484	0.841982	-1.21264
51	0	0	1	0	0	0	0	0	-1.16549	-0.33782	0.279108	0.0722391	-0.958132	-0.61005	-0.715771	0.0181161	0.391255	1.02551	-0.644544	-1.25437	-0.00739928	-0.354484	0.841982	-1.21264
51	0	0	1	0	0	0	0	0	-1.16549	-0.33782	0.279108	0.0722391	-0.958132	-0.61005	-0.715771	0.0181161	0.391255	1.02551	-0.644544	-1.25437	-0.00739928	-0.354484	0.841982	-1.21264
51	0	0	1	0	0	0	0	0	-1.16549	-0.33782	0.279108	0.0722391	-0.958132	-0.61005	-0.715771	0.0181161	0.391255	1.02551	-0.644544	-1.25437	-0.00739928	-0.354484	0.841982	-1.21264
52	0	0	1	0	0	0	0	0	-1.16549	-0.33782	0.279108	0.0722391	-0.958132	-0.61005	-0.715771	0.0181161	0.391255	1.02551	-0.644544	-1.25437	-0.00739928	-0.354484	0.841982	-1.21264
52	0	0	1	0	0	0	0	0	-1.16549	-0.33782	0.279108	0.0722391	-0.958132	-0.61005	-0.715771	0.0181161	0.391255	1.02551	-0.644544	-1.25437	-0.00739928	-0.354484	0.841982	-1.21264
52	0	0	1	0	0	0	0	0	-1.16549	-0.33782	0.279108	0.0722391	-0.958132	-0.61005	-0.715771	0.0181161	0.391255	1.02551	-0.644544	-1.25437	-0.00739928	-0.354484	0.841982	-1.21264
52	0	0	0	1	1	0	0	0	-1.25173	0.768782	-0.570392	0.0443493	0.212631	-0.0996183	-0.22916	-0.467208	-0.134389	0.112759	0.091235	0.207606	-0.426005	-0.235066	0.243769	0.230291
53	0	0	1	0	0	0	0	0	-1.16549	-0.33782	0.279108	0.0722391	-0.958132	-0.61005	-0.715771	0.0181161	0.391255	1.02551	-0.644544	-1.25437	-0.00739918	-0.354484	0.841982	-1.21264
53	0	0	1	0	0	0	0	0	-1.16549	-0.33782	0.279108	0.0722391	-0.958132	-0.61005	-0.715771	0.0181161	0.391255	1.02551	-0.644544	-1.25437	-0.00739918	-0.354484	0.841982	-1.21264
53	0	0	1	0	0	0	0	0	-1.16549	-0.33782	0.279108	0.0722391	-0.958132	-0.61005	-0.715771	0.0181161	0.391255	1.02551	-0.644544	-1.25437	-0.00739918	-0.354484	0.841982	-1.21264
53	0	0	1	0	0	0	0	0	-1.16549	-0.33782	0.279108	0.0722391	-0.958132	-0.61005	-0.715771	0.0181161	0.391255	1.02551	-0.644544	-1.25437	-0.00739918	-0.354484	0.841982	-1.21264
53	0	0	1	0	0	0	0	0	-1.16549	-0.33782	0.279108	0.0722391	-0.958132	-0.61005	-0.715771	0.0181161	0.391255	1.02551	-0.644544	-1.25437	-0.00739918	-0.354484	0.841982	-1.21264
53	0	0	1	0	0	0	0	0	-1.16549	-0.33782	0.279108	0.0722391	-0.958132	-0.61005	-0.715771	0.0181161	0.391255	1.02551	-0.644544	-1.25437	-0.00739918	-0.354484	0.841982	-1.21264
53	0	0	1	0	0	0	0	0	-1.16549	-0.33782	0.279108	0.0722391	-0.958132	-0.61005	-0.715771	0.0181161	0.391255	1.02551	-0.644544	-1.25437	-0.00739918	-0.354484	0.841982	-1.21264
54	0	0	1	0	0	0	0	0	-1.13704	-0.332818	0.32533	0.104623	-0.991842	-0.617113	-0.723302	-0.0669063	0.398093	0.986273	-0.562276	-1.27231	-0.163676	-0.323189	0.790402	-1.23531
54	0	0	1	0	0	0	0	0	-1.13704	-0.332818	0.32533	0.104623	-0.991842	-0.617113	-0.723302	-0.0669063	0.398093	0.986273	-0.562276	-1.27231	-0.163676	-0.323189	0.790402	-1.23531
54	0	0	1	0	0	0	0	0	-1.13704	-0.332818	0.32533	0.104623	-0.991842	-0.617113	-0.723302	-0.0669063	0.398093	0.986273	-0.562276	-1.27231	-0.163676	-0.323189	0.790402	-1.23531
54	0	0	1	0	0	0	0	0	-1.13704	-0.332818	0.32533	0.104623	-0.991842	-0.617113	-0.723302	-0.0669063	0.398093	0.986273	-0.562276	-1.27231	-0.163676	-0.323189	0.790402	-1.23531
54	0	0	1	0	0	0	0	0	-1.13704	-0.332818	0.32533	0.104623	-0.991842	-0.617113	-0.723302	-0.0669063	0.398093	0.986273	-0.562276	-1.27231	-0.163676	-0.323189	0.790402	-1.23531
54	0	0	1	0	0	0	0	0	-1.13704	-0.332818	0.32533	0.104623	-0.991842	-0.617113	-0.723302	-0.0669063	0.398093	0.986273	-0.562276	-1.27231	-0.163676	-0.323189	0.790402	-1.23531
54	0	0	1	0	0	0	0	0	-1.13704	-0.332818	0.32533	0.104623	-0.991842	-0.617113	-0.723302	-0.0669063	0.398093	0.986273	-0.562276	-1.27231	-0.163676	-0.323189	0.790402	-1.23531
54	0	1	1	0	0	0	0	0	-1.13551	-0.332549	0.327817	0.106366	-0.993656	-0.617493	-0.723707	-0.0714808	0.398093	0.986273	-0.562276	-1.27231	-0.163676	-0.323189	0.790402	-1.23531
54	0	0	1	0	0	0	0	0	-1.13704	-0.332818	0.32533	0.104623	-0.991842	-0.617113	-0.723302	-0.0669063	0.398093	0.986273	-0.562276	-1.27231	-0.163676	-0.323188	0.790402	-1.23531
54	0	0	1	0	0	0	0	0	-1.13704	-0.332818	0.32533	0.104623	-0.991842	-0.617113	-0.723302	-0.0669063	0.398093	0.986273	-0.562276	-1.27231	-0.163676	-0.323188	0.790402	-1.23531
55	0	0	1	0	0	0	0	0	-1.08499	-0.0785024	0.283084	0.197587	-1.04319	-0.622401	-0.769126	0.13622	0.510553	0.802023	-0.976882	-1.20657	-0.127493	-0.347472	0.552449	-1.16372
55	0	0	0	1	0	0	0	0	-0.666315	0.406346	0.154314	0.491201	-0.862479	-0.50344	-0.63579	0.306603	0.554771	0.483108	-1.16819	-1.06242	-0.14841	-0.273732	0.164981	-1.01478
55	0	0	1	0	0	0	0	0	-1.08499	-0.0785024	0.283084	0.197587	-1.04319	-0.622401	-0.769126	0.13622	0.510553	0.802023	-0.976882	-1.20657	-0.127493	-0.347472	0.552449	-1.16372
55	0	0	1	1	0	0	0	0	-0.914721	0.0387754	0.216892	0.283852	-0.912066	-0.557077	-0.676901	0.164456	0.534848	0.67753	-1.05604	-1.15224	-0.143638	-0.322075	0.397597	-1.10772
56	0	0	1	0	0	0	0	0	-1.16549	-0.33782	0.279108	0.0722391	-0.958132	-0.61005	-0.715771	0.0181161	0.391255	1.02551	-0.644544	-1.25437	-0.00739928	-0.354484	0.841982	-1.21264
56	0	0	1	0	0	0	0	0	-1.16549	-0.33782	0.279108	0.0722391	-0.958132	-0.61005	-0.715771	0.0181161	0.391255	1.02551	-0.644544	-1.25437	-0.00739928	-0.354484	0.841982	-1.21264
56	0	0	1	0	0	0	0	0	-1.16549	-0.33782	0.279108	0.0722391	-0.958132	-0.61005	-0.715771	0.0181161	0.391255	1.02551	-0.644544	-1.25437	-0.00739928	-0.354484	0.841982	-1.21264
56	0	0	0	0	1	0	0	0	-1.40035	0.0892084	-0.58406	-0.484899	0.625962	-0.0431857	0.0321774	-0.842784	-0.672462	0.466284	1.2881	0.277503	-0.149441	-0.31488	0.794671	0.390776
56	0	0	0	1	0	0	0	0	-0.416581	0.357944	0.0191079	0.526298	-0.511198	-0.360896	-0.395714	0.234768	0.447988	0.0555692	-1.25358	-0.673023	0.0104949	-0.0733524	-0.401864	-0.614192
56	0	0	1	0	0	0	0	0	-1.16549	-0.33782	0.279108	0.0722391	-0.958132	-0.61005	-0.715771	0.0181161	0.391255	1.02551	-0.644544	-1.25437	-0.00739928	-0.354484	0.841982	-1.21264
56	0	0	1	0	0	0	0	0	-1.16549	-0.33782	0.279108	0.0722391	-0.958132	-0.61005	-0.715771	0.0181161	0.391255	1.02551	-0.644544	-1.25437	-0.00739928	-0.354484	0.841982	-1.21264
57	0	0	0	0	1	0	0	0	-1.40035	0.0892084	-0.58406	-0.484899	0.625962	-0.0431857	0.0321774	-0.842784	-0.672462	0.466284	1.2881	0.277503	-0.149441	-0.31488	0.794671	0.390776
57	0	0	0	0	1	0	0	0	-1.40035	0.0892084	-0.58406	-0.484899	0.625962	-0.0431857	0.0321774	-0.842784	-0.672462	0.466284	1.2881	0.277503	-0.149441	-0.31488	0.794671	0.390776
57	0	0	1	0	0	0	0	0	-1.16549	-0.33782	0.279108	0.0722391	-0.958132	-0.61005	-0.715771	0.0181161	0.391255	1.02551	-0.644544	-1.25437	-0.00739928	-0.354484	0.841982	-1.21264
57	0	0	1	0	0	0	0	0	-1.16549	-0.33782	0.279108	0.0722391	-0.958132	-0.61005	-0.715771	0.0181161	0.391255	1.02551	-0.644544	-1.25437	-0.00739928	-0.354484	0.841982	-1.21264
57	0	1	0	1	0	0	0	0	-0.13021	0.377255	0.264664	0.69834	-0.790335	-0.406565	-0.448008	-0.221976	0.512139	-0.35051	-1.00592	-0.917573	-0.781918	0.0939499	-0.823295	-0.893687
57	0	0	0	1	0	0	0	0	-0.149569	0.375949	0.248065	0.68671	-0.771465	-0.403478	-0.444473	-0.1911	0.512139	-0.35051	-1.00592	-0.917573	-0.781918	0.0939499	-0.823295	-0.893687
57	0	0	1	0	0	0	0	0	-1.16549	-0.33782	0.279108	0.0722391	-0.958132	-0.61005	-0.715771	0.0181161	0.391255	1.02551	-0.644544	-1.25437	-0.00739928	-0.354484	0.841982	-1.21264
57	0	0	1	0	0	0	0	0	-1.16549	-0.33782	0.279108	0.0722391	-0.958132	-0.61005	-0.715771	0.0181161	0.391255	1.02551	-0.644544	-1.25437	-0.00739928	-0.354484	0.841982	-1.21264
57	0	0	0	0	0	1	0	0	-0.407569	-1.37625	0.428742	-0.167883	-1.02139	-0.0541034	-0.721896	-0.25696	0.59196	0.867235	0.0750016	-1.41771	-0.354482	0.239132	0.789223	-1.41708
58	0	0	0	0	1	0	0	0	-1.40035	0.0892084	-0.58406	-0.484899	0.625962	-0.0431857	0.0321774	-0.842784	-0.672462	0.466284	1.2881	0.277503	-0.149441	-0.31488	0.794671	0.390776
58	0	0	0	0	1	0	0	0	-1.40035	0.0892084	-0.58406	-0.484899	0.625962	-0.0431857	0.0321774	-0.842784	-0.672462	0.466284	1.2881	0.277503	-0.149441	-0.31488	0.794671	0.390776
58	0	0	0	0	1	0	0	0	-1.40035	0.0892084	-0.58406	-0.484899	0.625962	-0.0431857	0.0321774	-0.842784	-0.672462	0.466284	1.2881	0.277503	-0.149441	-0.31488	0.794671	0.390776
58	0	0	0	0	1	0	0	0	-1.40035	0.0892084	-0.58406	-0.484899	0.625962	-0.0431857	0.0321774	-0.842784	-0.672462	0.466284	1.2881	0.277503	-0.149441	-0.31488	0.794671	0.390776
58	0	0	0	0	1	0	0	0	-1.40035	0.0892084	-0.58406	-0.484899	0.625962	-0.0431857	0.0321774	-0.842784	-0.672462	0.466284	1.2881	0.277503	-0.149441	-0.31488	0.794671	0.390776
58	0	0	0	0	1	0	0	0	-1.40035	0.0892084	-0.58406	-0.484899	0.625962	-0.0431857	0.0321774	-0.842784	-0.672462	0.466284	1.2881	0.277503	-0.149441	-0.31488	0.794671	0.390776
58	0	0	0	0	1	0	0	0	-1.40035	0.0892084	-0.58406	-0.484899	0.625962	-0.0431857	0.0321774	-0.842784	-0.672462	0.466284	1.2881	0.277503	-0.149441	-0.31488	0.794671	0.390776
58	0	0	0	0	1	0	0	0	-1.40035	0.0892084	-0.58406	-0.484899	0.625962	-0.0431857	0.0321774	-0.842784	-0.672462	0.466284	1.2881	0.277503	-0.149441	-0.31488	0.794671	0.390776
59	0	0	0	0	1	0	0	0	-1.40035	0.0892084	-0.58406	-0.484899	0.625963	-0.0431857	0.0321774	-0.842785	-0.672462	0.466284	1.2881	0.277503	-0.149441	-0.31488	0.794671	0.390776
59	0	0	0	0	1	0	0	0	-1.40035	0.0892084	-0.58406	-0.484899	0.625963	-0.0431857	0.0321774	-0.842785	-0.672462	0.466284	1.2881	0.277503	-0.149441	-0.31488	0.794671	0.390776
59	0	0	0	0	1	0	0	0	-1.40035	0.0892084	-0.58406	-0.484899	0.625963	-0.0431857	0.0321774	-0.842785	-0.672462	0.466284	1.2881	0.277503	-0.149441	-0.31488	0.794671	0.390776
59	0	0	1	0	0	0	0	0	-1.16549	-0.33782	0.279108	0.0722391	-0.958132	-0.61005	-0.715771	0.0181161	0.391255	1.02551	-0.644544	-1.25437	-0.00739928	-0.354484	0.841982	-1.21264
59	0	0	1	0	0	0	0	0	-1.16549	-0.33782	0.279108	0.0722391	-0.958132	-0.61005	-0.715771	0.0181161	0.391255	1.02551	-0.644544	-1.25437	-0.00739928	-0.354484	0.841982	-1.21264
59	0	0	0	0	1	0	0	0	-1.40035	0.0892084	-0.58406	-0.484899	0.625963	-0.0431857	0.0321774	-0.842785	-0.672462	0.466284	1.2881	0.277503	-0.149441	-0.31488	0.794671	0.390776
59	0	0	0	0	1	0	0	0	-1.40035	0.0892084	-0.58406	-0.484899	0.625963	-0.0431857	0.0321774	-0.842785	-0.672462	0.466284	1.2881	0.277503	-0.149441	-0.31488	0.794671	0.390776
59	0	0	1	0	0	0	0	0	-1.16549	-0.33782	0.279108	0.0722391	-0.958132	-0.61005	-0.715771	0.0181161	0.391255	1.02551	-0.644544	-1.25437	-0.00739928	-0.354484	0.841982	-1.21264
59	0	0	0	0	0	0	0	1	-0.483804	0.0149603	-0.664761	0.632395	0.0470729	-0.35375	0.495122	-0.611309	-0.884914	-0.50343	0.112326	0.155396	-0.0689843	0.166353	-0.787945	0.32452
60	0	0	0	0	1	0	0	0	-1.38314	0.13621	-0.646722	-0.396179	0.625227	-0.0498816	0.113746	-0.876562	-0.752342	0.366996	1.26569	0.334557	-0.181648	-0.281874	0.670971	0.466904
60	0	0	0	0	1	0	0	0	-1.38314	0.13621	-0.646722	-0.396179	0.625227	-0.0498816	0.113746	-0.876562	-0.752342	0.366996	1.26569	0.334557	-0.181648	-0.281874	0.670971	0.466904
60	0	0	0	0	1	0	0	1	-1.38234	0.138396	-0.649635	-0.392053	0.625193	-0.0501929	0.117539	-0.878132	-0.752342	0.366996	1.26569	0.334557	-0.181648	-0.281874	0.670971	0.466904
60	0	0	0	0	1	0	0	0	-1.38314	0.13621	-0.646722	-0.396179	0.625227	-0.0498816	0.113746	-0.876562	-0.752342	0.366996	1.26569	0.334557	-0.181648	-0.281874	0.670971	0.466904
60	0	0	0	0	1	0	0	0	-1.38314	0.13621	-0.646722	-0.396179	0.625227	-0.0498816	0.113746	-0.876562	-0.752342	0.366996	1.26569	0.334557	-0.181648	-0.281874	0.670971	0.466904
60	0	0	0	0	1	0	0	0	-1.38314	0.13621	-0.646722	-0.396179	0.625227	-0.0498816	0.113746	-0.876562	-0.752342	0.366996	1.26569	0.334557	-0.181648	-0.281874	0.670971	0.466904
60	0	0	0	0	1	0	0	0	-1.38314	0.13621	-0.646722	-0.396179	0.625227	-0.0498816	0.113746	-0.876562	-0.752342	0.366996	1.26569	0.334557	-0.181648	-0.281874	0.670971	0.466904
61	1	0	1	0	0	0	0	0	-1.01595	-0.307884	0.384041	0.20836	-0.799212	-0.018547	-0.864622	0.0922576	0.854712	0.840351	-1.10014	-1.23366	-0.00250948	-0.0218982	0.83603	-1.2387
61	0	0	1	0	0	0	0	0	-1.12834	-0.308706	0.361103	0.139407	-0.964495	-0.312121	-0.820924	0.0716378	0.69044	0.919436	-1.00669	-1.25964	-0.0287531	-0.140181	0.846276	-1.24055
61	1	0	0	0	0	0	0	0	-0.727338	-0.253763	0.577135	0.465463	-0.484734	1.09765	-1.14041	0.229435	1.25751	0.635085	-1.36139	-1.15643	0.0839088	0.305628	0.804044	-1.22485
61	0	0	1	0	0	0	0	0	-1.12834	-0.308706	0.361103	0.139407	-0.964495	-0.312121	-0.820924	0.0716378	0.69044	0.919436	-1.00669	-1.25964	-0.0287531	-0.140181	0.846276	-1.24055
61	0	0	1	0	0	0	0	0	-1.12834	-0.308706	0.361103	0.139407	-0.964495	-0.312121	-0.820924	0.0716378	0.69044	0.919436	-1.00669	-1.25964	-0.0287531	-0.140181	0.846276	-1.24055
61	0	0	1	0	0	0	0	0	-1.12834	-0.308706	0.361103	0.139407	-0.964495	-0.312121	-0.820924	0.0716378	0.69044	0.919436	-1.00669	-1.25964	-0.0287531	-0.140181	0.846276	-1.24055
62	0	0	0	0	1	0	0	0	-1.41874	0.102572	-0.536448	-0.496255	0.488374	-0.0914902	-0.0529331	-0.824261	-0.582781	0.518632	1.24616	0.111146	-0.277362	-0.348285	0.817005	0.226457
62	0	0	0	0	1	0	0	0	-1.41874	0.102572	-0.536448	-0.496255	0.488374	-0.0914902	-0.0529331	-0.824261	-0.582781	0.518632	1.24616	0.111146	-0.277362	-0.348285	0.817005	0.226457
62	0	0	0	0	1	0	0	0	-1.41874	0.102572	-0.536448	-0.496255	0.488374	-0.0914902	-0.0529331	-0.824261	-0.582781	0.518632	1.24616	0.111146	-0.277362	-0.348285	0.817005	0.226457
62	0	0	0	0	1	0	0	0	-1.41874	0.102572	-0.536448	-0.496255	0.488374	-0.0914902	-0.0529331	-0.824261	-0.582781	0.518632	1.24616	0.111146	-0.277362	-0.348285	0.817005	0.226457
62	0	0	0	0	1	0	0	0	-1.41874	0.102572	-0.536448	-0.496255	0.488374	-0.0914902	-0.0529331	-0.824261	-0.582781	0.518632	1.24616	0.111146	-0.277362	-0.348285	0.817005	0.226457
62	0	0	1	0	0	0	0	0	-1.34456	-0.0832435	0.0286185	-0.238389	-0.676127	-0.505839	-0.653917	-0.334219	-0.140691	0.740911	0.69944	-0.584701	-0.386624	-0.399105	0.858416	-0.485383
62	0	0	0	0	1	0	0	0	-1.41874	0.102572	-0.536448	-0.496255	0.488374	-0.0914902	-0.0529331	-0.824261	-0.582781	0.518632	1.24616	0.111146	-0.277362	-0.348285	0.817005	0.226457
62	0	0	1	0	1	0	0	0	-1.38894	0.0493724	-0.432566	-0.427144	0.300186	-0.158878	-0.140802	-0.719235	-0.485884	0.566901	1.13308	-0.0388912	-0.306897	-0.360603	0.826815	0.0696438
63	0	0	0	1	0	0	0	0	-0.416581	0.357944	0.0191079	0.526298	-0.511198	-0.360896	-0.395714	0.234768	0.447988	0.0555692	-1.25358	-0.673023	0.0104949	-0.0733524	-0.401864	-0.614192
63	0	0	0	1	0	0	0	0	-0.416581	0.357944	0.0191079	0.526298	-0.511198	-0.360896	-0.395714	0.234768	0.447988	0.0555692	-1.25358	-0.673023	0.0104949	-0.0733524	-0.401864	-0.614192
63	0	0	0	1	0	0	0	0	-0.416581	0.357944	0.0191079	0.526298	-0.511198	-0.360896	-0.395714	0.234768	0.447988	0.0555692	-1.25358	-0.673023	0.0104949	-0.0733524	-0.401864	-0.614192
63	0	0	0	1	0	0	0	0	-0.416581	0.357944	0.0191079	0.526298	-0.511198	-0.360896	-0.395714	0.234768	0.447988	0.0555692	-1.25358	-0.673023	0.0104949	-0.0733524	-0.401864	-0.614192
63	0	0	0	1	0	0	0	0	-0.416581	0.357944	0.0191079	0.526298	-0.511198	-0.360896	-0.395714	0.234768	0.447988	0.0555692	-1.25358	-0.673023	0.0104949	-0.0733524	-0.401864	-0.614192
64	0	0	1	0	0	0	0	0	-1.18763	-0.080377	0.182468	0.0252018	-0.898054	-0.576312	-0.723573	-0.0497916	0.343115	0.853287	-0.378684	-1.14381	-0.319422	-0.391872	0.725899	-1.08897
64	0	0	0	0	1	0	0	0	-1.38601	0.133389	-0.261164	-0.355561	0.101369	-0.194114	-0.207713	-0.948151	-0.208256	0.569128	0.88218	-0.573279	-0.599369	-0.341775	0.701922	-0.424504
64	0	1	0	0	1	0	0	0	-1.38418	0.134019	-0.25299	-0.350117	0.0923859	-0.196077	-0.210238	-0.953248	-0.208252	0.56913	0.882173	-0.573283	-0.599367	-0.341775	0.701922	-0.424509
64	0	0	1	0	1	0	0	0	-1.22963	-0.0226431	0.0462654	-0.0637814	-0.535938	-0.435267	-0.519527	-0.355456	0.133659	0.74942	0.0864871	-0.924599	-0.427498	-0.375723	0.719914	-0.833313
64	0	0	1	0	0	0	0	0	-1.18763	-0.080377	0.182468	0.0252018	-0.898054	-0.576312	-0.723573	-0.0497916	0.343115	0.853287	-0.378684	-1.14381	-0.319422	-0.391872	0.725899	-1.08897
64	0	0	1	0	0	0	0	0	-1.18763	-0.080377	0.182468	0.0252018	-0.898054	-0.576312	-0.723573	-0.0497916	0.343115	0.853287	-0.378684	-1.14381	-0.319422	-0.391872	0.725899	-1.08897
64	0	0	1	1	0	0	0	0	-1.18365	-0.0747711	0.184762	0.0316752	-0.903064	-0.577589	-0.725718	-0.0431746	0.343115	0.853288	-0.378686	-1.14381	-0.319422	-0.391872	0.725899	-1.08897
65	0	0	1	0	0	0	0	0	-1.26655	-0.194145	0.137739	-0.10307	-0.798977	-0.551237	-0.680863	-0.180731	0.228084	0.92546	0.0659197	-1.10676	-0.309966	-0.40281	0.867954	-1.04823
65	0	0	0	0	1	0	0	0	-1.4658	0.136771	-0.414602	-0.525317	0.136264	-0.215109	-0.270743	-0.776858	-0.148	0.731501	0.776363	-0.630986	-0.434056	-0.40994	0.864456	-0.515389
65	0	0	1	0	0	0	0	0	-1.26655	-0.194145	0.137739	-0.10307	-0.798977	-0.551237	-0.680863	-0.180731	0.228084	0.92546	0.0659197	-1.10676	-0.309966	-0.40281	0.867954	-1.04823
65	0	0	1	0	1	0	0	0	-1.30299	-0.121737	-0.0314926	-0.199403	-0.473012	-0.434876	-0.52078	-0.340641	0.0900111	0.857369	0.32854	-0.929764	-0.367497	-0.408565	0.868794	-0.849681
65	0	0	1	0	0	0	0	0	-1.26655	-0.194145	0.137739	-0.10307	-0.798977	-0.551237	-0.680863	-0.180731	0.228084	0.92546	0.0659197	-1.10676	-0.309966	-0.40281	0.867954	-1.04823
65	0	0	1	0	0	0	0	0	-1.26655	-0.194145	0.137739	-0.10307	-0.798977	-0.551237	-0.680863	-0.180731	0.228084	0.92546	0.0659197	-1.10676	-0.309966	-0.40281	0.867954	-1.04823
65	0	0	1	0	0	0	0	0	-1.26655	-0.194145	0.137739	-0.10307	-0.798977	-0.551237	-0.680863	-0.180731	0.228084	0.92546	0.0659197	-1.10676	-0.309966	-0.40281	0.867954	-1.04823
65	0	0	1	0	1	0	0	0	-1.30299	-0.121737	-0.0314926	-0.199403	-0.473012	-0.434876	-0.52078	-0.340641	0.0900111	0.857369	0.32854	-0.929764	-0.367497	-0.408565	0.868794	-0.849681
65	0	0	0	0	1	0	0	0	-1.4658	0.136771	-0.414602	-0.525317	0.136264	-0.215109	-0.270743	-0.776858	-0.148	0.731501	0.776363	-0.630986	-0.434056	-0.40994	0.864456	-0.515389
66	0	0	0	0	1	0	0	0	-1.40035	0.0892084	-0.58406	-0.484899	0.625962	-0.0431857	0.0321774	-0.842785	-0.672462	0.466284	1.2881	0.277503	-0.149441	-0.31488	0.794671	0.390776
66	0	0	0	0	1	0	0	0	-1.40035	0.0892084	-0.58406	-0.484899	0.625962	-0.0431857	0.0321774	-0.842785	-0.672462	0.466284	1.2881	0.277503	-0.149441	-0.31488	0.794671	0.390776
66	0	0	1	0	0	0	0	0	-1.10526	-0.143798	0.282083	0.166025	-1.02177	-0.619291	-0.755692	0.106482	0.489062	0.840826	-0.868645	-1.23908	-0.187492	-0.334803	0.598727	-1.19918
66	0	0	1	1	0	0	0	0	-0.864944	-0.0334742	0.32275	0.302216	-1.02958	-0.586998	-0.707478	-0.0349834	0.5251	0.671542	-0.905585	-1.22363	-0.332517	-0.271514	0.355848	-1.18729
66	0	0	1	0	0	0	0	0	-1.10526	-0.143798	0.282083	0.166025	-1.02177	-0.619291	-0.755692	0.106482	0.489062	0.840826	-0.868645	-1.23908	-0.187492	-0.334803	0.598727	-1.19918
66	0	0	0	0	1	0	0	0	-1.40035	0.0892084	-0.58406	-0.484899	0.625962	-0.0431857	0.0321774	-0.842785	-0.672462	0.466284	1.2881	0.277503	-0.149441	-0.31488	0.794671	0.390776
66	0	0	1	0	0	0	0	0	-1.10526	-0.143798	0.282083	0.166025	-1.02177	-0.619291	-0.755692	0.106482	0.489062	0.840826	-0.868645	-1.23908	-0.187492	-0.334803	0.598727	-1.19918
66	0	1	0	1	0	0	0	0	-0.371691	0.424205	0.396191	0.664662	-1.13135	-0.54481	-0.680796	-0.153251	0.587146	0.312612	-0.948366	-1.19131	-0.671514	-0.129023	-0.136165	-1.16268
67	0	0	1	0	0	0	0	0	-1.16549	-0.33782	0.279108	0.0722391	-0.958132	-0.61005	-0.715771	0.0181161	0.391255	1.02551	-0.644544	-1.25437	-0.00739918	-0.354484	0.841982	-1.21264
67	0	0	1	0	0	0	0	0	-1.16549	-0.33782	0.279108	0.0722391	-0.958132	-0.61005	-0.715771	0.0181161	0.391255	1.02551	-0.644544	-1.25437	-0.00739918	-0.354484	0.841982	-1.21264
67	0	0	1	0	0	0	0	0	-1.16549	-0.33782	0.279108	0.0722391	-0.958132	-0.61005	-0.715771	0.0181161	0.391255	1.02551	-0.644544	-1.25437	-0.00739918	-0.354484	0.841982	-1.21264
67	0	0	1	0	0	0	0	0	-1.16549	-0.33782	0.279108	0.0722391	-0.958132	-0.61005	-0.715771	0.0181161	0.391255	1.02551	-0.644544	-1.25437	-0.00739918	-0.354484	0.841982	-1.21264
67	0	0	1	0	0	0	0	0	-1.16549	-0.33782	0.279108	0.0722391	-0.958132	-0.61005	-0.715771	0.0181161	0.391255	1.02551	-0.644544	-1.25437	-0.00739918	-0.354484	0.841982	-1.21264
67	0	0	1	0	0	0	0	0	-1.16549	-0.33782	0.279108	0.0722391	-0.958132	-0.61005	-0.715771	0.0181161	0.391255	1.02551	-0.644544	-1.25437	-0.00739918	-0.354484	0.841982	-1.21264
67	0	0	1	0	0	0	0	0	-1.16549	-0.33782	0.279108	0.0722391	-0.958132	-0.61005	-0.715771	0.0181161	0.391255	1.02551	-0.644544	-1.25437	-0.00739918	-0.354484	0.841982	-1.21264
67	0	0	1	0	0	0	0	0	-1.16549	-0.33782	0.279108	0.0722391	-0.958132	-0.61005	-0.715771	0.0181161	0.391255	1.02551	-0.644544	-1.25437	-0.00739918	-0.354484	0.841982	-1.21264
67	0	0	1	0	0	0	0	0	-1.16549	-0.33782	0.279108	0.0722391	-0.958132	-0.61005	-0.715771	0.0181161	0.391255	1.02551	-0.644544	-1.25437	-0.00739918	-0.354484	0.841982	-1.21264
67	0	0	1	0	0	0	0	0	-1.16549	-0.33782	0.279108	0.0722391	-0.958132	-0.61005	-0.715771	0.0181161	0.391255	1.02551	-0.644544	-1.25437	-0.00739918	-0.354484	0.841982	-1.21264
67	0	0	1	0	0	0	0	0	-1.16549	-0.33782	0.279108	0.0722391	-0.958132	-0.61005	-0.715771	0.0181161	0.391255	1.02551	-0.644544	-1.25437	-0.00739918	-0.354484	0.841982	-1.21264
68	0	0	1	0	0	0	0	0	-1.1248	-0.330666	0.345221	0.11856	-1.00635	-0.620153	-0.726543	-0.103495	0.401054	0.969279	-0.524786	-1.27988	-0.22695	-0.309419	0.768065	-1.24483
68	0	0	1	0	0	0	0	0	-1.1248	-0.330666	0.345221	0.11856	-1.00635	-0.620153	-0.726543	-0.103495	0.401054	0.969279	-0.524786	-1.27988	-0.22695	-0.309419	0.768065	-1.24483
68	0	0	1	0	0	0	0	0	-1.1248	-0.330666	0.345221	0.11856	-1.00635	-0.620153	-0.726543	-0.103495	0.401054	0.969279	-0.524786	-1.27988	-0.22695	-0.309419	0.768065	-1.24483
68	0	0	1	0	0	0	0	0	-1.1248	-0.330666	0.345221	0.11856	-1.00635	-0.620153	-0.726543	-0.103495	0.401054	0.969279	-0.524786	-1.27988	-0.22695	-0.309419	0.768065	-1.24483
68	0	0	1	0	0	0	0	0	-1.1248	-0.330666	0.345221	0.11856	-1.00635	-0.620153	-0.726543	-0.103495	0.401054	0.969279	-0.524786	-1.27988	-0.22695	-0.309419	0.768065	-1.24483
68	0	0	1	0	0	0	0	0	-1.1248	-0.330666	0.345221	0.11856	-1.00635	-0.620153	-0.726543	-0.103495	0.401054	0.969279	-0.524786	-1.27988	-0.22695	-0.309419	0.768065	-1.24483
68	0	1	1	0	0	0	0	0	-1.12272	-0.3303	0.348605	0.12093	-1.00882	-0.62067	-0.727094	-0.109718	0.401054	0.969279	-0.524786	-1.27988	-0.22695	-0.309419	0.768065	-1.24483
69	0	0	0	0	1	0	0	0	-1.36287	0.123374	-0.396821	-0.326829	0.611692	0.409121	-0.266398	-0.753279	0.172393	0.436535	0.315524	0.00759369	-0.159638	0.071284	0.897518	-0.0444567
69	0	0	0	0	1	0	0	0	-1.36287	0.123374	-0.396821	-0.326829	0.611692	0.409121	-0.266398	-0.753279	0.172393	0.436535	0.315524	0.00759369	-0.159638	0.071284	0.897518	-0.0444567
69	1	0	0	0	1	0	0	0	-1.26298	0.0518504	-0.107933	-0.127466	0.219108	0.589586	-0.540511	-0.487221	0.366092	0.512766	-0.0473445	-0.27287	-0.144907	0.0850276	0.903571	-0.321803
69	0	0	1	0	0	0	0	0	-1.10294	-0.288805	0.417151	0.18532	-0.968844	-0.108471	-0.892802	0.108223	0.86993	0.837998	-1.13386	-1.22642	-0.0811796	0.00286081	0.879808	-1.22817
69	0	0	1	0	0	0	0	0	-1.10294	-0.288805	0.417151	0.18532	-0.968844	-0.108471	-0.892802	0.108223	0.86993	0.837998	-1.13386	-1.22642	-0.0811796	0.00286081	0.879808	-1.22817
69	0	0	0	1	0	0	0	0	-0.416581	0.357944	0.0191079	0.526298	-0.511198	-0.360896	-0.395714	0.234768	0.447988	0.0555692	-1.25358	-0.673023	0.0104949	-0.0733524	-0.401864	-0.614192
69	1	0	1	0	0	0	0	0	-1.14104	-0.166653	0.330122	0.154042	-0.593696	0.297887	-0.913483	-0.046053	0.775898	0.743592	-0.921767	-1.00838	-0.10278	0.0385619	0.885835	-1.02901
70	0	0	1	0	0	0	0	0	-1.13906	-0.317113	0.337425	0.120011	-0.962657	-0.398155	-0.790559	0.0561822	0.581474	0.965597	-0.891165	-1.26741	-0.035276	-0.233854	0.849264	-1.23677
70	0	0	1	0	0	0	0	0	-1.13906	-0.317113	0.337425	0.120011	-0.962657	-0.398155	-0.790559	0.0561822	0.581474	0.965597	-0.891165	-1.26741	-0.035276	-0.233854	0.849264	-1.23677
70	0	0	1	0	0	0	0	0	-1.13906	-0.317113	0.337425	0.120011	-0.962657	-0.398155	-0.790559	0.0561822	0.581474	0.965597	-0.891165	-1.26741	-0.035276	-0.233854	0.849264	-1.23677
70	0	0	1	0	0	0	0	0	-1.13906	-0.317113	0.337425	0.120011	-0.962657	-0.398155	-0.790559	0.0561822	0.581474	0.965597	-0.891165	-1.26741	-0.035276	-0.233854	0.849264	-1.23677
70	0	0	0	0	0	0	0	1	-0.483804	0.0149603	-0.664761	0.632395	0.0470729	-0.35375	0.495122	-0.611309	-0.884914	-0.50343	0.112326	0.155396	-0.0689843	0.166353	-0.787945	0.32452
70	1	0	1	0	0	0	0	0	-1.13533	-0.314191	0.345655	0.126752	-0.963296	-0.368251	-0.801113	0.0615543	0.581474	0.965597	-0.891165	-1.26741	-0.035276	-0.233854	0.849264	-1.23677
70	0	0	1	0	0	0	0	0	-1.13906	-0.317113	0.337425	0.120011	-0.962657	-0.398155	-0.790559	0.0561822	0.581474	0.965597	-0.891165	-1.26741	-0.035276	-0.233854	0.849264	-1.23677
70	0	0	1	0	0	0	0	0	-1.13906	-0.317113	0.337425	0.120011	-0.962657	-0.398155	-0.790559	0.0561822	0.581474	0.965597	-0.891165	-1.26741	-0.035276	-0.233854	0.849264	-1.23677
71	0	0	0	1	0	0	0	0	-0.416581	0.357944	0.0191079	0.526298	-0.511198	-0.360896	-0.395714	0.234768	0.447988	0.0555692	-1.25358	-0.673023	0.0104949	-0.0733524	-0.401864	-0.614192
71	0	0	1	0	0	1	0	0	-1.09727	-0.459979	0.391571	0.0690417	-1.0624	-0.592534	-0.773222	-0.096083	0.449921	1.03002	-0.488612	-1.32502	-0.229668	-0.280878	0.839656	-1.29659
71	0	0	0	1	0	0	0	0	-0.416581	0.357944	0.0191079	0.526298	-0.511198	-0.360896	-0.395714	0.234768	0.447988	0.0555692	-1.25358	-0.673023	0.0104949	-0.0733524	-0.401864	-0.614192
71	0	0	1	0	0	0	0	0	-1.09895	-0.454141	0.38877	0.0708274	-1.05934	-0.593693	-0.770977	-0.0951668	0.449921	1.03002	-0.488612	-1.32502	-0.229669	-0.280878	0.839656	-1.29659
71	0	0	1	0	0	0	0	0	-1.09895	-0.454141	0.38877	0.0708274	-1.05934	-0.593693	-0.770977	-0.0951668	0.449921	1.03002	-0.488612	-1.32502	-0.229669	-0.280878	0.839656	-1.29659
71	0	0	1	0	0	0	0	0	-1.09895	-0.454141	0.38877	0.0708274	-1.05934	-0.593693	-0.770977	-0.0951668	0.449921	1.03002	-0.488612	-1.32502	-0.229669	-0.280878	0.839656	-1.29659
71	0	0	1	0	0	0	0	0	-1.09895	-0.454141	0.38877	0.0708274	-1.05934	-0.593693	-0.770977	-0.0951668	0.449921	1.03002	-0.488612	-1.32502	-0.229669	-0.280878	0.839656	-1.29659
71	0	0	1	0	0	0	0	0	-1.09895	-0.454141	0.38877	0.0708274	-1.05934	-0.593693	-0.770977	-0.0951668	0.449921	1.03002	-0.488612	-1.32502	-0.229669	-0.280878	0.839656	-1.29659
71	0	0	1	0	0	0	0	0	-1.09895	-0.454141	0.38877	0.0708274	-1.05934	-0.593693	-0.770977	-0.0951668	0.449921	1.03002	-0.488612	-1.32502	-0.229669	-0.280878	0.839656	-1.29659
71	0	1	1	0	0	0	0	0	-1.09698	-0.454474	0.391967	0.0726534	-1.06179	-0.594006	-0.771695	-0.10058	0.449921	1.03002	-0.488612	-1.32502	-0.229669	-0.280878	0.839656	-1.29659
71	0	0	0	1	0	0	0	0	-0.416581	0.357944	0.0191079	0.526298	-0.511198	-0.360896	-0.395714	0.234768	0.447988	0.0555692	-1.25358	-0.673023	0.0104949	-0.0733524	-0.401864	-0.614192
71	0	0	0	1	0	0	0	0	-0.416581	0.357944	0.0191079	0.526298	-0.511198	-0.360896	-0.395714	0.234768	0.447988	0.0555692	-1.25358	-0.673023	0.0104949	-0.0733524	-0.401864	-0.614192
72	0	0	1	0	0	0	0	0	-1.16549	-0.33782	0.279108	0.0722391	-0.958132	-0.61005	-0.715771	0.0181161	0.391255	1.02551	-0.644544	-1.25437	-0.00739918	-0.354484	0.841982	-1.21264
72	0	0	1	0	0	0	0	0	-1.16549	-0.33782	0.279108	0.0722391	-0.958132	-0.61005	-0.715771	0.0181161	0.391255	1.02551	-0.644544	-1.25437	-0.00739918	-0.354484	0.841982	-1.21264
72	0	0	1	0	0	0	0	0	-1.16549	-0.33782	0.279108	0.0722391	-0.958132	-0.61005	-0.715771	0.0181161	0.391255	1.02551	-0.644544	-1.25437	-0.00739918	-0.354484	0.841982	-1.21264
72	0	0	1	0	0	0	0	0	-1.16549	-0.33782	0.279108	0.0722391	-0.958132	-0.61005	-0.715771	0.0181161	0.391255	1.02551	-0.644544	-1.25437	-0.00739918	-0.354484	0.841982	-1.21264
72	0	0	1	0	0	0	0	0	-1.16549	-0.33782	0.279108	0.0722391	-0.958132	-0.61005	-0.715771	0.0181161	0.391255	1.02551	-0.644544	-1.25437	-0.00739918	-0.354484	0.841982	-1.21264
72	0	0	1	0	0	0	0	0	-1.16549	-0.33782	0.279108	0.0722391	-0.958132	-0.61005	-0.715771	0.0181161	0.391255	1.02551	-0.644544	-1.25437	-0.00739918	-0.354484	0.841982	-1.21264
72	0	0	1	0	0	0	0	0	-1.16549	-0.33782	0.279108	0.0722391	-0.958132	-0.61005	-0.715771	0.0181161	0.391255	1.02551	-0.644544	-1.25437	-0.00739918	-0.354484	0.841982	-1.21264
73	0	0	0	0	1	0	0	0	-1.40643	0.135494	-0.609044	-0.424678	0.518248	-0.0848067	0.0453857	-0.857984	-0.681253	0.426653	1.23903	0.188656	-0.272546	-0.319606	0.711316	0.327082
73	0	0	0	0	1	0	0	0	-1.40643	0.135494	-0.609044	-0.424678	0.518248	-0.0848067	0.0453857	-0.857984	-0.681253	0.426653	1.23903	0.188656	-0.272546	-0.319606	0.711316	0.327082
73	0	0	1	0	0	0	0	0	-1.25559	-0.0719877	-0.0597081	0.0745729	-0.780902	-0.555533	-0.446618	-0.291673	-0.152594	0.642714	0.336903	-0.738272	-0.356604	-0.344288	0.629071	-0.6109
73	0	0	1	0	0	0	0	0	-1.25559	-0.0719877	-0.0597081	0.0745729	-0.780902	-0.555533	-0.446618	-0.291673	-0.152594	0.642714	0.336903	-0.738272	-0.356604	-0.344288	0.629071	-0.6109
73	0	0	0	0	1	0	0	0	-1.40643	0.135494	-0.609044	-0.424678	0.518248	-0.0848067	0.0453857	-0.857984	-0.681253	0.426653	1.23903	0.188656	-0.272546	-0.319606	0.711316	0.327082
73	0	0	0	0	1	0	0	0	-1.40643	0.135494	-0.609044	-0.424678	0.518248	-0.0848067	0.0453857	-0.857984	-0.681253	0.426653	1.23903	0.188656	-0.272546	-0.319606	0.711316	0.327082
73	0	0	0	0	1	0	0	0	-1.40643	0.135494	-0.609044	-0.424678	0.518248	-0.0848067	0.0453857	-0.857984	-0.681253	0.426653	1.23903	0.188656	-0.272546	-0.319606	0.711316	0.327082
73	0	0	0	0	1	0	0	0	-1.40643	0.135494	-0.609044	-0.424678	0.518248	-0.0848067	0.0453857	-0.857984	-0.681253	0.426653	1.23903	0.188656	-0.272546	-0.319606	0.711316	0.327082
73	0	0	1	0	1	0	0	1	-1.36558	0.0576683	-0.458635	-0.335279	0.257671	-0.177744	-0.0840971	-0.708948	-0.551263	0.477254	1.01812	-0.0394364	-0.298124	-0.325795	0.687631	0.0942539
73	0	0	0	0	1	0	0	0	-1.40643	0.135494	-0.609044	-0.424678	0.518248	-0.0848067	0.0453857	-0.857984	-0.681253	0.426653	1.23903	0.188656	-0.272546	-0.319606	0.711316	0.327082
73	0	0	0	0	1	0	0	0	-1.40643	0.135494	-0.609044	-0.424678	0.518248	-0.0848067	0.0453857	-0.857984	-0.681253	0.426653	1.23903	0.188656	-0.272546	-0.319606	0.711316	0.327082
74	0	0	0	1	0	0	0	0	-0.416581	0.357944	0.0191079	0.526298	-0.511198	-0.360896	-0.395714	0.234768	0.447988	0.0555692	-1.25358	-0.673023	0.010495	-0.0733525	-0.401864	-0.614192
74	0	0	0	1	0	0	0	0	-0.416581	0.357944	0.0191079	0.526298	-0.511198	-0.360896	-0.395714	0.234768	0.447988	0.0555692	-1.25358	-0.673023	0.010495	-0.0733525	-0.401864	-0.614192
74	0	0	1	0	0	0	0	0	-1.1346	-0.313619	0.347266	0.128072	-0.963421	-0.362397	-0.80318	0.0626059	0.636943	0.939643	-0.95206	-1.26036	-0.027258	-0.179138	0.846259	-1.2367
74	0	0	0	1	0	0	0	0	-0.416581	0.357944	0.0191079	0.526298	-0.511198	-0.360896	-0.395714	0.234768	0.447988	0.0555692	-1.25358	-0.673023	0.010495	-0.0733525	-0.401864	-0.614192
74	0	0	1	0	0	0	0	0	-1.1346	-0.313619	0.347266	0.128072	-0.963421	-0.362397	-0.80318	0.0626059	0.636943	0.939643	-0.95206	-1.26036	-0.027258	-0.179138	0.846259	-1.2367
74	0	0	0	0	1	0	0	0	-1.40035	0.0892084	-0.58406	-0.484899	0.625962	-0.0431857	0.0321774	-0.842784	-0.672462	0.466284	1.2881	0.277503	-0.149441	-0.31488	0.794671	0.390776
74	0	0	1	0	0	0	0	0	-1.1346	-0.313619	0.347266	0.128072	-0.963421	-0.362397	-0.80318	0.0626059	0.636943	0.939643	-0.95206	-1.26036	-0.027258	-0.179138	0.846259	-1.2367
74	0	0	1	0	0	0	0	0	-1.1346	-0.313619	0.347266	0.128072	-0.963421	-0.362397	-0.80318	0.0626059	0.636943	0.939643	-0.95206	-1.26036	-0.027258	-0.179138	0.846259	-1.2367
74	1	0	1	0	0	0	0	0	-1.03694	-0.312085	0.369318	0.189261	-0.821511	-0.101543	-0.843736	0.0818545	0.785377	0.868976	-1.03995	-1.23799	-0.00497894	-0.0721975	0.83748	-1.23566
74	0	0	1	0	0	0	0	0	-1.1346	-0.313619	0.347266	0.128072	-0.963421	-0.362397	-0.80318	0.0626059	0.636943	0.939643	-0.95206	-1.26036	-0.027258	-0.179138	0.846259	-1.2367
74	1	0	0	0	0	0	0	0	-0.727338	-0.253763	0.577135	0.465463	-0.484734	1.09765	-1.14041	0.229435	1.22615	0.649111	-1.3343	-1.15972	0.0808601	0.286134	0.805353	-1.22432
75	1	0	1	0	0	0	0	0	-0.811726	-0.0847616	0.581618	0.450986	-0.901545	0.715073	-1.14007	0.291421	1.53404	0.480263	-1.53338	-1.25518	-0.183053	0.324477	0.650879	-1.28681
75	0	0	0	1	0	0	0	0	-0.211545	0.409225	0.224795	0.69479	-0.536076	0.366289	-0.740489	0.369028	1.37235	0.0114679	-1.55784	-0.977568	-0.169817	0.34309	0.00134102	-1.04313
75	1	0	1	0	0	0	0	0	-0.811726	-0.0847616	0.581618	0.450986	-0.901545	0.715073	-1.14007	0.291421	1.53404	0.480263	-1.53338	-1.25518	-0.183053	0.324477	0.650879	-1.28681
75	1	0	1	0	0	0	0	0	-0.811726	-0.0847616	0.581618	0.450986	-0.901545	0.715073	-1.14007	0.291421	1.53404	0.480263	-1.53338	-1.25518	-0.183053	0.324477	0.650879	-1.28681
75	1	0	0	1	0	0	0	0	-0.657923	0.0544875	0.530567	0.542894	-0.812281	0.768349	-1.07958	0.335555	1.4845	0.288873	-1.54787	-1.14671	-0.182648	0.339813	0.390297	-1.19366
75	0	0	1	0	0	0	0	0	-1.02016	-0.223928	0.599863	0.334991	-0.983022	0.555411	-1.12712	0.227487	1.52359	0.530885	-1.52328	-1.27474	-0.18153	0.310814	0.707372	-1.30314
76	1	0	1	0	0	0	0	0	-0.967837	-0.182925	0.715342	0.429587	-0.991982	0.975	-1.27521	0.302864	1.78604	0.586174	-1.58058	-1.34252	-0.201791	0.398541	0.895378	-1.36667
76	0	0	0	0	0	1	0	0	-0.407569	-1.37625	0.428742	-0.167883	-1.02139	-0.0541034	-0.721896	-0.25696	0.59196	0.867235	0.0750016	-1.41771	-0.354482	0.239132	0.789223	-1.41708
77	1	0	0	0	1	0	0	0	-1.07444	-0.0299939	-0.132997	-0.064439	0.409691	0.635472	-0.486583	-0.455616	0.464517	0.387922	-0.159238	-0.0944246	0.00766636	0.245294	0.842112	-0.250979
77	0	0	0	0	1	0	0	0	-1.37244	0.11465	-0.444635	-0.367194	0.615336	0.29362	-0.190154	-0.776135	-0.022016	0.423928	0.486528	0.133812	-0.100026	0.0271875	0.854568	0.0822487
77	1	0	0	0	0	0	0	0	-0.747592	-0.154852	0.30433	0.345045	0.191622	1.27452	-0.980306	-0.0723334	1.117	0.340656	-1.10216	-0.398572	0.168856	0.535073	0.81545	-0.710694
77	0	0	0	0	1	0	0	0	-1.37244	0.11465	-0.444635	-0.367194	0.615336	0.29362	-0.190154	-0.776135	-0.022016	0.423928	0.486528	0.133812	-0.100026	0.0271875	0.854568	0.0822487
77	0	0	0	0	0	1	0	0	-0.810336	-0.4636	0.00694596	0.142888	0.05234	-0.313354	-0.142799	-0.199399	-0.0851656	0.634511	-0.350199	-0.491014	0.512774	-0.0217141	0.546658	-0.454866
77	0	0	0	0	1	0	0	0	-1.37244	0.11465	-0.444635	-0.367194	0.615336	0.29362	-0.190154	-0.776135	-0.022016	0.423928	0.486528	0.133812	-0.100026	0.0271875	0.854568	0.0822487
77	1	0	0	0	0	0	0	0	-0.747592	-0.154852	0.30433	0.345045	0.191622	1.27452	-0.980306	-0.0723334	1.117	0.340656	-1.10216	-0.398572	0.168856	0.535073	0.81545	-0.710694
78	0	0	0	0	1	0	0	0	-1.32317	0.159566	-0.198481	-0.159386	0.596575	0.888245	-0.582676	-0.658466	0.915485	0.354955	-0.8534	-0.211315	0.0358132	0.446864	0.897907	-0.530183
78	1	0	0	0	0	0	0	0	-0.7993	-0.120653	0.275992	0.313372	0.22932	1.28636	-0.974293	-0.119396	1.28013	0.327594	-1.32984	-0.448476	0.168009	0.611009	0.846331	-0.813679
78	1	0	0	0	0	0	0	0	-0.7993	-0.120653	0.275992	0.313372	0.22932	1.28636	-0.974293	-0.119396	1.28013	0.327594	-1.32984	-0.448476	0.168009	0.611009	0.846331	-0.813679
78	1	0	0	0	1	0	0	0	-0.911124	-0.0765101	0.130399	0.176541	0.304243	1.07886	-0.812489	-0.249189	1.16053	0.336436	-1.13453	-0.358368	0.113033	0.557574	0.871894	-0.706926
78	1	0	0	0	0	0	0	0	-0.7993	-0.120653	0.275992	0.313372	0.22932	1.28636	-0.974293	-0.119396	1.28013	0.327594	-1.32984	-0.448476	0.168009	0.611009	0.846331	-0.813679
78	1	0	0	0	1	0	0	0	-0.911124	-0.0765101	0.130399	0.176541	0.304243	1.07886	-0.812489	-0.249189	1.16053	0.336436	-1.13453	-0.358369	0.113033	0.557574	0.871894	-0.706926
79	1	0	1	0	0	0	0	0	-1.1831	0.0994537	0.275418	0.162116	-0.928255	0.00553334	-0.9317	0.0253678	0.641958	0.621203	-0.756019	-1.02051	-0.416844	-0.144302	0.6798	-0.97824
79	0	0	0	0	1	0	0	0	-1.40982	0.267999	-0.50011	-0.383323	0.291795	-0.134542	-0.152751	-0.712537	-0.27931	0.467247	0.705405	-0.140395	-0.379073	-0.329268	0.67948	-0.0359729
79	0	0	1	1	1	0	0	0	-1.16875	0.148104	-0.133529	-0.0610003	-0.219998	-0.0931716	-0.444643	-0.313498	0.144007	0.495739	-0.0290259	-0.541799	-0.437088	-0.265777	0.602154	-0.465048
79	0	0	0	0	1	0	0	0	-1.40982	0.267999	-0.50011	-0.383323	0.291795	-0.134542	-0.152751	-0.712537	-0.27931	0.467247	0.705405	-0.140395	-0.379073	-0.329268	0.67948	-0.0359729
79	0	0	0	1	0	0	0	0	-0.91517	0.605205	-0.0968336	0.249124	-0.664483	-0.399479	-0.578525	-0.0140721	0.312211	0.366897	-0.486271	-0.731067	-0.441446	-0.262875	0.329241	-0.652322
79	0	0	1	0	0	0	0	0	-1.19305	0.10986	0.254887	0.149046	-0.925468	-0.0436869	-0.914274	0.0123561	0.641951	0.621201	-0.756008	-1.0205	-0.416842	-0.144303	0.679798	-0.978233
79	0	0	0	0	1	0	0	0	-1.40982	0.267999	-0.50011	-0.383323	0.291795	-0.134542	-0.152751	-0.712537	-0.27931	0.467247	0.705405	-0.140395	-0.379073	-0.329268	0.67948	-0.0359729
80	0	0	0	1	0	0	0	0	-0.416581	0.357944	0.0191079	0.526298	-0.511198	-0.360896	-0.395714	0.234768	0.447988	0.0555692	-1.25358	-0.673023	0.0104949	-0.0733524	-0.401864	-0.614192
80	1	0	0	0	0	0	0	0	-0.648832	-0.276886	0.532021	0.477174	-0.319155	1.13768	-1.09641	0.205465	1.43871	0.500843	-1.47664	-1.0462	0.176234	0.485123	0.764315	-1.18194
80	1	0	1	0	0	0	0	0	-0.90327	-0.3055	0.411066	0.2799	-0.636782	0.286685	-0.913343	0.115459	1.07943	0.711385	-1.25627	-1.16146	0.0604493	0.172836	0.809447	-1.21782
80	0	0	1	0	0	0	0	0	-1.11887	-0.30129	0.381989	0.156516	-0.966115	-0.236233	-0.847709	0.0852709	0.798891	0.867745	-1.10289	-1.24259	-0.01562	-0.0535203	0.839827	-1.23927
80	1	0	0	0	0	0	0	0	-0.648832	-0.276886	0.532021	0.477174	-0.319155	1.13768	-1.09641	0.205465	1.43871	0.500843	-1.47664	-1.0462	0.176234	0.485123	0.764315	-1.18194
80	0	0	1	0	0	0	0	0	-1.11887	-0.30129	0.381989	0.156516	-0.966115	-0.236233	-0.847709	0.0852709	0.798891	0.867745	-1.10289	-1.24259	-0.01562	-0.0535203	0.839827	-1.23927
80	0	0	0	0	0	0	0	1	-0.328165	-0.359903	-0.502408	0.557743	-0.275222	-0.277997	0.354899	-0.624039	-0.713909	-0.381058	0.194337	-0.460149	-0.325008	0.267277	-0.704058	-0.229869
80	0	0	0	0	0	1	0	1	-0.293402	-0.443632	-0.466145	0.541068	-0.347209	-0.261077	0.323579	-0.626883	-0.713908	-0.381058	0.194337	-0.460152	-0.325009	0.267277	-0.704057	-0.229872
80	0	0	0	0	0	0	0	1	-0.328165	-0.359903	-0.502408	0.557743	-0.275222	-0.277997	0.354899	-0.624039	-0.713909	-0.381058	0.194337	-0.460149	-0.325008	0.267277	-0.704058	-0.229869
80	0	0	0	0	1	0	0	0	-1.40035	0.0892084	-0.58406	-0.484899	0.625962	-0.0431857	0.0321774	-0.842784	-0.672462	0.466284	1.2881	0.277503	-0.149441	-0.31488	0.794671	0.390776
80	0	0	1	0	0	0	0	0	-1.11887	-0.30129	0.381989	0.156516	-0.966115	-0.236233	-0.847709	0.0852709	0.798891	0.867745	-1.10289	-1.24259	-0.01562	-0.0535203	0.839827	-1.23927
81	0	0	0	0	1	0	0	0	-1.40035	0.0892084	-0.58406	-0.484899	0.625962	-0.0431857	0.0321774	-0.842784	-0.672462	0.466284	1.2881	0.277503	-0.149441	-0.31488	0.794671	0.390776
81	0	0	1	0	0	0	0	0	-1.14092	-0.435479	0.320245	0.0387345	-1.00505	-0.589958	-0.752216	0.0128891	0.431078	1.06834	-0.607228	-1.29492	-0.0325844	-0.32813	0.891709	-1.25983
81	0	0	1	0	0	0	0	0	-1.14092	-0.435479	0.320245	0.0387345	-1.00505	-0.589958	-0.752216	0.0128891	0.431078	1.06834	-0.607228	-1.29492	-0.0325844	-0.32813	0.891709	-1.25983
81	0	0	1	0	0	0	0	0	-1.14092	-0.435479	0.320245	0.0387345	-1.00505	-0.589958	-0.752216	0.0128891	0.431078	1.06834	-0.607228	-1.29492	-0.0325844	-0.32813	0.891709	-1.25983
81	0	0	1	0	0	0	0	0	-1.14092	-0.435479	0.320245	0.0387345	-1.00505	-0.589958	-0.752216	0.0128891	0.431078	1.06834	-0.607228	-1.29492	-0.0325844	-0.32813	0.891709	-1.25983
81	0	0	1	0	0	1	0	0	-1.13967	-0.440482	0.322353	0.0370182	-1.00745	-0.588928	-0.754083	0.0126213	0.431078	1.06834	-0.607228	-1.29492	-0.0325844	-0.32813	0.891709	-1.25983
81	0	0	1	0	0	0	0	0	-1.14092	-0.435479	0.320245	0.0387345	-1.00505	-0.589958	-0.752216	0.0128891	0.431078	1.06834	-0.607228	-1.29492	-0.0325844	-0.32813	0.891709	-1.25983
81	0	0	1	0	0	0	0	0	-1.14092	-0.435479	0.320245	0.0387345	-1.00505	-0.589958	-0.752216	0.0128891	0.431078	1.06834	-0.607228	-1.29492	-0.0325844	-0.32813	0.891709	-1.25983
81	0	0	1	0	0	0	0	0	-1.14092	-0.435479	0.320245	0.0387345	-1.00505	-0.589958	-0.752216	0.0128891	0.431078	1.06834	-0.607228	-1.29492	-0.0325844	-0.32813	0.891709	-1.25983
81	0	0	1	0	0	0	0	0	-1.14092	-0.435479	0.320245	0.0387345	-1.00505	-0.589958	-0.752216	0.0128891	0.431078	1.06834	-0.607228	-1.29492	-0.0325844	-0.32813	0.891709	-1.25983
81	0	0	1	0	0	0	0	0	-1.14092	-0.435479	0.320245	0.0387345	-1.00505	-0.589958	-0.752216	0.0128891	0.431078	1.06834	-0.607228	-1.29492	-0.0325844	-0.32813	0.891709	-1.25983
82	0	0	0	0	0	0	0	1	-0.483804	0.0149603	-0.664761	0.632395	0.0470729	-0.35375	0.495122	-0.611309	-0.884914	-0.50343	0.112326	0.155396	-0.0689843	0.166353	-0.787945	0.32452
82	0	0	0	0	0	0	0	1	-0.483804	0.0149603	-0.664761	0.632395	0.0470729	-0.35375	0.495122	-0.611309	-0.884914	-0.50343	0.112326	0.155396	-0.0689843	0.166353	-0.787945	0.32452
82	0	0	0	0	0	0	0	1	-0.483804	0.0149603	-0.664761	0.632395	0.0470729	-0.35375	0.495122	-0.611309	-0.884914	-0.50343	0.112326	0.155396	-0.0689843	0.166353	-0.787945	0.32452
82	1	0	1	0	0	0	0	0	-1.08275	-0.272978	0.461723	0.221831	-0.972302	0.0534807	-0.949963	0.137317	0.944214	0.851338	-1.22008	-1.29136	-0.0872092	0.0152006	0.86315	-1.27987
82	1	0	1	0	0	0	0	0	-1.08275	-0.272978	0.461723	0.221831	-0.972302	0.0534807	-0.949963	0.137317	0.944214	0.851338	-1.22008	-1.29136	-0.0872092	0.0152006	0.86315	-1.27987
82	0	0	0	1	1	0	0	0	-0.861021	0.57658	-0.294607	0.269819	-0.125997	-0.221852	-0.307079	-0.138803	0.182218	0.0841642	-0.773601	-0.233128	-0.220027	-0.15624	-0.0245326	-0.175372
82	0	0	0	1	0	0	0	0	-0.807287	0.550146	-0.256677	0.300828	-0.172569	-0.238663	-0.317795	-0.093637	0.182219	0.0841641	-0.773603	-0.233129	-0.220027	-0.15624	-0.0245336	-0.175373
82	0	0	1	0	0	0	0	0	-1.09005	-0.278702	0.445604	0.208627	-0.971052	-0.0050897	-0.92929	0.126795	0.944213	0.851338	-1.22008	-1.29136	-0.0872092	0.0152006	0.86315	-1.27987
82	0	0	1	0	0	0	0	0	-1.09005	-0.278702	0.445604	0.208627	-0.971052	-0.0050897	-0.92929	0.126795	0.944213	0.851338	-1.22008	-1.29136	-0.0872092	0.0152006	0.86315	-1.27987
82	0	0	0	0	0	0	0	1	-0.483804	0.0149603	-0.664761	0.632395	0.0470729	-0.35375	0.495122	-0.611309	-0.884914	-0.50343	0.112326	0.155396	-0.0689843	0.166353	-0.787945	0.32452
82	0	0	1	0	0	0	0	0	-1.09005	-0.278702	0.445604	0.208627	-0.971052	-0.0050897	-0.92929	0.126795	0.944213	0.851338	-1.22008	-1.29136	-0.0872092	0.0152006	0.86315	-1.27987
83	0	0	0	0	1	0	0	0	-1.38236	0.171498	-0.582405	-0.420813	0.575912	-0.0500191	0.000532101	-0.797306	-0.617777	0.423126	1.14199	0.26897	-0.186065	-0.305365	0.727417	0.371184
83	0	0	0	0	1	0	0	0	-1.38236	0.171498	-0.582405	-0.420813	0.575912	-0.0500191	0.000532101	-0.797306	-0.617777	0.423126	1.14199	0.26897	-0.186065	-0.305365	0.727417	0.371184
83	0	1	0	0	0	0	0	1	0.0827875	0.0522764	-0.0406311	0.964849	-0.714839	-0.442452	0.414145	-1.1789	-0.635244	-1.00777	0.479058	-0.761692	-1.17796	0.306464	-1.29951	-0.427772
83	0	0	0	0	1	0	0	0	-1.38236	0.171498	-0.582405	-0.420813	0.575912	-0.0500191	0.000532101	-0.797306	-0.617777	0.423126	1.14199	0.26897	-0.186065	-0.305365	0.727417	0.371184
83	0	0	0	0	1	0	0	0	-1.38236	0.171498	-0.582405	-0.420813	0.575912	-0.0500191	0.000532101	-0.797306	-0.617777	0.423126	1.14199	0.26897	-0.186065	-0.305365	0.727417	0.371184
83	0	0	0	0	1	0	0	0	-1.38236	0.171498	-0.582405	-0.420813	0.575912	-0.0500191	0.000532101	-0.797306	-0.617777	0.423126	1.14199	0.26897	-0.186065	-0.305365	0.727417	0.371184
83	0	0	0	0	1	0	0	0	-1.38236	0.171498	-0.582405	-0.420813	0.575912	-0.0500191	0.000532101	-0.797306	-0.617777	0.423126	1.14199	0.26897	-0.186065	-0.305365	0.727417	0.371184
83	0	0	0	1	1	0	0	0	-1.38118	0.176886	-0.582297	-0.416617	0.572635	-0.0504665	-0.00153991	-0.794328	-0.617777	0.423126	1.14199	0.26897	-0.186065	-0.305365	0.727416	0.371184
83	0	0	0	0	1	0	0	0	-1.38236	0.171498	-0.582405	-0.420813	0.575912	-0.0500191	0.000532101	-0.797306	-0.617777	0.423126	1.14199	0.26897	-0.186065	-0.305365	0.727416	0.371184
84	1	0	0	1	0	0	0	0	-0.370262	0.424772	0.262134	0.66346	-0.676464	0.244443	-0.754084	0.386431	1.03931	0.00463572	-1.4936	-0.908442	-0.162826	0.157793	-0.216878	-0.922267
84	1	0	1	1	0	0	0	0	-0.59054	0.215034	0.262877	0.498844	-0.752206	-0.00158998	-0.737373	0.283119	1.00673	0.210001	-1.43442	-1.01195	-0.169209	0.0885353	0.025483	-1.01485
84	0	0	0	1	0	0	0	0	-0.379335	0.417952	0.236839	0.64784	-0.662211	0.175928	-0.71572	0.370494	1.03931	0.00463611	-1.4936	-0.908442	-0.162826	0.157792	-0.216878	-0.922267
84	0	0	0	0	0	1	0	0	-0.407569	-1.37625	0.428742	-0.167883	-1.02139	-0.0541034	-0.721896	-0.25696	0.59196	0.867235	0.0750016	-1.41771	-0.354482	0.239132	0.789223	-1.41708
84	0	0	1	0	0	0	0	0	-1.00207	-0.0575825	0.418424	0.302393	-1.04607	-0.128498	-0.913081	0.218829	0.921139	0.566014	-1.32527	-1.18462	-0.168423	-0.0313573	0.452221	-1.16752
84	0	0	1	0	0	0	0	0	-1.00207	-0.0575825	0.418424	0.302393	-1.04607	-0.128498	-0.913081	0.218829	0.921139	0.566014	-1.32527	-1.18462	-0.168423	-0.0313573	0.452221	-1.16752
84	0	0	0	0	1	0	0	0	-1.40035	0.0892084	-0.58406	-0.484899	0.625962	-0.0431857	0.0321774	-0.842784	-0.672462	0.466284	1.2881	0.277503	-0.149441	-0.31488	0.794671	0.390776
84	0	0	0	1	0	0	0	0	-0.379335	0.417952	0.236839	0.64784	-0.662211	0.175928	-0.71572	0.370494	1.03931	0.00463611	-1.4936	-0.908442	-0.162826	0.157792	-0.216878	-0.922267
84	0	0	0	0	1	0	0	0	-1.40035	0.0892084	-0.58406	-0.484899	0.625962	-0.0431857	0.0321774	-0.842784	-0.672462	0.466284	1.2881	0.277503	-0.149441	-0.31488	0.794671	0.390776
84	0	0	0	1	0	0	0	0	-0.379335	0.417952	0.236839	0.64784	-0.662211	0.175928	-0.71572	0.370494	1.03931	0.00463611	-1.4936	-0.908442	-0.162826	0.157792	-0.216878	-0.922267
85	0	0	1	0	0	0	0	0	-1.10294	-0.288805	0.417151	0.18532	-0.968844	-0.108471	-0.892802	0.108223	0.848535	0.881476	-1.14793	-1.28516	-0.0736648	-0.0467509	0.859487	-1.26886
85	0	0	1	0	0	0	0	0	-1.10294	-0.288805	0.417151	0.18532	-0.968844	-0.108471	-0.892802	0.108223	0.848535	0.881476	-1.14793	-1.28516	-0.0736648	-0.0467509	0.859487	-1.26886
85	0	0	1	0	0	0	0	0	-1.10294	-0.288805	0.417151	0.18532	-0.968844	-0.108471	-0.892802	0.108223	0.848535	0.881476	-1.14793	-1.28516	-0.0736648	-0.0467509	0.859487	-1.26886
85	0	0	1	0	0	0	0	0	-1.10294	-0.288805	0.417151	0.18532	-0.968844	-0.108471	-0.892802	0.108223	0.848535	0.881476	-1.14793	-1.28516	-0.0736648	-0.0467509	0.859487	-1.26886
85	1	0	1	0	0	0	0	0	-1.09618	-0.283504	0.432078	0.197547	-0.970002	-0.0542332	-0.911945	0.117966	0.848535	0.881475	-1.14793	-1.28516	-0.0736648	-0.0467509	0.859487	-1.26886
85	1	0	1	0	0	0	0	0	-1.09618	-0.283504	0.432078	0.197547	-0.970002	-0.0542332	-0.911945	0.117966	0.848535	0.881475	-1.14793	-1.28516	-0.0736648	-0.0467509	0.859487	-1.26886
85	0	0	0	0	1	0	0	0	-1.40035	0.0892084	-0.58406	-0.484899	0.625962	-0.0431857	0.0321774	-0.842784	-0.672462	0.466284	1.2881	0.277503	-0.149441	-0.31488	0.794671	0.390776
86	0	0	0	0	1	0	0	0	-1.32739	0.422839	-0.57735	-0.22507	0.423041	-0.0708907	-0.0961239	-0.658399	-0.0794215	0.264955	0.016904	-0.0938559	-0.278682	-0.216379	0.387587	-0.0234716
86	0	0	0	1	1	0	0	0	-0.983879	0.433627	-0.186488	0.155565	-0.183447	-0.0950537	-0.402971	-0.171506	0.273497	0.212204	-0.609916	-0.416787	-0.286548	-0.147772	0.213702	-0.363749
86	0	0	0	0	0	0	0	1	-0.483804	0.0149603	-0.664761	0.632395	0.0470729	-0.35375	0.495122	-0.611309	-0.884914	-0.50343	0.112326	0.155396	-0.0689843	0.166353	-0.787945	0.32452
86	0	0	1	1	0	0	0	0	-0.799532	0.535911	0.00379173	0.413257	-0.535025	-0.114636	-0.58893	0.11583	0.50801	0.185556	-1.04351	-0.635162	-0.284835	-0.105264	0.110952	-0.587342
86	1	0	1	1	0	0	0	0	-0.797136	0.536986	0.0168728	0.420469	-0.547124	-0.0932109	-0.603187	0.125418	0.50801	0.185556	-1.04351	-0.635162	-0.284835	-0.105264	0.110952	-0.587343
86	0	0	0	0	1	0	0	0	-1.32739	0.422839	-0.57735	-0.22507	0.423041	-0.0708907	-0.0961239	-0.658399	-0.0794215	0.264955	0.016904	-0.0938559	-0.278682	-0.216379	0.387587	-0.0234716
86	0	0	0	1	0	0	0	0	-0.799165	0.535973	0.000413944	0.411964	-0.530068	-0.115987	-0.585218	0.113192	0.50801	0.185556	-1.04351	-0.635162	-0.284835	-0.105264	0.110952	-0.587342
86	0	0	0	1	0	0	0	0	-0.799165	0.535973	0.000413944	0.411964	-0.530068	-0.115987	-0.585218	0.113192	0.50801	0.185556	-1.04351	-0.635162	-0.284835	-0.105264	0.110952	-0.587342
86	0	0	0	1	1	0	0	0	-0.98388	0.433627	-0.186488	0.155565	-0.183447	-0.0950537	-0.402971	-0.171506	0.273497	0.212204	-0.609916	-0.416787	-0.286548	-0.147772	0.213702	-0.363749
87	0	0	1	0	0	0	0	0	-1.16549	-0.33782	0.279108	0.0722391	-0.958132	-0.61005	-0.715771	0.0181161	0.391255	1.02551	-0.644544	-1.25437	-0.00739928	-0.354484	0.841982	-1.21264
87	0	0	1	0	0	0	0	0	-1.16549	-0.33782	0.279108	0.0722391	-0.958132	-0.61005	-0.715771	0.0181161	0.391255	1.02551	-0.644544	-1.25437	-0.00739928	-0.354484	0.841982	-1.21264
87	0	0	1	0	0	0	0	0	-1.16549	-0.33782	0.279108	0.0722391	-0.958132	-0.61005	-0.715771	0.0181161	0.391255	1.02551	-0.644544	-1.25437	-0.00739928	-0.354484	0.841982	-1.21264
87	0	0	1	0	0	0	0	0	-1.16549	-0.33782	0.279108	0.0722391	-0.958132	-0.61005	-0.715771	0.0181161	0.391255	1.02551	-0.644544	-1.25437	-0.00739928	-0.354484	0.841982	-1.21264
87	0	0	1	0	0	0	0	0	-1.16549	-0.33782	0.279108	0.0722391	-0.958132	-0.61005	-0.715771	0.0181161	0.391255	1.02551	-0.644544	-1.25437	-0.00739928	-0.354484	0.841982	-1.21264
87	0	0	1	0	0	0	0	0	-1.16549	-0.33782	0.279108	0.0722391	-0.958132	-0.61005	-0.715771	0.0181161	0.391255	1.02551	-0.644544	-1.25437	-0.00739928	-0.354484	0.841982	-1.21264
88	0	0	1	0	0	0	0	0	-1.10548	-0.234915	0.330266	0.156753	-0.990422	-0.43322	-0.788225	0.0918194	0.586051	0.882843	-0.962318	-1.24559	-0.0729614	-0.25283	0.727342	-1.20983
88	0	0	0	1	0	0	0	0	-0.469508	0.406895	0.187285	0.594362	-0.684493	-0.0520928	-0.622462	0.336698	0.7762	0.206332	-1.35123	-0.942571	-0.110379	-0.010979	-0.0794341	-0.908599
88	0	0	1	0	0	0	0	0	-1.10548	-0.234915	0.330266	0.156753	-0.990422	-0.43322	-0.788225	0.0918194	0.586051	0.882843	-0.962318	-1.24559	-0.0729614	-0.25283	0.727342	-1.20983
88	0	0	0	1	0	0	0	0	-0.469508	0.406895	0.187285	0.594362	-0.684493	-0.0520928	-0.622462	0.336698	0.7762	0.206332	-1.35123	-0.942571	-0.110379	-0.010979	-0.0794341	-0.908599
88	1	0	1	1	0	0	0	0	-0.905973	-0.0558498	0.251411	0.271299	-0.862287	-0.387748	-0.689892	0.142027	0.655973	0.657188	-1.09316	-1.14492	-0.0877905	-0.170046	0.457892	-1.11017
88	0	0	0	1	0	0	0	0	-0.469508	0.406895	0.187285	0.594362	-0.684493	-0.0520928	-0.622462	0.336698	0.7762	0.206332	-1.35123	-0.942571	-0.110379	-0.010979	-0.0794341	-0.908599
88	0	0	1	0	0	0	0	0	-1.10548	-0.234915	0.330266	0.156753	-0.990422	-0.43322	-0.788225	0.0918194	0.586051	0.882843	-0.962318	-1.24559	-0.0729614	-0.25283	0.727342	-1.20983
88	0	0	1	0	0	0	0	0	-1.10548	-0.234915	0.330266	0.156753	-0.990422	-0.43322	-0.788225	0.0918194	0.586051	0.882843	-0.962318	-1.24559	-0.0729614	-0.25283	0.727342	-1.20983
88	0	0	1	0	0	0	0	0	-1.10548	-0.234915	0.330266	0.156753	-0.990422	-0.43322	-0.788225	0.0918194	0.586051	0.882843	-0.962318	-1.24559	-0.0729614	-0.25283	0.727342	-1.20983
88	0	0	1	0	0	0	0	0	-1.10548	-0.234915	0.330266	0.156753	-0.990422	-0.43322	-0.788225	0.0918194	0.586051	0.882843	-0.962318	-1.24559	-0.0729614	-0.25283	0.727342	-1.20983
88	0	0	1	0	0	0	0	0	-1.10548	-0.234915	0.330266	0.156753	-0.990422	-0.43322	-0.788225	0.0918194	0.586051	0.882843	-0.962318	-1.24559	-0.0729614	-0.25283	0.727342	-1.20983
89	0	0	1	0	0	0	0	0	-1.16549	-0.33782	0.279108	0.0722391	-0.958132	-0.61005	-0.715771	0.0181161	0.391255	1.02551	-0.644544	-1.25437	-0.00739928	-0.354484	0.841982	-1.21264
89	0	0	1	0	0	0	0	0	-1.16549	-0.33782	0.279108	0.0722391	-0.958132	-0.61005	-0.715771	0.0181161	0.391255	1.02551	-0.644544	-1.25437	-0.00739928	-0.354484	0.841982	-1.21264
89	0	0	0	1	0	0	0	0	-0.416581	0.357944	0.0191079	0.526298	-0.511198	-0.360896	-0.395714	0.234768	0.447988	0.0555692	-1.25358	-0.673023	0.0104949	-0.0733524	-0.401864	-0.614192
89	0	0	0	1	0	0	0	0	-0.416581	0.357944	0.0191079	0.526298	-0.511198	-0.360896	-0.395714	0.234768	0.447988	0.0555692	-1.25358	-0.673023	0.0104949	-0.0733524	-0.401864	-0.614192
89	0	0	1	0	0	0	0	0	-1.16549	-0.33782	0.279108	0.0722391	-0.958132	-0.61005	-0.715771	0.0181161	0.391255	1.02551	-0.644544	-1.25437	-0.00739928	-0.354484	0.841982	-1.21264
89	0	0	1	0	0	0	0	0	-1.16549	-0.33782	0.279108	0.0722391	-0.958132	-0.61005	-0.715771	0.0181161	0.391255	1.02551	-0.644544	-1.25437	-0.00739928	-0.354484	0.841982	-1.21264
89	0	0	0	1	0	0	0	0	-0.416581	0.357944	0.0191079	0.526298	-0.511198	-0.360896	-0.395714	0.234768	0.447988	0.0555692	-1.25358	-0.673023	0.0104949	-0.0733524	-0.401864	-0.614192
89	0	0	0	0	1	0	0	0	-1.40035	0.0892084	-0.58406	-0.484899	0.625962	-0.0431857	0.0321774	-0.842784	-0.672462	0.466284	1.2881	0.277503	-0.149441	-0.31488	0.794671	0.390776
89	0	0	0	0	1	0	0	0	-1.40035	0.0892084	-0.58406	-0.484899	0.625962	-0.0431857	0.0321774	-0.842784	-0.672462	0.466284	1.2881	0.277503	-0.149441	-0.31488	0.794671	0.390776
89	0	0	0	1	0	0	0	0	-0.416581	0.357944	0.0191079	0.526298	-0.511198	-0.360896	-0.395714	0.234768	0.447988	0.0555692	-1.25358	-0.673023	0.0104949	-0.0733524	-0.401864	-0.614192
90	0	0	0	1	1	0	0	0	-0.719369	0.506896	-0.194619	0.351564	-0.248769	-0.266168	-0.335329	-0.0197379	0.275551	0.0741222	-0.979566	-0.404897	-0.140418	-0.127607	-0.167267	-0.34592
90	0	0	0	1	0	0	0	0	-0.671583	0.483388	-0.160888	0.379141	-0.290186	-0.281118	-0.344859	0.0204282	0.275551	0.0741222	-0.979566	-0.404897	-0.140418	-0.127606	-0.167267	-0.34592
90	0	0	0	1	0	0	0	0	-0.671583	0.483388	-0.160888	0.379141	-0.290186	-0.281118	-0.344859	0.0204282	0.275551	0.0741222	-0.979566	-0.404897	-0.140418	-0.127606	-0.167267	-0.34592
90	0	0	0	1	0	0	0	0	-0.671583	0.483388	-0.160888	0.379141	-0.290186	-0.281118	-0.344859	0.0204282	0.275551	0.0741222	-0.979566	-0.404897	-0.140418	-0.127606	-0.167267	-0.34592
90	0	0	0	1	1	0	0	0	-0.719369	0.506896	-0.194619	0.351564	-0.248769	-0.266168	-0.335329	-0.0197379	0.275551	0.0741222	-0.979566	-0.404897	-0.140418	-0.127607	-0.167267	-0.34592
90	0	0	0	1	0	0	0	0	-0.671583	0.483388	-0.160888	0.379141	-0.290186	-0.281118	-0.344859	0.0204282	0.275551	0.0741222	-0.979566	-0.404897	-0.140418	-0.127606	-0.167267	-0.34592
91	0	0	0	1	0	0	0	0	-0.626329	0.435906	-0.0234305	0.442186	-0.521725	-0.370029	-0.452081	0.153908	0.365547	0.187816	-1.01915	-0.648768	-0.128275	-0.173159	-0.0844244	-0.58484
91	0	0	0	1	1	0	0	0	-0.914041	0.3239	-0.234244	0.107326	-0.100748	-0.248484	-0.276877	-0.211339	0.0579535	0.251735	-0.349674	-0.346833	-0.15926	-0.213905	0.163012	-0.27383
91	0	0	0	1	0	0	0	0	-0.626329	0.435906	-0.0234305	0.442186	-0.521725	-0.370029	-0.452081	0.153908	0.365547	0.187816	-1.01915	-0.648768	-0.128275	-0.173159	-0.0844244	-0.58484
91	0	0	0	1	0	0	0	0	-0.626329	0.435906	-0.0234305	0.442186	-0.521725	-0.370029	-0.452081	0.153908	0.365547	0.187816	-1.01915	-0.648768	-0.128275	-0.173159	-0.0844244	-0.58484
91	0	0	0	0	1	0	0	0	-1.3642	0.254526	-0.580735	-0.356151	0.525413	-0.0569138	-0.0313973	-0.751419	-0.400384	0.350005	0.65568	0.112032	-0.202457	-0.276242	0.548991	0.206322
91	0	0	1	1	0	0	0	0	-0.70478	0.325411	0.0208302	0.38917	-0.586498	-0.405308	-0.49132	0.135101	0.395829	0.274401	-1.02544	-0.732577	-0.13877	-0.202479	0.00231095	-0.671892
91	0	0	1	0	0	0	0	0	-1.04417	0.0530341	0.285101	0.261168	-1.08634	-0.628666	-0.796191	0.196127	0.49841	0.534666	-1.08366	-1.01798	-0.157146	-0.28369	0.272216	-0.970063
91	0	0	0	1	0	0	0	0	-0.626329	0.435906	-0.0234305	0.442186	-0.521725	-0.370029	-0.452081	0.153908	0.365547	0.187816	-1.01915	-0.648768	-0.128275	-0.173159	-0.0844244	-0.58484
91	0	0	0	0	1	0	0	0	-1.3642	0.254526	-0.580735	-0.356151	0.525413	-0.0569138	-0.0313973	-0.751419	-0.400384	0.350005	0.65568	0.112032	-0.202457	-0.276242	0.548991	0.206322
91	0	0	0	0	1	0	0	0	-1.3642	0.254526	-0.580735	-0.356151	0.525413	-0.0569138	-0.0313973	-0.751419	-0.400384	0.350005	0.65568	0.112032	-0.202457	-0.276242	0.548991	0.206322
92	1	0	0	0	1	0	0	0	-1.3651	0.151889	-0.552915	-0.320471	0.618213	0.173164	-0.0353888	-0.831625	-0.513808	0.348327	0.974741	0.29622	-0.184514	-0.127456	0.713127	0.362725
92	0	0	0	0	1	0	0	0	-1.36707	0.151243	-0.568239	-0.328196	0.619178	0.141469	-0.0116277	-0.839091	-0.513808	0.348327	0.974741	0.29622	-0.184514	-0.127456	0.713127	0.362725
92	0	0	0	0	1	0	0	0	-1.36707	0.151243	-0.568239	-0.328196	0.619178	0.141469	-0.0116277	-0.839091	-0.513808	0.348327	0.974741	0.29622	-0.184514	-0.127456	0.713127	0.362725
92	0	0	0	0	1	0	0	0	-1.36707	0.151243	-0.568239	-0.328196	0.619178	0.141469	-0.0116277	-0.839091	-0.513808	0.348327	0.974741	0.29622	-0.184514	-0.127456	0.713127	0.362725
92	0	0	0	0	1	0	0	0	-1.36707	0.151243	-0.568239	-0.328196	0.619178	0.141469	-0.0116277	-0.839091	-0.513808	0.348327	0.974741	0.29622	-0.184514	-0.127456	0.713127	0.362725
92	0	0	0	0	1	0	0	0	-1.36707	0.151243	-0.568239	-0.328196	0.619178	0.141469	-0.0116277	-0.839091	-0.513808	0.348327	0.974741	0.29622	-0.184514	-0.127456	0.713127	0.362725
92	0	0	0	0	1	0	0	1	-1.36654	0.15326	-0.572841	-0.325159	0.619259	0.137424	-0.00518673	-0.841478	-0.513809	0.348327	0.974742	0.29622	-0.184514	-0.127456	0.713127	0.362725
93	0	0	1	0	0	0	0	0	-1.2093	-0.275539	0.217827	-0.00375466	-0.889141	-0.584555	-0.700639	-0.0680809	0.342351	0.99578	-0.406958	-1.21817	-0.149612	-0.378022	0.855288	-1.17228
93	0	0	0	0	0	0	1	0	-0.792017	-0.78708	-0.45208	0.099814	0.834938	-0.0450577	0.190185	0.440803	-0.401694	0.810187	-1.1001	0.413144	1.78807	0.0678579	0.844876	0.379048
93	0	0	1	0	1	0	0	0	-1.21401	-0.26884	0.211235	-0.0119292	-0.88172	-0.581813	-0.699011	-0.077353	0.342351	0.99578	-0.406958	-1.21817	-0.149612	-0.378022	0.855288	-1.17228
93	0	0	1	0	0	0	0	0	-1.2093	-0.275539	0.217827	-0.00375466	-0.889141	-0.584555	-0.700639	-0.0680809	0.342351	0.99578	-0.406958	-1.21817	-0.149612	-0.378022	0.855288	-1.17228
93	0	0	1	0	0	0	0	0	-1.2093	-0.275539	0.217827	-0.00375466	-0.889141	-0.584555	-0.700639	-0.0680809	0.342351	0.99578	-0.406958	-1.21817	-0.149612	-0.378022	0.855288	-1.17228
93	0	0	1	0	0	0	0	0	-1.2093	-0.275539	0.217827	-0.00375466	-0.889141	-0.584555	-0.700639	-0.0680809	0.342351	0.99578	-0.406958	-1.21817	-0.149612	-0.378022	0.855288	-1.17228
93	0	0	1	0	0	0	0	0	-1.2093	-0.275539	0.217827	-0.00375466	-0.889141	-0.584555	-0.700639	-0.0680809	0.342351	0.99578	-0.406958	-1.21817	-0.149612	-0.378022	0.855288	-1.17228
93	0	0	1	0	0	0	0	0	-1.2093	-0.275539	0.217827	-0.00375466	-0.889141	-0.584555	-0.700639	-0.0680809	0.342351	0.99578	-0.406958	-1.21817	-0.149612	-0.378022	0.855288	-1.17228
93	0	0	1	0	0	0	0	0	-1.2093	-0.275539	0.217827	-0.00375466	-0.889141	-0.584555	-0.700639	-0.0680809	0.342351	0.99578	-0.406958	-1.21817	-0.149612	-0.378022	0.855288	-1.17228
93	0	0	0	0	0	1	0	0	-0.407569	-1.37625	0.428742	-0.167883	-1.02139	-0.0541034	-0.721896	-0.25696	0.59196	0.867235	0.0750016	-1.41771	-0.354482	0.239132	0.789223	-1.41708
94	0	0	0	1	0	0	0	0	-0.416581	0.357944	0.0191079	0.526298	-0.511198	-0.360896	-0.395714	0.234768	0.447988	0.0555692	-1.25358	-0.673023	0.010495	-0.0733525	-0.401864	-0.614192
94	0	0	1	0	0	0	0	0	-1.16549	-0.33782	0.279108	0.0722391	-0.958132	-0.61005	-0.715771	0.0181161	0.391255	1.02551	-0.644544	-1.25437	-0.00739928	-0.354484	0.841982	-1.21264
94	0	0	1	0	0	0	0	0	-1.16549	-0.33782	0.279108	0.0722391	-0.958132	-0.61005	-0.715771	0.0181161	0.391255	1.02551	-0.644544	-1.25437	-0.00739928	-0.354484	0.841982	-1.21264
94	0	0	0	0	0	0	0	1	-0.483804	0.0149603	-0.664761	0.632395	0.0470729	-0.35375	0.495122	-0.611309	-0.884914	-0.50343	0.112326	0.155396	-0.0689843	0.166353	-0.787945	0.32452
94	0	0	0	1	0	0	0	0	-0.416581	0.357944	0.0191079	0.526298	-0.511198	-0.360896	-0.395714	0.234768	0.447988	0.0555692	-1.25358	-0.673023	0.010495	-0.0733525	-0.401864	-0.614192
94	0	0	0	1	0	0	0	0	-0.416581	0.357944	0.0191079	0.526298	-0.511198	-0.360896	-0.395714	0.234768	0.447988	0.0555692	-1.25358	-0.673023	0.010495	-0.0733525	-0.401864	-0.614192
94	0	0	1	0	0	0	0	0	-1.16549	-0.33782	0.279108	0.0722391	-0.958132	-0.61005	-0.715771	0.0181161	0.391255	1.02551	-0.644544	-1.25437	-0.00739928	-0.354484	0.841982	-1.21264
94	0	0	1	0	0	0	0	0	-1.16549	-0.33782	0.279108	0.0722391	-0.958132	-0.61005	-0.715771	0.0181161	0.391255	1.02551	-0.644544	-1.25437	-0.00739928	-0.354484	0.841982	-1.21264
95	0	0	1	0	0	0	0	0	-1.16549	-0.33782	0.279108	0.0722391	-0.958132	-0.61005	-0.715771	0.0181161	0.391255	1.02551	-0.644544	-1.25437	-0.00739949	-0.354484	0.841981	-1.21264
95	0	0	1	0	0	0	0	0	-1.16549	-0.33782	0.279108	0.0722391	-0.958132	-0.61005	-0.715771	0.0181161	0.391255	1.02551	-0.644544	-1.25437	-0.00739949	-0.354484	0.841981	-1.21264
95	0	0	1	0	0	0	0	0	-1.16549	-0.33782	0.279108	0.0722391	-0.958132	-0.61005	-0.715771	0.0181161	0.391255	1.02551	-0.644544	-1.25437	-0.00739949	-0.354484	0.841981	-1.21264
95	0	0	1	0	0	0	0	0	-1.16549	-0.33782	0.279108	0.0722391	-0.958132	-0.61005	-0.715771	0.0181161	0.391255	1.02551	-0.644544	-1.25437	-0.00739949	-0.354484	0.841981	-1.21264
95	0	0	1	0	0	0	0	0	-1.16549	-0.33782	0.279108	0.0722391	-0.958132	-0.61005	-0.715771	0.0181161	0.391255	1.02551	-0.644544	-1.25437	-0.00739949	-0.354484	0.841981	-1.21264
95	0	0	1	0	0	0	0	0	-1.16549	-0.33782	0.279108	0.0722391	-0.958132	-0.61005	-0.715771	0.0181161	0.391255	1.02551	-0.644544	-1.25437	-0.00739949	-0.354484	0.841981	-1.21264
95	0	0	1	0	0	0	0	0	-1.16549	-0.33782	0.279108	0.0722391	-0.958132	-0.61005	-0.715771	0.0181161	0.391255	1.02551	-0.644544	-1.25437	-0.00739949	-0.354484	0.841981	-1.21264
95	0	0	1	0	0	0	0	0	-1.16549	-0.33782	0.279108	0.0722391	-0.958132	-0.61005	-0.715771	0.0181161	0.391255	1.02551	-0.644544	-1.25437	-0.00739949	-0.354484	0.841981	-1.21264
95	0	0	1	0	0	0	0	0	-1.16549	-0.33782	0.279108	0.0722391	-0.958132	-0.61005	-0.715771	0.0181161	0.391255	1.02551	-0.644544	-1.25437	-0.00739949	-0.354484	0.841981	-1.21264
96	0	0	0	0	1	0	0	0	-1.40035	0.0892084	-0.58406	-0.484899	0.625962	-0.0431857	0.0321774	-0.842784	-0.672462	0.466284	1.2881	0.277503	-0.149441	-0.31488	0.794671	0.390776
96	0	0	0	0	1	0	0	0	-1.40035	0.0892084	-0.58406	-0.484899	0.625962	-0.0431857	0.0321774	-0.842784	-0.672462	0.466284	1.2881	0.277503	-0.149441	-0.31488	0.794671	0.390776
96	0	0	0	0	1	0	0	0	-1.40035	0.0892084	-0.58406	-0.484899	0.625962	-0.0431857	0.0321774	-0.842784	-0.672462	0.466284	1.2881	0.277503	-0.149441	-0.31488	0.794671	0.390776
96	0	0	0	0	1	0	0	0	-1.40035	0.0892084	-0.58406	-0.484899	0.625962	-0.0431857	0.0321774	-0.842784	-0.672462	0.466284	1.2881	0.277503	-0.149441	-0.31488	0.794671	0.390776
96	0	0	0	0	1	0	0	0	-1.40035	0.0892084	-0.58406	-0.484899	0.625962	-0.0431857	0.0321774	-0.842784	-0.672462	0.466284	1.2881	0.277503	-0.149441	-0.31488	0.794671	0.390776
96	0	0	0	0	1	0	0	0	-1.40035	0.0892084	-0.58406	-0.484899	0.625962	-0.0431857	0.0321774	-0.842784	-0.672462	0.466284	1.2881	0.277503	-0.149441	-0.31488	0.794671	0.390776
96	0	1	0	0	0	0	0	1	0.0827875	0.0522764	-0.0406311	0.964849	-0.714839	-0.442452	0.414145	-1.1789	-0.635244	-1.00777	0.479058	-0.761692	-1.17796	0.306464	-1.29951	-0.427772
97	0	0	0	1	0	0	0	0	-0.416581	0.357944	0.0191079	0.526298	-0.511198	-0.360896	-0.395714	0.234768	0.447988	0.0555692	-1.25358	-0.673023	0.0104949	-0.0733525	-0.401864	-0.614192
97	0	0	0	1	0	0	0	0	-0.416581	0.357944	0.0191079	0.526298	-0.511198	-0.360896	-0.395714	0.234768	0.447988	0.0555692	-1.25358	-0.673023	0.0104949	-0.0733525	-0.401864	-0.614192
97	0	0	0	1	0	0	0	0	-0.416581	0.357944	0.0191079	0.526298	-0.511198	-0.360896	-0.395714	0.234768	0.447988	0.0555692	-1.25358	-0.673023	0.0104949	-0.0733525	-0.401864	-0.614192
97	0	0	0	1	0	0	0	0	-0.416581	0.357944	0.0191079	0.526298	-0.511198	-0.360896	-0.395714	0.234768	0.447988	0.0555692	-1.25358	-0.673023	0.0104949	-0.0733525	-0.401864	-0.614192
97	0	0	0	1	0	0	0	0	-0.416581	0.357944	0.0191079	0.526298	-0.511198	-0.360896	-0.395714	0.234768	0.447988	0.0555692	-1.25358	-0.673023	0.0104949	-0.0733525	-0.401864	-0.614192
97	0	0	0	1	0	0	0	0	-0.416581	0.357944	0.0191079	0.526298	-0.511198	-0.360896	-0.395714	0.234768	0.447988	0.0555692	-1.25358	-0.673023	0.0104949	-0.0733525	-0.401864	-0.614192
97	0	0	0	1	0	0	0	0	-0.416581	0.357944	0.0191079	0.526298	-0.511198	-0.360896	-0.395714	0.234768	0.447988	0.0555692	-1.25358	-0.673023	0.0104949	-0.0733525	-0.401864	-0.614192
97	0	0	0	1	0	0	0	0	-0.416581	0.357944	0.0191079	0.526298	-0.511198	-0.360896	-0.395714	0.234768	0.447988	0.0555692	-1.25358	-0.673023	0.0104949	-0.0733525	-0.401864	-0.614192
97	0	0	0	1	0	0	0	0	-0.416581	0.357944	0.0191079	0.526298	-0.511198	-0.360896	-0.395714	0.234768	0.447988	0.0555692	-1.25358	-0.673023	0.0104949	-0.0733525	-0.401864	-0.614192
97	0	0	0	1	0	0	0	0	-0.416581	0.357944	0.0191079	0.526298	-0.511198	-0.360896	-0.395714	0.234768	0.447988	0.0555692	-1.25358	-0.673023	0.0104949	-0.0733525	-0.401864	-0.614192
98	0	0	0	0	1	0	0	0	-1.33803	0.051483	-0.740017	-0.307041	0.838846	0.0129873	0.266388	-0.773179	-0.854634	0.29412	0.927328	0.551793	0.243118	-0.158219	0.559352	0.678688
98	0	0	0	0	0	0	1	1	-0.849816	-0.0740803	-0.887726	0.313489	0.760778	-0.0775798	0.634061	-0.505564	-0.946317	-0.0285814	0.451238	0.606731	0.391868	0.0232936	0.0450046	0.752886
98	0	0	0	0	0	0	0	1	-0.739184	-0.0190017	-0.878623	0.484016	0.612943	-0.129404	0.690468	-0.581225	-0.962827	-0.0941882	0.375738	0.609355	0.400895	0.0559714	-0.0576628	0.760122
98	0	0	0	0	1	0	1	1	-1.10499	0.001702	-0.751315	-0.0528254	0.704678	-0.0597335	0.361307	-0.662191	-0.900729	0.139576	0.719004	0.584118	0.308679	-0.0781739	0.319868	0.720865
98	0	0	0	0	1	0	1	0	-1.24315	-0.00119912	-0.766673	-0.208891	0.844824	0.00324366	0.325567	-0.67312	-0.871435	0.249642	0.845383	0.569889	0.281925	-0.129313	0.488855	0.69904
98	0	0	0	0	1	0	0	0	-1.33803	0.051483	-0.740017	-0.307041	0.838846	0.0129873	0.266388	-0.773179	-0.854634	0.29412	0.927328	0.551793	0.243118	-0.158219	0.559352	0.678688
98	0	0	0	0	0	0	0	1	-0.739184	-0.0190017	-0.878623	0.484016	0.612943	-0.129404	0.690468	-0.581225	-0.962827	-0.0941882	0.375738	0.609355	0.400895	0.0559714	-0.0576628	0.760122
98	0	0	0	0	1	0	0	0	-1.33803	0.051483	-0.740017	-0.307041	0.838846	0.0129873	0.266388	-0.773179	-0.854634	0.29412	0.927328	0.551793	0.243118	-0.158219	0.559352	0.678688
98	0	0	0	0	1	0	0	0	-1.33803	0.051483	-0.740017	-0.307041	0.838846	0.0129873	0.266388	-0.773179	-0.854634	0.29412	0.927328	0.551793	0.243118	-0.158219	0.559352	0.678688
98	0	1	0	0	1	0	1	1	-1.10042	0.00367674	-0.749717	-0.046753	0.697025	-0.062406	0.362	-0.665673	-0.90073	0.139574	0.719002	0.584118	0.308679	-0.0781729	0.319865	0.720865
98	0	0	0	0	1	0	0	0	-1.33803	0.051483	-0.740017	-0.307041	0.838846	0.0129873	0.266388	-0.773179	-0.854634	0.29412	0.927328	0.551793	0.243118	-0.158219	0.559352	0.678688
99	0	0	0	0	1	0	0	0	-1.40035	0.0892084	-0.58406	-0.484899	0.625962	-0.0431857	0.0321774	-0.842784	-0.672462	0.466284	1.2881	0.277503	-0.149441	-0.31488	0.794671	0.390776
99	0	0	0	0	1	0	0	0	-1.40035	0.0892084	-0.58406	-0.484899	0.625962	-0.0431857	0.0321774	-0.842784	-0.672462	0.466284	1.2881	0.277503	-0.149441	-0.31488	0.794671	0.390776
99	0	0	0	0	1	0	0	0	-1.40035	0.0892084	-0.58406	-0.484899	0.625962	-0.0431857	0.0321774	-0.842784	-0.672462	0.466284	1.2881	0.277503	-0.149441	-0.31488	0.794671	0.390776
99	0	0	0	0	1	0	0	0	-1.40035	0.0892084	-0.58406	-0.484899	0.625962	-0.0431857	0.0321774	-0.842784	-0.672462	0.466284	1.2881	0.277503	-0.149441	-0.31488	0.794671	0.390776
99	0	0	0	0	1	0	0	0	-1.40035	0.0892084	-0.58406	-0.484899	0.625962	-0.0431857	0.0321774	-0.842784	-0.672462	0.466284	1.2881	0.277503	-0.149441	-0.31488	0.794671	0.390776
99	0	0	0	0	1	0	0	0	-1.40035	0.0892084	-0.58406	-0.484899	0.625962	-0.0431857	0.0321774	-0.842784	-0.672462	0.466284	1.2881	0.277503	-0.149441	-0.31488	0.794671	0.390776
99	0	0	0	0	1	0	0	0	-1.40035	0.0892084	-0.58406	-0.484899	0.625962	-0.0431857	0.0321774	-0.842784	-0.672462	0.466284	1.2881	0.277503	-0.149441	-0.31488	0.794671	0.390776
99	0	0	0	0	0	0	1	0	-0.792017	-0.78708	-0.45208	0.099814	0.834938	-0.0450577	0.190185	0.440803	-0.401694	0.810187	-1.1001	0.413144	1.78807	0.0678579	0.844876	0.379048
99	0	0	0	0	1	0	0	0	-1.40035	0.0892084	-0.58406	-0.484899	0.625962	-0.0431857	0.0321774	-0.842784	-0.672462	0.466284	1.2881	0.277503	-0.149441	-0.31488	0.794671	0.390776
99	0	0	0	0	1	0	0	0	-1.40035	0.0892084	-0.58406	-0.484899	0.625962	-0.0431857	0.0321774	-0.842784	-0.672462	0.466284	1.2881	0.277503	-0.149441	-0.31488	0.794671	0.390776
99	1	0	0	0	0	0	0	0	-0.494236	-0.322422	0.44318	0.500236	0.00691186	1.21652	-1.00976	0.158264	1.56999	0.307788	-1.55394	-0.742032	0.377685	0.735567	0.677598	-1.05065
100	0	0	0	0	1	0	0	0	-1.40035	0.0892084	-0.58406	-0.484899	0.625962	-0.0431857	0.0321774	-0.842784	-0.672462	0.466284	1.2881	0.277503	-0.149441	-0.31488	0.794671	0.390776
100	0	0	0	0	1	0	0	0	-1.40035	0.0892084	-0.58406	-0.484899	0.625962	-0.0431857	0.0321774	-0.842784	-0.672462	0.466284	1.2881	0.277503	-0.149441	-0.31488	0.794671	0.390776
100	0	0	0	0	1	0	0	0	-1.40035	0.0892084	-0.58406	-0.484899	0.625962	-0.0431857	0.0321774	-0.842784	-0.672462	0.466284	1.2881	0.277503	-0.149441	-0.31488	0.794671	0.390776
100	0	0	0	0	1	0	0	0	-1.40035	0.0892084	-0.58406	-0.484899	0.625962	-0.0431857	0.0321774	-0.842784	-0.672462	0.466284	1.2881	0.277503	-0.149441	-0.31488	0.794671	0.390776
100	0	0	1	0	0	0	0	0	-1.16549	-0.33782	0.279108	0.0722391	-0.958132	-0.61005	-0.715771	0.0181161	0.391255	1.02551	-0.644544	-1.25437	-0.00739928	-0.354484	0.841982	-1.21264
100	0	0	1	0	0	0	0	0	-1.16549	-0.33782	0.279108	0.0722391	-0.958132	-0.61005	-0.715771	0.0181161	0.391255	1.02551	-0.644544	-1.25437	-0.00739928	-0.354484	0.841982	-1.21264
101	0	0	0	0	1	0	0	0	-1.40035	0.0892084	-0.58406	-0.484899	0.625962	-0.0431857	0.0321774	-0.842784	-0.672462	0.466284	1.2881	0.277503	-0.149441	-0.31488	0.794671	0.390776
101	0	0	0	0	1	0	0	0	-1.40035	0.0892084	-0.58406	-0.484899	0.625962	-0.0431857	0.0321774	-0.842784	-0.672462	0.466284	1.2881	0.277503	-0.149441	-0.31488	0.794671	0.390776
101	0	0	0	0	1	0	0	0	-1.40035	0.0892084	-0.58406	-0.484899	0.625962	-0.0431857	0.0321774	-0.842784	-0.672462	0.466284	1.2881	0.277503	-0.149441	-0.31488	0.794671	0.390776
101	0	0	0	0	1	0	0	0	-1.40035	0.0892084	-0.58406	-0.484899	0.625962	-0.0431857	0.0321774	-0.842784	-0.672462	0.466284	1.2881	0.277503	-0.149441	-0.31488	0.794671	0.390776
101	0	0	0	0	1	0	0	0	-1.40035	0.0892084	-0.58406	-0.484899	0.625962	-0.0431857	0.0321774	-0.842784	-0.672462	0.466284	1.2881	0.277503	-0.149441	-0.31488	0.794671	0.390776
101	0	0	0	0	1	0	0	0	-1.40035	0.0892084	-0.58406	-0.484899	0.625962	-0.0431857	0.0321774	-0.842784	-0.672462	0.466284	1.2881	0.277503	-0.149441	-0.31488	0.794671	0.390776
101	0	0	0	1	0	0	0	0	-0.416581	0.357944	0.0191079	0.526298	-0.511198	-0.360896	-0.395714	0.234768	0.447988	0.0555692	-1.25358	-0.673023	0.0104949	-0.0733524	-0.401864	-0.614192
101	0	0	0	0	0	1	0	0	-0.407569	-1.37625	0.428742	-0.167883	-1.02139	-0.0541034	-0.721896	-0.25696	0.59196	0.867235	0.0750016	-1.41771	-0.354482	0.239132	0.789223	-1.41708
101	0	0	0	0	0	0	0	1	-0.483804	0.0149603	-0.664761	0.632395	0.0470729	-0.35375	0.495122	-0.611309	-0.884914	-0.50343	0.112326	0.155396	-0.0689843	0.166353	-0.787945	0.32452
101	0	0	0	0	0	0	0	1	-0.483804	0.0149603	-0.664761	0.632395	0.0470729	-0.35375	0.495122	-0.611309	-0.884914	-0.50343	0.112326	0.155396	-0.0689843	0.166353	-0.787945	0.32452
102	0	0	0	0	0	0	0	1	-0.676468	0.114738	-0.754143	0.515347	0.186386	-0.289971	0.524553	-0.726272	-0.952312	-0.469299	0.36282	0.285527	-0.147323	0.115901	-0.657095	0.474329
102	0	0	0	0	0	0	0	1	-0.676468	0.114738	-0.754143	0.515347	0.186386	-0.289971	0.524553	-0.726272	-0.952312	-0.469299	0.36282	0.285527	-0.147323	0.115901	-0.657095	0.474329
102	0	0	0	0	0	0	0	1	-0.676468	0.114738	-0.754143	0.515347	0.186386	-0.289971	0.524553	-0.726272	-0.952312	-0.469299	0.36282	0.285527	-0.147323	0.115901	-0.657095	0.474329
102	0	0	0	0	1	0	0	1	-0.687898	0.120658	-0.759445	0.508403	0.194651	-0.286187	0.526299	-0.733092	-0.952312	-0.469299	0.36282	0.285527	-0.147323	0.115901	-0.657095	0.474329
103	0	0	0	0	1	0	0	0	-1.37812	0.109475	-0.472996	-0.391137	0.617498	0.225108	-0.144928	-0.789693	-0.289949	0.440892	0.876799	0.222694	-0.153244	-0.0971697	0.855562	0.242642
103	0	0	0	1	0	0	0	0	-0.262524	-0.0655486	0.1479	0.450469	-0.740141	-0.284341	-0.544851	0.222696	0.613703	0.200566	-1.20788	-1.00952	-0.0984029	0.0916562	-0.200606	-1.01314
103	0	0	0	1	0	1	0	0	-0.233659	-0.144896	0.172031	0.436262	-0.783037	-0.269997	-0.572793	0.220434	0.613703	0.200566	-1.20788	-1.00952	-0.0984029	0.0916562	-0.200605	-1.01314
103	0	0	0	0	1	0	0	0	-1.37812	0.109475	-0.472996	-0.391137	0.617498	0.225108	-0.144928	-0.789693	-0.289949	0.440892	0.876799	0.222694	-0.153244	-0.0971697	0.855562	0.242642
103	0	0	0	0	1	0	0	0	-1.37812	0.109475	-0.472996	-0.391137	0.617498	0.225108	-0.144928	-0.789693	-0.289949	0.440892	0.876799	0.222694	-0.153244	-0.0971697	0.855562	0.242642
103	1	0	0	0	1	0	0	0	-1.37477	0.112527	-0.456269	-0.377016	0.616223	0.265515	-0.171601	-0.781697	-0.289949	0.440892	0.876798	0.222694	-0.153244	-0.0971695	0.855562	0.242642
103	0	0	0	0	1	0	0	0	-1.37812	0.109475	-0.472996	-0.391137	0.617498	0.225108	-0.144928	-0.789693	-0.289949	0.440892	0.876799	0.222694	-0.153244	-0.0971697	0.855562	0.242642
103	0	0	0	1	0	0	0	0	-0.262524	-0.0655486	0.1479	0.450469	-0.740141	-0.284341	-0.544851	0.222696	0.613703	0.200566	-1.20788	-1.00952	-0.0984029	0.0916562	-0.200606	-1.01314
104	0	0	0	0	1	0	0	0	-1.41874	0.102572	-0.536448	-0.496255	0.488374	-0.0914902	-0.0529331	-0.824261	-0.582781	0.518632	1.24616	0.111146	-0.277362	-0.348285	0.817005	0.226457
104	0	0	1	0	1	0	0	0	-1.38894	0.0493724	-0.432566	-0.427144	0.300186	-0.158878	-0.140802	-0.719235	-0.485884	0.566901	1.13308	-0.0388911	-0.306897	-0.360603	0.826815	0.0696438
104	0	0	0	0	1	0	0	0	-1.41874	0.102572	-0.536448	-0.496255	0.488374	-0.0914902	-0.0529331	-0.824261	-0.582781	0.518632	1.24616	0.111146	-0.277362	-0.348285	0.817005	0.226457
104	0	0	0	0	1	0	0	0	-1.41874	0.102572	-0.536448	-0.496255	0.488374	-0.0914902	-0.0529331	-0.824261	-0.582781	0.518632	1.24616	0.111146	-0.277362	-0.348285	0.817005	0.226457
104	0	0	0	0	1	0	0	0	-1.41874	0.102572	-0.536448	-0.496255	0.488374	-0.0914902	-0.0529331	-0.824261	-0.582781	0.518632	1.24616	0.111146	-0.277362	-0.348285	0.817005	0.226457
104	0	0	0	0	1	0	0	0	-1.41874	0.102572	-0.536448	-0.496255	0.488374	-0.0914902	-0.0529331	-0.824261	-0.582781	0.518632	1.24616	0.111146	-0.277362	-0.348285	0.817005	0.226457
104	0	0	0	0	1	0	0	0	-1.41874	0.102572	-0.536448	-0.496255	0.488374	-0.0914902	-0.0529331	-0.824261	-0.582781	0.518632	1.24616	0.111146	-0.277362	-0.348285	0.817005	0.226457
104	0	0	1	0	0	0	0	0	-1.34456	-0.0832435	0.0286185	-0.238389	-0.676127	-0.505839	-0.653917	-0.334219	-0.140691	0.740911	0.69944	-0.584701	-0.386624	-0.399105	0.858416	-0.485383
105	0	0	1	0	0	0	0	0	-1.16549	-0.33782	0.279108	0.0722391	-0.958132	-0.61005	-0.715771	0.0181161	0.391255	1.02551	-0.644544	-1.25437	-0.00739928	-0.354484	0.841982	-1.21264
105	0	0	1	0	0	0	0	0	-1.16549	-0.33782	0.279108	0.0722391	-0.958132	-0.61005	-0.715771	0.0181161	0.391255	1.02551	-0.644544	-1.25437	-0.00739928	-0.354484	0.841982	-1.21264
105	0	0	0	1	0	0	0	0	-0.416581	0.357944	0.0191079	0.526298	-0.511198	-0.360896	-0.395714	0.234768	0.447988	0.0555692	-1.25358	-0.673023	0.0104949	-0.0733524	-0.401864	-0.614192
105	0	0	0	1	0	0	0	0	-0.416581	0.357944	0.0191079	0.526298	-0.511198	-0.360896	-0.395714	0.234768	0.447988	0.0555692	-1.25358	-0.673023	0.0104949	-0.0733524	-0.401864	-0.614192
105	0	0	0	1	0	0	0	0	-0.416581	0.357944	0.0191079	0.526298	-0.511198	-0.360896	-0.395714	0.234768	0.447988	0.0555692	-1.25358	-0.673023	0.0104949	-0.0733524	-0.401864	-0.614192
105	0	0	0	1	0	0	0	0	-0.416581	0.357944	0.0191079	0.526298	-0.511198	-0.360896	-0.395714	0.234768	0.447988	0.0555692	-1.25358	-0.673023	0.0104949	-0.0733524	-0.401864	-0.614192
105	0	0	0	1	0	0	0	0	-0.416581	0.357944	0.0191079	0.526298	-0.511198	-0.360896	-0.395714	0.234768	0.447988	0.0555692	-1.25358	-0.673023	0.0104949	-0.0733524	-0.401864	-0.614192
106	0	0	0	1	0	0	0	0	-0.416581	0.357944	0.0191079	0.526298	-0.511198	-0.360896	-0.395714	0.234768	0.447988	0.0555692	-1.25358	-0.673023	0.0104949	-0.0733524	-0.401864	-0.614192
106	0	0	0	0	1	0	0	0	-1.40035	0.0892084	-0.58406	-0.484899	0.625963	-0.0431857	0.0321774	-0.842785	-0.672462	0.466284	1.2881	0.277503	-0.149441	-0.31488	0.794671	0.390776
106	0	0	0	0	1	0	0	0	-1.40035	0.0892084	-0.58406	-0.484899	0.625963	-0.0431857	0.0321774	-0.842785	-0.672462	0.466284	1.2881	0.277503	-0.149441	-0.31488	0.794671	0.390776
106	0	0	0	0	1	0	0	0	-1.40035	0.0892084	-0.58406	-0.484899	0.625963	-0.0431857	0.0321774	-0.842785	-0.672462	0.466284	1.2881	0.277503	-0.149441	-0.31488	0.794671	0.390776
106	0	0	0	0	1	0	0	0	-1.40035	0.0892084	-0.58406	-0.484899	0.625963	-0.0431857	0.0321774	-0.842785	-0.672462	0.466284	1.2881	0.277503	-0.149441	-0.31488	0.794671	0.390776
106	0	0	0	0	1	0	0	0	-1.40035	0.0892084	-0.58406	-0.484899	0.625963	-0.0431857	0.0321774	-0.842785	-0.672462	0.466284	1.2881	0.277503	-0.149441	-0.31488	0.794671	0.390776
107	0	0	0	0	0	0	0	1	-0.783045	0.134815	-0.801105	0.469486	0.312745	-0.221654	0.573234	-0.759501	-0.947967	-0.317235	0.529748	0.354047	-0.0996748	0.0672218	-0.376687	0.550577
107	0	0	0	0	0	0	0	1	-0.783045	0.134815	-0.801105	0.469486	0.312745	-0.221654	0.573234	-0.759501	-0.947967	-0.317235	0.529748	0.354047	-0.0996748	0.0672218	-0.376687	0.550577
107	0	0	0	0	0	0	0	1	-0.783045	0.134815	-0.801105	0.469486	0.312745	-0.221654	0.573234	-0.759501	-0.947967	-0.317235	0.529748	0.354047	-0.0996748	0.0672218	-0.376687	0.550577
107	0	0	0	0	1	0	0	1	-0.958329	0.129565	-0.677209	0.22603	0.352641	-0.176511	0.401487	-0.834775	-0.925264	-0.21225	0.734731	0.332994	-0.233099	0.00513976	-0.199162	0.531709
107	0	0	0	0	1	0	0	0	-1.27228	0.267602	-0.634642	-0.0395862	0.429475	-0.101652	0.289216	-1.09048	-0.881293	-0.0612991	0.949955	0.291826	-0.366699	-0.0597041	0.0401401	0.486405
107	0	0	0	0	0	0	1	1	-0.779018	0.124785	-0.80628	0.469585	0.325792	-0.218497	0.577467	-0.742121	-0.947968	-0.317237	0.529746	0.354048	-0.0996734	0.0672225	-0.37669	0.550578
107	0	1	0	0	1	0	0	0	-1.26933	0.268354	-0.627189	-0.0332497	0.420976	-0.103211	0.288183	-1.09639	-0.881293	-0.0612989	0.949955	0.291826	-0.366699	-0.0597043	0.0401405	0.486405
107	0	1	0	0	1	0	0	1	-0.955503	0.131261	-0.67361	0.230665	0.345502	-0.178637	0.40099	-0.839119	-0.925264	-0.21225	0.73473	0.332994	-0.233098	0.00514006	-0.199163	0.531709
107	0	0	0	0	1	0	0	1	-0.95833	0.129565	-0.677209	0.226031	0.352641	-0.176511	0.401487	-0.834775	-0.925264	-0.21225	0.734731	0.332994	-0.233099	0.00513976	-0.199162	0.531709
107	0	0	0	0	1	0	0	0	-1.27228	0.267602	-0.634642	-0.0395861	0.429475	-0.101652	0.289216	-1.09048	-0.881293	-0.0612991	0.949955	0.291826	-0.366699	-0.0597041	0.0401401	0.486405
108	0	1	0	0	0	0	0	1	-0.595904	0.0913523	-0.236198	0.702823	-0.875586	-0.572261	0.167592	-0.699969	-0.408559	-0.0865109	-0.0138726	-0.971917	-0.773646	-0.0390674	-0.546094	-0.724515
108	0	0	1	0	0	0	0	1	-0.760925	-0.0119443	-0.117853	0.538836	-0.901886	-0.58645	-0.0575232	-0.506325	-0.352345	0.0345342	-0.0942278	-0.999009	-0.701882	-0.090994	-0.381533	-0.768367
108	0	0	1	0	0	0	0	1	-0.760925	-0.0119443	-0.117853	0.538836	-0.901886	-0.58645	-0.0575232	-0.506325	-0.352345	0.0345342	-0.0942278	-0.999009	-0.701882	-0.090994	-0.381533	-0.768367
108	0	0	1	0	0	0	0	0	-1.03191	-0.0432733	-0.126915	0.392496	-0.960749	-0.631051	-0.224685	-0.282982	-0.278722	0.17909	-0.162891	-1.03231	-0.63831	-0.131575	-0.231712	-0.828176
109	0	0	0	0	0	0	0	1	-0.483804	0.0149603	-0.664761	0.632395	0.0470729	-0.35375	0.495122	-0.611309	-0.884914	-0.50343	0.112326	0.155396	-0.0689843	0.166353	-0.787945	0.32452
109	0	0	0	0	1	0	0	0	-1.40035	0.0892084	-0.58406	-0.484899	0.625962	-0.0431857	0.0321774	-0.842785	-0.672462	0.466284	1.2881	0.277503	-0.149441	-0.31488	0.794671	0.390776
109	0	0	0	0	0	0	0	1	-0.483804	0.0149603	-0.664761	0.632395	0.0470729	-0.35375	0.495122	-0.611309	-0.884914	-0.50343	0.112326	0.155396	-0.0689843	0.166353	-0.787945	0.32452
109	0	0	0	0	1	0	0	0	-1.40035	0.0892084	-0.58406	-0.484899	0.625962	-0.0431857	0.0321774	-0.842785	-0.672462	0.466284	1.2881	0.277503	-0.149441	-0.31488	0.794671	0.390776
109	0	0	0	1	0	0	0	0	-0.416581	0.357944	0.0191079	0.526298	-0.511198	-0.360896	-0.395714	0.234768	0.447988	0.0555692	-1.25358	-0.673023	0.0104949	-0.0733524	-0.401864	-0.614192
109	0	0	0	0	1	0	0	0	-1.40035	0.0892084	-0.58406	-0.484899	0.625962	-0.0431857	0.0321774	-0.842785	-0.672462	0.466284	1.2881	0.277503	-0.149441	-0.31488	0.794671	0.390776
110	0	0	0	0	1	0	0	0	-1.33954	0.255272	-0.805452	-0.171437	0.623364	-0.0668432	0.320371	-0.962124	-0.930873	0.113119	1.20838	0.480443	-0.261099	-0.194005	0.354672	0.66156
110	0	0	0	0	1	0	0	1	-1.33791	0.259734	-0.8114	-0.163015	0.623294	-0.0674787	0.328113	-0.96533	-0.930873	0.113119	1.20838	0.480443	-0.261099	-0.194005	0.354672	0.66156
110	0	0	1	1	0	0	0	0	-1.0406	0.0645203	0.285277	0.26672	-1.0901	-0.629213	-0.798554	0.201358	0.580423	0.79055	-1.06829	-1.23537	-0.204435	-0.378759	0.517964	-1.19418
110	0	0	1	0	0	0	0	0	-1.04417	0.0530341	0.285101	0.261168	-1.08634	-0.628666	-0.796191	0.196127	0.580423	0.79055	-1.06829	-1.23537	-0.204435	-0.378759	0.517964	-1.19418
111	1	0	0	0	1	0	0	0	-1.38861	0.0999128	-0.525397	-0.435375	0.621491	0.0985241	-0.0613677	-0.814742	-0.516811	0.455009	1.10546	0.253165	-0.151131	-0.221986	0.82171	0.324997
111	0	0	0	0	1	0	0	0	-1.39034	0.0983353	-0.534042	-0.442673	0.62215	0.0776405	-0.0475821	-0.818875	-0.516811	0.455009	1.10546	0.253165	-0.151131	-0.221986	0.82171	0.324997
111	0	0	0	0	1	0	0	0	-1.39034	0.0983353	-0.534042	-0.442673	0.62215	0.0776405	-0.0475821	-0.818875	-0.516811	0.455009	1.10546	0.253165	-0.151131	-0.221986	0.82171	0.324997
111	0	0	0	0	1	0	0	0	-1.39034	0.0983353	-0.534042	-0.442673	0.62215	0.0776405	-0.0475821	-0.818875	-0.516811	0.455009	1.10546	0.253165	-0.151131	-0.221986	0.82171	0.324997
111	0	0	0	0	1	0	0	0	-1.39034	0.0983353	-0.534042	-0.442673	0.62215	0.0776405	-0.0475821	-0.818875	-0.516811	0.455009	1.10546	0.253165	-0.151131	-0.221986	0.82171	0.324997
111	0	0	0	0	1	0	0	0	-1.39034	0.0983353	-0.534042	-0.442673	0.62215	0.0776405	-0.0475821	-0.818875	-0.516811	0.455009	1.10546	0.253165	-0.151131	-0.221986	0.82171	0.324997
111	0	0	0	0	1	0	0	0	-1.39034	0.0983353	-0.534042	-0.442673	0.62215	0.0776405	-0.0475821	-0.818875	-0.516811	0.455009	1.10546	0.253165	-0.151131	-0.221986	0.82171	0.324997
111	0	0	0	0	1	0	0	0	-1.39034	0.0983353	-0.534042	-0.442673	0.62215	0.0776405	-0.0475821	-0.818875	-0.516811	0.455009	1.10546	0.253165	-0.151131	-0.221986	0.82171	0.324997
111	0	0	0	0	1	0	0	0	-1.39034	0.0983353	-0.534042	-0.442673	0.62215	0.0776405	-0.0475821	-0.818875	-0.516811	0.455009	1.10546	0.253165	-0.151131	-0.221986	0.82171	0.324997
111	0	0	0	0	1	0	0	0	-1.39034	0.0983353	-0.534042	-0.442673	0.62215	0.0776405	-0.0475821	-0.818875	-0.516811	0.455009	1.10546	0.253165	-0.151131	-0.221986	0.82171	0.324997
111	0	0	0	0	1	0	0	0	-1.39034	0.0983353	-0.534042	-0.442673	0.62215	0.0776405	-0.0475821	-0.818875	-0.516811	0.455009	1.10546	0.253165	-0.151131	-0.221986	0.82171	0.324997
112	0	0	1	0	0	0	0	0	-1.16549	-0.33782	0.279108	0.0722391	-0.958132	-0.61005	-0.715771	0.0181161	0.391255	1.02551	-0.644544	-1.25437	-0.00739928	-0.354484	0.841982	-1.21264
112	0	0	0	0	0	0	0	1	-0.483804	0.0149603	-0.664761	0.632395	0.0470729	-0.35375	0.495122	-0.611309	-0.884914	-0.50343	0.112326	0.155396	-0.0689843	0.166353	-0.787945	0.32452
112	0	0	0	0	0	0	0	1	-0.483804	0.0149603	-0.664761	0.632395	0.0470729	-0.35375	0.495122	-0.611309	-0.884914	-0.50343	0.112326	0.155396	-0.0689843	0.166353	-0.787945	0.32452
112	0	0	0	0	0	0	0	1	-0.483804	0.0149603	-0.664761	0.632395	0.0470729	-0.35375	0.495122	-0.611309	-0.884914	-0.50343	0.112326	0.155396	-0.0689843	0.166353	-0.787945	0.32452
112	0	0	0	0	0	0	0	1	-0.483804	0.0149603	-0.664761	0.632395	0.0470729	-0.35375	0.495122	-0.611309	-0.884914	-0.50343	0.112326	0.155396	-0.0689843	0.166353	-0.787945	0.32452
112	0	0	1	0	0	0	0	0	-1.16549	-0.33782	0.279108	0.0722391	-0.958132	-0.61005	-0.715771	0.0181161	0.391255	1.02551	-0.644544	-1.25437	-0.00739928	-0.354484	0.841982	-1.21264
112	0	0	1	0	0	0	0	0	-1.16549	-0.33782	0.279108	0.0722391	-0.958132	-0.61005	-0.715771	0.0181161	0.391255	1.02551	-0.644544	-1.25437	-0.00739928	-0.354484	0.841982	-1.21264
113	0	0	0	0	1	0	0	0	-1.40035	0.0892084	-0.58406	-0.484899	0.625962	-0.0431857	0.0321774	-0.842784	-0.672462	0.466285	1.2881	0.277503	-0.149441	-0.31488	0.794671	0.390776
113	0	0	0	0	1	0	0	0	-1.40035	0.0892084	-0.58406	-0.484899	0.625962	-0.0431857	0.0321774	-0.842784	-0.672462	0.466285	1.2881	0.277503	-0.149441	-0.31488	0.794671	0.390776
113	0	0	0	0	1	0	0	0	-1.40035	0.0892084	-0.58406	-0.484899	0.625962	-0.0431857	0.0321774	-0.842784	-0.672462	0.466285	1.2881	0.277503	-0.149441	-0.31488	0.794671	0.390776
113	0	0	0	0	1	0	0	0	-1.40035	0.0892084	-0.58406	-0.484899	0.625962	-0.0431857	0.0321774	-0.842784	-0.672462	0.466285	1.2881	0.277503	-0.149441	-0.31488	0.794671	0.390776
113	0	0	0	0	1	0	0	0	-1.40035	0.0892084	-0.58406	-0.484899	0.625962	-0.0431857	0.0321774	-0.842784	-0.672462	0.466285	1.2881	0.277503	-0.149441	-0.31488	0.794671	0.390776
113	0	0	0	0	1	0	0	0	-1.40035	0.0892084	-0.58406	-0.484899	0.625962	-0.0431857	0.0321774	-0.842784	-0.672462	0.466285	1.2881	0.277503	-0.149441	-0.31488	0.794671	0.390776
113	0	0	0	0	1	0	0	0	-1.40035	0.0892084	-0.58406	-0.484899	0.625962	-0.0431857	0.0321774	-0.842784	-0.672462	0.466285	1.2881	0.277503	-0.149441	-0.31488	0.794671	0.390776
113	0	0	0	0	1	0	0	0	-1.40035	0.0892084	-0.58406	-0.484899	0.625962	-0.0431857	0.0321774	-0.842784	-0.672462	0.466285	1.2881	0.277503	-0.149441	-0.31488	0.794671	0.390776
113	0	0	0	0	1	0	0	0	-1.40035	0.0892084	-0.58406	-0.484899	0.625962	-0.0431857	0.0321774	-0.842784	-0.672462	0.466285	1.2881	0.277503	-0.149441	-0.31488	0.794671	0.390776
113	0	0	0	0	1	0	0	0	-1.40035	0.0892084	-0.58406	-0.484899	0.625962	-0.0431857	0.0321774	-0.842784	-0.672462	0.466285	1.2881	0.277503	-0.149441	-0.31488	0.794671	0.390776
113	0	0	0	0	1	0	0	0	-1.40035	0.0892084	-0.58406	-0.484899	0.625962	-0.0431857	0.0321774	-0.842784	-0.672462	0.466285	1.2881	0.277503	-0.149441	-0.31488	0.794671	0.390776
113	0	0	0	0	1	0	0	0	-1.40035	0.0892084	-0.58406	-0.484899	0.625962	-0.0431857	0.0321774	-0.842784	-0.672462	0.466285	1.2881	0.277503	-0.149441	-0.31488	0.794671	0.390776
114	0	0	0	0	1	0	0	0	-1.40035	0.0892084	-0.58406	-0.484899	0.625962	-0.0431857	0.0321774	-0.842785	-0.672462	0.466284	1.2881	0.277503	-0.149441	-0.31488	0.794671	0.390776
114	0	0	0	0	1	0	0	0	-1.40035	0.0892084	-0.58406	-0.484899	0.625962	-0.0431857	0.0321774	-0.842785	-0.672462	0.466284	1.2881	0.277503	-0.149441	-0.31488	0.794671	0.390776
114	0	0	0	0	1	0	0	0	-1.40035	0.0892084	-0.58406	-0.484899	0.625962	-0.0431857	0.0321774	-0.842785	-0.672462	0.466284	1.2881	0.277503	-0.149441	-0.31488	0.794671	0.390776
115	0	0	0	0	1	0	0	0	-1.40035	0.0892084	-0.58406	-0.484899	0.625962	-0.0431857	0.0321774	-0.842784	-0.672462	0.466284	1.2881	0.277503	-0.149441	-0.31488	0.794671	0.390776
115	0	0	0	0	1	0	0	0	-1.40035	0.0892084	-0.58406	-0.484899	0.625962	-0.0431857	0.0321774	-0.842784	-0.672462	0.466284	1.2881	0.277503	-0.149441	-0.31488	0.794671	0.390776
115	0	0	0	0	1	0	0	0	-1.40035	0.0892084	-0.58406	-0.484899	0.625962	-0.0431857	0.0321774	-0.842784	-0.672462	0.466284	1.2881	0.277503	-0.149441	-0.31488	0.794671	0.390776
115	0	0	0	0	1	0	0	0	-1.40035	0.0892084	-0.58406	-0.484899	0.625962	-0.0431857	0.0321774	-0.842784	-0.672462	0.466284	1.2881	0.277503	-0.149441	-0.31488	0.794671	0.390776
115	0	0	0	0	1	0	0	0	-1.40035	0.0892084	-0.58406	-0.484899	0.625962	-0.0431857	0.0321774	-0.842784	-0.672462	0.466284	1.2881	0.277503	-0.149441	-0.31488	0.794671	0.390776
115	0	0	0	0	1	0	0	0	-1.40035	0.0892084	-0.58406	-0.484899	0.625962	-0.0431857	0.0321774	-0.842784	-0.672462	0.466284	1.2881	0.277503	-0.149441	-0.31488	0.794671	0.390776
115	0	0	0	0	1	0	0	0	-1.40035	0.0892084	-0.58406	-0.484899	0.625962	-0.0431857	0.0321774	-0.842784	-0.672462	0.466284	1.2881	0.277503	-0.149441	-0.31488	0.794671	0.390776
115	0	0	0	0	1	0	0	0	-1.40035	0.0892084	-0.58406	-0.484899	0.625962	-0.0431857	0.0321774	-0.842784	-0.672462	0.466284	1.2881	0.277503	-0.149441	-0.31488	0.794671	0.390776
116	0	0	0	0	0	0	0	1	-0.483804	0.0149603	-0.664761	0.632395	0.0470729	-0.35375	0.495122	-0.611309	-0.884914	-0.50343	0.112326	0.155396	-0.0689843	0.166353	-0.787945	0.32452
116	0	0	0	0	0	0	0	1	-0.483804	0.0149603	-0.664761	0.632395	0.0470729	-0.35375	0.495122	-0.611309	-0.884914	-0.50343	0.112326	0.155396	-0.0689843	0.166353	-0.787945	0.32452
116	0	0	0	0	0	0	0	1	-0.483804	0.0149603	-0.664761	0.632395	0.0470729	-0.35375	0.495122	-0.611309	-0.884914	-0.50343	0.112326	0.155396	-0.0689843	0.166353	-0.787945	0.32452
116	0	0	0	0	0	0	0	1	-0.483804	0.0149603	-0.664761	0.632395	0.0470729	-0.35375	0.495122	-0.611309	-0.884914	-0.50343	0.112326	0.155396	-0.0689843	0.166353	-0.787945	0.32452
116	0	0	0	0	1	0	0	0	-1.40035	0.0892084	-0.58406	-0.484899	0.625962	-0.0431857	0.0321774	-0.842784	-0.672462	0.466284	1.2881	0.277503	-0.149441	-0.31488	0.794671	0.390776
117	0	0	0	0	1	0	0	0	-1.40035	0.0892084	-0.58406	-0.484899	0.625963	-0.0431857	0.0321774	-0.842785	-0.672462	0.466284	1.2881	0.277503	-0.149441	-0.31488	0.794671	0.390776
117	0	0	0	0	1	0	0	0	-1.40035	0.0892084	-0.58406	-0.484899	0.625963	-0.0431857	0.0321774	-0.842785	-0.672462	0.466284	1.2881	0.277503	-0.149441	-0.31488	0.794671	0.390776
117	0	0	0	0	0	0	1	0	-0.792017	-0.78708	-0.45208	0.099814	0.834938	-0.0450577	0.190185	0.440803	-0.401694	0.810187	-1.1001	0.413144	1.78807	0.0678579	0.844876	0.379048
117	0	0	0	0	0	1	0	1	0.0307624	-0.360295	-0.3633	0.669917	-0.795371	-0.236688	0.158769	-0.421573	-0.327564	-0.668499	-0.43695	-0.828795	-0.689852	0.318703	-1.02837	-0.633896
117	0	0	0	0	1	0	0	0	-1.40035	0.0892084	-0.58406	-0.484899	0.625963	-0.0431857	0.0321774	-0.842785	-0.672462	0.466284	1.2881	0.277503	-0.149441	-0.31488	0.794671	0.390776
117	0	0	0	0	1	0	0	0	-1.40035	0.0892084	-0.58406	-0.484899	0.625963	-0.0431857	0.0321774	-0.842785	-0.672462	0.466284	1.2881	0.277503	-0.149441	-0.31488	0.794671	0.390776
117	0	0	0	0	1	0	0	0	-1.40035	0.0892084	-0.58406	-0.484899	0.625963	-0.0431857	0.0321774	-0.842785	-0.672462	0.466284	1.2881	0.277503	-0.149441	-0.31488	0.794671	0.390776
117	0	0	0	1	0	0	0	1	0.030094	-0.177233	-0.413408	0.729944	-0.747136	-0.265024	0.186091	-0.372838	-0.327565	-0.668501	-0.436954	-0.828792	-0.689851	0.318702	-1.02837	-0.633893
117	0	0	1	0	0	0	0	0	-1.16549	-0.33782	0.279108	0.0722391	-0.958132	-0.61005	-0.715771	0.0181161	0.391255	1.02551	-0.644544	-1.25437	-0.00739928	-0.354484	0.841982	-1.21264
118	0	0	0	0	1	0	0	0	-1.40035	0.0892084	-0.58406	-0.484899	0.625962	-0.0431857	0.0321774	-0.842785	-0.672462	0.466284	1.2881	0.277503	-0.149441	-0.31488	0.794671	0.390776
118	0	0	0	0	1	0	0	0	-1.40035	0.0892084	-0.58406	-0.484899	0.625962	-0.0431857	0.0321774	-0.842785	-0.672462	0.466284	1.2881	0.277503	-0.149441	-0.31488	0.794671	0.390776
118	0	0	0	0	1	0	0	0	-1.40035	0.0892084	-0.58406	-0.484899	0.625962	-0.0431857	0.0321774	-0.842785	-0.672462	0.466284	1.2881	0.277503	-0.149441	-0.31488	0.794671	0.390776
119	0	0	0	0	0	0	0	1	-0.483804	0.0149603	-0.664761	0.632395	0.0470729	-0.35375	0.495122	-0.611309	-0.884914	-0.50343	0.112326	0.155396	-0.0689842	0.166353	-0.787945	0.32452
119	0	0	0	0	0	0	0	1	-0.483804	0.0149603	-0.664761	0.632395	0.0470729	-0.35375	0.495122	-0.611309	-0.884914	-0.50343	0.112326	0.155396	-0.0689842	0.166353	-0.787945	0.32452
119	0	0	0	0	0	0	0	1	-0.483804	0.0149603	-0.664761	0.632395	0.0470729	-0.35375	0.495122	-0.611309	-0.884914	-0.50343	0.112326	0.155396	-0.0689842	0.166353	-0.787945	0.32452
119	0	0	0	0	0	0	0	1	-0.483804	0.0149603	-0.664761	0.632395	0.0470729	-0.35375	0.495122	-0.611309	-0.884914	-0.50343	0.112326	0.155396	-0.0689842	0.166353	-0.787945	0.32452
119	0	0	1	0	0	0	0	0	-1.16549	-0.33782	0.279108	0.0722391	-0.958132	-0.61005	-0.715771	0.0181161	0.391255	1.02551	-0.644544	-1.25437	-0.00739928	-0.354484	0.841982	-1.21264
119	0	0	0	0	0	0	0	1	-0.483804	0.0149603	-0.664761	0.632395	0.0470729	-0.35375	0.495122	-0.611309	-0.884914	-0.50343	0.112326	0.155396	-0.0689842	0.166353	-0.787945	0.32452
119	0	0	0	0	0	0	0	1	-0.483804	0.0149603	-0.664761	0.632395	0.0470729	-0.35375	0.495122	-0.611309	-0.884914	-0.50343	0.112326	0.155396	-0.0689842	0.166353	-0.787945	0.32452
120	0	0	0	0	1	0	0	1	-1.05798	0.179511	-0.76334	0.097676	0.434441	-0.161303	0.382849	-0.849302	-0.953294	-0.129204	0.889573	0.422595	-0.227539	-0.0582889	-0.0399189	0.611353
120	0	0	0	0	1	0	0	1	-1.05798	0.179511	-0.76334	0.097676	0.434441	-0.161303	0.382849	-0.849302	-0.953294	-0.129204	0.889573	0.422595	-0.227539	-0.0582889	-0.0399189	0.611353
120	0	0	0	0	0	0	0	1	-0.872833	0.216433	-0.845241	0.39605	0.328374	-0.224966	0.55455	-0.843443	-0.966024	-0.252827	0.729554	0.395024	-0.211477	0.0104426	-0.240311	0.588062
120	0	0	0	0	1	0	0	0	-1.33954	0.255272	-0.805452	-0.171437	0.623364	-0.0668432	0.320371	-0.962124	-0.923009	0.0234393	1.02896	0.426741	-0.230673	-0.120402	0.195157	0.605746
120	0	0	0	0	0	0	0	1	-0.872833	0.216433	-0.845241	0.39605	0.328374	-0.224966	0.55455	-0.843443	-0.966024	-0.252827	0.729554	0.395024	-0.211477	0.0104426	-0.240311	0.588062
120	0	0	0	0	1	0	0	0	-1.33954	0.255272	-0.805452	-0.171437	0.623364	-0.0668432	0.320371	-0.962124	-0.923009	0.0234393	1.02896	0.426741	-0.230673	-0.120402	0.195157	0.605746
121	0	0	0	0	1	0	0	0	-1.40035	0.0892084	-0.58406	-0.484899	0.625962	-0.0431857	0.0321774	-0.842784	-0.672462	0.466284	1.2881	0.277503	-0.149441	-0.31488	0.794671	0.390776
121	0	0	0	0	1	0	0	0	-1.40035	0.0892084	-0.58406	-0.484899	0.625962	-0.0431857	0.0321774	-0.842784	-0.672462	0.466284	1.2881	0.277503	-0.149441	-0.31488	0.794671	0.390776
121	0	0	0	0	1	0	0	0	-1.40035	0.0892084	-0.58406	-0.484899	0.625962	-0.0431857	0.0321774	-0.842784	-0.672462	0.466284	1.2881	0.277503	-0.149441	-0.31488	0.794671	0.390776
121	0	0	0	0	1	0	0	0	-1.40035	0.0892084	-0.58406	-0.484899	0.625962	-0.0431857	0.0321774	-0.842784	-0.672462	0.466284	1.2881	0.277503	-0.149441	-0.31488	0.794671	0.390776
121	0	0	0	0	1	0	0	0	-1.40035	0.0892084	-0.58406	-0.484899	0.625962	-0.0431857	0.0321774	-0.842784	-0.672462	0.466284	1.2881	0.277503	-0.149441	-0.31488	0.794671	0.390776
121	0	0	0	0	1	0	0	0	-1.40035	0.0892084	-0.58406	-0.484899	0.625962	-0.0431857	0.0321774	-0.842784	-0.672462	0.466284	1.2881	0.277503	-0.149441	-0.31488	0.794671	0.390776
121	0	0	0	0	1	0	0	0	-1.40035	0.0892084	-0.58406	-0.484899	0.625962	-0.0431857	0.0321774	-0.842784	-0.672462	0.466284	1.2881	0.277503	-0.149441	-0.31488	0.794671	0.390776
121	0	0	0	0	1	0	0	0	-1.40035	0.0892084	-0.58406	-0.484899	0.625962	-0.0431857	0.0321774	-0.842784	-0.672462	0.466284	1.2881	0.277503	-0.149441	-0.31488	0.794671	0.390776
122	0	0	0	0	0	0	1	1	-0.632661	-0.188414	-0.935337	0.493225	0.796049	-0.0737757	0.756331	-0.333163	-1.00707	-0.183353	-0.114139	0.754527	0.754327	0.158378	-0.234014	0.892289
122	0	0	0	0	0	0	1	1	-0.632661	-0.188414	-0.935337	0.493225	0.796049	-0.0737757	0.756331	-0.333163	-1.00707	-0.183353	-0.114139	0.754527	0.754327	0.158378	-0.234014	0.892289
122	0	0	0	0	1	0	1	1	-0.838157	-0.108713	-0.851507	0.241177	0.757225	-0.0644739	0.575132	-0.472088	-0.993788	-0.0943341	0.177104	0.725846	0.594638	0.0736165	-0.0645985	0.87095
122	0	0	0	0	1	0	0	0	-1.3375	0.180952	-0.850996	-0.18311	0.814297	-0.0145034	0.387412	-0.844072	-0.956022	0.0782477	0.633868	0.655081	0.351615	-0.0471054	0.235704	0.806122
122	0	0	0	0	1	0	0	0	-1.3375	0.180952	-0.850996	-0.18311	0.814297	-0.0145034	0.387412	-0.844072	-0.956022	0.0782477	0.633868	0.655081	0.351615	-0.0471054	0.235704	0.806122
122	0	0	0	0	1	0	0	1	-0.845572	-0.102493	-0.848195	0.233578	0.75324	-0.0645829	0.569344	-0.484199	-0.993787	-0.0943273	0.177124	0.725843	0.594627	0.0736108	-0.0645862	0.870948
122	0	1	0	0	0	0	1	1	-0.620425	-0.187958	-0.925677	0.500605	0.781564	-0.0768106	0.753784	-0.349106	-1.00707	-0.183353	-0.114139	0.754527	0.754327	0.158378	-0.234014	0.892289
122	0	0	0	0	0	0	1	1	-0.632661	-0.188414	-0.935337	0.493225	0.796049	-0.0737757	0.756331	-0.333163	-1.00707	-0.183353	-0.114139	0.754527	0.754327	0.158378	-0.234014	0.892289
123	0	0	0	1	0	0	0	0	-0.671583	0.483388	-0.160888	0.379141	-0.290186	-0.281118	-0.344859	0.0204282	0.0951419	0.149471	-0.530425	-0.263167	-0.138694	-0.163421	0.0198931	-0.195771
123	0	0	0	1	0	0	0	0	-0.671583	0.483388	-0.160888	0.379141	-0.290186	-0.281118	-0.344859	0.0204282	0.0951419	0.149471	-0.530425	-0.263167	-0.138694	-0.163421	0.0198931	-0.195771
123	0	0	0	0	1	0	0	0	-1.37148	0.221225	-0.581405	-0.382085	0.545667	-0.0541485	-0.0185912	-0.769823	-0.525198	0.378828	0.927751	0.222834	-0.196476	-0.288171	0.635678	0.316219
123	0	0	0	1	1	0	0	0	-1.11645	0.263346	-0.421699	-0.13617	0.261279	-0.136149	-0.121039	-0.499649	-0.294925	0.29199	0.38042	0.0395574	-0.178043	-0.241684	0.403407	0.123194
123	0	0	0	0	1	0	0	0	-1.37148	0.221225	-0.581405	-0.382085	0.545667	-0.0541485	-0.0185912	-0.769823	-0.525198	0.378828	0.927751	0.222834	-0.196476	-0.288171	0.635678	0.316219
123	0	0	0	0	1	0	0	0	-1.37148	0.221225	-0.581405	-0.382085	0.545667	-0.0541485	-0.0185912	-0.769823	-0.525198	0.378828	0.927751	0.222834	-0.196476	-0.288171	0.635678	0.316219
123	0	0	0	0	1	0	0	0	-1.37148	0.221225	-0.581405	-0.382085	0.545667	-0.0541485	-0.0185912	-0.769823	-0.525198	0.378828	0.927751	0.222834	-0.196476	-0.288171	0.635678	0.316219
124	0	0	0	0	1	0	0	0	-1.37977	0.183313	-0.582167	-0.411611	0.568726	-0.0510003	-0.00401176	-0.790776	-0.60964	0.416881	1.12084	0.267735	-0.191295	-0.303983	0.717686	0.368349
124	0	0	0	1	1	0	0	0	-1.37845	0.189345	-0.582046	-0.406913	0.565057	-0.0515012	-0.00633141	-0.787442	-0.60964	0.416881	1.12084	0.267735	-0.191295	-0.303983	0.717686	0.368349
124	0	0	0	0	1	0	0	0	-1.37977	0.183313	-0.582167	-0.411611	0.568726	-0.0510003	-0.00401176	-0.790776	-0.60964	0.416881	1.12084	0.267735	-0.191295	-0.303983	0.717686	0.368349
124	0	0	0	0	1	0	0	0	-1.37977	0.183313	-0.582167	-0.411611	0.568726	-0.0510003	-0.00401176	-0.790776	-0.60964	0.416881	1.12084	0.267735	-0.191295	-0.303983	0.717686	0.368349
124	0	0	0	0	1	0	0	0	-1.37977	0.183313	-0.582167	-0.411611	0.568726	-0.0510003	-0.00401176	-0.790776	-0.60964	0.416881	1.12084	0.267735	-0.191295	-0.303983	0.717686	0.368349
124	0	0	0	0	1	0	0	0	-1.37977	0.183313	-0.582167	-0.411611	0.568726	-0.0510003	-0.00401176	-0.790776	-0.60964	0.416881	1.12084	0.267735	-0.191295	-0.303983	0.717686	0.368349
124	0	0	0	0	1	0	0	0	-1.37977	0.183313	-0.582167	-0.411611	0.568726	-0.0510003	-0.00401176	-0.790776	-0.60964	0.416881	1.12084	0.267735	-0.191295	-0.303983	0.717686	0.368349
125	0	0	0	0	0	0	0	1	-0.872833	0.216433	-0.845241	0.39605	0.328374	-0.224966	0.55455	-0.843443	-0.876214	-0.141451	0.740391	0.364859	-0.222774	-0.052508	-0.0955348	0.534409
125	0	0	0	0	1	0	0	1	-1.20394	0.246439	-0.671848	-0.105186	0.461729	-0.111797	0.165268	-0.784226	-0.732878	0.119234	0.867376	0.32906	-0.235669	-0.181487	0.289791	0.465283
125	0	0	0	0	1	0	0	0	-1.34702	0.288301	-0.669882	-0.256248	0.544203	-0.0636626	0.0963318	-0.817137	-0.676758	0.229834	0.918627	0.312035	-0.238544	-0.230904	0.449555	0.433869
125	0	0	0	1	1	0	0	0	-1.20295	0.305394	-0.564527	-0.130973	0.378687	-0.109776	0.0190503	-0.65271	-0.531854	0.205436	0.631739	0.216345	-0.233128	-0.217694	0.366725	0.327635
125	0	0	1	0	0	0	0	0	-1.16549	-0.33782	0.279108	0.0722391	-0.958132	-0.61005	-0.715771	0.0181161	0.391255	1.02551	-0.644544	-1.25437	-0.00739928	-0.354484	0.841982	-1.21264
125	0	0	0	1	0	0	0	0	-0.807287	0.550146	-0.256677	0.300828	-0.172569	-0.238663	-0.317795	-0.093637	-0.166776	0.152406	-0.0842517	-0.0277631	-0.2106	-0.188088	0.16703	0.0568497
125	0	0	0	0	1	0	0	0	-1.34702	0.288301	-0.669882	-0.256248	0.544203	-0.0636626	0.0963318	-0.817137	-0.676758	0.229834	0.918627	0.312035	-0.238544	-0.230904	0.449555	0.433869
125	0	0	0	0	1	0	0	0	-1.34702	0.288301	-0.669882	-0.256248	0.544203	-0.0636626	0.0963318	-0.817137	-0.676758	0.229834	0.918627	0.312035	-0.238544	-0.230904	0.449555	0.433869
126	0	0	0	0	1	0	0	0	-1.40035	0.0892084	-0.58406	-0.484899	0.625963	-0.0431857	0.0321774	-0.842785	-0.672462	0.466284	1.2881	0.277503	-0.149441	-0.31488	0.794671	0.390776
126	0	0	0	0	1	0	0	0	-1.40035	0.0892084	-0.58406	-0.484899	0.625963	-0.0431857	0.0321774	-0.842785	-0.672462	0.466284	1.2881	0.277503	-0.149441	-0.31488	0.794671	0.390776
126	0	0	0	0	0	0	0	1	-0.483804	0.0149603	-0.664761	0.632395	0.0470729	-0.35375	0.495122	-0.611309	-0.884914	-0.50343	0.112326	0.155396	-0.0689842	0.166353	-0.787945	0.32452
126	0	0	1	0	0	0	0	0	-1.16549	-0.33782	0.279108	0.0722391	-0.958132	-0.61005	-0.715771	0.0181161	0.391255	1.02551	-0.644544	-1.25437	-0.00739928	-0.354484	0.841982	-1.21264
126	0	0	0	0	1	0	0	0	-1.40035	0.0892084	-0.58406	-0.484899	0.625963	-0.0431857	0.0321774	-0.842785	-0.672462	0.466284	1.2881	0.277503	-0.149441	-0.31488	0.794671	0.390776
126	0	0	0	0	0	0	0	1	-0.483804	0.0149603	-0.664761	0.632395	0.0470729	-0.35375	0.495122	-0.611309	-0.884914	-0.50343	0.112326	0.155396	-0.0689842	0.166353	-0.787945	0.32452
126	0	0	0	0	0	0	0	1	-0.483804	0.0149603	-0.664761	0.632395	0.0470729	-0.35375	0.495122	-0.611309	-0.884914	-0.50343	0.112326	0.155396	-0.0689842	0.166353	-0.787945	0.32452
126	0	0	0	0	1	0	0	0	-1.40035	0.0892084	-0.58406	-0.484899	0.625963	-0.0431857	0.0321774	-0.842785	-0.672462	0.466284	1.2881	0.277503	-0.149441	-0.31488	0.794671	0.390776
126	0	0	0	0	1	0	0	0	-1.40035	0.0892084	-0.58406	-0.484899	0.625963	-0.0431857	0.0321774	-0.842785	-0.672462	0.466284	1.2881	0.277503	-0.149441	-0.31488	0.794671	0.390776
126	0	0	0	1	0	0	0	0	-0.416581	0.357944	0.0191079	0.526298	-0.511198	-0.360896	-0.395714	0.234768	0.447988	0.0555692	-1.25358	-0.673023	0.0104949	-0.0733524	-0.401864	-0.614192
126	0	0	1	0	0	0	0	0	-1.16549	-0.33782	0.279108	0.0722391	-0.958132	-0.61005	-0.715771	0.0181161	0.391255	1.02551	-0.644544	-1.25437	-0.00739928	-0.354484	0.841982	-1.21264
127	0	0	0	0	0	0	0	1	-0.414922	-0.20277	-0.63593	0.595048	0.0193134	-0.285935	0.474597	-0.516109	-0.826323	-0.373273	-0.0197558	0.0618156	0.117979	0.213808	-0.668853	0.2194
127	0	0	0	0	0	0	0	1	-0.414922	-0.20277	-0.63593	0.595048	0.0193134	-0.285935	0.474597	-0.516109	-0.826323	-0.373273	-0.0197558	0.0618156	0.117979	0.213808	-0.668853	0.2194
127	0	0	0	0	0	0	0	1	-0.414922	-0.20277	-0.63593	0.595048	0.0193134	-0.285935	0.474597	-0.516109	-0.826323	-0.373273	-0.0197558	0.0618156	0.117979	0.213808	-0.668853	0.2194
127	0	0	0	0	0	0	1	0	-0.629429	-0.607972	-0.695917	0.338929	0.832365	-0.0684551	0.475521	0.283295	-0.755859	0.0933215	-0.631107	0.368037	0.961649	0.171996	-0.081376	0.452395
127	0	0	0	0	0	0	1	1	-0.463985	-0.281422	-0.617495	0.531399	0.137213	-0.251832	0.443009	-0.382895	-0.813122	-0.277807	-0.147706	0.130947	0.302186	0.205567	-0.543692	0.273065
127	0	0	0	0	0	1	0	1	-0.39573	-0.246816	-0.614103	0.586024	-0.0252549	-0.278035	0.455561	-0.521915	-0.826323	-0.373275	-0.0197535	0.0618148	0.117977	0.213809	-0.668855	0.219399
127	0	0	0	0	0	0	0	1	-0.414922	-0.20277	-0.635931	0.595048	0.0193134	-0.285935	0.474597	-0.516109	-0.826323	-0.373273	-0.0197558	0.0618156	0.117979	0.213808	-0.668853	0.2194
127	0	0	0	0	0	0	0	1	-0.414922	-0.20277	-0.635931	0.595048	0.0193134	-0.285935	0.474597	-0.516109	-0.826323	-0.373273	-0.0197558	0.0618156	0.117979	0.213808	-0.668853	0.2194
128	0	0	1	0	0	0	0	0	-1.16549	-0.33782	0.279108	0.0722391	-0.958132	-0.61005	-0.715771	0.0181161	0.391255	1.02551	-0.644544	-1.25437	-0.00739928	-0.354484	0.841982	-1.21264
128	0	0	0	0	1	0	0	0	-1.40035	0.0892084	-0.58406	-0.484899	0.625962	-0.0431857	0.0321774	-0.842784	-0.672462	0.466284	1.2881	0.277503	-0.149441	-0.31488	0.794671	0.390776
128	0	0	0	1	0	0	0	0	-0.416581	0.357944	0.0191079	0.526298	-0.511198	-0.360896	-0.395714	0.234768	0.447988	0.0555692	-1.25358	-0.673023	0.0104949	-0.0733524	-0.401864	-0.614192
128	0	0	0	1	0	0	0	0	-0.416581	0.357944	0.0191079	0.526298	-0.511198	-0.360896	-0.395714	0.234768	0.447988	0.0555692	-1.25358	-0.673023	0.0104949	-0.0733524	-0.401864	-0.614192
128	0	0	1	0	0	0	0	0	-1.16549	-0.33782	0.279108	0.0722391	-0.958132	-0.61005	-0.715771	0.0181161	0.391255	1.02551	-0.644544	-1.25437	-0.00739928	-0.354484	0.841982	-1.21264
128	0	0	0	0	1	0	0	0	-1.40035	0.0892084	-0.58406	-0.484899	0.625962	-0.0431857	0.0321774	-0.842784	-0.672462	0.466284	1.2881	0.277503	-0.149441	-0.31488	0.794671	0.390776
129	0	0	0	1	0	0	0	0	-0.807287	0.550146	-0.256677	0.300828	-0.172569	-0.238663	-0.317795	-0.093637	0.0586569	0.219085	-0.233999	-0.264641	-0.311499	-0.227191	0.194821	-0.181933
129	0	0	0	1	1	0	0	0	-1.16726	0.354801	-0.353594	-0.132367	0.00176542	-0.220116	-0.291663	-0.46058	-0.0716506	0.372174	0.236375	-0.294581	-0.392978	-0.297705	0.442176	-0.198636
129	0	0	0	0	1	0	0	0	-1.39505	0.345639	-0.466088	-0.337052	0.161502	-0.176941	-0.257001	-0.674524	-0.161514	0.468231	0.585228	-0.303816	-0.45504	-0.346322	0.605724	-0.195317
129	0	0	1	0	1	0	0	0	-1.34079	0.178419	-0.279189	-0.238747	-0.12483	-0.287412	-0.376856	-0.503797	-0.0725832	0.57759	0.523745	-0.500856	-0.469794	-0.371496	0.678202	-0.404241
129	0	0	1	0	0	0	0	0	-1.34456	-0.0832435	0.0286185	-0.238389	-0.676127	-0.505839	-0.653917	-0.334219	0.0528075	0.751131	0.438667	-0.815597	-0.468883	-0.407296	0.80317	-0.736695
130	0	0	0	1	0	0	0	0	-0.316903	0.382874	0.119102	0.60821	-0.523292	-0.0073767	-0.563326	0.300038	0.814865	-0.0918057	-1.43012	-0.727935	-0.0699873	0.134254	-0.412163	-0.749429
130	0	0	0	0	1	0	0	0	-1.35999	0.199431	-0.731005	-0.276844	0.624238	-0.058888	0.223461	-0.921994	-0.853916	0.184539	1.14325	0.390698	-0.211925	-0.196778	0.411102	0.549742
130	0	0	1	0	0	0	0	0	-1.16549	-0.33782	0.279108	0.0722391	-0.958132	-0.61005	-0.715771	0.0181161	0.391255	1.02551	-0.644544	-1.25437	-0.00739928	-0.354484	0.841982	-1.21264
130	1	0	0	1	0	0	0	0	-0.298302	0.387527	0.137762	0.623495	-0.525549	0.0585949	-0.594604	0.312219	0.814865	-0.0918057	-1.43012	-0.727935	-0.0699873	0.134254	-0.412163	-0.749429
130	0	0	0	1	0	0	0	0	-0.316903	0.382874	0.119102	0.60821	-0.523292	-0.0073767	-0.563326	0.300038	0.814865	-0.0918057	-1.43012	-0.727935	-0.0699873	0.134254	-0.412163	-0.749429
130	0	0	0	1	0	0	0	0	-0.316903	0.382874	0.119102	0.60821	-0.523292	-0.0073767	-0.563326	0.300038	0.814865	-0.0918057	-1.43012	-0.727935	-0.0699873	0.134254	-0.412163	-0.749429
130	0	0	0	0	1	0	0	1	-1.14325	0.15702	-0.718687	-0.0474228	0.482142	-0.131884	0.295509	-0.847679	-0.893878	0.0298746	1.01022	0.396596	-0.21426	-0.13114	0.180946	0.567938
130	0	0	0	0	1	0	0	0	-1.35999	0.199431	-0.731005	-0.276844	0.624238	-0.058888	0.223461	-0.921994	-0.853916	0.184539	1.14325	0.390698	-0.211925	-0.196778	0.411102	0.549742
130	0	0	0	0	0	0	0	1	-0.872833	0.216433	-0.845241	0.39605	0.328374	-0.224966	0.55455	-0.843443	-0.938342	-0.175636	0.784239	0.382806	-0.20506	-0.025306	-0.145191	0.567818
131	0	0	0	0	1	0	0	0	-1.44364	0.120669	-0.471972	-0.511634	0.302051	-0.156904	-0.16819	-0.799177	-0.292924	0.662273	0.903558	-0.365306	-0.359267	-0.384337	0.845316	-0.250529
131	0	0	1	0	0	0	0	0	-1.22404	-0.254581	0.197205	-0.0293276	-0.865924	-0.575976	-0.695547	-0.0970874	0.291196	0.964119	-0.236926	-1.16584	-0.192944	-0.382951	0.85705	-1.11415
131	0	0	1	0	0	0	0	0	-1.22404	-0.254581	0.197205	-0.0293276	-0.865924	-0.575976	-0.695547	-0.0970874	0.291196	0.964119	-0.236926	-1.16584	-0.192944	-0.382951	0.85705	-1.11415
131	0	0	0	0	1	0	0	0	-1.44364	0.120669	-0.471972	-0.511634	0.302051	-0.156904	-0.16819	-0.799177	-0.292924	0.662273	0.903558	-0.365306	-0.359267	-0.384337	0.845316	-0.250529
131	0	0	1	0	0	0	0	0	-1.22404	-0.254581	0.197205	-0.0293276	-0.865924	-0.575976	-0.695547	-0.0970874	0.291196	0.964119	-0.236926	-1.16584	-0.192944	-0.382951	0.85705	-1.11415
131	0	0	1	0	1	0	0	0	-1.27264	-0.162185	-0.00454635	-0.151096	-0.485583	-0.440059	-0.511918	-0.292491	0.0949077	0.865052	0.137172	-0.891546	-0.254845	-0.385019	0.854205	-0.819006
131	0	0	1	0	0	0	0	0	-1.22404	-0.254581	0.197205	-0.0293276	-0.865924	-0.575976	-0.695547	-0.0970874	0.291196	0.964119	-0.236926	-1.16584	-0.192944	-0.382951	0.85705	-1.11415
131	0	0	1	0	0	0	0	0	-1.22404	-0.254581	0.197205	-0.0293276	-0.865924	-0.575976	-0.695547	-0.0970874	0.291196	0.964119	-0.236926	-1.16584	-0.192944	-0.382951	0.85705	-1.11415
132	0	0	0	0	1	0	0	1	-1.20856	0.191477	-0.749789	-0.0862005	0.529494	-0.110278	0.306447	-0.887147	-0.912122	0.0564642	1.0901	0.434271	-0.235342	-0.152506	0.245674	0.610729
132	0	0	0	0	1	0	0	1	-1.20856	0.191477	-0.749789	-0.0862005	0.529494	-0.110278	0.306447	-0.887147	-0.912122	0.0564642	1.0901	0.434271	-0.235342	-0.152506	0.245674	0.610729
132	0	0	0	0	0	0	0	1	-1.00585	0.285322	-0.906952	0.315238	0.424559	-0.180931	0.57487	-0.922815	-0.942677	-0.0755295	0.954738	0.431302	-0.232686	-0.0843951	0.0427906	0.617553
132	0	0	0	0	1	0	0	0	-1.35184	0.221708	-0.760705	-0.234792	0.623889	-0.0620616	0.262122	-0.938004	-0.883875	0.149725	1.15185	0.420567	-0.228389	-0.189308	0.37432	0.587991
132	0	0	0	0	1	0	0	0	-1.35184	0.221708	-0.760705	-0.234792	0.623889	-0.0620616	0.262122	-0.938004	-0.883875	0.149725	1.15185	0.420567	-0.228389	-0.189308	0.37432	0.587991
132	0	0	0	0	1	0	0	0	-1.35184	0.221708	-0.760705	-0.234792	0.623889	-0.0620616	0.262122	-0.938004	-0.883875	0.149725	1.15185	0.420567	-0.228389	-0.189308	0.37432	0.587991
132	0	0	1	0	0	0	0	0	-1.16549	-0.33782	0.279108	0.0722391	-0.958132	-0.61005	-0.715771	0.0181161	0.391255	1.02551	-0.644544	-1.25437	-0.00739928	-0.354484	0.841982	-1.21264
133	0	0	1	0	0	0	0	0	-1.34456	-0.0832435	0.0286185	-0.238389	-0.676127	-0.505839	-0.653917	-0.334219	-0.0742673	0.77341	0.63182	-0.725464	-0.417303	-0.409626	0.866255	-0.621566
133	0	0	0	0	0	0	0	1	-0.483804	0.0149603	-0.664761	0.632395	0.0470729	-0.35375	0.495122	-0.611309	-0.884914	-0.50343	0.112326	0.155396	-0.0689843	0.166353	-0.787945	0.32452
133	0	0	0	0	1	0	0	0	-1.43269	0.112712	-0.500322	-0.504872	0.383976	-0.128142	-0.117512	-0.810207	-0.492842	0.566448	1.18278	-0.0597319	-0.359612	-0.372279	0.833771	0.0596942
133	0	0	1	0	1	0	0	0	-1.38214	0.0256486	-0.342346	-0.392749	0.106173	-0.227778	-0.243818	-0.645656	-0.355563	0.634231	1.01425	-0.26599	-0.390488	-0.387218	0.846137	-0.158239
133	0	0	0	0	1	0	0	0	-1.43269	0.112712	-0.500322	-0.504872	0.383976	-0.128142	-0.117512	-0.810207	-0.492842	0.566448	1.18278	-0.0597319	-0.359612	-0.372279	0.833771	0.0596942
133	0	0	0	0	1	0	0	0	-1.43269	0.112712	-0.500322	-0.504872	0.383976	-0.128142	-0.117512	-0.810207	-0.492842	0.566448	1.18278	-0.0597319	-0.359612	-0.372279	0.833771	0.0596942
134	0	0	0	1	0	0	0	0	-0.416581	0.357944	0.0191079	0.526298	-0.511198	-0.360896	-0.395714	0.234768	0.447988	0.0555692	-1.25358	-0.673023	0.0104949	-0.0733524	-0.401864	-0.614192
134	0	0	1	0	0	0	0	0	-1.16549	-0.33782	0.279108	0.0722391	-0.958132	-0.61005	-0.715771	0.0181161	0.391255	1.02551	-0.644544	-1.25437	-0.00739928	-0.354484	0.841982	-1.21264
134	0	0	1	0	0	0	0	0	-1.16549	-0.33782	0.279108	0.0722391	-0.958132	-0.61005	-0.715771	0.0181161	0.391255	1.02551	-0.644544	-1.25437	-0.00739928	-0.354484	0.841982	-1.21264
134	0	0	1	0	0	0	0	0	-1.16549	-0.33782	0.279108	0.0722391	-0.958132	-0.61005	-0.715771	0.0181161	0.391255	1.02551	-0.644544	-1.25437	-0.00739928	-0.354484	0.841982	-1.21264
134	0	0	0	0	0	1	1	0	-0.381465	-1.47167	0.109476	-0.231756	-0.206522	0.146132	-0.406507	0.401267	0.444954	0.995392	-0.908498	-1.02904	0.970688	0.20179	1.01614	-1.03408
134	0	0	0	0	0	0	0	1	-0.483804	0.0149603	-0.664761	0.632395	0.0470729	-0.35375	0.495122	-0.611309	-0.884914	-0.50343	0.112326	0.155396	-0.0689843	0.166353	-0.787945	0.32452
134	0	0	0	0	0	0	0	1	-0.483804	0.0149603	-0.664761	0.632395	0.0470729	-0.35375	0.495122	-0.611309	-0.884914	-0.50343	0.112326	0.155396	-0.0689843	0.166353	-0.787945	0.32452
134	0	0	1	0	0	0	0	0	-1.16549	-0.33782	0.279108	0.0722391	-0.958132	-0.61005	-0.715771	0.0181161	0.391255	1.02551	-0.644544	-1.25437	-0.00739928	-0.354484	0.841982	-1.21264
135	0	0	0	0	0	0	0	1	-0.483804	0.0149603	-0.664761	0.632395	0.0470729	-0.35375	0.495122	-0.611309	-0.884914	-0.50343	0.112326	0.155396	-0.0689842	0.166353	-0.787945	0.32452
135	0	0	0	0	1	0	0	0	-1.40035	0.0892084	-0.58406	-0.484899	0.625962	-0.0431857	0.0321774	-0.842785	-0.672462	0.466284	1.2881	0.277503	-0.149441	-0.31488	0.794671	0.390776
135	0	0	0	0	1	0	0	0	-1.40035	0.0892084	-0.58406	-0.484899	0.625962	-0.0431857	0.0321774	-0.842785	-0.672462	0.466284	1.2881	0.277503	-0.149441	-0.31488	0.794671	0.390776
135	0	0	1	0	0	0	0	0	-1.16549	-0.33782	0.279108	0.0722391	-0.958132	-0.61005	-0.715771	0.0181161	0.391255	1.02551	-0.644544	-1.25437	-0.00739928	-0.354484	0.841982	-1.21264
135	0	0	0	0	1	0	0	0	-1.40035	0.0892084	-0.58406	-0.484899	0.625962	-0.0431857	0.0321774	-0.842785	-0.672462	0.466284	1.2881	0.277503	-0.149441	-0.31488	0.794671	0.390776
135	0	0	0	0	0	0	0	1	-0.483804	0.0149603	-0.664761	0.632395	0.0470729	-0.35375	0.495122	-0.611309	-0.884914	-0.50343	0.112326	0.155396	-0.0689842	0.166353	-0.787945	0.32452
135	0	0	1	0	0	0	0	0	-1.16549	-0.33782	0.279108	0.0722391	-0.958132	-0.61005	-0.715771	0.0181161	0.391255	1.02551	-0.644544	-1.25437	-0.00739928	-0.354484	0.841982	-1.21264
135	0	0	0	0	0	0	0	1	-0.483804	0.0149603	-0.664761	0.632395	0.0470729	-0.35375	0.495122	-0.611309	-0.884914	-0.50343	0.112326	0.155396	-0.0689842	0.166353	-0.787945	0.32452
136	0	0	1	0	1	0	0	0	-1.37043	0.134029	-0.430889	-0.361229	0.248754	-0.165889	-0.173327	-0.672472	-0.426478	0.524354	0.987965	-0.048922	-0.341115	-0.351592	0.760205	0.0492664
136	0	0	1	0	0	0	0	0	-1.34456	-0.0832435	0.0286185	-0.238389	-0.676127	-0.505839	-0.653917	-0.334219	-0.10782	0.718895	0.625036	-0.591544	-0.403994	-0.394371	0.824139	-0.495291
136	0	0	0	0	1	0	0	0	-1.39812	0.197374	-0.534298	-0.422535	0.430047	-0.0996055	-0.0898019	-0.77181	-0.514928	0.47001	1.08039	0.099717	-0.316451	-0.337987	0.740899	0.203208
136	0	0	0	0	1	0	0	0	-1.39812	0.197374	-0.534298	-0.422535	0.430047	-0.0996055	-0.0898019	-0.77181	-0.514928	0.47001	1.08039	0.099717	-0.316451	-0.337987	0.740899	0.203208
136	0	0	0	1	1	0	0	0	-1.39732	0.203214	-0.533125	-0.418473	0.423608	-0.101143	-0.093831	-0.768335	-0.514927	0.47001	1.08038	0.0997169	-0.316451	-0.337987	0.740898	0.203208
136	0	0	0	0	1	0	0	0	-1.39812	0.197374	-0.534298	-0.422535	0.430047	-0.0996055	-0.0898019	-0.77181	-0.514928	0.47001	1.08039	0.099717	-0.316451	-0.337987	0.740899	0.203208
136	0	0	0	0	1	0	0	0	-1.39812	0.197374	-0.534298	-0.422535	0.430047	-0.0996055	-0.0898019	-0.77181	-0.514928	0.47001	1.08039	0.099717	-0.316451	-0.337987	0.740899	0.203208
136	0	0	0	0	1	0	0	0	-1.39812	0.197374	-0.534298	-0.422535	0.430047	-0.0996055	-0.0898019	-0.77181	-0.514928	0.47001	1.08039	0.099717	-0.316451	-0.337987	0.740899	0.203208
137	0	0	1	0	0	0	0	0	-1.16549	-0.33782	0.279108	0.0722391	-0.958132	-0.61005	-0.715771	0.0181161	0.391255	1.02551	-0.644544	-1.25437	-0.00739918	-0.354484	0.841982	-1.21264
137	0	0	1	0	0	0	0	0	-1.16549	-0.33782	0.279108	0.0722391	-0.958132	-0.61005	-0.715771	0.0181161	0.391255	1.02551	-0.644544	-1.25437	-0.00739918	-0.354484	0.841982	-1.21264
137	0	0	1	0	0	0	0	0	-1.16549	-0.33782	0.279108	0.0722391	-0.958132	-0.61005	-0.715771	0.0181161	0.391255	1.02551	-0.644544	-1.25437	-0.00739918	-0.354484	0.841982	-1.21264
137	0	0	1	0	0	0	0	0	-1.16549	-0.33782	0.279108	0.0722391	-0.958132	-0.61005	-0.715771	0.0181161	0.391255	1.02551	-0.644544	-1.25437	-0.00739918	-0.354484	0.841982	-1.21264
137	0	0	1	0	0	0	0	0	-1.16549	-0.33782	0.279108	0.0722391	-0.958132	-0.61005	-0.715771	0.0181161	0.391255	1.02551	-0.644544	-1.25437	-0.00739918	-0.354484	0.841982	-1.21264
137	0	0	1	0	0	0	0	0	-1.16549	-0.33782	0.279108	0.0722391	-0.958132	-0.61005	-0.715771	0.0181161	0.391255	1.02551	-0.644544	-1.25437	-0.00739918	-0.354484	0.841982	-1.21264
137	0	0	1	0	0	0	0	0	-1.16549	-0.33782	0.279108	0.0722391	-0.958132	-0.61005	-0.715771	0.0181161	0.391255	1.02551	-0.644544	-1.25437	-0.00739918	-0.354484	0.841982	-1.21264
137	0	0	1	0	0	0	0	0	-1.16549	-0.33782	0.279108	0.0722391	-0.958132	-0.61005	-0.715771	0.0181161	0.391255	1.02551	-0.644544	-1.25437	-0.00739918	-0.354484	0.841982	-1.21264
138	0	0	1	0	0	0	0	0	-1.16549	-0.33782	0.279108	0.0722391	-0.958132	-0.61005	-0.715771	0.0181161	0.391255	1.02551	-0.644544	-1.25437	-0.00739918	-0.354484	0.841982	-1.21264
138	0	0	1	0	0	0	0	0	-1.16549	-0.33782	0.279108	0.0722391	-0.958132	-0.61005	-0.715771	0.0181161	0.391255	1.02551	-0.644544	-1.25437	-0.00739918	-0.354484	0.841982	-1.21264
138	0	0	1	0	0	0	0	0	-1.16549	-0.33782	0.279108	0.0722391	-0.958132	-0.61005	-0.715771	0.0181161	0.391255	1.02551	-0.644544	-1.25437	-0.00739918	-0.354484	0.841982	-1.21264
138	0	0	1	0	0	0	0	0	-1.16549	-0.33782	0.279108	0.0722391	-0.958132	-0.61005	-0.715771	0.0181161	0.391255	1.02551	-0.644544	-1.25437	-0.00739918	-0.354484	0.841982	-1.21264
138	0	0	1	0	0	0	0	0	-1.16549	-0.33782	0.279108	0.0722391	-0.958132	-0.61005	-0.715771	0.0181161	0.391255	1.02551	-0.644544	-1.25437	-0.00739918	-0.354484	0.841982	-1.21264
138	0	0	0	1	0	0	0	0	-0.416581	0.357944	0.0191079	0.526298	-0.511198	-0.360896	-0.395714	0.234768	0.447988	0.0555692	-1.25358	-0.673023	0.0104949	-0.0733524	-0.401864	-0.614192
138	0	0	0	0	1	0	0	0	-1.40035	0.0892084	-0.58406	-0.484899	0.625962	-0.0431857	0.0321774	-0.842784	-0.672462	0.466284	1.2881	0.277503	-0.149441	-0.31488	0.794671	0.390776
138	0	0	0	0	1	0	0	0	-1.40035	0.0892084	-0.58406	-0.484899	0.625962	-0.0431857	0.0321774	-0.842784	-0.672462	0.466284	1.2881	0.277503	-0.149441	-0.31488	0.794671	0.390776
138	0	0	1	0	0	0	0	0	-1.16549	-0.33782	0.279108	0.0722391	-0.958132	-0.61005	-0.715771	0.0181161	0.391255	1.02551	-0.644544	-1.25437	-0.00739918	-0.354484	0.841982	-1.21264
138	0	0	1	0	0	0	0	0	-1.16549	-0.33782	0.279108	0.0722391	-0.958132	-0.61005	-0.715771	0.0181161	0.391255	1.02551	-0.644544	-1.25437	-0.00739918	-0.354484	0.841982	-1.21264
139	0	0	0	0	1	0	0	0	-1.40035	0.0892084	-0.58406	-0.484899	0.625962	-0.0431857	0.0321774	-0.842785	-0.672462	0.466284	1.2881	0.277503	-0.149441	-0.31488	0.794671	0.390776
139	0	0	0	0	1	0	0	0	-1.40035	0.0892084	-0.58406	-0.484899	0.625962	-0.0431857	0.0321774	-0.842785	-0.672462	0.466284	1.2881	0.277503	-0.149441	-0.31488	0.794671	0.390776
139	0	0	0	0	1	0	0	0	-1.40035	0.0892084	-0.58406	-0.484899	0.625962	-0.0431857	0.0321774	-0.842785	-0.672462	0.466284	1.2881	0.277503	-0.149441	-0.31488	0.794671	0.390776
139	0	0	1	0	0	0	0	0	-1.16549	-0.33782	0.279108	0.0722391	-0.958132	-0.61005	-0.715771	0.0181161	0.391255	1.02551	-0.644544	-1.25437	-0.00739928	-0.354484	0.841982	-1.21264
139	0	0	1	0	0	0	0	0	-1.16549	-0.33782	0.279108	0.0722391	-0.958132	-0.61005	-0.715771	0.0181161	0.391255	1.02551	-0.644544	-1.25437	-0.00739928	-0.354484	0.841982	-1.21264
139	0	0	0	1	0	0	0	0	-0.416581	0.357944	0.0191079	0.526298	-0.511198	-0.360896	-0.395714	0.234768	0.447988	0.0555692	-1.25358	-0.673023	0.0104949	-0.0733524	-0.401864	-0.614192
139	0	0	1	0	0	0	0	0	-1.16549	-0.33782	0.279108	0.0722391	-0.958132	-0.61005	-0.715771	0.0181161	0.391255	1.02551	-0.644544	-1.25437	-0.00739928	-0.354484	0.841982	-1.21264
140	0	0	0	0	1	0	0	0	-1.40035	0.0892084	-0.58406	-0.484899	0.625962	-0.0431857	0.0321774	-0.842785	-0.672462	0.466284	1.2881	0.277503	-0.149441	-0.31488	0.794671	0.390776
140	0	0	0	0	1	0	0	0	-1.40035	0.0892084	-0.58406	-0.484899	0.625962	-0.0431857	0.0321774	-0.842785	-0.672462	0.466284	1.2881	0.277503	-0.149441	-0.31488	0.794671	0.390776
140	0	0	0	1	0	0	0	0	-0.416581	0.357944	0.0191079	0.526298	-0.511198	-0.360896	-0.395714	0.234768	0.447988	0.0555692	-1.25358	-0.673023	0.010495	-0.0733525	-0.401864	-0.614192
140	0	0	0	1	0	0	0	0	-0.416581	0.357944	0.0191079	0.526298	-0.511198	-0.360896	-0.395714	0.234768	0.447988	0.0555692	-1.25358	-0.673023	0.010495	-0.0733525	-0.401864	-0.614192
140	0	0	0	0	1	0	0	0	-1.40035	0.0892084	-0.58406	-0.484899	0.625962	-0.0431857	0.0321774	-0.842785	-0.672462	0.466284	1.2881	0.277503	-0.149441	-0.31488	0.794671	0.390776
140	0	0	1	0	0	0	0	0	-1.16549	-0.33782	0.279108	0.0722391	-0.958132	-0.61005	-0.715771	0.0181161	0.391255	1.02551	-0.644544	-1.25437	-0.00739928	-0.354484	0.841982	-1.21264
140	0	0	1	0	0	0	0	0	-1.16549	-0.33782	0.279108	0.0722391	-0.958132	-0.61005	-0.715771	0.0181161	0.391255	1.02551	-0.644544	-1.25437	-0.00739928	-0.354484	0.841982	-1.21264
140	0	0	0	1	0	0	0	0	-0.416581	0.357944	0.0191079	0.526298	-0.511198	-0.360896	-0.395714	0.234768	0.447988	0.0555692	-1.25358	-0.673023	0.010495	-0.0733525	-0.401864	-0.614192
141	0	0	0	0	1	0	0	0	-1.39713	0.139904	-0.577382	-0.429458	0.539341	-0.0722616	-0.0510415	-0.679263	-0.519059	0.489752	0.866009	0.18763	-0.0066235	-0.309553	0.748283	0.27409
141	0	0	0	0	0	0	1	1	-0.910438	-0.373107	-0.922489	0.0457563	1.10928	0.0257682	0.550705	-0.0293991	-0.767748	0.394095	0.215573	0.602543	0.752152	-0.100805	0.578361	0.681461
141	0	0	0	1	0	0	0	0	-0.671583	0.483388	-0.160888	0.379141	-0.290186	-0.281118	-0.344859	0.0204282	0.0801218	0.184059	-0.49908	-0.259399	-0.0993806	-0.175378	0.0672916	-0.1933
141	0	0	1	0	0	0	0	0	-1.34456	-0.0832435	0.0286185	-0.238389	-0.676127	-0.505839	-0.653917	-0.334219	-0.118931	0.737218	0.575514	-0.535912	-0.285038	-0.390124	0.847861	-0.461968
141	0	0	0	1	1	0	0	0	-1.1934	0.191416	-0.451694	-0.227931	0.313409	-0.134089	-0.126897	-0.48934	-0.341428	0.397774	0.454213	0.0529407	-0.0342051	-0.268702	0.542893	0.133352
141	0	0	0	0	1	0	0	0	-1.39713	0.139904	-0.577382	-0.429458	0.539341	-0.0722616	-0.0510415	-0.679263	-0.519059	0.489752	0.866009	0.18763	-0.0066235	-0.309553	0.748283	0.27409
141	0	0	1	0	1	0	0	0	-1.36936	0.0864373	-0.465384	-0.366086	0.336618	-0.144132	-0.142615	-0.594566	-0.430119	0.541615	0.800353	0.0280744	-0.0699251	-0.3267	0.76666	0.111357
141	0	0	0	1	0	0	0	0	-0.671583	0.483388	-0.160888	0.379141	-0.290186	-0.281118	-0.344859	0.0204282	0.0801218	0.184059	-0.49908	-0.259399	-0.0993806	-0.175378	0.0672916	-0.1933
141	0	0	0	0	1	0	0	0	-1.39713	0.139904	-0.577382	-0.429458	0.539341	-0.0722616	-0.0510415	-0.679263	-0.519059	0.489752	0.866009	0.18763	-0.0066235	-0.309553	0.748283	0.27409
141	0	0	0	0	1	0	0	0	-1.39713	0.139904	-0.577382	-0.429458	0.539341	-0.0722616	-0.0510415	-0.679263	-0.519059	0.489752	0.866009	0.18763	-0.0066235	-0.309553	0.748283	0.27409
141	0	0	0	0	1	0	1	0	-1.28167	0.0658048	-0.627478	-0.305719	0.587246	-0.0713159	0.0562273	-0.577887	-0.567721	0.472388	0.716709	0.275567	0.160646	-0.265154	0.714622	0.359832
142	0	0	0	0	1	0	0	0	-1.40475	0.11404	-0.417013	-0.418509	0.331018	-0.123947	-0.0981622	-0.913699	-0.43404	0.519509	1.14961	-0.187961	-0.491592	-0.321727	0.7458	-0.0616484
142	0	0	1	0	0	0	0	0	-1.15815	-0.218637	0.381042	0.099545	-1.02953	-0.599373	-0.723116	-0.39576	0.284376	0.816382	0.133295	-1.19946	-0.620464	-0.296321	0.690273	-1.14838
142	0	0	1	0	0	0	0	0	-1.15815	-0.218637	0.381042	0.099545	-1.02953	-0.599373	-0.723116	-0.39576	0.284376	0.816382	0.133295	-1.19946	-0.620464	-0.296321	0.690273	-1.14838
142	0	1	1	0	1	0	0	0	-1.26284	-0.0829998	-0.0300455	-0.150875	-0.322927	-0.360936	-0.400221	-0.597517	-0.0806215	0.6665	0.648206	-0.678447	-0.564961	-0.309668	0.716995	-0.5901
142	0	0	0	0	1	0	0	0	-1.40475	0.11404	-0.417013	-0.418509	0.331018	-0.123947	-0.0981622	-0.913699	-0.43404	0.519509	1.14961	-0.187961	-0.491592	-0.321727	0.7458	-0.0616484
142	0	0	0	0	1	0	0	0	-1.40475	0.11404	-0.417013	-0.418509	0.331018	-0.123947	-0.0981622	-0.913699	-0.43404	0.519509	1.14961	-0.187961	-0.491592	-0.321727	0.7458	-0.0616484
142	0	0	0	0	1	0	0	0	-1.40475	0.11404	-0.417013	-0.418509	0.331018	-0.123947	-0.0981622	-0.913699	-0.43404	0.519509	1.14961	-0.187961	-0.491592	-0.321727	0.7458	-0.0616484
142	0	0	1	0	0	0	0	0	-1.15815	-0.218637	0.381042	0.099545	-1.02953	-0.599373	-0.723116	-0.39576	0.284376	0.816382	0.133295	-1.19946	-0.620464	-0.296321	0.690273	-1.14838
142	0	1	1	0	0	0	0	0	-1.15726	-0.215433	0.384826	0.101056	-1.03221	-0.599273	-0.723493	-0.40857	0.284375	0.816382	0.133295	-1.19945	-0.620464	-0.296321	0.690273	-1.14838
142	0	0	0	0	0	0	1	0	-0.792017	-0.78708	-0.45208	0.099814	0.834938	-0.0450577	0.190185	0.440803	-0.401694	0.810187	-1.1001	0.413144	1.78807	0.0678579	0.844876	0.379048
143	0	0	0	0	1	0	0	0	-1.40035	0.0892084	-0.58406	-0.484899	0.625962	-0.0431857	0.0321774	-0.842784	-0.672462	0.466284	1.2881	0.277503	-0.149441	-0.31488	0.794671	0.390776
143	0	0	0	0	1	0	0	0	-1.40035	0.0892084	-0.58406	-0.484899	0.625962	-0.0431857	0.0321774	-0.842784	-0.672462	0.466284	1.2881	0.277503	-0.149441	-0.31488	0.794671	0.390776
143	0	0	0	0	1	0	0	0	-1.40035	0.0892084	-0.58406	-0.484899	0.625962	-0.0431857	0.0321774	-0.842784	-0.672462	0.466284	1.2881	0.277503	-0.149441	-0.31488	0.794671	0.390776
143	0	0	0	0	1	0	0	0	-1.40035	0.0892084	-0.58406	-0.484899	0.625962	-0.0431857	0.0321774	-0.842784	-0.672462	0.466284	1.2881	0.277503	-0.149441	-0.31488	0.794671	0.390776
143	0	0	0	0	1	0	0	0	-1.40035	0.0892084	-0.58406	-0.484899	0.625962	-0.0431857	0.0321774	-0.842784	-0.672462	0.466284	1.2881	0.277503	-0.149441	-0.31488	0.794671	0.390776
143	0	0	0	0	1	0	0	0	-1.40035	0.0892084	-0.58406	-0.484899	0.625962	-0.0431857	0.0321774	-0.842784	-0.672462	0.466284	1.2881	0.277503	-0.149441	-0.31488	0.794671	0.390776
143	0	0	0	0	1	0	0	0	-1.40035	0.0892084	-0.58406	-0.484899	0.625962	-0.0431857	0.0321774	-0.842784	-0.672462	0.466284	1.2881	0.277503	-0.149441	-0.31488	0.794671	0.390776
143	0	0	0	0	1	0	0	0	-1.40035	0.0892084	-0.58406	-0.484899	0.625962	-0.0431857	0.0321774	-0.842784	-0.672462	0.466284	1.2881	0.277503	-0.149441	-0.31488	0.794671	0.390776
143	0	0	0	0	1	0	0	0	-1.40035	0.0892084	-0.58406	-0.484899	0.625962	-0.0431857	0.0321774	-0.842784	-0.672462	0.466284	1.2881	0.277503	-0.149441	-0.31488	0.794671	0.390776
144	0	0	0	0	1	0	0	0	-1.33954	0.255272	-0.805452	-0.171437	0.623364	-0.0668432	0.320371	-0.962124	-0.883065	0.102226	1.08878	0.30917	-0.318106	-0.145375	0.281459	0.498943
144	0	0	0	0	1	0	0	0	-1.33954	0.255272	-0.805452	-0.171437	0.623364	-0.0668432	0.320371	-0.962124	-0.883065	0.102226	1.08878	0.30917	-0.318106	-0.145375	0.281459	0.498943
144	0	0	0	0	1	0	0	0	-1.33954	0.255272	-0.805452	-0.171437	0.623364	-0.0668432	0.320371	-0.962124	-0.883065	0.102226	1.08878	0.30917	-0.318106	-0.145375	0.281459	0.498943
144	0	0	0	0	1	0	0	1	-1.15028	0.0863405	-0.68459	-0.0210403	0.26544	-0.138229	0.262489	-0.871553	-0.832244	0.0908558	0.953159	0.114725	-0.356963	-0.0975082	0.208363	0.3303
144	0	0	0	0	1	0	0	1	-1.15028	0.0863405	-0.68459	-0.0210403	0.26544	-0.138229	0.262489	-0.871553	-0.832244	0.0908558	0.953159	0.114725	-0.356963	-0.0975082	0.208363	0.3303
144	0	0	1	0	0	0	0	0	-1.06623	-0.11895	-0.0225977	0.310214	-0.960077	-0.625655	-0.350857	-0.205622	-0.350102	0.311638	0.0419898	-0.758561	-0.411477	-0.140315	0.14678	-0.527411
144	0	0	1	0	0	0	0	1	-0.987819	-0.0313508	-0.534494	0.24961	-0.205066	-0.28207	0.186495	-0.708576	-0.643598	0.155132	0.596127	-0.274147	-0.409157	-0.0778368	0.147273	-0.0540849
144	0	0	0	0	0	0	1	0	-0.792017	-0.78708	-0.45208	0.099814	0.834938	-0.0450577	0.190185	0.440803	-0.401694	0.810187	-1.1001	0.413144	1.78807	0.0678579	0.844876	0.379048
144	0	0	0	0	0	1	0	1	-0.814338	-0.272855	-0.474908	0.207154	-0.263046	-0.180415	0.160837	-0.741791	-0.607829	0.131857	0.70215	-0.310591	-0.439525	0.0272564	0.135738	-0.107222
144	0	0	0	0	0	1	0	0	-0.191847	-1.3058	0.158344	0.101792	-1.02319	-0.0773828	-0.355179	-0.450786	-0.207348	0.234287	0.400273	-0.950202	-0.531062	0.226985	0.10736	-0.802829
144	0	0	0	0	1	0	0	1	-1.15028	0.0863405	-0.68459	-0.0210403	0.26544	-0.138229	0.262489	-0.871553	-0.832244	0.0908558	0.953159	0.114725	-0.356963	-0.0975082	0.208363	0.3303
145	0	0	1	0	0	0	0	0	-1.16549	-0.33782	0.279108	0.0722391	-0.958132	-0.61005	-0.715771	0.0181161	0.391255	1.02551	-0.644544	-1.25437	-0.00739928	-0.354484	0.841982	-1.21264
145	0	0	1	0	0	0	0	0	-1.16549	-0.33782	0.279108	0.0722391	-0.958132	-0.61005	-0.715771	0.0181161	0.391255	1.02551	-0.644544	-1.25437	-0.00739928	-0.354484	0.841982	-1.21264
145	0	0	0	1	0	0	0	0	-0.416581	0.357944	0.0191079	0.526298	-0.511198	-0.360896	-0.395714	0.234768	0.447988	0.0555692	-1.25358	-0.673023	0.0104949	-0.0733524	-0.401864	-0.614192
145	0	0	0	1	0	0	0	0	-0.416581	0.357944	0.0191079	0.526298	-0.511198	-0.360896	-0.395714	0.234768	0.447988	0.0555692	-1.25358	-0.673023	0.0104949	-0.0733524	-0.401864	-0.614192
145	0	0	0	1	0	0	0	0	-0.416581	0.357944	0.0191079	0.526298	-0.511198	-0.360896	-0.395714	0.234768	0.447988	0.0555692	-1.25358	-0.673023	0.0104949	-0.0733524	-0.401864	-0.614192
145	0	0	0	1	0	0	0	0	-0.416581	0.357944	0.0191079	0.526298	-0.511198	-0.360896	-0.395714	0.234768	0.447988	0.0555692	-1.25358	-0.673023	0.0104949	-0.0733524	-0.401864	-0.614192
145	0	0	1	0	0	0	0	0	-1.16549	-0.33782	0.279108	0.0722391	-0.958132	-0.61005	-0.715771	0.0181161	0.391255	1.02551	-0.644544	-1.25437	-0.00739928	-0.354484	0.841982	-1.21264
146	0	0	0	1	0	0	0	0	-0.669431	0.451927	-0.0321718	0.424902	-0.523888	-0.371906	-0.463664	0.137291	0.410446	0.231635	-1.09963	-0.737285	-0.148821	-0.189974	-0.0507893	-0.682299
146	0	0	0	1	0	0	0	0	-0.669431	0.451927	-0.0321718	0.424902	-0.523888	-0.371906	-0.463664	0.137291	0.410446	0.231635	-1.09963	-0.737285	-0.148821	-0.189974	-0.0507893	-0.682299
146	0	0	1	0	0	0	0	0	-1.10526	-0.143798	0.282083	0.166025	-1.02177	-0.619291	-0.755692	0.106482	0.464962	0.805803	-0.904172	-1.1728	-0.105777	-0.336305	0.578851	-1.12889
146	0	0	0	1	0	0	0	0	-0.669431	0.451927	-0.0321718	0.424902	-0.523888	-0.371906	-0.463664	0.137291	0.410446	0.231635	-1.09963	-0.737285	-0.148821	-0.189974	-0.0507893	-0.682299
146	0	0	1	0	0	0	0	0	-1.10526	-0.143798	0.282083	0.166025	-1.02177	-0.619291	-0.755692	0.106482	0.464962	0.805803	-0.904172	-1.1728	-0.105777	-0.336305	0.578851	-1.12889
146	0	0	1	0	0	0	0	0	-1.10526	-0.143798	0.282083	0.166025	-1.02177	-0.619291	-0.755692	0.106482	0.464962	0.805803	-0.904172	-1.1728	-0.105777	-0.336305	0.578851	-1.12889
146	0	0	1	1	0	0	0	0	-0.857062	0.154916	0.0858299	0.292202	-0.689306	-0.46232	-0.559801	0.0930577	0.437955	0.486276	-1.01617	-0.927773	-0.133033	-0.256149	0.224606	-0.877853
146	0	0	0	1	1	0	0	0	-0.698915	0.467899	-0.0591237	0.405738	-0.487143	-0.358332	-0.45207	0.106955	0.410446	0.231635	-1.09962	-0.737285	-0.148821	-0.189974	-0.0507891	-0.682299
147	0	0	1	0	0	0	0	0	-1.43808	0.0496996	-0.10219	-0.400603	-0.528861	-0.451419	-0.621617	-0.518212	-0.108072	0.748128	0.913521	-0.733409	-0.607672	-0.453351	0.893358	-0.629967
147	0	0	0	0	1	0	0	0	-1.47926	0.146555	-0.379743	-0.533631	0.0355302	-0.250474	-0.333056	-0.763297	-0.236041	0.689913	1.07379	-0.56514	-0.598998	-0.444509	0.884988	-0.441227
147	0	0	1	0	1	0	0	0	-1.43123	0.070319	-0.266908	-0.437528	-0.143782	-0.315155	-0.40658	-0.634742	-0.18153	0.715423	1.02274	-0.635413	-0.618735	-0.452575	0.891435	-0.519805
147	0	0	1	0	1	0	0	0	-1.43123	0.070319	-0.266908	-0.437528	-0.143782	-0.315155	-0.40658	-0.634742	-0.18153	0.715423	1.02274	-0.635413	-0.618735	-0.452575	0.891435	-0.519805
147	0	0	1	0	1	0	0	0	-1.43123	0.070319	-0.266908	-0.437528	-0.143782	-0.315155	-0.40658	-0.634742	-0.18153	0.715423	1.02274	-0.635413	-0.618735	-0.452575	0.891435	-0.519805
147	0	0	0	0	1	0	0	0	-1.47926	0.146555	-0.379743	-0.533631	0.0355302	-0.250474	-0.333056	-0.763297	-0.236041	0.689913	1.07379	-0.56514	-0.598998	-0.444509	0.884988	-0.441227
148	0	1	0	0	0	0	0	0	-0.343308	-0.416799	0.481459	0.475341	-0.709596	-0.404607	-0.262612	-0.970865	0.115279	0.0884169	0.447496	-1.12167	-0.9266	0.20358	-0.319694	-1.07731
148	0	0	0	0	0	0	0	1	-0.741506	0.148421	-0.784315	0.475834	0.233414	-0.26844	0.534489	-0.76508	-0.927578	-0.280599	0.586088	0.320192	-0.16869	0.0365272	-0.349248	0.501869
148	0	0	0	0	1	0	0	0	-1.37015	0.171694	-0.694027	-0.3292	0.624672	-0.0549366	0.175325	-0.902062	-0.815245	0.238718	1.15523	0.359413	-0.194662	-0.215228	0.478501	0.508023
148	0	0	0	0	0	0	0	1	-0.741506	0.148421	-0.784315	0.475834	0.233414	-0.26844	0.534489	-0.76508	-0.927578	-0.280599	0.586088	0.320192	-0.16869	0.0365272	-0.349248	0.501869
148	0	0	0	0	1	0	0	1	-1.07753	0.12234	-0.687385	-0.00839498	0.434485	-0.153629	0.284501	-0.807955	-0.867663	0.00659731	0.917842	0.348585	-0.186935	-0.110287	0.115347	0.512665
148	0	0	0	0	1	0	0	0	-1.37015	0.171694	-0.694027	-0.3292	0.624672	-0.0549366	0.175325	-0.902062	-0.815245	0.238718	1.15523	0.359413	-0.194662	-0.215228	0.478501	0.508023
148	0	0	0	0	1	0	0	0	-1.37015	0.171694	-0.694027	-0.3292	0.624672	-0.0549366	0.175325	-0.902062	-0.815245	0.238718	1.15523	0.359413	-0.194662	-0.215228	0.478501	0.508023
149	0	0	1	0	0	0	0	0	-1.16549	-0.33782	0.279108	0.0722391	-0.958132	-0.61005	-0.715771	0.0181161	0.391255	1.02551	-0.644544	-1.25437	-0.00739928	-0.354484	0.841982	-1.21264
149	0	0	0	1	0	0	0	0	-0.312809	0.436703	-0.137932	0.640838	-0.512657	-0.370038	-0.229132	0.1469	0.271858	-0.289616	-1.2123	-0.546126	-0.1684	0.00446969	-0.734853	-0.430095
149	0	0	0	1	0	0	0	0	-0.312809	0.436703	-0.137932	0.640838	-0.512657	-0.370038	-0.229132	0.1469	0.271858	-0.289616	-1.2123	-0.546126	-0.1684	0.00446969	-0.734853	-0.430095
149	0	0	0	1	0	0	0	1	-0.298291	0.447721	-0.159901	0.656861	-0.512861	-0.371316	-0.205828	0.134608	0.271858	-0.289616	-1.2123	-0.546126	-0.1684	0.00446971	-0.734853	-0.430094
149	0	0	0	1	0	0	0	0	-0.312809	0.436703	-0.137932	0.640838	-0.512657	-0.370038	-0.229132	0.1469	0.271858	-0.289616	-1.2123	-0.546126	-0.1684	0.00446969	-0.734853	-0.430095
150	0	1	0	0	1	0	0	0	-1.27308	0.11615	-0.126087	-0.142762	0.196076	-0.12139	-0.0486598	-1.16987	-0.477955	0.296747	1.26575	-0.254774	-0.739673	-0.182877	0.492428	-0.0102079
150	0	0	0	0	1	0	0	0	-1.27582	0.11557	-0.135946	-0.150128	0.205331	-0.119707	-0.0469195	-1.16283	-0.477955	0.296747	1.26575	-0.254774	-0.739673	-0.182877	0.492428	-0.0102079
150	0	0	1	0	0	0	0	0	-1.16549	-0.33782	0.279108	0.0722391	-0.958132	-0.61005	-0.715771	0.0181161	0.391255	1.02551	-0.644544	-1.25437	-0.00739928	-0.354484	0.841982	-1.21264
150	0	0	0	0	1	0	0	0	-1.27582	0.11557	-0.135946	-0.150128	0.205331	-0.119707	-0.0469195	-1.16283	-0.477955	0.296747	1.26575	-0.254774	-0.739673	-0.182877	0.492428	-0.0102079
150	0	1	0	0	1	0	0	0	-1.27308	0.11615	-0.126087	-0.142762	0.196076	-0.12139	-0.0486598	-1.16987	-0.477955	0.296747	1.26575	-0.254774	-0.739673	-0.182877	0.492428	-0.0102079
150	0	1	0	0	1	0	0	0	-1.27308	0.11615	-0.126087	-0.142762	0.196076	-0.12139	-0.0486598	-1.16987	-0.477955	0.296747	1.26575	-0.254774	-0.739673	-0.182877	0.492428	-0.0102079
150	0	1	0	0	1	0	0	0	-1.27308	0.11615	-0.126087	-0.142762	0.196076	-0.12139	-0.0486598	-1.16987	-0.477955	0.296747	1.26575	-0.254774	-0.739673	-0.182877	0.492428	-0.0102079
150	0	1	0	0	1	0	0	0	-1.27308	0.11615	-0.126087	-0.142762	0.196076	-0.12139	-0.0486598	-1.16987	-0.477955	0.296747	1.26575	-0.254774	-0.739673	-0.182877	0.492428	-0.0102079
151	0	0	1	0	0	0	0	0	-1.16549	-0.33782	0.279108	0.0722391	-0.958132	-0.61005	-0.715771	0.0181161	0.391255	1.02551	-0.644544	-1.25437	-0.00739928	-0.354484	0.841982	-1.21264
151	0	0	0	0	1	0	0	0	-1.34308	0.101333	-0.377955	-0.330925	0.432497	-0.0783807	-0.0042024	-0.989984	-0.589132	0.33191	1.24271	0.040205	-0.498202	-0.225025	0.564767	0.186188
151	0	0	0	0	0	0	1	1	-0.35151	-0.0947002	-0.603987	0.694438	0.0901339	-0.302774	0.552795	-0.539502	-0.821901	-0.502766	0.0448039	0.0938456	-0.0574176	0.192211	-0.776684	0.28552
151	0	0	0	0	0	0	0	1	-0.341076	-0.0813723	-0.583421	0.702224	0.0525069	-0.312062	0.543126	-0.571775	-0.821896	-0.502758	0.0448223	0.0938373	-0.0574349	0.192207	-0.776672	0.285512
151	0	0	0	0	0	0	0	1	-0.341076	-0.0813723	-0.583421	0.702224	0.0525069	-0.312062	0.543126	-0.571775	-0.821896	-0.502758	0.0448223	0.0938373	-0.0574349	0.192207	-0.776672	0.285512
151	0	1	0	0	0	0	0	1	-0.617223	-0.00713134	-0.36089	0.477494	0.0194921	-0.265136	0.33512	-0.828533	-0.744894	-0.263186	0.420253	0.0511867	-0.236229	0.0742654	-0.391966	0.23584
151	0	1	0	0	1	0	0	0	-1.15244	0.0954119	-0.324148	-0.153074	0.272437	-0.127986	0.0493247	-1.02156	-0.607435	0.237824	1.12346	0.0246287	-0.483475	-0.175575	0.408112	0.180209
151	0	1	0	0	1	0	0	0	-1.15244	0.0954119	-0.324148	-0.153074	0.272437	-0.127986	0.0493247	-1.02156	-0.607435	0.237824	1.12346	0.0246287	-0.483475	-0.175575	0.408112	0.180209
151	0	0	0	0	1	0	0	0	-1.34308	0.101333	-0.377955	-0.330925	0.432497	-0.0783807	-0.0042024	-0.989984	-0.589132	0.33191	1.24271	0.040205	-0.498202	-0.225025	0.564767	0.186188
151	0	0	0	0	1	0	0	0	-1.34308	0.101333	-0.377955	-0.330925	0.432497	-0.0783807	-0.0042024	-0.989984	-0.589132	0.33191	1.24271	0.040205	-0.498202	-0.225025	0.564767	0.186188
151	0	0	0	0	1	0	0	0	-1.34308	0.101333	-0.377955	-0.330925	0.432497	-0.0783807	-0.0042024	-0.989984	-0.589132	0.33191	1.24271	0.040205	-0.498202	-0.225025	0.564767	0.186188
151	0	0	0	0	0	1	0	0	-0.810336	-0.4636	0.00694596	0.142888	0.05234	-0.313354	-0.142799	-0.199399	-0.0851656	0.634511	-0.350199	-0.491014	0.512774	-0.0217141	0.546658	-0.454866
152	0	0	1	0	0	1	0	0	-1.11738	-0.182825	0.281484	0.14716	-1.00897	-0.617432	-0.747662	0.088707	0.464694	0.882524	-0.865095	-1.22223	-0.0818461	-0.348471	0.657628	-1.1797
152	0	0	1	1	0	0	0	0	-0.914056	-0.0219512	0.20605	0.25881	-0.867425	-0.543848	-0.647445	0.133129	0.490279	0.693522	-0.983756	-1.12883	-0.0941116	-0.303258	0.416249	-1.08341
152	0	0	0	1	0	0	0	0	-0.582714	0.390143	0.109052	0.50295	-0.744884	-0.455722	-0.555422	0.282556	0.523769	0.373108	-1.18272	-0.971138	-0.103323	-0.222196	0.0171907	-0.920537
152	0	0	1	0	0	0	0	0	-1.11738	-0.182825	0.281484	0.14716	-1.00897	-0.617432	-0.747662	0.088707	0.464694	0.882524	-0.865095	-1.22223	-0.0818461	-0.348471	0.657628	-1.1797
152	0	0	0	1	0	0	0	0	-0.582714	0.390143	0.109052	0.50295	-0.744884	-0.455722	-0.555422	0.282556	0.523769	0.373108	-1.18272	-0.971138	-0.103323	-0.222196	0.0171907	-0.920537
152	0	0	1	0	0	0	0	0	-1.11738	-0.182825	0.281484	0.14716	-1.00897	-0.617432	-0.747662	0.088707	0.464694	0.882524	-0.865095	-1.22223	-0.0818461	-0.348471	0.657628	-1.1797
152	0	0	0	0	0	0	0	1	-0.483804	0.0149603	-0.664761	0.632395	0.0470729	-0.35375	0.495122	-0.611309	-0.884914	-0.50343	0.112326	0.155396	-0.0689843	0.166353	-0.787945	0.32452
152	0	0	1	0	0	0	0	0	-1.11738	-0.182825	0.281484	0.14716	-1.00897	-0.617432	-0.747662	0.088707	0.464694	0.882524	-0.865095	-1.22223	-0.0818461	-0.348471	0.657628	-1.1797
153	0	0	1	0	0	0	0	0	-1.17367	-0.251443	0.335604	0.0903182	-0.964101	-0.408263	-0.776547	-0.0996324	0.516165	0.907058	-0.628896	-1.25498	-0.301365	-0.253012	0.812987	-1.21632
153	0	0	1	0	0	0	0	0	-1.17367	-0.251443	0.335604	0.0903182	-0.964101	-0.408263	-0.776547	-0.0996324	0.516165	0.907058	-0.628896	-1.25498	-0.301365	-0.253012	0.812987	-1.21632
153	0	0	1	0	0	0	0	0	-1.17367	-0.251443	0.335604	0.0903182	-0.964101	-0.408263	-0.776547	-0.0996324	0.516165	0.907058	-0.628896	-1.25498	-0.301365	-0.253012	0.812987	-1.21632
153	0	0	0	0	1	0	0	0	-1.41167	0.153172	-0.153761	-0.313882	-0.133791	-0.251221	-0.303567	-1.02546	0.062072	0.680511	0.442824	-0.910218	-0.600171	-0.302794	0.744732	-0.805655
153	0	0	1	0	0	0	0	0	-1.17367	-0.251443	0.335604	0.0903182	-0.964101	-0.408263	-0.776547	-0.0996324	0.516165	0.907058	-0.628896	-1.25498	-0.301365	-0.253012	0.812987	-1.21632
153	1	0	1	0	0	0	0	0	-1.16998	-0.249648	0.342868	0.0966026	-0.964646	-0.381826	-0.786001	-0.0930612	0.516165	0.907058	-0.628897	-1.25498	-0.301365	-0.253012	0.812987	-1.21632
153	0	0	1	0	0	0	0	0	-1.17367	-0.251443	0.335604	0.0903182	-0.964101	-0.408263	-0.776547	-0.0996324	0.516165	0.907058	-0.628896	-1.25498	-0.301365	-0.253012	0.812987	-1.21632
153	0	1	1	0	1	0	0	0	-1.19997	-0.21061	0.238465	0.0276008	-0.795926	-0.369124	-0.69038	-0.189126	0.426817	0.861804	-0.415113	-1.18712	-0.367281	-0.26313	0.798332	-1.1348
153	0	0	1	0	0	0	0	0	-1.17367	-0.251443	0.335604	0.0903182	-0.964101	-0.408263	-0.776547	-0.0996324	0.516165	0.907058	-0.628896	-1.25498	-0.301365	-0.253012	0.812987	-1.21632
154	0	0	0	0	1	0	0	1	-1.01274	0.272515	-0.643512	0.179489	0.124769	-0.251319	0.193397	-0.696159	-0.626389	-0.0747875	0.349945	0.0333885	-0.301494	-0.0887806	-0.131024	0.196764
154	0	0	1	1	1	0	0	0	-0.960092	0.225502	-0.141594	0.171194	-0.398354	-0.36506	-0.357461	-0.170617	0.11004	0.330828	-0.425125	-0.634038	-0.368503	-0.259659	0.18208	-0.542159
154	0	0	0	0	0	0	0	1	-0.741506	0.148421	-0.784315	0.475834	0.233414	-0.26844	0.534489	-0.76508	-0.889938	-0.31658	0.472571	0.256218	-0.238679	0.0372612	-0.425895	0.440607
154	0	0	0	1	0	0	0	0	-0.662549	0.479925	-0.0380894	0.38956	-0.586818	-0.37993	-0.4859	0.112008	0.354029	0.199334	-0.936858	-0.729068	-0.294809	-0.210523	-0.0679172	-0.651855
154	0	0	1	0	0	0	0	0	-1.25438	0.0500022	0.118595	0.0349723	-0.915665	-0.555343	-0.733721	-0.07686	0.299088	0.676321	-0.490391	-1.00747	-0.362996	-0.359342	0.551295	-0.936562
154	0	0	0	0	0	0	0	1	-0.741506	0.148421	-0.784315	0.475834	0.233414	-0.26844	0.534489	-0.76508	-0.889938	-0.31658	0.472571	0.256218	-0.238679	0.0372612	-0.425895	0.440607
154	0	0	1	0	0	0	0	0	-1.25438	0.0500022	0.118595	0.0349723	-0.915665	-0.555343	-0.733721	-0.07686	0.299088	0.676321	-0.490391	-1.00747	-0.362996	-0.359342	0.551295	-0.936562
154	0	0	0	1	0	0	0	0	-0.662549	0.479925	-0.0380894	0.38956	-0.586818	-0.37993	-0.4859	0.112008	0.354029	0.199334	-0.936858	-0.729068	-0.294809	-0.210523	-0.0679172	-0.651855
154	0	0	0	0	1	0	0	0	-1.37138	0.446107	-0.622335	-0.131462	0.170546	-0.183468	-0.0206886	-0.748038	-0.394871	0.181465	0.287877	-0.162888	-0.388318	-0.214839	0.190281	-0.0206901
154	0	0	0	1	0	0	0	0	-0.662549	0.479925	-0.0380894	0.38956	-0.586818	-0.37993	-0.4859	0.112008	0.354029	0.199334	-0.936858	-0.729068	-0.294809	-0.210523	-0.0679172	-0.651855
155	0	0	1	0	0	0	0	0	-1.16549	-0.33782	0.279108	0.0722391	-0.958132	-0.61005	-0.715771	0.0181161	0.391255	1.02551	-0.644544	-1.25437	-0.00739928	-0.354484	0.841982	-1.21264
155	0	0	1	0	0	0	0	0	-1.16549	-0.33782	0.279108	0.0722391	-0.958132	-0.61005	-0.715771	0.0181161	0.391255	1.02551	-0.644544	-1.25437	-0.00739928	-0.354484	0.841982	-1.21264
155	0	0	1	0	0	0	0	0	-1.16549	-0.33782	0.279108	0.0722391	-0.958132	-0.61005	-0.715771	0.0181161	0.391255	1.02551	-0.644544	-1.25437	-0.00739928	-0.354484	0.841982	-1.21264
155	0	0	0	0	1	0	0	0	-1.40035	0.0892084	-0.58406	-0.484899	0.625962	-0.0431857	0.0321774	-0.842785	-0.672462	0.466284	1.2881	0.277503	-0.149441	-0.31488	0.794671	0.390776
155	0	0	0	0	1	0	0	0	-1.40035	0.0892084	-0.58406	-0.484899	0.625962	-0.0431857	0.0321774	-0.842785	-0.672462	0.466284	1.2881	0.277503	-0.149441	-0.31488	0.794671	0.390776
155	0	0	0	1	0	0	0	0	-0.416581	0.357944	0.0191079	0.526298	-0.511198	-0.360896	-0.395714	0.234768	0.447988	0.0555692	-1.25358	-0.673023	0.0104949	-0.0733524	-0.401864	-0.614192
155	0	0	0	0	1	0	0	0	-1.40035	0.0892084	-0.58406	-0.484899	0.625962	-0.0431857	0.0321774	-0.842785	-0.672462	0.466284	1.2881	0.277503	-0.149441	-0.31488	0.794671	0.390776
155	0	0	0	1	0	0	0	0	-0.416581	0.357944	0.0191079	0.526298	-0.511198	-0.360896	-0.395714	0.234768	0.447988	0.0555692	-1.25358	-0.673023	0.0104949	-0.0733524	-0.401864	-0.614192
156	0	0	0	0	1	0	0	0	-1.36615	0.151129	-0.457434	-0.306273	0.367727	-0.112954	0.0094643	-0.972808	-0.60607	0.374436	1.22239	0.0120388	-0.497817	-0.273082	0.610595	0.162464
156	0	0	0	0	1	0	0	0	-1.36615	0.151129	-0.457434	-0.306273	0.367727	-0.112954	0.0094643	-0.972808	-0.60607	0.374436	1.22239	0.0120388	-0.497817	-0.273082	0.610595	0.162464
156	0	0	0	0	1	0	0	0	-1.36615	0.151129	-0.457434	-0.306273	0.367727	-0.112954	0.0094643	-0.972808	-0.60607	0.374436	1.22239	0.0120388	-0.497817	-0.273082	0.610595	0.162464
156	0	1	1	0	1	0	0	0	-1.32446	0.0513092	-0.284521	-0.22172	0.0640061	-0.223217	-0.154905	-0.776691	-0.421709	0.472762	0.998271	-0.240962	-0.527173	-0.290751	0.638246	-0.109151
156	0	0	1	0	0	0	0	0	-1.24919	-0.156044	0.293122	0.00853684	-0.963446	-0.568434	-0.702614	-0.384968	0.0753373	0.74386	0.369168	-0.960037	-0.57885	-0.33754	0.716576	-0.859452
156	0	0	0	0	1	0	0	0	-1.36615	0.151129	-0.457434	-0.306273	0.367727	-0.112954	0.0094643	-0.972808	-0.60607	0.374436	1.22239	0.0120388	-0.497817	-0.273082	0.610595	0.162464
156	0	1	0	0	1	0	0	0	-1.3654	0.152161	-0.443658	-0.300614	0.348148	-0.117878	0.000887516	-0.979191	-0.606069	0.374436	1.22238	0.0120371	-0.497817	-0.273082	0.610595	0.162462
156	0	0	0	0	1	0	0	0	-1.36615	0.151129	-0.457434	-0.306273	0.367727	-0.112954	0.0094643	-0.972808	-0.60607	0.374436	1.22239	0.0120388	-0.497817	-0.273082	0.610595	0.162464
156	0	0	0	0	1	0	0	1	-1.36533	0.152903	-0.461044	-0.302916	0.369693	-0.112663	0.0137833	-0.973847	-0.60607	0.374436	1.22239	0.0120395	-0.497817	-0.273082	0.610595	0.162465
156	0	0	1	0	0	0	0	0	-1.24919	-0.156044	0.293122	0.00853684	-0.963446	-0.568434	-0.702614	-0.384968	0.0753373	0.74386	0.369168	-0.960037	-0.57885	-0.33754	0.716576	-0.859452
157	0	0	0	0	1	0	0	0	-1.42183	0.104816	-0.528451	-0.498163	0.465264	-0.0996035	-0.0672283	-0.82115	-0.564269	0.528807	1.23407	0.0750049	-0.296778	-0.353755	0.820775	0.194921
157	0	0	0	1	0	0	0	0	-0.416581	0.357944	0.0191079	0.526298	-0.511198	-0.360896	-0.395714	0.234768	0.447988	0.0555692	-1.25358	-0.673023	0.0104949	-0.0733524	-0.401864	-0.614192
157	0	0	1	0	0	0	0	0	-1.34456	-0.0832435	0.0286185	-0.238389	-0.676127	-0.505839	-0.653917	-0.334219	-0.125442	0.748663	0.683313	-0.620664	-0.394058	-0.401629	0.860286	-0.508693
157	0	0	0	0	1	0	0	0	-1.42183	0.104816	-0.528451	-0.498163	0.465264	-0.0996035	-0.0672283	-0.82115	-0.564269	0.528807	1.23407	0.0750049	-0.296778	-0.353755	0.820775	0.194921
157	0	0	0	0	1	0	0	0	-1.42183	0.104816	-0.528451	-0.498163	0.465264	-0.0996035	-0.0672283	-0.82115	-0.564269	0.528807	1.23407	0.0750049	-0.296778	-0.353755	0.820775	0.194921
157	0	0	0	0	1	0	0	0	-1.42183	0.104816	-0.528451	-0.498163	0.465264	-0.0996035	-0.0672283	-0.82115	-0.564269	0.528807	1.23407	0.0750049	-0.296778	-0.353755	0.820775	0.194921
157	0	0	0	0	1	0	0	0	-1.42183	0.104816	-0.528451	-0.498163	0.465264	-0.0996035	-0.0672283	-0.82115	-0.564269	0.528807	1.23407	0.0750049	-0.296778	-0.353755	0.820775	0.194921
157	0	0	1	0	1	0	0	0	-1.38732	0.0437119	-0.411039	-0.418937	0.253894	-0.175318	-0.165382	-0.701679	-0.456134	0.582538	1.10652	-0.0913694	-0.327774	-0.367057	0.831453	0.0201447
157	0	0	0	0	0	0	0	1	-0.483804	0.0149603	-0.664761	0.632395	0.0470729	-0.35375	0.495122	-0.611309	-0.884914	-0.50343	0.112326	0.155396	-0.0689843	0.166353	-0.787945	0.32452
157	0	0	0	0	0	1	0	0	-0.407569	-1.37625	0.428742	-0.167883	-1.02139	-0.0541034	-0.721896	-0.25696	0.59196	0.867235	0.0750016	-1.41771	-0.354482	0.239132	0.789223	-1.41708
158	0	0	0	0	1	0	0	0	-1.2962	0.111256	-0.209289	-0.20492	0.274176	-0.107183	-0.0339737	-1.11044	-0.511541	0.324098	1.26936	-0.1492	-0.661718	-0.204962	0.541188	0.0579067
158	0	1	0	0	1	0	0	0	-1.29298	0.111938	-0.197694	-0.196258	0.263292	-0.109162	-0.0360203	-1.11873	-0.511541	0.324098	1.26936	-0.1492	-0.661718	-0.204962	0.541188	0.0579067
158	0	1	0	0	1	0	0	0	-1.29298	0.111938	-0.197694	-0.196258	0.263292	-0.109162	-0.0360203	-1.11873	-0.511541	0.324098	1.26936	-0.1492	-0.661718	-0.204962	0.541188	0.0579067
158	0	1	0	0	1	0	0	0	-1.29298	0.111938	-0.197694	-0.196258	0.263292	-0.109162	-0.0360203	-1.11873	-0.511541	0.324098	1.26936	-0.1492	-0.661718	-0.204962	0.541188	0.0579067
158	0	0	0	1	0	0	0	0	-0.416581	0.357944	0.0191079	0.526298	-0.511198	-0.360896	-0.395714	0.234768	0.447988	0.0555692	-1.25358	-0.673023	0.0104949	-0.0733524	-0.401864	-0.614192
158	0	0	1	0	0	0	0	0	-1.16549	-0.33782	0.279108	0.0722391	-0.958132	-0.61005	-0.715771	0.0181161	0.391255	1.02551	-0.644544	-1.25437	-0.00739928	-0.354484	0.841982	-1.21264
158	0	0	0	0	1	0	0	0	-1.2962	0.111256	-0.209289	-0.20492	0.274176	-0.107183	-0.0339737	-1.11044	-0.511541	0.324098	1.26936	-0.1492	-0.661718	-0.204962	0.541188	0.0579067
159	0	1	0	0	1	0	0	0	-1.28135	0.1144	-0.155848	-0.164996	0.224012	-0.116308	-0.0434066	-1.14861	-0.492025	0.308116	1.26725	-0.211757	-0.707965	-0.192095	0.512696	0.0204927
159	0	1	0	0	1	0	0	0	-1.28135	0.1144	-0.155848	-0.164996	0.224012	-0.116308	-0.0434066	-1.14861	-0.492025	0.308116	1.26725	-0.211757	-0.707965	-0.192095	0.512696	0.0204927
159	0	1	0	0	1	0	0	0	-1.28135	0.1144	-0.155848	-0.164996	0.224012	-0.116308	-0.0434066	-1.14861	-0.492025	0.308116	1.26725	-0.211757	-0.707965	-0.192095	0.512696	0.0204927
159	0	1	0	0	1	0	0	0	-1.28135	0.1144	-0.155848	-0.164996	0.224012	-0.116308	-0.0434066	-1.14861	-0.492025	0.308116	1.26725	-0.211757	-0.707965	-0.192095	0.512696	0.0204927
159	0	0	0	0	1	0	0	0	-1.28433	0.113768	-0.166584	-0.173016	0.23409	-0.114475	-0.0415116	-1.14094	-0.492025	0.308116	1.26725	-0.211757	-0.707965	-0.192095	0.512696	0.0204927
159	0	0	0	0	1	0	0	0	-1.28433	0.113768	-0.166584	-0.173016	0.23409	-0.114475	-0.0415116	-1.14094	-0.492025	0.308116	1.26725	-0.211757	-0.707965	-0.192095	0.512696	0.0204927
160	0	1	0	0	1	0	0	0	-1.22407	0.126525	0.0502575	-0.0110213	0.030547	-0.151503	-0.0797864	-1.29581	-0.39216	0.230013	1.25696	-0.4842	-0.907402	-0.127666	0.373457	-0.251712
160	0	1	0	0	1	0	0	0	-1.22407	0.126525	0.0502575	-0.0110213	0.030547	-0.151503	-0.0797864	-1.29581	-0.39216	0.230013	1.25696	-0.4842	-0.907402	-0.127666	0.373457	-0.251712
160	0	1	0	0	1	0	0	0	-1.22407	0.126525	0.0502575	-0.0110213	0.030547	-0.151503	-0.0797864	-1.29581	-0.39216	0.230013	1.25696	-0.4842	-0.907402	-0.127666	0.373457	-0.251712
160	0	1	0	0	1	0	0	0	-1.22407	0.126525	0.0502575	-0.0110213	0.030547	-0.151503	-0.0797864	-1.29581	-0.39216	0.230013	1.25696	-0.4842	-0.907402	-0.127666	0.373457	-0.251712
160	0	1	0	0	1	0	0	0	-1.22407	0.126525	0.0502575	-0.0110213	0.030547	-0.151503	-0.0797864	-1.29581	-0.39216	0.230013	1.25696	-0.4842	-0.907402	-0.127666	0.373457	-0.251712
160	0	1	0	0	1	0	0	0	-1.22407	0.126525	0.0502575	-0.0110213	0.030547	-0.151503	-0.0797864	-1.29581	-0.39216	0.230013	1.25696	-0.4842	-0.907402	-0.127666	0.373457	-0.251712
160	0	1	0	0	1	0	0	0	-1.22407	0.126525	0.0502575	-0.0110213	0.030547	-0.151503	-0.0797864	-1.29581	-0.39216	0.230013	1.25696	-0.4842	-0.907402	-0.127666	0.373457	-0.251712
160	0	1	0	0	1	0	0	0	-1.22407	0.126525	0.0502575	-0.0110213	0.030547	-0.151503	-0.0797864	-1.29581	-0.39216	0.230013	1.25696	-0.4842	-0.907402	-0.127666	0.373457	-0.251712
160	0	1	0	0	1	0	0	0	-1.22407	0.126525	0.0502575	-0.0110213	0.030547	-0.151503	-0.0797864	-1.29581	-0.39216	0.230013	1.25696	-0.4842	-0.907402	-0.127666	0.373457	-0.251712
161	0	0	1	1	0	0	0	0	-0.854335	0.236428	0.220413	0.379179	-0.97812	-0.567002	-0.718408	0.254657	0.623897	0.548794	-1.21553	-1.13804	-0.230341	-0.328949	0.231109	-1.09351
161	0	0	0	1	0	0	0	0	-0.750274	0.422619	0.199769	0.479401	-0.980578	-0.551363	-0.716503	0.330754	0.618187	0.493299	-1.2319	-1.10767	-0.219539	-0.309782	0.170091	-1.06197
161	0	0	0	0	0	0	0	1	-0.483804	0.0149603	-0.664761	0.632395	0.0470729	-0.35375	0.495122	-0.611309	-0.884914	-0.50343	0.112326	0.155396	-0.0689843	0.166353	-0.787945	0.32452
161	0	0	0	0	0	0	0	1	-0.483804	0.0149603	-0.664761	0.632395	0.0470729	-0.35375	0.495122	-0.611309	-0.884914	-0.50343	0.112326	0.155396	-0.0689843	0.166353	-0.787945	0.32452
161	0	0	0	0	0	0	0	1	-0.483804	0.0149603	-0.664761	0.632395	0.0470729	-0.35375	0.495122	-0.611309	-0.884914	-0.50343	0.112326	0.155396	-0.0689843	0.166353	-0.787945	0.32452
161	0	0	0	0	0	1	0	0	-0.407569	-1.37625	0.428742	-0.167883	-1.02139	-0.0541034	-0.721896	-0.25696	0.59196	0.867235	0.0750016	-1.41771	-0.354482	0.239132	0.789223	-1.41708
161	0	0	0	0	1	0	0	0	-1.40035	0.0892084	-0.58406	-0.484899	0.625962	-0.0431857	0.0321774	-0.842784	-0.672462	0.466284	1.2881	0.277503	-0.149441	-0.31488	0.794671	0.390776
161	0	0	1	1	0	0	0	0	-0.854335	0.236428	0.220413	0.379179	-0.97812	-0.567002	-0.718408	0.254657	0.623897	0.548794	-1.21553	-1.13804	-0.230341	-0.328949	0.231109	-1.09351
161	0	0	0	0	0	0	0	1	-0.483804	0.0149603	-0.664761	0.632395	0.0470729	-0.35375	0.495122	-0.611309	-0.884914	-0.50343	0.112326	0.155396	-0.0689843	0.166353	-0.787945	0.32452
161	0	0	1	0	0	0	0	0	-1.00294	0.185847	0.287137	0.325366	-1.1299	-0.634991	-0.823517	0.256615	0.611375	0.602564	-1.18529	-1.15963	-0.221495	-0.338664	0.295789	-1.11575
162	0	0	0	0	1	0	0	0	-1.37622	0.15511	-0.671918	-0.360504	0.624931	-0.052574	0.146545	-0.890144	-0.786366	0.304567	1.21905	0.350924	-0.190466	-0.25205	0.580155	0.491918
162	0	0	0	0	1	0	0	0	-1.37622	0.15511	-0.671918	-0.360504	0.624931	-0.052574	0.146545	-0.890144	-0.786366	0.304567	1.21905	0.350924	-0.190466	-0.25205	0.580155	0.491918
162	1	0	0	0	0	0	0	0	-0.494236	-0.322422	0.44318	0.500236	0.00691186	1.21652	-1.00976	0.158264	1.56999	0.307788	-1.55394	-0.742032	0.377685	0.735567	0.677598	-1.05065
162	0	0	0	0	0	0	0	1	-0.872833	0.216433	-0.845241	0.39605	0.328374	-0.224966	0.55455	-0.843443	-0.908777	-0.112163	0.83902	0.370566	-0.198578	-0.0596192	-0.0499045	0.547538
162	0	0	0	0	1	0	0	1	-1.22874	0.134472	-0.673924	-0.192884	0.529962	-0.102392	0.207951	-0.846051	-0.824232	0.181553	1.11781	0.361473	-0.195594	-0.199124	0.39869	0.513664
162	0	0	0	0	1	0	0	0	-1.37622	0.15511	-0.671918	-0.360504	0.624931	-0.052574	0.146545	-0.890144	-0.786366	0.304567	1.21905	0.350924	-0.190466	-0.25205	0.580155	0.491918
162	0	0	0	0	1	0	0	0	-1.37622	0.15511	-0.671918	-0.360504	0.624931	-0.052574	0.146545	-0.890144	-0.786366	0.304567	1.21905	0.350924	-0.190466	-0.25205	0.580155	0.491918
163	0	0	0	0	1	0	0	0	-1.40035	0.0892084	-0.58406	-0.484899	0.625962	-0.0431857	0.0321774	-0.842784	-0.672462	0.466284	1.2881	0.277503	-0.149441	-0.31488	0.794671	0.390776
163	0	0	1	1	0	0	0	0	-0.585588	0.3907	0.110608	0.502546	-0.748926	-0.457362	-0.558185	0.283382	0.554884	0.221768	-1.28069	-0.896356	-0.125578	-0.190828	-0.186129	-0.843782
163	0	0	0	1	0	0	0	0	-0.582714	0.390143	0.109052	0.50295	-0.744884	-0.455722	-0.555422	0.282556	0.554884	0.221768	-1.28069	-0.896356	-0.125578	-0.190828	-0.186129	-0.843782
163	0	0	0	1	0	0	0	0	-0.582714	0.390143	0.109052	0.50295	-0.744884	-0.455722	-0.555422	0.282556	0.554884	0.221768	-1.28069	-0.896356	-0.125578	-0.190828	-0.186129	-0.843782
163	0	0	0	0	1	0	0	0	-1.40035	0.0892084	-0.58406	-0.484899	0.625962	-0.0431857	0.0321774	-0.842784	-0.672462	0.466284	1.2881	0.277503	-0.149441	-0.31488	0.794671	0.390776
164	0	0	0	0	1	0	0	0	-1.40035	0.0892084	-0.58406	-0.484899	0.625963	-0.0431857	0.0321774	-0.842785	-0.672462	0.466284	1.2881	0.277503	-0.149441	-0.31488	0.794671	0.390776
164	0	0	0	0	1	0	0	0	-1.40035	0.0892084	-0.58406	-0.484899	0.625963	-0.0431857	0.0321774	-0.842785	-0.672462	0.466284	1.2881	0.277503	-0.149441	-0.31488	0.794671	0.390776
164	0	0	0	0	1	0	0	0	-1.40035	0.0892084	-0.58406	-0.484899	0.625963	-0.0431857	0.0321774	-0.842785	-0.672462	0.466284	1.2881	0.277503	-0.149441	-0.31488	0.794671	0.390776
164	0	0	0	0	1	0	0	0	-1.40035	0.0892084	-0.58406	-0.484899	0.625963	-0.0431857	0.0321774	-0.842785	-0.672462	0.466284	1.2881	0.277503	-0.149441	-0.31488	0.794671	0.390776
164	0	0	0	0	1	0	0	0	-1.40035	0.0892084	-0.58406	-0.484899	0.625963	-0.0431857	0.0321774	-0.842785	-0.672462	0.466284	1.2881	0.277503	-0.149441	-0.31488	0.794671	0.390776
164	0	0	0	1	0	0	0	0	-0.416581	0.357944	0.0191079	0.526298	-0.511198	-0.360896	-0.395714	0.234768	0.447988	0.0555692	-1.25358	-0.673023	0.0104949	-0.0733524	-0.401864	-0.614192
165	0	0	0	1	1	0	0	0	-1.3159	0.267337	-0.587373	-0.235636	0.45664	-0.07794	0.0693681	-0.872069	-0.667379	0.24782	1.0733	0.241102	-0.385181	-0.24129	0.486045	0.374478
165	0	0	0	0	1	0	0	0	-1.31855	0.259858	-0.587369	-0.243936	0.462555	-0.0768718	0.0698768	-0.873342	-0.667379	0.24782	1.0733	0.241102	-0.385181	-0.24129	0.486045	0.374478
165	0	0	0	0	1	0	0	0	-1.31855	0.259858	-0.587369	-0.243936	0.462555	-0.0768718	0.0698768	-0.873342	-0.667379	0.24782	1.0733	0.241102	-0.385181	-0.24129	0.486045	0.374478
165	0	1	0	0	1	0	0	1	-1.31277	0.267183	-0.587856	-0.228066	0.452491	-0.079316	0.0767802	-0.881041	-0.667379	0.24782	1.0733	0.241102	-0.385181	-0.24129	0.486044	0.374478
165	0	0	1	0	0	0	0	0	-1.16549	-0.33782	0.279108	0.0722391	-0.958132	-0.61005	-0.715771	0.0181161	0.391255	1.02551	-0.644544	-1.25437	-0.00739928	-0.354484	0.841982	-1.21264
165	0	0	0	0	1	0	0	0	-1.31855	0.259858	-0.587369	-0.243936	0.462555	-0.0768718	0.0698768	-0.873342	-0.667379	0.24782	1.0733	0.241102	-0.385181	-0.24129	0.486045	0.374478
165	0	0	0	0	1	0	0	0	-1.31855	0.259858	-0.587369	-0.243936	0.462555	-0.0768718	0.0698768	-0.873342	-0.667379	0.24782	1.0733	0.241102	-0.385181	-0.24129	0.486045	0.374478
166	0	0	0	0	1	0	0	0	-1.40035	0.0892084	-0.58406	-0.484899	0.625962	-0.0431857	0.0321774	-0.842784	-0.672462	0.466284	1.2881	0.277503	-0.149441	-0.31488	0.794671	0.390776
166	0	0	0	0	1	0	0	0	-1.40035	0.0892084	-0.58406	-0.484899	0.625962	-0.0431857	0.0321774	-0.842784	-0.672462	0.466284	1.2881	0.277503	-0.149441	-0.31488	0.794671	0.390776
166	0	0	0	0	1	0	0	0	-1.40035	0.0892084	-0.58406	-0.484899	0.625962	-0.0431857	0.0321774	-0.842784	-0.672462	0.466284	1.2881	0.277503	-0.149441	-0.31488	0.794671	0.390776
166	0	0	0	0	1	0	0	0	-1.40035	0.0892084	-0.58406	-0.484899	0.625962	-0.0431857	0.0321774	-0.842784	-0.672462	0.466284	1.2881	0.277503	-0.149441	-0.31488	0.794671	0.390776
166	0	0	0	0	1	0	0	0	-1.40035	0.0892084	-0.58406	-0.484899	0.625962	-0.0431857	0.0321774	-0.842784	-0.672462	0.466284	1.2881	0.277503	-0.149441	-0.31488	0.794671	0.390776
166	0	0	0	0	1	0	0	0	-1.40035	0.0892084	-0.58406	-0.484899	0.625962	-0.0431857	0.0321774	-0.842784	-0.672462	0.466284	1.2881	0.277503	-0.149441	-0.31488	0.794671	0.390776
166	0	0	0	0	1	0	0	0	-1.40035	0.0892084	-0.58406	-0.484899	0.625962	-0.0431857	0.0321774	-0.842784	-0.672462	0.466284	1.2881	0.277503	-0.149441	-0.31488	0.794671	0.390776
166	0	0	0	0	1	0	0	0	-1.40035	0.0892084	-0.58406	-0.484899	0.625962	-0.0431857	0.0321774	-0.842784	-0.672462	0.466284	1.2881	0.277503	-0.149441	-0.31488	0.794671	0.390776
167	0	0	0	1	0	0	0	0	-0.416581	0.357944	0.0191079	0.526298	-0.511198	-0.360896	-0.395714	0.234768	0.447988	0.0555692	-1.25358	-0.673023	0.0104949	-0.0733524	-0.401864	-0.614192
167	0	0	0	0	1	0	0	0	-1.24269	0.322495	-0.745067	0.0401949	0.429926	-0.108754	0.389895	-1.10956	-0.948514	-0.2174	1.02017	0.328839	-0.502816	-0.0412539	-0.102411	0.548977
167	0	0	0	0	0	0	0	1	-0.928287	0.298225	-0.770143	0.424847	0.227877	-0.215503	0.548177	-1.03394	-0.967559	-0.344872	0.886688	0.313746	-0.498379	0.0151863	-0.318581	0.54054
167	0	1	0	0	1	0	0	1	-1.04805	0.251317	-0.726075	0.202284	0.326006	-0.172112	0.42389	-0.993428	-0.964981	-0.29374	0.965237	0.326211	-0.515645	-0.0152584	-0.221757	0.553358
167	0	0	0	0	1	0	0	1	-1.0535	0.250557	-0.727118	0.19418	0.331941	-0.170101	0.421048	-0.991763	-0.964981	-0.293738	0.965239	0.326211	-0.515645	-0.0152591	-0.221754	0.553358
168	0	0	0	0	1	0	0	1	-0.944556	0.202635	-0.74473	0.238877	0.332015	-0.190978	0.444919	-0.903591	-0.973079	-0.323494	0.819003	0.369578	-0.365504	0.0105512	-0.320867	0.581288
168	0	0	1	0	0	0	0	0	-1.16549	-0.33782	0.279108	0.0722391	-0.958132	-0.61005	-0.715771	0.0181161	0.391255	1.02551	-0.644544	-1.25437	-0.00739928	-0.354484	0.841982	-1.21264
168	0	0	0	0	1	0	0	1	-0.944556	0.202635	-0.74473	0.238877	0.332015	-0.190978	0.444919	-0.903591	-0.973079	-0.323494	0.819003	0.369578	-0.365504	0.0105512	-0.320867	0.581288
168	0	0	0	0	0	0	0	1	-0.808091	0.22261	-0.771835	0.43397	0.239278	-0.234529	0.54533	-0.913538	-0.966329	-0.404182	0.728086	0.325566	-0.383048	0.051438	-0.454369	0.539472
168	0	0	0	0	0	0	0	1	-0.808091	0.22261	-0.771835	0.43397	0.239278	-0.234529	0.54533	-0.913538	-0.966329	-0.404182	0.728086	0.325566	-0.383048	0.051438	-0.454369	0.539472
168	0	1	0	0	0	0	0	1	-0.783467	0.21571	-0.754019	0.448721	0.21524	-0.240932	0.541667	-0.91487	-0.966329	-0.404184	0.728085	0.325566	-0.383049	0.0514386	-0.454372	0.539472
168	0	0	0	0	1	0	0	1	-0.944556	0.202635	-0.74473	0.238877	0.332015	-0.190978	0.444919	-0.903591	-0.973079	-0.323494	0.819003	0.369578	-0.365504	0.0105512	-0.320867	0.581288
168	0	0	0	0	0	0	0	1	-0.808091	0.22261	-0.771835	0.43397	0.239278	-0.234529	0.54533	-0.913538	-0.966328	-0.404182	0.728086	0.325566	-0.383048	0.051438	-0.454369	0.539472
168	0	0	0	0	1	0	0	0	-1.31891	0.31161	-0.880559	-0.0650947	0.622482	-0.074869	0.41814	-1.00261	-0.961739	-0.194636	0.927812	0.402364	-0.334132	-0.0381197	-0.120295	0.605223
168	0	0	0	0	1	0	0	1	-0.944556	0.202635	-0.74473	0.238877	0.332015	-0.190978	0.444919	-0.903591	-0.973079	-0.323494	0.819003	0.369578	-0.365504	0.0105512	-0.320867	0.581288
168	0	0	0	0	1	0	0	0	-1.31891	0.31161	-0.880559	-0.0650947	0.622482	-0.074869	0.41814	-1.00261	-0.961739	-0.194636	0.927812	0.402364	-0.334132	-0.0381197	-0.120295	0.605223
169	0	0	0	0	1	0	0	0	-1.38967	0.122108	-0.343611	-0.388586	0.235317	-0.155577	-0.146461	-0.921248	-0.266032	0.524668	1.05373	-0.508581	-0.655301	-0.286187	0.67134	-0.370846
169	0	0	1	0	1	0	0	0	-1.216	-0.0551865	0.0521641	-0.103807	-0.369302	-0.368975	-0.411555	-0.769239	-0.0427618	0.597842	0.786979	-0.811344	-0.741108	-0.258958	0.628611	-0.716537
169	0	1	1	0	0	0	0	0	-1.12567	-0.127826	0.334404	0.0723045	-0.803224	-0.512054	-0.60279	-0.733828	0.128284	0.643243	0.597553	-1.06343	-0.807395	-0.230299	0.58827	-1.0076
169	0	0	1	0	0	0	0	0	-1.10906	-0.18484	0.391057	0.0830957	-0.990107	-0.594186	-0.723489	-0.594421	0.189622	0.672011	0.509764	-1.13138	-0.815162	-0.229943	0.586732	-1.08359
169	0	1	0	0	1	0	0	0	-1.22379	-0.00783207	0.0127094	-0.131757	-0.263734	-0.325686	-0.355535	-0.903161	-0.104572	0.569915	0.866209	-0.733662	-0.724172	-0.262143	0.632479	-0.627322
169	0	1	1	0	0	0	0	0	-1.12567	-0.127826	0.334404	0.0723045	-0.803224	-0.512054	-0.60279	-0.733828	0.128284	0.643243	0.597553	-1.06343	-0.807395	-0.230299	0.58827	-1.0076
169	0	0	0	0	1	0	0	0	-1.38967	0.122108	-0.343611	-0.388586	0.235317	-0.155577	-0.146461	-0.921247	-0.266032	0.524668	1.05373	-0.508581	-0.655301	-0.286187	0.67134	-0.370846
170	0	0	1	0	1	0	0	1	-1.27261	0.141191	-0.544913	-0.214198	0.348486	-0.145845	0.0913375	-0.889609	-0.705279	0.273665	1.16441	0.0948819	-0.456098	-0.256444	0.468413	0.2621
170	0	0	0	0	1	0	0	0	-1.38369	0.154319	-0.528134	-0.340998	0.403669	-0.112138	0.0336953	-0.925502	-0.678201	0.35356	1.24297	0.117918	-0.432101	-0.286213	0.601492	0.270218
170	0	0	0	0	1	0	0	0	-1.38369	0.154319	-0.528134	-0.340998	0.403669	-0.112138	0.0336953	-0.925502	-0.678201	0.35356	1.24297	0.117918	-0.432101	-0.286213	0.601492	0.270218
170	0	0	0	0	1	0	0	0	-1.38369	0.154319	-0.528134	-0.340998	0.403669	-0.112138	0.0336953	-0.925502	-0.678201	0.35356	1.24297	0.117918	-0.432101	-0.286213	0.601492	0.270218
170	0	0	0	1	0	0	0	0	-0.416581	0.357944	0.0191079	0.526298	-0.511198	-0.360896	-0.395714	0.234768	0.447988	0.0555692	-1.25358	-0.673023	0.010495	-0.0733525	-0.401864	-0.614192
170	0	0	0	1	0	0	0	0	-0.416581	0.357944	0.0191079	0.526298	-0.511198	-0.360896	-0.395714	0.234768	0.447988	0.0555692	-1.25358	-0.673023	0.010495	-0.0733525	-0.401864	-0.614192
170	0	0	0	0	1	0	0	0	-1.38369	0.154319	-0.528134	-0.340998	0.403669	-0.112138	0.0336953	-0.925502	-0.678201	0.35356	1.24297	0.117918	-0.432101	-0.286213	0.601492	0.270218
170	0	0	0	0	1	0	0	0	-1.38369	0.154319	-0.528134	-0.340998	0.403669	-0.112138	0.0336953	-0.925502	-0.678201	0.35356	1.24297	0.117918	-0.432101	-0.286213	0.601492	0.270218
170	0	1	0	0	1	0	0	0	-1.38245	0.156472	-0.523805	-0.334628	0.394391	-0.114702	0.0332812	-0.929907	-0.678201	0.35356	1.24297	0.117918	-0.432101	-0.286213	0.601492	0.270218
170	0	0	0	0	0	0	0	1	-0.957602	0.262323	-0.739503	0.363459	-0.162756	-0.392547	0.330095	-0.793327	-0.799732	-0.00694111	0.866528	0.0250057	-0.515581	-0.139781	-0.00154759	0.238892
170	0	0	0	1	0	0	0	0	-0.416581	0.357944	0.0191079	0.526298	-0.511198	-0.360896	-0.395714	0.234768	0.447988	0.0555692	-1.25358	-0.673023	0.010495	-0.0733525	-0.401864	-0.614192
171	0	0	0	0	0	0	0	1	-0.483804	0.0149603	-0.664761	0.632395	0.0470729	-0.35375	0.495122	-0.611309	-0.884914	-0.50343	0.112326	0.155396	-0.0689843	0.166353	-0.787945	0.32452
171	0	0	0	0	0	0	0	1	-0.483804	0.0149603	-0.664761	0.632395	0.0470729	-0.35375	0.495122	-0.611309	-0.884914	-0.50343	0.112326	0.155396	-0.0689843	0.166353	-0.787945	0.32452
171	0	0	0	1	0	0	0	0	-0.416581	0.357944	0.0191079	0.526298	-0.511198	-0.360896	-0.395714	0.234768	0.447988	0.0555692	-1.25358	-0.673023	0.0104949	-0.0733524	-0.401864	-0.614192
171	0	0	1	0	0	0	0	0	-1.16549	-0.33782	0.279108	0.0722391	-0.958132	-0.61005	-0.715771	0.0181161	0.391255	1.02551	-0.644544	-1.25437	-0.00739928	-0.354484	0.841982	-1.21264
171	0	0	0	0	0	0	0	1	-0.483804	0.0149603	-0.664761	0.632395	0.0470729	-0.35375	0.495122	-0.611309	-0.884914	-0.50343	0.112326	0.155396	-0.0689843	0.166353	-0.787945	0.32452
171	0	0	1	0	0	0	0	0	-1.16549	-0.33782	0.279108	0.0722391	-0.958132	-0.61005	-0.715771	0.0181161	0.391255	1.02551	-0.644544	-1.25437	-0.00739928	-0.354484	0.841982	-1.21264
171	0	0	0	0	1	0	0	0	-1.40035	0.0892084	-0.58406	-0.484899	0.625962	-0.0431857	0.0321774	-0.842784	-0.672462	0.466284	1.2881	0.277503	-0.149441	-0.31488	0.794671	0.390776
171	0	0	0	0	0	0	0	1	-0.483804	0.0149603	-0.664761	0.632395	0.0470729	-0.35375	0.495122	-0.611309	-0.884914	-0.50343	0.112326	0.155396	-0.0689843	0.166353	-0.787945	0.32452
172	0	0	0	0	1	0	0	1	-1.05798	0.179511	-0.76334	0.0976761	0.434441	-0.161303	0.382849	-0.849302	-0.953294	-0.129204	0.889573	0.422595	-0.227539	-0.0582889	-0.039919	0.611353
172	0	0	0	0	0	0	0	1	-0.872833	0.216433	-0.845241	0.39605	0.328374	-0.224966	0.55455	-0.843443	-0.966024	-0.252828	0.729554	0.395024	-0.211477	0.0104426	-0.240312	0.588062
172	0	0	0	0	1	0	0	0	-1.33954	0.255272	-0.805452	-0.171437	0.623364	-0.0668432	0.320371	-0.962124	-0.923009	0.0234392	1.02896	0.426741	-0.230674	-0.120402	0.195157	0.605746
172	0	0	0	0	0	1	0	0	-0.810336	-0.4636	0.00694596	0.142888	0.05234	-0.313354	-0.142799	-0.199399	-0.0851656	0.634511	-0.350199	-0.491014	0.512774	-0.0217141	0.546658	-0.454866
173	0	0	0	0	1	0	0	0	-1.40035	0.0892084	-0.58406	-0.484899	0.625963	-0.0431857	0.0321774	-0.842785	-0.672462	0.466284	1.2881	0.277503	-0.149441	-0.31488	0.794671	0.390776
173	0	0	0	0	1	0	0	0	-1.40035	0.0892084	-0.58406	-0.484899	0.625963	-0.0431857	0.0321774	-0.842785	-0.672462	0.466284	1.2881	0.277503	-0.149441	-0.31488	0.794671	0.390776
173	0	0	0	0	1	0	0	0	-1.40035	0.0892084	-0.58406	-0.484899	0.625963	-0.0431857	0.0321774	-0.842785	-0.672462	0.466284	1.2881	0.277503	-0.149441	-0.31488	0.794671	0.390776
173	0	0	0	0	1	0	0	0	-1.40035	0.0892084	-0.58406	-0.484899	0.625963	-0.0431857	0.0321774	-0.842785	-0.672462	0.466284	1.2881	0.277503	-0.149441	-0.31488	0.794671	0.390776
173	0	0	0	0	1	0	0	0	-1.40035	0.0892084	-0.58406	-0.484899	0.625963	-0.0431857	0.0321774	-0.842785	-0.672462	0.466284	1.2881	0.277503	-0.149441	-0.31488	0.794671	0.390776
173	0	0	0	0	1	0	0	0	-1.40035	0.0892084	-0.58406	-0.484899	0.625963	-0.0431857	0.0321774	-0.842785	-0.672462	0.466284	1.2881	0.277503	-0.149441	-0.31488	0.794671	0.390776
173	0	0	0	0	1	0	0	0	-1.40035	0.0892084	-0.58406	-0.484899	0.625963	-0.0431857	0.0321774	-0.842785	-0.672462	0.466284	1.2881	0.277503	-0.149441	-0.31488	0.794671	0.390776
174	0	0	1	0	0	0	0	0	-1.16549	-0.33782	0.279108	0.0722391	-0.958132	-0.61005	-0.715771	0.0181161	0.391255	1.02551	-0.644544	-1.25437	-0.00739928	-0.354484	0.841982	-1.21264
174	0	0	0	1	1	0	0	0	-0.996726	0.643338	-0.390395	0.191506	-0.0083809	-0.179396	-0.280015	-0.252868	0.0888851	0.0942062	-0.513829	-0.0398001	-0.295756	-0.184376	0.0762285	0.00536575
174	0	0	0	1	1	0	0	0	-0.996726	0.643338	-0.390395	0.191506	-0.0083809	-0.179396	-0.280015	-0.252868	0.0888851	0.0942062	-0.513829	-0.0398001	-0.295756	-0.184376	0.0762285	0.00536575
174	0	0	0	1	0	0	0	0	-0.94894	0.61983	-0.356665	0.219083	-0.0497975	-0.194346	-0.289545	-0.212702	0.0888863	0.094206	-0.513833	-0.0398027	-0.295755	-0.184376	0.0762274	0.00536381
174	0	0	1	0	0	0	0	0	-1.16549	-0.33782	0.279108	0.0722391	-0.958132	-0.61005	-0.715771	0.0181161	0.391255	1.02551	-0.644544	-1.25437	-0.00739928	-0.354484	0.841982	-1.21264
174	0	0	1	0	0	0	0	0	-1.16549	-0.33782	0.279108	0.0722391	-0.958132	-0.61005	-0.715771	0.0181161	0.391255	1.02551	-0.644544	-1.25437	-0.00739928	-0.354484	0.841982	-1.21264
175	0	0	0	0	1	0	0	0	-1.33954	0.255272	-0.805452	-0.171437	0.623364	-0.0668432	0.320371	-0.962124	-0.924459	0.0460299	1.0618	0.43657	-0.236333	-0.134373	0.224353	0.615961
175	0	0	0	0	1	0	0	0	-1.33954	0.255272	-0.805452	-0.171437	0.623364	-0.0668432	0.320371	-0.962124	-0.924459	0.0460299	1.0618	0.43657	-0.236333	-0.134373	0.224353	0.615961
175	0	0	0	0	1	0	0	1	-1.10923	0.194197	-0.772138	0.049953	0.469013	-0.144127	0.372829	-0.870542	-0.953521	-0.0821821	0.958656	0.440806	-0.237967	-0.0837462	0.0368141	0.62963
175	0	0	0	0	1	0	0	0	-1.33954	0.255272	-0.805452	-0.171437	0.623364	-0.0668432	0.320371	-0.962124	-0.924459	0.0460299	1.0618	0.43657	-0.236333	-0.134373	0.224353	0.615961
175	0	0	0	0	1	0	0	1	-1.10923	0.194197	-0.772138	0.049953	0.469013	-0.144127	0.372829	-0.870542	-0.953521	-0.0821821	0.958656	0.440806	-0.237967	-0.0837462	0.0368141	0.62963
175	0	0	0	0	1	0	0	0	-1.33954	0.255272	-0.805452	-0.171437	0.623364	-0.0668432	0.320371	-0.962124	-0.924459	0.0460299	1.0618	0.43657	-0.236333	-0.134373	0.224353	0.615961
175	0	0	0	0	1	0	0	1	-1.10923	0.194197	-0.772138	0.049953	0.469013	-0.144127	0.372829	-0.870542	-0.953521	-0.0821821	0.958656	0.440806	-0.237967	-0.0837462	0.0368141	0.62963
175	0	0	0	0	1	0	0	1	-1.10923	0.194197	-0.772138	0.049953	0.469013	-0.144127	0.372829	-0.870542	-0.953521	-0.0821821	0.958656	0.440806	-0.237967	-0.0837462	0.0368141	0.62963
175	0	0	0	0	0	0	0	1	-0.929632	0.245848	-0.871591	0.361543	0.369445	-0.206163	0.563227	-0.877335	-0.968201	-0.196593	0.815263	0.419708	-0.225572	-0.0197424	-0.148343	0.613461
175	0	0	0	0	0	0	0	1	-0.929632	0.245848	-0.871591	0.361543	0.369445	-0.206163	0.563227	-0.877335	-0.968201	-0.196593	0.815263	0.419708	-0.225572	-0.0197424	-0.148343	0.613461
175	0	0	0	0	0	0	0	1	-0.929632	0.245848	-0.871591	0.361543	0.369445	-0.206163	0.563227	-0.877335	-0.968201	-0.196593	0.815263	0.419708	-0.225572	-0.0197424	-0.148343	0.613461
176	0	0	0	1	0	0	0	0	-0.416581	0.357944	0.0191079	0.526298	-0.511198	-0.360896	-0.395714	0.234768	0.447988	0.0555692	-1.25358	-0.673023	0.0104949	-0.0733524	-0.401864	-0.614192
176	0	0	0	1	0	0	0	0	-0.416581	0.357944	0.0191079	0.526298	-0.511198	-0.360896	-0.395714	0.234768	0.447988	0.0555692	-1.25358	-0.673023	0.0104949	-0.0733524	-0.401864	-0.614192
176	0	0	0	0	1	0	0	1	-1.32221	0.241359	-0.692541	-0.142049	0.541529	-0.0790693	0.271847	-1.01092	-0.870351	0.129852	1.21527	0.365378	-0.375097	-0.184985	0.357726	0.545731
176	0	1	0	0	1	0	0	0	-1.32211	0.23691	-0.679334	-0.146156	0.535272	-0.079531	0.262246	-1.01225	-0.870351	0.129852	1.21527	0.365378	-0.375097	-0.184985	0.357726	0.545731
176	0	0	0	0	1	0	0	0	-1.3234	0.237269	-0.685795	-0.149006	0.540468	-0.0786815	0.264415	-1.00878	-0.870351	0.129852	1.21527	0.365378	-0.375097	-0.184985	0.357726	0.545731
176	0	0	0	0	1	0	0	0	-1.3234	0.237269	-0.685795	-0.149006	0.540468	-0.0786815	0.264415	-1.00878	-0.870351	0.129852	1.21527	0.365378	-0.375097	-0.184985	0.357726	0.545731
176	0	0	0	0	1	0	0	1	-1.32221	0.241359	-0.692541	-0.142049	0.541529	-0.0790693	0.271847	-1.01092	-0.870351	0.129852	1.21527	0.365378	-0.375097	-0.184985	0.357726	0.545731
176	0	0	0	0	1	0	0	0	-1.3234	0.237269	-0.685795	-0.149006	0.540468	-0.0786815	0.264415	-1.00878	-0.870351	0.129852	1.21527	0.365378	-0.375097	-0.184985	0.357726	0.545731
176	0	0	0	0	1	0	0	1	-1.32221	0.241359	-0.692541	-0.142049	0.541529	-0.0790693	0.271847	-1.01092	-0.870351	0.129852	1.21527	0.365378	-0.375097	-0.184985	0.357726	0.545731
177	0	0	0	0	1	0	0	0	-1.40035	0.0892084	-0.58406	-0.484899	0.625963	-0.0431857	0.0321774	-0.842785	-0.672462	0.466284	1.2881	0.277503	-0.149441	-0.31488	0.794671	0.390776
177	0	0	0	0	1	0	0	0	-1.40035	0.0892084	-0.58406	-0.484899	0.625963	-0.0431857	0.0321774	-0.842785	-0.672462	0.466284	1.2881	0.277503	-0.149441	-0.31488	0.794671	0.390776
177	0	0	0	0	1	0	0	0	-1.40035	0.0892084	-0.58406	-0.484899	0.625963	-0.0431857	0.0321774	-0.842785	-0.672462	0.466284	1.2881	0.277503	-0.149441	-0.31488	0.794671	0.390776
177	0	0	0	0	1	0	0	0	-1.40035	0.0892084	-0.58406	-0.484899	0.625963	-0.0431857	0.0321774	-0.842785	-0.672462	0.466284	1.2881	0.277503	-0.149441	-0.31488	0.794671	0.390776
177	0	0	0	0	1	0	0	0	-1.40035	0.0892084	-0.58406	-0.484899	0.625963	-0.0431857	0.0321774	-0.842785	-0.672462	0.466284	1.2881	0.277503	-0.149441	-0.31488	0.794671	0.390776
177	0	0	0	0	1	0	0	0	-1.40035	0.0892084	-0.58406	-0.484899	0.625963	-0.0431857	0.0321774	-0.842785	-0.672462	0.466284	1.2881	0.277503	-0.149441	-0.31488	0.794671	0.390776
177	0	0	0	0	1	0	0	0	-1.40035	0.0892084	-0.58406	-0.484899	0.625963	-0.0431857	0.0321774	-0.842785	-0.672462	0.466284	1.2881	0.277503	-0.149441	-0.31488	0.794671	0.390776
178	0	0	1	0	0	0	0	0	-1.16549	-0.33782	0.279108	0.0722391	-0.958132	-0.61005	-0.715771	0.0181161	0.391255	1.02551	-0.644544	-1.25437	-0.00739928	-0.354484	0.841982	-1.21264
178	0	0	0	0	1	0	0	0	-1.40035	0.0892084	-0.58406	-0.484899	0.625963	-0.0431857	0.0321774	-0.842785	-0.672462	0.466284	1.2881	0.277503	-0.149441	-0.31488	0.794671	0.390776
178	0	0	0	0	1	0	0	0	-1.40035	0.0892084	-0.58406	-0.484899	0.625963	-0.0431857	0.0321774	-0.842785	-0.672462	0.466284	1.2881	0.277503	-0.149441	-0.31488	0.794671	0.390776
178	0	0	0	0	1	0	0	0	-1.40035	0.0892084	-0.58406	-0.484899	0.625963	-0.0431857	0.0321774	-0.842785	-0.672462	0.466284	1.2881	0.277503	-0.149441	-0.31488	0.794671	0.390776
178	0	0	0	0	1	0	0	0	-1.40035	0.0892084	-0.58406	-0.484899	0.625963	-0.0431857	0.0321774	-0.842785	-0.672462	0.466284	1.2881	0.277503	-0.149441	-0.31488	0.794671	0.390776
178	0	0	0	0	1	0	0	0	-1.40035	0.0892084	-0.58406	-0.484899	0.625963	-0.0431857	0.0321774	-0.842785	-0.672462	0.466284	1.2881	0.277503	-0.149441	-0.31488	0.794671	0.390776
178	0	0	0	0	1	0	0	0	-1.40035	0.0892084	-0.58406	-0.484899	0.625963	-0.0431857	0.0321774	-0.842785	-0.672462	0.466284	1.2881	0.277503	-0.149441	-0.31488	0.794671	0.390776
178	0	0	0	0	1	0	0	0	-1.40035	0.0892084	-0.58406	-0.484899	0.625963	-0.0431857	0.0321774	-0.842785	-0.672462	0.466284	1.2881	0.277503	-0.149441	-0.31488	0.794671	0.390776
179	0	0	0	0	1	0	0	0	-1.40035	0.0892084	-0.58406	-0.484899	0.625962	-0.0431857	0.0321774	-0.842784	-0.672462	0.466284	1.2881	0.277503	-0.149441	-0.31488	0.794671	0.390776
179	0	0	1	0	0	0	0	0	-1.16549	-0.33782	0.279108	0.0722391	-0.958132	-0.61005	-0.715771	0.0181161	0.391255	1.02551	-0.644544	-1.25437	-0.00739928	-0.354484	0.841982	-1.21264
179	0	0	0	0	0	0	0	1	-0.483804	0.0149603	-0.664761	0.632395	0.0470729	-0.35375	0.495122	-0.611309	-0.884914	-0.50343	0.112326	0.155396	-0.0689843	0.166353	-0.787945	0.32452
179	0	0	0	1	0	0	0	0	-0.416581	0.357944	0.0191079	0.526298	-0.511198	-0.360896	-0.395714	0.234768	0.447988	0.0555692	-1.25358	-0.673023	0.0104949	-0.0733524	-0.401864	-0.614192
179	0	0	1	0	0	0	0	0	-1.16549	-0.33782	0.279108	0.0722391	-0.958132	-0.61005	-0.715771	0.0181161	0.391255	1.02551	-0.644544	-1.25437	-0.00739928	-0.354484	0.841982	-1.21264
180	0	0	0	0	1	0	0	0	-1.40035	0.0892084	-0.58406	-0.484899	0.625962	-0.0431857	0.0321774	-0.842784	-0.672462	0.466284	1.2881	0.277503	-0.149441	-0.31488	0.794671	0.390776
180	0	0	0	0	1	0	0	0	-1.40035	0.0892084	-0.58406	-0.484899	0.625962	-0.0431857	0.0321774	-0.842784	-0.672462	0.466284	1.2881	0.277503	-0.149441	-0.31488	0.794671	0.390776
180	0	0	0	0	1	0	0	0	-1.40035	0.0892084	-0.58406	-0.484899	0.625962	-0.0431857	0.0321774	-0.842784	-0.672462	0.466284	1.2881	0.277503	-0.149441	-0.31488	0.794671	0.390776
180	0	0	0	0	1	0	0	0	-1.40035	0.0892084	-0.58406	-0.484899	0.625962	-0.0431857	0.0321774	-0.842784	-0.672462	0.466284	1.2881	0.277503	-0.149441	-0.31488	0.794671	0.390776
180	0	0	0	0	1	0	0	0	-1.40035	0.0892084	-0.58406	-0.484899	0.625962	-0.0431857	0.0321774	-0.842784	-0.672462	0.466284	1.2881	0.277503	-0.149441	-0.31488	0.794671	0.390776
180	0	0	0	0	1	0	0	0	-1.40035	0.0892084	-0.58406	-0.484899	0.625962	-0.0431857	0.0321774	-0.842784	-0.672462	0.466284	1.2881	0.277503	-0.149441	-0.31488	0.794671	0.390776
180	0	0	0	0	1	0	0	0	-1.40035	0.0892084	-0.58406	-0.484899	0.625962	-0.0431857	0.0321774	-0.842784	-0.672462	0.466284	1.2881	0.277503	-0.149441	-0.31488	0.794671	0.390776
180	0	0	0	0	1	0	0	0	-1.40035	0.0892084	-0.58406	-0.484899	0.625962	-0.0431857	0.0321774	-0.842784	-0.672462	0.466284	1.2881	0.277503	-0.149441	-0.31488	0.794671	0.390776
180	0	0	0	0	1	0	0	0	-1.40035	0.0892084	-0.58406	-0.484899	0.625962	-0.0431857	0.0321774	-0.842784	-0.672462	0.466284	1.2881	0.277503	-0.149441	-0.31488	0.794671	0.390776
181	0	0	0	0	1	0	0	0	-1.40035	0.0892084	-0.58406	-0.484899	0.625962	-0.0431857	0.0321774	-0.842784	-0.672462	0.466284	1.2881	0.277503	-0.149441	-0.31488	0.794671	0.390776
181	0	0	1	0	0	0	0	0	-1.16549	-0.33782	0.279108	0.0722391	-0.958132	-0.61005	-0.715771	0.0181161	0.391255	1.02551	-0.644544	-1.25437	-0.00739928	-0.354484	0.841982	-1.21264
181	0	0	1	0	0	0	0	0	-1.16549	-0.33782	0.279108	0.0722391	-0.958132	-0.61005	-0.715771	0.0181161	0.391255	1.02551	-0.644544	-1.25437	-0.00739928	-0.354484	0.841982	-1.21264
181	0	0	1	0	0	0	0	0	-1.16549	-0.33782	0.279108	0.0722391	-0.958132	-0.61005	-0.715771	0.0181161	0.391255	1.02551	-0.644544	-1.25437	-0.00739928	-0.354484	0.841982	-1.21264
181	0	0	1	0	0	0	0	0	-1.16549	-0.33782	0.279108	0.0722391	-0.958132	-0.61005	-0.715771	0.0181161	0.391255	1.02551	-0.644544	-1.25437	-0.00739928	-0.354484	0.841982	-1.21264
182	0	0	0	0	1	0	0	0	-1.35859	0.141642	-0.55903	-0.329937	0.542592	-0.0649498	0.0986473	-0.939614	-0.719839	0.333403	1.26121	0.248529	-0.316416	-0.256262	0.611344	0.389776
182	0	0	0	0	1	0	0	1	-1.35777	0.143772	-0.561717	-0.325825	0.542426	-0.0652762	0.102305	-0.94124	-0.719839	0.333403	1.26121	0.248529	-0.316416	-0.256262	0.611344	0.389776
182	0	0	0	0	1	0	0	0	-1.35859	0.141642	-0.55903	-0.329937	0.542592	-0.0649498	0.0986473	-0.939614	-0.719839	0.333403	1.26121	0.248529	-0.316416	-0.256262	0.611344	0.389776
182	0	0	0	0	1	0	0	0	-1.35859	0.141642	-0.55903	-0.329937	0.542592	-0.0649498	0.0986473	-0.939614	-0.719839	0.333403	1.26121	0.248529	-0.316416	-0.256262	0.611344	0.389776
182	0	0	0	0	1	0	0	0	-1.35859	0.141642	-0.55903	-0.329937	0.542592	-0.0649498	0.0986473	-0.939614	-0.719839	0.333403	1.26121	0.248529	-0.316416	-0.256262	0.611344	0.389776
182	0	0	0	0	1	0	0	0	-1.35859	0.141642	-0.55903	-0.329937	0.542592	-0.0649498	0.0986473	-0.939614	-0.719839	0.333403	1.26121	0.248529	-0.316416	-0.256262	0.611344	0.389776
182	0	0	1	0	0	0	0	0	-1.16549	-0.33782	0.279108	0.0722391	-0.958132	-0.61005	-0.715771	0.0181161	0.391255	1.02551	-0.644544	-1.25437	-0.00739928	-0.354484	0.841982	-1.21264
182	0	1	0	0	1	0	0	0	-1.35701	0.141902	-0.553127	-0.32576	0.537154	-0.0659278	0.0974838	-0.943695	-0.719839	0.333403	1.26121	0.248528	-0.316416	-0.256262	0.611344	0.389776
183	1	0	0	1	1	0	0	0	-1.36041	0.188384	-0.507546	-0.373362	0.568249	0.133527	-0.103936	-0.744983	-0.438891	0.412351	0.953235	0.241147	-0.176282	-0.214871	0.767094	0.313285
183	0	0	0	0	1	0	0	0	-1.36926	0.16642	-0.524492	-0.398064	0.581031	0.0943911	-0.0737914	-0.766643	-0.438892	0.412351	0.953235	0.241147	-0.176282	-0.214872	0.767094	0.313285
183	0	0	0	0	1	0	0	0	-1.36926	0.16642	-0.524492	-0.398064	0.581031	0.0943911	-0.0737914	-0.766643	-0.438892	0.412351	0.953235	0.241147	-0.176282	-0.214872	0.767094	0.313285
183	0	0	0	0	1	0	0	0	-1.36926	0.16642	-0.524492	-0.398064	0.581031	0.0943911	-0.0737914	-0.766643	-0.438892	0.412351	0.953235	0.241147	-0.176282	-0.214872	0.767094	0.313285
183	0	0	0	0	1	0	0	0	-1.36926	0.16642	-0.524492	-0.398064	0.581031	0.0943911	-0.0737914	-0.766643	-0.438892	0.412351	0.953235	0.241147	-0.176282	-0.214872	0.767094	0.313285
183	0	0	0	0	1	0	0	0	-1.36926	0.16642	-0.524492	-0.398064	0.581031	0.0943911	-0.0737914	-0.766643	-0.438892	0.412351	0.953235	0.241147	-0.176282	-0.214872	0.767094	0.313285
183	0	0	0	0	1	0	0	0	-1.36926	0.16642	-0.524492	-0.398064	0.581031	0.0943911	-0.0737914	-0.766643	-0.438892	0.412351	0.953235	0.241147	-0.176282	-0.214872	0.767094	0.313285
183	0	0	0	0	1	0	0	0	-1.36926	0.16642	-0.524492	-0.398064	0.581031	0.0943911	-0.0737914	-0.766643	-0.438892	0.412351	0.953235	0.241147	-0.176282	-0.214872	0.767094	0.313285
183	0	0	0	0	1	0	0	0	-1.36926	0.16642	-0.524492	-0.398064	0.581031	0.0943911	-0.0737914	-0.766643	-0.438892	0.412351	0.953235	0.241147	-0.176282	-0.214872	0.767094	0.313285
184	0	0	0	0	1	0	0	0	-1.40035	0.0892084	-0.58406	-0.484899	0.625962	-0.0431857	0.0321774	-0.842785	-0.672462	0.466284	1.2881	0.277503	-0.149441	-0.31488	0.794671	0.390776
184	0	0	1	1	0	0	0	0	-0.669548	0.406973	0.156064	0.490746	-0.867026	-0.505285	-0.638898	0.307533	0.608789	0.305578	-1.2938	-0.990898	-0.193362	-0.246924	-0.0646483	-0.941452
184	0	0	0	0	1	0	0	0	-1.40035	0.0892084	-0.58406	-0.484899	0.625962	-0.0431857	0.0321774	-0.842785	-0.672462	0.466284	1.2881	0.277503	-0.149441	-0.31488	0.794671	0.390776
184	0	0	0	1	0	0	0	0	-0.666315	0.406346	0.154314	0.491201	-0.862479	-0.50344	-0.63579	0.306603	0.608789	0.305578	-1.2938	-0.990898	-0.193362	-0.246924	-0.0646483	-0.941452
184	0	0	0	0	0	0	0	1	-0.483804	0.0149603	-0.664761	0.632395	0.0470729	-0.35375	0.495122	-0.611309	-0.884914	-0.50343	0.112326	0.155396	-0.0689842	0.166353	-0.787945	0.32452
184	0	0	0	0	0	0	0	1	-0.483804	0.0149603	-0.664761	0.632395	0.0470729	-0.35375	0.495122	-0.611309	-0.884914	-0.50343	0.112326	0.155396	-0.0689842	0.166353	-0.787945	0.32452
184	0	0	0	0	0	0	0	1	-0.483804	0.0149603	-0.664761	0.632395	0.0470729	-0.35375	0.495122	-0.611309	-0.884914	-0.50343	0.112326	0.155396	-0.0689842	0.166353	-0.787945	0.32452
184	0	0	0	0	1	0	0	0	-1.40035	0.0892084	-0.58406	-0.484899	0.625962	-0.0431857	0.0321774	-0.842785	-0.672462	0.466284	1.2881	0.277503	-0.149441	-0.31488	0.794671	0.390776
185	0	1	0	0	1	0	0	1	-1.32466	0.175192	-0.567984	-0.246846	0.488714	-0.0786163	0.144619	-0.988049	-0.752069	0.255606	1.25564	0.238332	-0.401682	-0.228131	0.506163	0.396866
185	0	0	0	0	1	0	0	0	-1.32945	0.169896	-0.568194	-0.261017	0.497012	-0.0764692	0.137563	-0.97954	-0.752069	0.255606	1.25564	0.238332	-0.401682	-0.228131	0.506163	0.396866
185	0	0	0	0	1	0	0	1	-1.32695	0.173442	-0.570579	-0.253006	0.493843	-0.0774965	0.142966	-0.983646	-0.752069	0.255606	1.25564	0.238332	-0.401682	-0.228131	0.506163	0.396865
185	0	0	0	0	1	0	0	0	-1.32945	0.169896	-0.568194	-0.261017	0.497012	-0.0764692	0.137563	-0.97954	-0.752069	0.255606	1.25564	0.238332	-0.401682	-0.228131	0.506163	0.396866
185	0	0	0	0	1	0	0	0	-1.32945	0.169896	-0.568194	-0.261017	0.497012	-0.0764692	0.137563	-0.97954	-0.752069	0.255606	1.25564	0.238332	-0.401682	-0.228131	0.506163	0.396866
185	0	0	0	0	1	0	0	0	-1.32945	0.169896	-0.568194	-0.261017	0.497012	-0.0764692	0.137563	-0.97954	-0.752069	0.255606	1.25564	0.238332	-0.401682	-0.228131	0.506163	0.396866
185	0	0	0	0	1	0	0	0	-1.32945	0.169896	-0.568194	-0.261017	0.497012	-0.0764692	0.137563	-0.97954	-0.752069	0.255606	1.25564	0.238332	-0.401682	-0.228131	0.506163	0.396866
185	0	0	0	0	1	0	0	0	-1.32945	0.169896	-0.568194	-0.261017	0.497012	-0.0764692	0.137563	-0.97954	-0.752069	0.255606	1.25564	0.238332	-0.401682	-0.228131	0.506163	0.396866
185	0	1	0	0	1	0	0	0	-1.32654	0.171813	-0.563856	-0.253392	0.490025	-0.0779317	0.138978	-0.9853	-0.752069	0.255606	1.25564	0.238332	-0.401682	-0.228131	0.506163	0.396865
186	0	0	0	1	0	0	0	0	-0.333916	0.420683	-0.10599	0.61754	-0.51236	-0.368178	-0.263015	0.164772	0.30836	-0.217025	-1.22113	-0.573594	-0.131521	-0.00956899	-0.673354	-0.470545
186	0	0	0	1	0	0	0	1	-0.321525	0.430087	-0.124741	0.631216	-0.512534	-0.36927	-0.243125	0.154281	0.30836	-0.217025	-1.22113	-0.573594	-0.131521	-0.00956897	-0.673354	-0.470545
186	0	0	0	1	0	0	0	0	-0.333916	0.420683	-0.10599	0.61754	-0.51236	-0.368178	-0.263015	0.164772	0.30836	-0.217025	-1.22113	-0.573594	-0.131521	-0.00956899	-0.673354	-0.470545
186	0	0	0	1	0	0	0	0	-0.333916	0.420683	-0.10599	0.61754	-0.51236	-0.368178	-0.263015	0.164772	0.30836	-0.217025	-1.22113	-0.573594	-0.131521	-0.00956899	-0.673354	-0.470545
186	0	0	0	0	1	0	0	0	-1.40035	0.0892084	-0.58406	-0.484899	0.625962	-0.0431857	0.0321774	-0.842784	-0.672462	0.466284	1.2881	0.277503	-0.149441	-0.31488	0.794671	0.390776
186	0	0	0	0	1	0	0	0	-1.40035	0.0892084	-0.58406	-0.484899	0.625962	-0.0431857	0.0321774	-0.842784	-0.672462	0.466284	1.2881	0.277503	-0.149441	-0.31488	0.794671	0.390776
186	0	0	1	0	0	0	0	0	-1.16549	-0.33782	0.279108	0.0722391	-0.958132	-0.61005	-0.715771	0.0181161	0.391255	1.02551	-0.644544	-1.25437	-0.00739928	-0.354484	0.841982	-1.21264
186	0	0	0	1	0	0	0	0	-0.333916	0.420683	-0.10599	0.61754	-0.51236	-0.368178	-0.263015	0.164772	0.30836	-0.217025	-1.22113	-0.573594	-0.131521	-0.00956899	-0.673354	-0.470545
187	0	0	0	0	0	0	0	1	-0.540467	0.156548	-0.68173	0.611302	-0.0716162	-0.368811	0.43315	-0.600601	-0.82783	-0.515983	0.0994763	0.0609588	-0.298422	0.112048	-0.795405	0.259368
187	0	0	0	1	0	0	0	1	-0.531347	0.166152	-0.681321	0.617899	-0.0795817	-0.3694	0.43091	-0.592932	-0.82783	-0.515983	0.0994763	0.0609588	-0.298422	0.112048	-0.795405	0.259368
187	0	0	0	0	0	0	0	1	-0.540467	0.156548	-0.68173	0.611302	-0.0716162	-0.368811	0.43315	-0.600601	-0.82783	-0.515983	0.0994763	0.0609588	-0.298422	0.112048	-0.795405	0.259368
187	0	0	0	0	0	0	0	1	-0.540467	0.156548	-0.68173	0.611302	-0.0716162	-0.368811	0.43315	-0.600601	-0.82783	-0.515983	0.0994763	0.0609588	-0.298422	0.112048	-0.795405	0.259368
187	0	0	0	0	0	0	0	1	-0.540467	0.156548	-0.68173	0.611302	-0.0716162	-0.368811	0.43315	-0.600601	-0.82783	-0.515983	0.0994763	0.0609588	-0.298422	0.112048	-0.795405	0.259368
187	0	0	0	0	0	0	0	1	-0.540467	0.156548	-0.68173	0.611302	-0.0716162	-0.368811	0.43315	-0.600601	-0.82783	-0.515983	0.0994763	0.0609588	-0.298422	0.112048	-0.795405	0.259368
187	0	0	1	0	0	0	0	0	-1.30318	0.0684245	-0.23867	0.0758056	-0.68729	-0.526738	-0.304452	-0.455303	-0.48677	0.0958405	0.171809	-0.527479	-0.436419	-0.13945	-0.103799	-0.33038
187	0	0	1	0	1	0	0	1	-0.616921	0.10917	-0.582036	0.5484	-0.169119	-0.395038	0.308628	-0.539645	-0.76255	-0.399611	0.120017	-0.0502606	-0.330498	0.0606036	-0.658542	0.144882
187	0	0	0	0	0	0	0	1	-0.540467	0.156548	-0.68173	0.611302	-0.0716162	-0.368811	0.43315	-0.600601	-0.82783	-0.515983	0.0994763	0.0609588	-0.298422	0.112048	-0.795405	0.259368
188	0	0	0	0	1	0	0	0	-1.40035	0.0892084	-0.58406	-0.484899	0.625962	-0.0431857	0.0321774	-0.842784	-0.672462	0.466284	1.2881	0.277503	-0.149441	-0.31488	0.794671	0.390776
188	0	0	0	0	1	0	0	0	-1.40035	0.0892084	-0.58406	-0.484899	0.625962	-0.0431857	0.0321774	-0.842784	-0.672462	0.466284	1.2881	0.277503	-0.149441	-0.31488	0.794671	0.390776
188	0	0	1	0	0	0	0	0	-1.16549	-0.33782	0.279108	0.0722391	-0.958132	-0.61005	-0.715771	0.0181161	0.391255	1.02551	-0.644544	-1.25437	-0.00739928	-0.354484	0.841982	-1.21264
188	0	0	0	0	1	0	0	0	-1.40035	0.0892084	-0.58406	-0.484899	0.625962	-0.0431857	0.0321774	-0.842784	-0.672462	0.466284	1.2881	0.277503	-0.149441	-0.31488	0.794671	0.390776
188	0	0	0	0	1	0	0	0	-1.40035	0.0892084	-0.58406	-0.484899	0.625962	-0.0431857	0.0321774	-0.842784	-0.672462	0.466284	1.2881	0.277503	-0.149441	-0.31488	0.794671	0.390776
189	0	0	0	0	1	0	0	0	-1.40035	0.0892084	-0.58406	-0.484899	0.625963	-0.0431857	0.0321774	-0.842785	-0.672462	0.466284	1.2881	0.277503	-0.149441	-0.31488	0.794671	0.390776
189	0	0	0	0	1	0	0	0	-1.40035	0.0892084	-0.58406	-0.484899	0.625963	-0.0431857	0.0321774	-0.842785	-0.672462	0.466284	1.2881	0.277503	-0.149441	-0.31488	0.794671	0.390776
189	0	0	0	0	1	0	0	0	-1.40035	0.0892084	-0.58406	-0.484899	0.625963	-0.0431857	0.0321774	-0.842785	-0.672462	0.466284	1.2881	0.277503	-0.149441	-0.31488	0.794671	0.390776
189	0	0	0	0	1	0	0	0	-1.40035	0.0892084	-0.58406	-0.484899	0.625963	-0.0431857	0.0321774	-0.842785	-0.672462	0.466284	1.2881	0.277503	-0.149441	-0.31488	0.794671	0.390776
189	0	0	0	0	1	0	0	0	-1.40035	0.0892084	-0.58406	-0.484899	0.625963	-0.0431857	0.0321774	-0.842785	-0.672462	0.466284	1.2881	0.277503	-0.149441	-0.31488	0.794671	0.390776
190	0	0	0	0	1	0	0	0	-1.40035	0.0892084	-0.58406	-0.484899	0.625962	-0.0431857	0.0321774	-0.842784	-0.672462	0.466284	1.2881	0.277503	-0.149441	-0.31488	0.794671	0.390776
190	0	0	0	0	1	0	0	0	-1.40035	0.0892084	-0.58406	-0.484899	0.625962	-0.0431857	0.0321774	-0.842784	-0.672462	0.466284	1.2881	0.277503	-0.149441	-0.31488	0.794671	0.390776
190	0	0	0	0	1	0	0	0	-1.40035	0.0892084	-0.58406	-0.484899	0.625962	-0.0431857	0.0321774	-0.842784	-0.672462	0.466284	1.2881	0.277503	-0.149441	-0.31488	0.794671	0.390776
190	0	0	0	0	1	0	0	0	-1.40035	0.0892084	-0.58406	-0.484899	0.625962	-0.0431857	0.0321774	-0.842784	-0.672462	0.466284	1.2881	0.277503	-0.149441	-0.31488	0.794671	0.390776
190	0	0	0	0	1	0	0	0	-1.40035	0.0892084	-0.58406	-0.484899	0.625962	-0.0431857	0.0321774	-0.842784	-0.672462	0.466284	1.2881	0.277503	-0.149441	-0.31488	0.794671	0.390776
190	0	0	0	0	1	0	0	0	-1.40035	0.0892084	-0.58406	-0.484899	0.625962	-0.0431857	0.0321774	-0.842784	-0.672462	0.466284	1.2881	0.277503	-0.149441	-0.31488	0.794671	0.390776
190	0	0	0	0	0	0	0	1	-0.483804	0.0149603	-0.664761	0.632395	0.0470729	-0.35375	0.495122	-0.611309	-0.884914	-0.50343	0.112326	0.155396	-0.0689843	0.166353	-0.787945	0.32452
191	0	0	0	0	1	0	0	0	-1.38655	0.101794	-0.515087	-0.426671	0.620706	0.123431	-0.0778092	-0.809813	-0.450936	0.450659	1.035	0.243775	-0.151782	-0.184563	0.832141	0.29962
191	0	0	0	0	1	0	0	0	-1.38655	0.101794	-0.515087	-0.426671	0.620706	0.123431	-0.0778092	-0.809813	-0.450936	0.450659	1.035	0.243775	-0.151782	-0.184563	0.832141	0.29962
191	0	0	0	0	1	0	0	0	-1.38655	0.101794	-0.515087	-0.426671	0.620706	0.123431	-0.0778092	-0.809813	-0.450936	0.450659	1.035	0.243775	-0.151782	-0.184563	0.832141	0.29962
191	0	0	0	0	1	0	0	0	-1.38655	0.101794	-0.515087	-0.426671	0.620706	0.123431	-0.0778092	-0.809813	-0.450936	0.450659	1.035	0.243775	-0.151782	-0.184563	0.832141	0.29962
191	0	0	0	0	1	0	0	0	-1.38655	0.101794	-0.515087	-0.426671	0.620706	0.123431	-0.0778092	-0.809813	-0.450936	0.450659	1.035	0.243775	-0.151782	-0.184563	0.832141	0.29962
191	0	0	1	0	0	0	0	0	-1.16549	-0.33782	0.279108	0.0722391	-0.958132	-0.61005	-0.715771	0.0181161	0.391255	1.02551	-0.644544	-1.25437	-0.00739928	-0.354484	0.841982	-1.21264
191	0	0	0	0	1	0	0	0	-1.38655	0.101794	-0.515087	-0.426671	0.620706	0.123431	-0.0778092	-0.809813	-0.450936	0.450659	1.035	0.243775	-0.151782	-0.184563	0.832141	0.29962
191	0	0	0	0	1	0	0	0	-1.38655	0.101794	-0.515087	-0.426671	0.620706	0.123431	-0.0778092	-0.809813	-0.450936	0.450659	1.035	0.243775	-0.151782	-0.184563	0.832141	0.29962
191	1	0	0	0	1	0	0	0	-1.38426	0.103881	-0.503648	-0.417014	0.619834	0.151063	-0.0960497	-0.804345	-0.450936	0.450659	1.035	0.243775	-0.151782	-0.184563	0.832141	0.29962
192	0	0	0	0	1	0	0	0	-1.40035	0.0892084	-0.58406	-0.484899	0.625962	-0.0431857	0.0321774	-0.842784	-0.672462	0.466284	1.2881	0.277503	-0.149441	-0.31488	0.794671	0.390776
192	0	0	1	0	0	0	0	0	-1.16549	-0.33782	0.279108	0.0722391	-0.958132	-0.61005	-0.715771	0.0181161	0.391255	1.02551	-0.644544	-1.25437	-0.00739928	-0.354484	0.841982	-1.21264
192	0	0	0	0	1	0	0	0	-1.40035	0.0892084	-0.58406	-0.484899	0.625962	-0.0431857	0.0321774	-0.842784	-0.672462	0.466284	1.2881	0.277503	-0.149441	-0.31488	0.794671	0.390776
192	0	0	0	0	1	0	0	0	-1.40035	0.0892084	-0.58406	-0.484899	0.625962	-0.0431857	0.0321774	-0.842784	-0.672462	0.466284	1.2881	0.277503	-0.149441	-0.31488	0.794671	0.390776
192	0	0	0	0	1	0	0	0	-1.40035	0.0892084	-0.58406	-0.484899	0.625962	-0.0431857	0.0321774	-0.842784	-0.672462	0.466284	1.2881	0.277503	-0.149441	-0.31488	0.794671	0.390776
192	0	0	0	0	1	0	0	0	-1.40035	0.0892084	-0.58406	-0.484899	0.625962	-0.0431857	0.0321774	-0.842784	-0.672462	0.466284	1.2881	0.277503	-0.149441	-0.31488	0.794671	0.390776
192	0	0	1	0	0	0	0	0	-1.16549	-0.33782	0.279108	0.0722391	-0.958132	-0.61005	-0.715771	0.0181161	0.391255	1.02551	-0.644544	-1.25437	-0.00739928	-0.354484	0.841982	-1.21264
192	0	0	0	0	1	0	0	0	-1.40035	0.0892084	-0.58406	-0.484899	0.625962	-0.0431857	0.0321774	-0.842784	-0.672462	0.466284	1.2881	0.277503	-0.149441	-0.31488	0.794671	0.390776
193	0	0	0	0	1	0	0	0	-1.40035	0.0892084	-0.58406	-0.484899	0.625962	-0.0431857	0.0321774	-0.842784	-0.672462	0.466284	1.2881	0.277503	-0.149441	-0.31488	0.794671	0.390776
193	0	0	0	0	1	0	0	0	-1.40035	0.0892084	-0.58406	-0.484899	0.625962	-0.0431857	0.0321774	-0.842784	-0.672462	0.466284	1.2881	0.277503	-0.149441	-0.31488	0.794671	0.390776
193	0	0	0	0	1	0	0	0	-1.40035	0.0892084	-0.58406	-0.484899	0.625962	-0.0431857	0.0321774	-0.842784	-0.672462	0.466284	1.2881	0.277503	-0.149441	-0.31488	0.794671	0.390776
193	0	0	0	0	1	0	0	0	-1.40035	0.0892084	-0.58406	-0.484899	0.625962	-0.0431857	0.0321774	-0.842784	-0.672462	0.466284	1.2881	0.277503	-0.149441	-0.31488	0.794671	0.390776
194	0	0	0	0	0	1	0	0	-0.407569	-1.37625	0.428742	-0.167883	-1.02139	-0.0541034	-0.721896	-0.25696	0.59196	0.867235	0.0750016	-1.41771	-0.354482	0.239132	0.789223	-1.41708
194	0	0	0	0	0	0	0	1	-0.741506	0.148421	-0.784315	0.475834	0.233414	-0.26844	0.534489	-0.76508	-0.95178	-0.368819	0.517216	0.325053	-0.170952	0.0734077	-0.477041	0.513645
194	0	0	0	0	1	0	0	0	-1.33954	0.255272	-0.805452	-0.171437	0.623364	-0.0668432	0.320371	-0.962124	-0.918972	-0.0359906	0.938181	0.39957	-0.214811	-0.0876276	0.0767373	0.577505
194	0	0	0	0	0	0	0	1	-0.741506	0.148421	-0.784315	0.475834	0.233414	-0.26844	0.534489	-0.76508	-0.95178	-0.368819	0.517216	0.325053	-0.170952	0.0734077	-0.477041	0.513645
194	0	0	0	1	0	0	0	0	-0.416581	0.357944	0.0191079	0.526298	-0.511198	-0.360896	-0.395714	0.234768	0.447988	0.0555692	-1.25358	-0.673023	0.0104949	-0.0733524	-0.401864	-0.614192
194	0	0	0	0	1	0	0	1	-0.91625	0.138893	-0.739006	0.229668	0.338822	-0.208807	0.410563	-0.790555	-0.945802	-0.247167	0.690247	0.363216	-0.193125	0.00614841	-0.267667	0.549712
195	0	0	1	0	1	0	0	0	-1.35424	-0.0164653	-0.289274	-0.340415	0.0303439	-0.255313	-0.270968	-0.580283	-0.290938	0.666893	0.85609	-0.34433	-0.328449	-0.376835	0.840944	-0.246485
195	0	0	0	0	1	0	0	0	-1.42616	0.107967	-0.517226	-0.50084	0.432825	-0.110992	-0.0872949	-0.816783	-0.51166	0.555149	1.17397	-0.0212764	-0.315455	-0.36106	0.826363	0.0942244
195	0	0	0	0	1	0	0	0	-1.42616	0.107967	-0.517226	-0.50084	0.432825	-0.110992	-0.0872949	-0.816783	-0.51166	0.555149	1.17397	-0.0212764	-0.315455	-0.36106	0.826363	0.0942244
195	0	0	1	0	0	0	0	0	-1.28372	-0.169738	0.113724	-0.132851	-0.77194	-0.541245	-0.674933	-0.214511	0.0816979	0.854403	0.3001	-0.921032	-0.326069	-0.398102	0.86214	-0.840622
195	0	0	0	0	1	0	0	0	-1.42616	0.107967	-0.517226	-0.50084	0.432825	-0.110992	-0.0872949	-0.816783	-0.51166	0.555149	1.17397	-0.0212764	-0.315455	-0.36106	0.826363	0.0942244
195	0	0	0	0	1	0	0	0	-1.42616	0.107967	-0.517226	-0.50084	0.432825	-0.110992	-0.0872949	-0.816783	-0.51166	0.555149	1.17397	-0.0212764	-0.315455	-0.36106	0.826363	0.0942244
195	0	0	1	0	0	0	0	0	-1.28372	-0.169738	0.113724	-0.132851	-0.77194	-0.541245	-0.674933	-0.214511	0.0816979	0.854403	0.3001	-0.921032	-0.326069	-0.398102	0.86214	-0.840622
196	0	0	0	1	0	0	0	0	-0.277226	0.463708	-0.191779	0.680112	-0.513157	-0.373172	-0.172013	0.116771	0.0556645	-0.413557	-1.07701	-0.411145	-0.206179	0.0401864	-0.821962	-0.249765
196	0	0	0	0	1	0	0	0	-1.40035	0.0892084	-0.58406	-0.484899	0.625962	-0.0431857	0.0321774	-0.842784	-0.672462	0.466284	1.2881	0.277503	-0.149441	-0.31488	0.794671	0.390776
196	0	0	0	1	0	0	0	1	-0.348886	0.293384	-0.395292	0.672611	-0.290839	-0.366373	0.10955	-0.181126	-0.268837	-0.532939	-0.785624	-0.207792	-0.233344	0.0896584	-0.89827	-0.0364514
196	0	0	0	0	0	0	0	1	-0.321357	0.231118	-0.660712	0.75435	-0.132484	-0.36845	0.438212	-0.461635	-0.594577	-0.629616	-0.50957	-0.00910335	-0.242324	0.136718	-0.952335	0.18596
196	0	0	0	1	0	0	0	0	-0.277226	0.463708	-0.191779	0.680112	-0.513157	-0.373172	-0.172013	0.116771	0.0556645	-0.413557	-1.07701	-0.411145	-0.206179	0.0401864	-0.821962	-0.249765
196	0	0	0	0	0	0	0	1	-0.321357	0.231118	-0.660712	0.75435	-0.132484	-0.36845	0.438212	-0.461635	-0.594577	-0.629616	-0.50957	-0.00910335	-0.242324	0.136718	-0.952335	0.18596
196	0	0	0	0	1	0	0	0	-1.40035	0.0892084	-0.58406	-0.484899	0.625962	-0.0431857	0.0321774	-0.842784	-0.672462	0.466284	1.2881	0.277503	-0.149441	-0.31488	0.794671	0.390776
196	0	0	1	0	0	0	0	0	-1.16549	-0.33782	0.279108	0.0722391	-0.958132	-0.61005	-0.715771	0.0181161	0.391255	1.02551	-0.644544	-1.25437	-0.00739928	-0.354484	0.841982	-1.21264
196	0	0	0	0	1	0	0	0	-1.40035	0.0892084	-0.58406	-0.484899	0.625962	-0.0431857	0.0321774	-0.842784	-0.672462	0.466284	1.2881	0.277503	-0.149441	-0.31488	0.794671	0.390776
196	0	0	0	0	1	0	0	0	-1.40035	0.0892084	-0.58406	-0.484899	0.625962	-0.0431857	0.0321774	-0.842784	-0.672462	0.466284	1.2881	0.277503	-0.149441	-0.31488	0.794671	0.390776
197	0	0	0	0	1	0	0	0	-1.40035	0.0892084	-0.58406	-0.484899	0.625962	-0.0431857	0.0321774	-0.842784	-0.672462	0.466284	1.2881	0.277503	-0.149441	-0.31488	0.794671	0.390776
197	0	0	0	0	1	0	0	0	-1.40035	0.0892084	-0.58406	-0.484899	0.625962	-0.0431857	0.0321774	-0.842784	-0.672462	0.466284	1.2881	0.277503	-0.149441	-0.31488	0.794671	0.390776
197	0	0	0	0	1	0	0	0	-1.40035	0.0892084	-0.58406	-0.484899	0.625962	-0.0431857	0.0321774	-0.842784	-0.672462	0.466284	1.2881	0.277503	-0.149441	-0.31488	0.794671	0.390776
197	0	0	0	0	1	0	0	0	-1.40035	0.0892084	-0.58406	-0.484899	0.625962	-0.0431857	0.0321774	-0.842784	-0.672462	0.466284	1.2881	0.277503	-0.149441	-0.31488	0.794671	0.390776
197	0	0	0	0	1	0	0	0	-1.40035	0.0892084	-0.58406	-0.484899	0.625962	-0.0431857	0.0321774	-0.842784	-0.672462	0.466284	1.2881	0.277503	-0.149441	-0.31488	0.794671	0.390776
197	0	0	0	0	1	0	0	0	-1.40035	0.0892084	-0.58406	-0.484899	0.625962	-0.0431857	0.0321774	-0.842784	-0.672462	0.466284	1.2881	0.277503	-0.149441	-0.31488	0.794671	0.390776
197	0	0	0	0	1	0	0	0	-1.40035	0.0892084	-0.58406	-0.484899	0.625962	-0.0431857	0.0321774	-0.842784	-0.672462	0.466284	1.2881	0.277503	-0.149441	-0.31488	0.794671	0.390776
197	0	0	1	0	0	0	0	0	-1.16549	-0.33782	0.279108	0.0722391	-0.958132	-0.61005	-0.715771	0.0181161	0.391255	1.02551	-0.644544	-1.25437	-0.00739928	-0.354484	0.841982	-1.21264
197	0	0	1	0	0	0	0	0	-1.16549	-0.33782	0.279108	0.0722391	-0.958132	-0.61005	-0.715771	0.0181161	0.391255	1.02551	-0.644544	-1.25437	-0.00739928	-0.354484	0.841982	-1.21264
197	0	0	0	0	1	0	0	0	-1.40035	0.0892084	-0.58406	-0.484899	0.625962	-0.0431857	0.0321774	-0.842784	-0.672462	0.466284	1.2881	0.277503	-0.149441	-0.31488	0.794671	0.390776
197	0	0	0	0	1	0	0	0	-1.40035	0.0892084	-0.58406	-0.484899	0.625962	-0.0431857	0.0321774	-0.842784	-0.672462	0.466284	1.2881	0.277503	-0.149441	-0.31488	0.794671	0.390776
198	0	0	0	0	1	0	0	0	-1.38615	0.183937	-0.652769	-0.338283	0.503577	-0.0975163	0.10126	-0.886107	-0.754256	0.32872	1.23885	0.258969	-0.318095	-0.286389	0.595294	0.404431
198	0	0	0	0	1	0	0	0	-1.38615	0.183937	-0.652769	-0.338283	0.503577	-0.0975163	0.10126	-0.886107	-0.754256	0.32872	1.23885	0.258969	-0.318095	-0.286389	0.595294	0.404431
198	0	0	0	0	1	0	0	1	-1.38433	0.187142	-0.658863	-0.331215	0.507352	-0.0966809	0.109837	-0.889193	-0.754256	0.32872	1.23885	0.258969	-0.318095	-0.286389	0.595294	0.404431
198	0	0	1	0	1	0	0	0	-1.38848	0.182719	-0.645855	-0.34354	0.492489	-0.101095	0.09039	-0.882957	-0.754256	0.32872	1.23885	0.258969	-0.318095	-0.286389	0.595294	0.40443
198	0	0	0	0	1	0	0	1	-1.38433	0.187142	-0.658863	-0.331215	0.507352	-0.0966809	0.109837	-0.889193	-0.754256	0.32872	1.23885	0.258969	-0.318095	-0.286389	0.595294	0.404431
198	0	0	0	0	1	0	0	0	-1.38615	0.183937	-0.652769	-0.338283	0.503577	-0.0975163	0.10126	-0.886107	-0.754256	0.32872	1.23885	0.258969	-0.318095	-0.286389	0.595294	0.404431
198	0	0	0	0	1	0	0	0	-1.38615	0.183937	-0.652769	-0.338283	0.503577	-0.0975163	0.10126	-0.886107	-0.754256	0.32872	1.23885	0.258969	-0.318095	-0.286389	0.595294	0.404431
198	0	0	0	0	1	0	0	0	-1.38615	0.183937	-0.652769	-0.338283	0.503577	-0.0975163	0.10126	-0.886107	-0.754256	0.32872	1.23885	0.258969	-0.318095	-0.286389	0.595294	0.404431
199	0	0	0	0	1	1	0	0	-1.32087	-0.581448	-0.280847	-0.625022	0.0444075	0.0563944	-0.295842	-0.860457	-0.299178	0.783133	1.39247	-0.673327	-0.430923	-0.116977	1.12731	-0.585342
199	0	0	0	0	0	0	0	1	-0.713942	0.0619174	-0.50896	0.598346	-0.439318	-0.492746	0.273291	-0.529762	-0.726058	-0.225775	0.0130593	-0.486528	-0.41133	0.0242518	-0.611577	-0.142011
199	0	0	1	0	0	0	0	1	-0.731176	0.0654338	-0.497293	0.595796	-0.475742	-0.503155	0.256679	-0.523655	-0.726058	-0.225775	0.0130593	-0.486528	-0.41133	0.0242517	-0.611577	-0.142011
199	0	0	0	0	1	0	0	0	-1.32781	-0.522887	-0.307324	-0.612786	0.0951884	0.0476992	-0.267199	-0.858914	-0.299178	0.783133	1.39247	-0.673327	-0.430923	-0.116977	1.12731	-0.585342
200	0	0	0	0	1	0	0	0	-1.32675	0.181602	-0.539954	-0.211839	0.479055	-0.0815363	0.149304	-1.01341	-0.758099	0.215874	1.2097	0.223941	-0.423676	-0.197508	0.441221	0.386729
200	0	0	0	0	1	0	0	0	-1.32675	0.181602	-0.539954	-0.211839	0.479055	-0.0815363	0.149304	-1.01341	-0.758099	0.215874	1.2097	0.223941	-0.423676	-0.197508	0.441221	0.386729
200	0	0	0	0	1	0	0	0	-1.32675	0.181602	-0.539954	-0.211839	0.479055	-0.0815363	0.149304	-1.01341	-0.758099	0.215874	1.2097	0.223941	-0.423676	-0.197508	0.441221	0.386729
200	0	1	0	0	1	0	0	0	-1.32468	0.181195	-0.53006	-0.207093	0.470931	-0.0828863	0.146182	-1.01894	-0.758099	0.215874	1.2097	0.223941	-0.423676	-0.197508	0.441221	0.386729
200	0	1	0	0	1	0	0	0	-1.32468	0.181195	-0.53006	-0.207093	0.470931	-0.0828863	0.146182	-1.01894	-0.758099	0.215874	1.2097	0.223941	-0.423676	-0.197508	0.441221	0.386729
200	0	0	0	0	1	0	0	1	-1.23325	0.166036	-0.558131	-0.114283	0.4322	-0.111739	0.192308	-0.970692	-0.79088	0.14639	1.16214	0.254894	-0.406636	-0.172076	0.348076	0.424216
200	0	0	0	0	0	0	0	1	-1.00585	0.285322	-0.906952	0.315238	0.424559	-0.180931	0.57487	-0.922815	-0.86741	-0.0279135	1.00405	0.31667	-0.353168	-0.0957084	0.0979834	0.499927
200	0	0	0	0	1	0	0	1	-1.23325	0.166036	-0.558131	-0.114283	0.4322	-0.111739	0.192308	-0.970692	-0.79088	0.14639	1.16214	0.254894	-0.406636	-0.172076	0.348076	0.424216
200	0	0	0	0	1	0	0	0	-1.32675	0.181602	-0.539954	-0.211839	0.479055	-0.0815363	0.149304	-1.01341	-0.758099	0.215874	1.2097	0.223941	-0.423676	-0.197508	0.441221	0.386729
201	0	0	0	0	1	0	0	0	-1.40035	0.0892084	-0.58406	-0.484899	0.625963	-0.0431857	0.0321774	-0.842785	-0.672462	0.466284	1.2881	0.277503	-0.149441	-0.31488	0.794671	0.390776
201	0	0	0	0	1	0	0	0	-1.40035	0.0892084	-0.58406	-0.484899	0.625963	-0.0431857	0.0321774	-0.842785	-0.672462	0.466284	1.2881	0.277503	-0.149441	-0.31488	0.794671	0.390776
201	0	0	0	0	1	0	0	0	-1.40035	0.0892084	-0.58406	-0.484899	0.625963	-0.0431857	0.0321774	-0.842785	-0.672462	0.466284	1.2881	0.277503	-0.149441	-0.31488	0.794671	0.390776
201	0	0	0	0	1	0	0	0	-1.40035	0.0892084	-0.58406	-0.484899	0.625963	-0.0431857	0.0321774	-0.842785	-0.672462	0.466284	1.2881	0.277503	-0.149441	-0.31488	0.794671	0.390776
201	0	0	0	0	1	0	0	0	-1.40035	0.0892084	-0.58406	-0.484899	0.625963	-0.0431857	0.0321774	-0.842785	-0.672462	0.466284	1.2881	0.277503	-0.149441	-0.31488	0.794671	0.390776
201	0	0	0	0	1	0	0	0	-1.40035	0.0892084	-0.58406	-0.484899	0.625963	-0.0431857	0.0321774	-0.842785	-0.672462	0.466284	1.2881	0.277503	-0.149441	-0.31488	0.794671	0.390776
201	0	0	0	0	1	0	0	0	-1.40035	0.0892084	-0.58406	-0.484899	0.625963	-0.0431857	0.0321774	-0.842785	-0.672462	0.466284	1.2881	0.277503	-0.149441	-0.31488	0.794671	0.390776
202	0	0	0	0	0	0	0	1	-0.483804	0.0149603	-0.664761	0.632395	0.0470729	-0.35375	0.495122	-0.611309	-0.884914	-0.50343	0.112326	0.155396	-0.0689843	0.166353	-0.787945	0.32452
202	0	0	1	0	0	0	0	0	-1.16549	-0.33782	0.279108	0.0722391	-0.958132	-0.61005	-0.715771	0.0181161	0.391255	1.02551	-0.644544	-1.25437	-0.00739928	-0.354484	0.841982	-1.21264
202	0	0	1	0	0	0	0	0	-1.16549	-0.33782	0.279108	0.0722391	-0.958132	-0.61005	-0.715771	0.0181161	0.391255	1.02551	-0.644544	-1.25437	-0.00739928	-0.354484	0.841982	-1.21264
202	0	0	0	0	1	0	0	0	-1.40035	0.0892084	-0.58406	-0.484899	0.625962	-0.0431857	0.0321774	-0.842784	-0.672462	0.466284	1.2881	0.277503	-0.149441	-0.31488	0.794671	0.390776
203	0	0	0	1	1	0	0	0	-0.601496	0.44891	-0.111417	0.419587	-0.350931	-0.303045	-0.358836	0.0793391	0.347833	0.0663451	-1.1091	-0.524576	-0.0759593	-0.105081	-0.270206	-0.465329
203	0	0	0	1	0	0	0	0	-0.567055	0.431967	-0.0871058	0.439462	-0.380781	-0.31382	-0.365705	0.108289	0.347833	0.0663451	-1.1091	-0.524576	-0.0759593	-0.105081	-0.270206	-0.465329
203	0	0	0	0	0	0	0	1	-0.467746	-0.268887	-0.851542	0.604313	0.557292	-0.183724	0.677143	-0.135598	-0.94605	-0.230362	-0.707028	0.607089	0.920328	0.210049	-0.485885	0.73286
203	0	0	0	0	0	0	1	1	-0.467029	-0.281558	-0.85988	0.60306	0.580069	-0.176134	0.685268	-0.114362	-0.94605	-0.230362	-0.707028	0.607089	0.920328	0.210049	-0.485885	0.73286
203	0	0	0	0	0	0	1	1	-0.467029	-0.281558	-0.85988	0.60306	0.580069	-0.176134	0.685268	-0.114362	-0.94605	-0.230362	-0.707028	0.607089	0.920328	0.210049	-0.485885	0.73286
203	0	0	0	1	0	0	0	0	-0.567055	0.431967	-0.0871058	0.439462	-0.380781	-0.31382	-0.365705	0.108289	0.347833	0.0663451	-1.1091	-0.524576	-0.0759593	-0.105081	-0.270206	-0.465329
203	0	0	0	1	0	0	0	0	-0.567055	0.431967	-0.0871058	0.439462	-0.380781	-0.31382	-0.365705	0.108289	0.347833	0.0663451	-1.1091	-0.524576	-0.0759593	-0.105081	-0.270206	-0.465329
203	0	0	0	1	0	0	0	0	-0.567055	0.431967	-0.0871058	0.439462	-0.380781	-0.31382	-0.365705	0.108289	0.347833	0.0663451	-1.1091	-0.524576	-0.0759593	-0.105081	-0.270206	-0.465329
203	0	0	1	0	0	0	0	0	-1.16549	-0.33782	0.279108	0.0722391	-0.958132	-0.61005	-0.715771	0.0181161	0.391255	1.02551	-0.644544	-1.25437	-0.00739928	-0.354484	0.841982	-1.21264
204	0	0	0	1	0	0	0	0	-0.416581	0.357944	0.0191079	0.526298	-0.511198	-0.360896	-0.395714	0.234768	0.447988	0.0555692	-1.25358	-0.673023	0.0104949	-0.0733524	-0.401864	-0.614192
204	0	0	1	0	0	0	0	0	-1.16549	-0.33782	0.279108	0.0722391	-0.958132	-0.61005	-0.715771	0.0181161	0.391255	1.02551	-0.644544	-1.25437	-0.00739928	-0.354484	0.841982	-1.21264
204	0	0	0	0	1	0	0	1	-1.14325	0.15702	-0.718687	-0.0474228	0.482142	-0.131884	0.295509	-0.847679	-0.893878	0.0298746	1.01022	0.396596	-0.21426	-0.13114	0.180946	0.567938
204	0	0	0	0	1	0	0	0	-1.35999	0.199431	-0.731005	-0.276844	0.624238	-0.058888	0.223461	-0.921994	-0.853916	0.184539	1.14325	0.390698	-0.211925	-0.196778	0.411102	0.549742
204	0	0	0	0	1	0	0	0	-1.35999	0.199431	-0.731005	-0.276844	0.624238	-0.058888	0.223461	-0.921994	-0.853916	0.184539	1.14325	0.390698	-0.211925	-0.196778	0.411102	0.549742
204	0	0	0	0	0	0	0	1	-0.872833	0.216433	-0.845241	0.39605	0.328374	-0.224966	0.55455	-0.843443	-0.938342	-0.175636	0.784239	0.382806	-0.20506	-0.025306	-0.145191	0.567818
205	0	0	0	0	1	0	0	0	-1.40035	0.0892084	-0.58406	-0.484899	0.625962	-0.0431857	0.0321774	-0.842784	-0.672462	0.466284	1.2881	0.277503	-0.149441	-0.31488	0.794671	0.390776
205	0	0	0	0	1	0	0	0	-1.40035	0.0892084	-0.58406	-0.484899	0.625962	-0.0431857	0.0321774	-0.842784	-0.672462	0.466284	1.2881	0.277503	-0.149441	-0.31488	0.794671	0.390776
205	0	0	0	0	1	0	0	0	-1.40035	0.0892084	-0.58406	-0.484899	0.625962	-0.0431857	0.0321774	-0.842784	-0.672462	0.466284	1.2881	0.277503	-0.149441	-0.31488	0.794671	0.390776
205	0	0	0	0	1	0	0	0	-1.40035	0.0892084	-0.58406	-0.484899	0.625962	-0.0431857	0.0321774	-0.842784	-0.672462	0.466284	1.2881	0.277503	-0.149441	-0.31488	0.794671	0.390776
206	0	0	0	0	1	0	0	0	-1.35859	0.141642	-0.55903	-0.329937	0.542592	-0.0649498	0.0986473	-0.939614	-0.719839	0.333403	1.26121	0.248529	-0.316416	-0.256262	0.611344	0.389776
206	0	0	0	1	0	0	0	0	-0.416581	0.357944	0.0191079	0.526298	-0.511198	-0.360896	-0.395714	0.234768	0.447988	0.0555692	-1.25358	-0.673023	0.0104949	-0.0733524	-0.401864	-0.614192
206	0	0	0	0	1	0	0	0	-1.35859	0.141642	-0.55903	-0.329937	0.542592	-0.0649498	0.0986473	-0.939614	-0.719839	0.333403	1.26121	0.248529	-0.316416	-0.256262	0.611344	0.389776
206	0	0	0	0	1	0	0	0	-1.35859	0.141642	-0.55903	-0.329937	0.542592	-0.0649498	0.0986473	-0.939614	-0.719839	0.333403	1.26121	0.248529	-0.316416	-0.256262	0.611344	0.389776
206	0	0	0	0	1	0	0	0	-1.35859	0.141642	-0.55903	-0.329937	0.542592	-0.0649498	0.0986473	-0.939614	-0.719839	0.333403	1.26121	0.248529	-0.316416	-0.256262	0.611344	0.389776
206	0	0	0	0	1	0	0	1	-1.35777	0.143772	-0.561717	-0.325825	0.542426	-0.0652762	0.102305	-0.94124	-0.719839	0.333403	1.26121	0.248529	-0.316416	-0.256262	0.611344	0.389776
206	0	1	0	0	1	0	0	0	-1.35701	0.141902	-0.553127	-0.32576	0.537154	-0.0659278	0.0974838	-0.943695	-0.719839	0.333403	1.26121	0.248529	-0.316416	-0.256262	0.611344	0.389776
206	0	0	0	0	1	0	0	0	-1.35859	0.141642	-0.55903	-0.329937	0.542592	-0.0649498	0.0986473	-0.939614	-0.719839	0.333403	1.26121	0.248529	-0.316416	-0.256262	0.611344	0.389776
207	0	0	0	0	1	0	0	1	-1.37518	0.157965	-0.675725	-0.355113	0.624887	-0.0529808	0.151501	-0.892196	-0.78299	0.326792	1.25661	0.35766	-0.194505	-0.268295	0.620882	0.497729
207	0	0	0	0	1	0	0	0	-1.37622	0.15511	-0.671918	-0.360504	0.624931	-0.052574	0.146545	-0.890144	-0.78299	0.326792	1.25661	0.35766	-0.194505	-0.268295	0.620882	0.497729
207	0	0	0	0	1	0	0	0	-1.37622	0.15511	-0.671918	-0.360504	0.624931	-0.052574	0.146545	-0.890144	-0.78299	0.326792	1.25661	0.35766	-0.194505	-0.268295	0.620882	0.497729
207	0	0	0	0	1	0	0	0	-1.37622	0.15511	-0.671918	-0.360504	0.624931	-0.052574	0.146545	-0.890144	-0.78299	0.326792	1.25661	0.35766	-0.194505	-0.268295	0.620882	0.497729
207	0	0	0	0	1	0	0	0	-1.37622	0.15511	-0.671918	-0.360504	0.624931	-0.052574	0.146545	-0.890144	-0.78299	0.326792	1.25661	0.35766	-0.194505	-0.268295	0.620882	0.497729
208	0	0	1	0	1	0	0	0	-1.31931	0.227185	-0.67081	-0.136254	0.294723	-0.181316	0.161936	-0.863185	-0.828533	0.176209	1.09172	0.217642	-0.414464	-0.237588	0.352541	0.405609
208	0	0	1	0	0	0	0	1	-1.26028	0.309321	-0.72173	0.0950758	0.0748118	-0.272463	0.246672	-0.868746	-0.822464	0.156254	1.02117	0.160216	-0.441489	-0.231067	0.298467	0.35944
208	0	0	0	0	1	0	0	0	-1.36658	0.245751	-0.726583	-0.226408	0.484565	-0.112417	0.194309	-0.926834	-0.823236	0.196809	1.12192	0.238459	-0.393363	-0.243263	0.39103	0.419313
208	0	0	0	0	1	0	0	0	-1.36658	0.245751	-0.726583	-0.226408	0.484565	-0.112417	0.194309	-0.926834	-0.823236	0.196809	1.12192	0.238459	-0.393363	-0.243263	0.39103	0.419313
208	0	0	0	0	1	0	0	0	-1.36658	0.245751	-0.726583	-0.226408	0.484565	-0.112417	0.194309	-0.926834	-0.823236	0.196809	1.12192	0.238459	-0.393363	-0.243263	0.39103	0.419313
208	0	0	0	0	1	0	0	1	-1.31768	0.234157	-0.689624	-0.127213	0.322881	-0.172277	0.186402	-0.874736	-0.828534	0.176209	1.09172	0.217643	-0.414464	-0.237588	0.352541	0.405609
208	0	0	0	0	1	0	0	1	-1.31768	0.234157	-0.689624	-0.127213	0.322881	-0.172277	0.186402	-0.874736	-0.828534	0.176209	1.09172	0.217643	-0.414464	-0.237588	0.352541	0.405609
208	0	0	0	0	1	0	0	1	-1.31768	0.234157	-0.689624	-0.127213	0.322881	-0.172277	0.186402	-0.874736	-0.828534	0.176209	1.09172	0.217643	-0.414464	-0.237588	0.352541	0.405609
209	0	0	0	0	1	0	0	0	-1.40035	0.0892084	-0.58406	-0.484899	0.625962	-0.0431857	0.0321774	-0.842784	-0.672462	0.466284	1.2881	0.277503	-0.149441	-0.31488	0.794671	0.390776
209	0	0	0	0	1	0	0	0	-1.40035	0.0892084	-0.58406	-0.484899	0.625962	-0.0431857	0.0321774	-0.842784	-0.672462	0.466284	1.2881	0.277503	-0.149441	-0.31488	0.794671	0.390776
209	0	0	0	0	1	0	0	0	-1.40035	0.0892084	-0.58406	-0.484899	0.625962	-0.0431857	0.0321774	-0.842784	-0.672462	0.466284	1.2881	0.277503	-0.149441	-0.31488	0.794671	0.390776
209	0	0	0	0	1	0	0	0	-1.40035	0.0892084	-0.58406	-0.484899	0.625962	-0.0431857	0.0321774	-0.842784	-0.672462	0.466284	1.2881	0.277503	-0.149441	-0.31488	0.794671	0.390776
210	0	0	0	0	1	0	0	0	-1.40035	0.0892084	-0.58406	-0.484899	0.625963	-0.0431857	0.0321774	-0.842785	-0.672462	0.466284	1.2881	0.277503	-0.149441	-0.31488	0.794671	0.390776
210	0	0	0	0	1	0	0	0	-1.40035	0.0892084	-0.58406	-0.484899	0.625963	-0.0431857	0.0321774	-0.842785	-0.672462	0.466284	1.2881	0.277503	-0.149441	-0.31488	0.794671	0.390776
210	0	0	0	0	1	0	0	0	-1.40035	0.0892084	-0.58406	-0.484899	0.625963	-0.0431857	0.0321774	-0.842785	-0.672462	0.466284	1.2881	0.277503	-0.149441	-0.31488	0.794671	0.390776
210	0	0	0	0	1	0	0	0	-1.40035	0.0892084	-0.58406	-0.484899	0.625963	-0.0431857	0.0321774	-0.842785	-0.672462	0.466284	1.2881	0.277503	-0.149441	-0.31488	0.794671	0.390776
210	0	0	0	0	1	0	0	0	-1.40035	0.0892084	-0.58406	-0.484899	0.625963	-0.0431857	0.0321774	-0.842785	-0.672462	0.466284	1.2881	0.277503	-0.149441	-0.31488	0.794671	0.390776
210	0	0	0	0	1	0	0	0	-1.40035	0.0892084	-0.58406	-0.484899	0.625963	-0.0431857	0.0321774	-0.842785	-0.672462	0.466284	1.2881	0.277503	-0.149441	-0.31488	0.794671	0.390776
210	0	0	0	0	1	0	0	0	-1.40035	0.0892084	-0.58406	-0.484899	0.625963	-0.0431857	0.0321774	-0.842785	-0.672462	0.466284	1.2881	0.277503	-0.149441	-0.31488	0.794671	0.390776
211	0	0	0	0	1	0	0	0	-1.40035	0.0892084	-0.58406	-0.484899	0.625962	-0.0431857	0.0321774	-0.842784	-0.672462	0.466284	1.2881	0.277503	-0.149441	-0.31488	0.794671	0.390776
211	0	0	0	1	0	0	0	0	-0.416581	0.357944	0.0191079	0.526298	-0.511198	-0.360896	-0.395714	0.234768	0.447988	0.0555692	-1.25358	-0.673023	0.0104949	-0.0733524	-0.401864	-0.614192
211	0	0	0	1	0	0	0	0	-0.416581	0.357944	0.0191079	0.526298	-0.511198	-0.360896	-0.395714	0.234768	0.447988	0.0555692	-1.25358	-0.673023	0.0104949	-0.0733524	-0.401864	-0.614192
212	0	0	0	0	1	0	0	0	-1.37189	0.0952329	-0.481653	-0.408394	0.529836	-0.0606729	0.0141015	-0.915923	-0.630994	0.427723	1.28302	0.176969	-0.308301	-0.285863	0.725926	0.300501
212	0	0	0	0	1	0	0	0	-1.37189	0.0952329	-0.481653	-0.408394	0.529836	-0.0606729	0.0141015	-0.915923	-0.630994	0.427723	1.28302	0.176969	-0.308301	-0.285863	0.725926	0.300501
212	0	1	0	0	1	0	0	0	-1.37003	0.0956277	-0.474943	-0.403381	0.523537	-0.0618189	0.012917	-0.920716	-0.630994	0.427723	1.28302	0.176969	-0.308301	-0.285863	0.725926	0.300501
212	0	0	0	0	1	0	0	0	-1.37189	0.0952329	-0.481653	-0.408394	0.529836	-0.0606729	0.0141015	-0.915923	-0.630994	0.427723	1.28302	0.176969	-0.308301	-0.285863	0.725926	0.300501
212	0	0	0	0	1	0	0	0	-1.37189	0.0952329	-0.481653	-0.408394	0.529836	-0.0606729	0.0141015	-0.915923	-0.630994	0.427723	1.28302	0.176969	-0.308301	-0.285863	0.725926	0.300501
212	0	0	0	0	1	0	0	0	-1.37189	0.0952329	-0.481653	-0.408394	0.529836	-0.0606729	0.0141015	-0.915923	-0.630994	0.427723	1.28302	0.176969	-0.308301	-0.285863	0.725926	0.300501
213	0	0	0	0	1	0	0	0	-1.35999	0.199431	-0.731005	-0.276844	0.624238	-0.058888	0.223461	-0.921994	-0.853916	0.184539	1.14325	0.390698	-0.211925	-0.196778	0.411102	0.549742
213	0	0	1	0	0	0	0	0	-1.16549	-0.33782	0.279108	0.0722391	-0.958132	-0.61005	-0.715771	0.0181161	0.391255	1.02551	-0.644544	-1.25437	-0.00739928	-0.354484	0.841982	-1.21264
213	0	0	0	0	1	0	0	1	-1.14325	0.15702	-0.718687	-0.0474228	0.482142	-0.131884	0.295509	-0.847679	-0.893878	0.0298746	1.01022	0.396596	-0.21426	-0.13114	0.180946	0.567938
213	0	0	0	0	1	0	0	0	-1.35999	0.199431	-0.731005	-0.276844	0.624238	-0.058888	0.223461	-0.921994	-0.853916	0.184539	1.14325	0.390698	-0.211925	-0.196778	0.411102	0.549742
213	0	0	0	0	0	0	0	1	-0.872833	0.216433	-0.845241	0.39605	0.328374	-0.224966	0.55455	-0.843443	-0.938342	-0.175636	0.784239	0.382806	-0.20506	-0.025306	-0.145191	0.567818
214	0	0	0	0	1	0	0	0	-1.38026	0.144078	-0.657211	-0.381327	0.625104	-0.0510024	0.1274	-0.882216	-0.770349	0.341394	1.21389	0.355068	-0.141262	-0.262783	0.631001	0.489906
214	0	0	0	0	1	0	0	0	-1.38026	0.144078	-0.657211	-0.381327	0.625104	-0.0510024	0.1274	-0.882216	-0.770349	0.341394	1.21389	0.355068	-0.141262	-0.262783	0.631001	0.489906
214	0	0	1	0	0	0	0	0	-1.16549	-0.33782	0.279108	0.0722391	-0.958132	-0.61005	-0.715771	0.0181161	0.391255	1.02551	-0.644544	-1.25437	-0.00739928	-0.354484	0.841982	-1.21264
214	0	0	0	0	1	0	0	0	-1.38026	0.144078	-0.657211	-0.381327	0.625104	-0.0510024	0.1274	-0.882216	-0.770349	0.341394	1.21389	0.355068	-0.141262	-0.262783	0.631001	0.489906
214	0	0	0	0	1	0	0	0	-1.38026	0.144078	-0.657211	-0.381327	0.625104	-0.0510024	0.1274	-0.882216	-0.770349	0.341394	1.21389	0.355068	-0.141262	-0.262783	0.631001	0.489906
214	0	0	0	0	1	0	0	0	-1.38026	0.144078	-0.657211	-0.381327	0.625104	-0.0510024	0.1274	-0.882216	-0.770349	0.341394	1.21389	0.355068	-0.141262	-0.262783	0.631001	0.489906
214	0	0	0	0	0	0	1	1	-0.851696	-0.014319	-0.990384	0.378706	0.729384	-0.0920826	0.698486	-0.458974	-0.925924	0.0369042	0.533012	0.585587	0.346528	-0.0458572	0.151051	0.73857
214	0	0	0	0	1	0	0	1	-1.25434	0.0695313	-0.700014	-0.245417	0.652862	-0.0570071	0.219003	-0.747823	-0.810538	0.261588	1.05423	0.412626	-0.0346487	-0.210769	0.508659	0.553027
214	0	0	1	0	0	0	0	0	-1.16549	-0.33782	0.279108	0.0722391	-0.958132	-0.61005	-0.715771	0.0181161	0.391255	1.02551	-0.644544	-1.25437	-0.00739928	-0.354484	0.841982	-1.21264
215	0	0	0	0	1	0	0	0	-1.35859	0.141642	-0.55903	-0.329937	0.542592	-0.0649498	0.0986473	-0.939614	-0.725269	0.311882	1.22511	0.245508	-0.309104	-0.240837	0.572606	0.387612
215	0	0	0	0	1	0	0	0	-1.35859	0.141642	-0.55903	-0.329937	0.542592	-0.0649498	0.0986473	-0.939614	-0.725269	0.311882	1.22511	0.245508	-0.309104	-0.240837	0.572606	0.387612
215	0	0	0	0	1	0	0	1	-1.16535	0.115411	-0.584405	-0.114851	0.433363	-0.128791	0.188793	-0.868598	-0.780145	0.141036	1.05149	0.263566	-0.278571	-0.165257	0.309835	0.417417
215	0	0	0	0	0	0	0	1	-0.741506	0.148421	-0.784315	0.475834	0.233414	-0.26844	0.534489	-0.76508	-0.902261	-0.246109	0.630567	0.294751	-0.20271	0.0176419	-0.296475	0.474117
215	0	0	0	0	0	0	0	1	-0.741506	0.148421	-0.784315	0.475834	0.233414	-0.26844	0.534489	-0.76508	-0.902261	-0.246109	0.630567	0.294751	-0.20271	0.0176419	-0.296475	0.474117
215	0	0	0	0	1	0	0	0	-1.35859	0.141642	-0.55903	-0.329937	0.542592	-0.0649498	0.0986473	-0.939614	-0.725269	0.311882	1.22511	0.245508	-0.309104	-0.240837	0.572606	0.387612
215	0	0	0	0	1	0	0	0	-1.35859	0.141642	-0.55903	-0.329937	0.542592	-0.0649498	0.0986473	-0.939614	-0.725269	0.311882	1.22511	0.245508	-0.309104	-0.240837	0.572606	0.387612
215	0	1	0	0	1	0	0	0	-1.35701	0.141902	-0.553127	-0.32576	0.537154	-0.0659278	0.0974838	-0.943695	-0.725268	0.311882	1.22511	0.245508	-0.309104	-0.240837	0.572606	0.387612
215	0	0	0	0	1	0	0	0	-1.35859	0.141642	-0.55903	-0.329937	0.542592	-0.0649498	0.0986473	-0.939614	-0.725268	0.311882	1.22511	0.245508	-0.309104	-0.240837	0.572606	0.387612
216	0	0	1	0	1	0	0	1	-1.36142	0.11152	-0.424008	-0.257184	0.251411	0.0101087	-0.175678	-0.710057	-0.373868	0.404121	0.803976	-0.0429089	-0.371901	-0.177177	0.678326	0.0469191
216	0	0	1	0	0	0	0	0	-1.30318	0.0684245	-0.23867	0.0758056	-0.68729	-0.526738	-0.304452	-0.455303	-0.275022	0.494574	0.514271	-0.51855	-0.450969	-0.267349	0.581899	-0.377681
216	0	0	0	0	1	0	0	0	-1.39101	0.176777	-0.52917	-0.314534	0.45458	0.117983	-0.0959734	-0.821512	-0.396589	0.382061	0.89025	0.107164	-0.335861	-0.147877	0.717517	0.183846
216	1	0	0	0	1	0	0	0	-1.38771	0.176857	-0.512982	-0.305462	0.459541	0.156029	-0.120282	-0.81359	-0.396589	0.382061	0.890249	0.107163	-0.335861	-0.147877	0.717517	0.183845
216	0	0	0	0	1	0	0	0	-1.39101	0.176777	-0.52917	-0.314534	0.45458	0.117983	-0.0959734	-0.821512	-0.396589	0.382061	0.89025	0.107164	-0.335861	-0.147877	0.717517	0.183846
216	0	0	0	0	1	0	0	0	-1.39101	0.176777	-0.52917	-0.314534	0.45458	0.117983	-0.0959734	-0.821512	-0.396589	0.382061	0.89025	0.107164	-0.335861	-0.147877	0.717517	0.183846
216	0	0	0	0	1	0	0	0	-1.39101	0.176777	-0.52917	-0.314534	0.45458	0.117983	-0.0959734	-0.821512	-0.396589	0.382061	0.89025	0.107164	-0.335861	-0.147877	0.717517	0.183846
217	0	0	0	0	1	0	0	0	-1.40035	0.0892084	-0.58406	-0.484899	0.625962	-0.0431857	0.0321774	-0.842784	-0.672462	0.466284	1.2881	0.277503	-0.149441	-0.31488	0.794671	0.390776
217	0	0	0	0	1	0	0	0	-1.40035	0.0892084	-0.58406	-0.484899	0.625962	-0.0431857	0.0321774	-0.842784	-0.672462	0.466284	1.2881	0.277503	-0.149441	-0.31488	0.794671	0.390776
217	0	0	0	0	1	0	0	0	-1.40035	0.0892084	-0.58406	-0.484899	0.625962	-0.0431857	0.0321774	-0.842784	-0.672462	0.466284	1.2881	0.277503	-0.149441	-0.31488	0.794671	0.390776
217	0	0	0	0	1	0	0	0	-1.40035	0.0892084	-0.58406	-0.484899	0.625962	-0.0431857	0.0321774	-0.842784	-0.672462	0.466284	1.2881	0.277503	-0.149441	-0.31488	0.794671	0.390776
217	0	0	0	0	1	0	0	0	-1.40035	0.0892084	-0.58406	-0.484899	0.625962	-0.0431857	0.0321774	-0.842784	-0.672462	0.466284	1.2881	0.277503	-0.149441	-0.31488	0.794671	0.390776
217	0	0	0	0	1	0	0	0	-1.40035	0.0892084	-0.58406	-0.484899	0.625962	-0.0431857	0.0321774	-0.842784	-0.672462	0.466284	1.2881	0.277503	-0.149441	-0.31488	0.794671	0.390776
217	0	0	0	0	0	1	0	0	-0.407569	-1.37625	0.428742	-0.167883	-1.02139	-0.0541034	-0.721896	-0.25696	0.59196	0.867235	0.0750016	-1.41771	-0.354482	0.239132	0.789223	-1.41708
218	0	0	0	0	1	0	1	1	-1.0821	0.102552	-0.838911	0.0988943	0.644972	-0.096573	0.469439	-0.709231	-1.00644	-0.0613661	0.691405	0.638185	0.188356	-0.0333689	0.0707201	0.819951
218	0	0	1	0	0	0	0	0	-1.16549	-0.33782	0.279108	0.0722391	-0.958132	-0.61005	-0.715771	0.0181161	0.391255	1.02551	-0.644544	-1.25437	-0.00739928	-0.354484	0.841982	-1.21264
218	0	0	0	0	1	0	1	1	-1.0821	0.102552	-0.838911	0.0988943	0.644972	-0.096573	0.469439	-0.709231	-1.00644	-0.0613661	0.691405	0.638185	0.188356	-0.0333689	0.0707201	0.819951
218	0	0	1	0	0	0	0	0	-1.16549	-0.33782	0.279108	0.0722391	-0.958132	-0.61005	-0.715771	0.0181161	0.391255	1.02551	-0.644544	-1.25437	-0.00739928	-0.354484	0.841982	-1.21264
218	0	0	1	0	0	0	0	0	-1.16549	-0.33782	0.279108	0.0722391	-0.958132	-0.61005	-0.715771	0.0181161	0.391255	1.02551	-0.644544	-1.25437	-0.00739928	-0.354484	0.841982	-1.21264
218	0	0	1	0	0	0	0	0	-1.16549	-0.33782	0.279108	0.0722391	-0.958132	-0.61005	-0.715771	0.0181161	0.391255	1.02551	-0.644544	-1.25437	-0.00739928	-0.354484	0.841982	-1.21264
218	0	0	0	0	0	0	0	1	-0.979238	0.181861	-0.955141	0.3177	0.615041	-0.127725	0.645224	-0.75988	-1.00781	-0.128823	0.649755	0.602833	0.152775	-0.00110534	-0.0330829	0.788103
218	0	0	0	0	0	0	0	1	-0.979238	0.181861	-0.955141	0.3177	0.615041	-0.127725	0.645224	-0.75988	-1.00781	-0.128823	0.649755	0.602833	0.152775	-0.00110534	-0.0330829	0.788103
218	0	0	0	0	1	0	0	0	-1.32115	0.247257	-0.900226	-0.0927822	0.761869	-0.0352556	0.449397	-0.909226	-0.987725	0.000598387	0.852236	0.598896	0.0861739	-0.0741652	0.168759	0.780575
218	0	0	0	0	1	0	0	0	-1.32115	0.247257	-0.900226	-0.0927822	0.761869	-0.0352556	0.449397	-0.909226	-0.987725	0.000598387	0.852236	0.598896	0.0861739	-0.0741652	0.168759	0.780575
218	0	0	0	0	1	0	0	0	-1.32115	0.247257	-0.900226	-0.0927822	0.761869	-0.0352556	0.449397	-0.909226	-0.987725	0.000598387	0.852236	0.598896	0.0861739	-0.0741652	0.168759	0.780575
218	0	0	0	0	1	0	0	0	-1.32115	0.247257	-0.900226	-0.0927822	0.761869	-0.0352556	0.449397	-0.909226	-0.987725	0.000598387	0.852236	0.598896	0.0861739	-0.0741652	0.168759	0.780575
218	0	0	0	0	0	0	1	1	-0.964978	0.0948853	-0.917402	0.297462	0.647983	-0.116206	0.611712	-0.649588	-1.00683	-0.102178	0.564387	0.633735	0.245238	0.00544039	-0.00592517	0.812987
218	0	0	0	0	0	0	1	0	-0.940584	-0.251348	-0.952753	0.226065	1.11065	0.0248856	0.680226	-0.148502	-0.986663	0.00775701	0.33019	0.690397	0.498284	0.0205064	0.0994945	0.848434
218	0	0	0	0	0	0	0	1	-0.979238	0.181861	-0.955141	0.3177	0.615041	-0.127725	0.645224	-0.75988	-1.00781	-0.128823	0.649755	0.602833	0.152775	-0.00110534	-0.0330829	0.788103
218	0	0	0	0	1	0	0	1	-1.10099	0.16189	-0.86146	0.0984175	0.627004	-0.101561	0.484595	-0.78709	-1.00713	-0.0781756	0.762439	0.615829	0.116793	-0.040752	0.0559211	0.802173
218	0	0	0	0	1	0	0	1	-1.10099	0.16189	-0.86146	0.0984175	0.627004	-0.101561	0.484595	-0.78709	-1.00713	-0.0781756	0.762439	0.615829	0.116793	-0.040752	0.0559211	0.802173
218	0	0	0	0	1	0	0	1	-1.10099	0.16189	-0.86146	0.0984175	0.627004	-0.101561	0.484595	-0.78709	-1.00713	-0.0781756	0.762439	0.615829	0.116793	-0.040752	0.0559211	0.802173
218	0	0	0	0	1	0	0	1	-1.10099	0.16189	-0.86146	0.0984175	0.627004	-0.101561	0.484595	-0.78709	-1.00713	-0.0781756	0.762439	0.615829	0.116793	-0.040752	0.0559211	0.802173
218	0	0	0	0	1	0	0	1	-1.10099	0.16189	-0.86146	0.0984175	0.627004	-0.101561	0.484595	-0.78709	-1.00713	-0.0781756	0.762439	0.615829	0.116793	-0.040752	0.0559211	0.802173
219	0	0	0	0	1	0	0	0	-1.35184	0.221708	-0.760705	-0.234792	0.623889	-0.0620616	0.262122	-0.938004	-0.883379	0.0216483	0.953653	0.369357	-0.198118	-0.113447	0.141458	0.536908
219	0	0	0	0	0	0	0	1	-0.637642	0.094631	-0.73613	0.538935	0.158311	-0.302824	0.518622	-0.703104	-0.927919	-0.427049	0.356637	0.259695	-0.132384	0.11081	-0.613012	0.44115
219	0	0	0	0	0	0	0	1	-0.637642	0.094631	-0.73613	0.538935	0.158311	-0.302824	0.518622	-0.703104	-0.927919	-0.427049	0.356637	0.259695	-0.132384	0.11081	-0.613012	0.44115
219	0	0	0	0	0	1	0	0	-0.810336	-0.4636	0.00694596	0.142888	0.05234	-0.313354	-0.142799	-0.199399	-0.0851656	0.634511	-0.350199	-0.491014	0.512774	-0.0217141	0.546658	-0.454866
219	0	0	0	0	0	0	0	1	-0.637642	0.094631	-0.73613	0.538935	0.158311	-0.302824	0.518622	-0.703104	-0.927919	-0.427049	0.356637	0.259695	-0.132384	0.11081	-0.613012	0.44115
219	0	0	0	0	1	0	0	1	-0.821706	0.0972579	-0.704404	0.297363	0.271993	-0.240236	0.407156	-0.739913	-0.917242	-0.285151	0.556969	0.300644	-0.156742	0.034399	-0.368265	0.478693
219	0	0	0	0	1	0	0	1	-0.821706	0.0972579	-0.704404	0.297363	0.271993	-0.240236	0.407156	-0.739913	-0.917242	-0.285151	0.556969	0.300644	-0.156742	0.034399	-0.368265	0.478693
219	0	0	0	0	1	0	0	0	-1.35184	0.221708	-0.760705	-0.234792	0.623889	-0.0620616	0.262122	-0.938004	-0.883379	0.0216483	0.953653	0.369357	-0.198118	-0.113447	0.141458	0.536908
219	0	0	0	0	0	0	0	1	-0.637642	0.094631	-0.73613	0.538935	0.158311	-0.302824	0.518622	-0.703104	-0.927919	-0.427049	0.356637	0.259695	-0.132384	0.11081	-0.613012	0.44115
219	0	0	0	0	0	0	0	1	-0.637642	0.094631	-0.73613	0.538935	0.158311	-0.302824	0.518622	-0.703104	-0.927919	-0.427049	0.356637	0.259695	-0.132384	0.11081	-0.613012	0.44115
219	0	0	0	0	0	0	0	1	-0.637642	0.094631	-0.73613	0.538935	0.158311	-0.302824	0.518622	-0.703104	-0.927919	-0.427049	0.356637	0.259695	-0.132384	0.11081	-0.613012	0.44115
219	0	0	0	0	0	0	0	1	-0.637642	0.094631	-0.73613	0.538935	0.158311	-0.302824	0.518622	-0.703104	-0.927919	-0.427049	0.356637	0.259695	-0.132384	0.11081	-0.613012	0.44115
219	0	0	0	0	0	0	0	1	-0.637642	0.094631	-0.73613	0.538935	0.158311	-0.302824	0.518622	-0.703104	-0.927919	-0.427049	0.356637	0.259695	-0.132384	0.11081	-0.613012	0.44115
219	0	0	0	0	1	0	0	0	-1.35184	0.221708	-0.760705	-0.234792	0.623889	-0.0620616	0.262122	-0.938004	-0.883379	0.0216483	0.953653	0.369357	-0.198118	-0.113447	0.141458	0.536908
220	0	0	0	0	1	0	0	0	-1.35437	0.166814	-0.613618	-0.294825	0.560485	-0.0653692	0.147764	-0.944601	-0.77855	0.241849	1.17267	0.289995	-0.288928	-0.209872	0.47533	0.441266
220	0	0	0	0	1	0	0	0	-1.35437	0.166814	-0.613618	-0.294825	0.560485	-0.0653692	0.147764	-0.944601	-0.77855	0.241849	1.17267	0.289995	-0.288928	-0.209872	0.47533	0.441266
220	0	0	0	0	1	0	0	0	-1.35437	0.166814	-0.613618	-0.294825	0.560485	-0.0653692	0.147764	-0.944601	-0.77855	0.241849	1.17267	0.289995	-0.288928	-0.209872	0.47533	0.441266
220	0	0	0	0	1	0	0	0	-1.35437	0.166814	-0.613618	-0.294825	0.560485	-0.0653692	0.147764	-0.944601	-0.77855	0.241849	1.17267	0.289995	-0.288928	-0.209872	0.47533	0.441266
220	0	0	0	0	1	0	0	0	-1.35437	0.166814	-0.613618	-0.294825	0.560485	-0.0653692	0.147764	-0.944601	-0.77855	0.241849	1.17267	0.289995	-0.288928	-0.209872	0.47533	0.441266
220	0	0	0	0	1	0	0	0	-1.35437	0.166814	-0.613618	-0.294825	0.560485	-0.0653692	0.147764	-0.944601	-0.77855	0.241849	1.17267	0.289995	-0.288928	-0.209872	0.47533	0.441266
220	0	0	0	0	0	0	0	1	-0.741506	0.148421	-0.784315	0.475834	0.233414	-0.26844	0.534489	-0.76508	-0.918383	-0.276752	0.595641	0.304089	-0.193133	0.0355909	-0.344364	0.486297
220	0	0	0	0	1	0	0	1	-1.08852	0.122654	-0.632088	-0.00859185	0.404204	-0.15347	0.257193	-0.844527	-0.838208	0.0266529	0.948219	0.30134	-0.252821	-0.114664	0.141136	0.466071
220	0	0	0	0	0	0	0	1	-0.741506	0.148421	-0.784315	0.475834	0.233414	-0.26844	0.534489	-0.76508	-0.918383	-0.276752	0.595641	0.304089	-0.193133	0.0355909	-0.344364	0.486297
220	0	0	0	0	0	0	0	1	-0.741506	0.148421	-0.784315	0.475834	0.233414	-0.26844	0.534489	-0.76508	-0.918383	-0.276752	0.595641	0.304089	-0.193133	0.0355909	-0.344364	0.486297
220	0	0	0	0	1	0	0	1	-1.08852	0.122654	-0.632088	-0.00859185	0.404204	-0.15347	0.257193	-0.844527	-0.838208	0.0266529	0.948219	0.30134	-0.252821	-0.114664	0.141136	0.466071
220	0	0	0	0	0	0	0	1	-0.741506	0.148421	-0.784315	0.475834	0.233414	-0.26844	0.534489	-0.76508	-0.918383	-0.276752	0.595641	0.304089	-0.193133	0.0355909	-0.344364	0.486297
220	0	1	0	0	1	0	0	0	-1.35309	0.167075	-0.608977	-0.291389	0.556143	-0.0661577	0.146929	-0.947897	-0.77855	0.241849	1.17267	0.289995	-0.288928	-0.209871	0.47533	0.441266
221	0	0	0	0	1	0	0	0	-1.37189	0.0952329	-0.481653	-0.408394	0.529836	-0.0606729	0.0141015	-0.915923	-0.630994	0.427723	1.28302	0.176969	-0.308301	-0.285863	0.725926	0.300501
221	0	0	0	0	1	0	0	0	-1.37189	0.0952329	-0.481653	-0.408394	0.529836	-0.0606729	0.0141015	-0.915923	-0.630994	0.427723	1.28302	0.176969	-0.308301	-0.285863	0.725926	0.300501
221	0	0	0	0	1	0	0	0	-1.37189	0.0952329	-0.481653	-0.408394	0.529836	-0.0606729	0.0141015	-0.915923	-0.630994	0.427723	1.28302	0.176969	-0.308301	-0.285863	0.725926	0.300501
221	0	0	0	0	1	0	0	0	-1.37189	0.0952329	-0.481653	-0.408394	0.529836	-0.0606729	0.0141015	-0.915923	-0.630994	0.427723	1.28302	0.176969	-0.308301	-0.285863	0.725926	0.300501
221	0	1	0	0	1	0	0	0	-1.37003	0.0956277	-0.474943	-0.403381	0.523537	-0.0618189	0.012917	-0.920716	-0.630994	0.427723	1.28302	0.176969	-0.308301	-0.285863	0.725926	0.300501
221	0	0	0	0	1	0	0	0	-1.37189	0.0952329	-0.481653	-0.408394	0.529836	-0.0606729	0.0141015	-0.915923	-0.630994	0.427723	1.28302	0.176969	-0.308301	-0.285863	0.725926	0.300501
222	0	0	0	0	1	0	0	0	-1.35859	0.141642	-0.55903	-0.329937	0.542592	-0.0649498	0.0986473	-0.939614	-0.717376	0.317371	1.23095	0.226196	-0.319441	-0.235516	0.578839	0.368343
222	0	0	0	0	0	1	0	1	-0.526723	-0.331373	-0.571761	0.394388	-0.18461	-0.180129	0.355828	-0.769184	-0.774084	-0.144414	0.698832	-0.147977	-0.39452	0.101669	-0.214062	0.0853819
222	0	0	0	0	1	0	0	0	-1.35859	0.141642	-0.55903	-0.329937	0.542592	-0.0649498	0.0986473	-0.939614	-0.717376	0.317371	1.23095	0.226196	-0.319441	-0.235516	0.578839	0.368343
222	0	0	0	0	1	0	0	0	-1.35859	0.141642	-0.55903	-0.329937	0.542592	-0.0649498	0.0986473	-0.939614	-0.717376	0.317371	1.23095	0.226196	-0.319441	-0.235516	0.578839	0.368343
222	0	0	0	0	1	0	0	0	-1.35859	0.141642	-0.55903	-0.329937	0.542592	-0.0649498	0.0986473	-0.939614	-0.717376	0.317371	1.23095	0.226196	-0.319441	-0.235516	0.578839	0.368343
222	0	1	0	0	1	0	0	0	-1.35701	0.141902	-0.553127	-0.32576	0.537154	-0.0659278	0.0974838	-0.943694	-0.717376	0.317371	1.23095	0.226196	-0.319441	-0.235515	0.578839	0.368343
222	0	0	0	0	0	0	0	1	-0.596608	-0.224811	-0.625741	0.392396	-0.0839161	-0.187431	0.394351	-0.78563	-0.774078	-0.144374	0.698872	-0.147943	-0.394512	0.101644	-0.213995	0.0854054
222	0	0	0	0	1	0	0	0	-1.35859	0.141642	-0.55903	-0.329937	0.542592	-0.0649498	0.0986473	-0.939614	-0.717376	0.317371	1.23095	0.226196	-0.319441	-0.235516	0.578839	0.368343
222	0	0	0	0	1	0	0	1	-1.13045	0.00155088	-0.532695	-0.152374	0.341274	-0.101035	0.139546	-0.87751	-0.737493	0.174909	1.07425	0.116326	-0.342377	-0.137327	0.337329	0.28812
223	1	0	1	0	0	0	0	0	-1.08511	-0.221211	0.258587	0.239799	-0.966176	-0.273915	-0.697817	-0.00546476	0.432088	0.694156	-0.843126	-1.1681	-0.203631	-0.130666	0.579099	-1.10115
223	0	0	1	0	0	0	0	0	-1.08828	-0.220957	0.241495	0.235208	-0.965342	-0.315059	-0.676324	-0.0171419	0.432086	0.694155	-0.843125	-1.1681	-0.203631	-0.130666	0.579098	-1.10115
223	0	0	0	0	1	0	0	1	-0.910908	0.189425	-0.693042	0.441341	-0.0664115	-0.351569	0.394113	-0.724568	-0.563454	-0.0378003	0.0925636	-0.292176	-0.330941	-0.0229634	-0.202799	-0.0871359
223	0	0	1	0	0	0	0	0	-1.08828	-0.220957	0.241495	0.235208	-0.965342	-0.315059	-0.676324	-0.0171419	0.432086	0.694155	-0.843125	-1.1681	-0.203631	-0.130666	0.579098	-1.10115
223	0	0	1	0	0	0	0	0	-1.08828	-0.220957	0.241495	0.235208	-0.965342	-0.315059	-0.676324	-0.0171419	0.432086	0.694155	-0.843125	-1.1681	-0.203631	-0.130666	0.579098	-1.10115
223	0	0	0	0	0	0	0	1	-0.90129	0.182971	-0.683225	0.449342	-0.086679	-0.359141	0.387403	-0.714365	-0.563431	-0.0377829	0.0925418	-0.292199	-0.330937	-0.0229655	-0.202779	-0.0871615
223	0	0	1	0	0	0	0	1	-1.02604	-0.0937382	-0.0726905	0.285035	-0.604144	-0.299218	-0.319314	-0.255521	0.0564786	0.417306	-0.4908	-0.830014	-0.256022	-0.0917159	0.280149	-0.711367
224	0	0	0	1	0	0	0	0	-0.416581	0.357944	0.0191079	0.526298	-0.511198	-0.360896	-0.395714	0.234768	0.447988	0.0555692	-1.25358	-0.673023	0.0104949	-0.0733524	-0.401864	-0.614192
224	0	0	0	0	0	0	0	1	-0.483804	0.0149603	-0.664761	0.632395	0.0470729	-0.35375	0.495122	-0.611309	-0.884914	-0.50343	0.112326	0.155396	-0.0689843	0.166353	-0.787945	0.32452
224	0	0	1	0	0	0	0	0	-1.16549	-0.33782	0.279108	0.0722391	-0.958132	-0.61005	-0.715771	0.0181161	0.391255	1.02551	-0.644544	-1.25437	-0.00739928	-0.354484	0.841982	-1.21264
224	0	0	0	1	0	0	0	0	-0.416581	0.357944	0.0191079	0.526298	-0.511198	-0.360896	-0.395714	0.234768	0.447988	0.0555692	-1.25358	-0.673023	0.0104949	-0.0733524	-0.401864	-0.614192
225	0	0	0	0	0	0	0	1	-0.483804	0.0149603	-0.664761	0.632395	0.0470729	-0.35375	0.495122	-0.611309	-0.884914	-0.50343	0.112326	0.155396	-0.0689842	0.166353	-0.787945	0.32452
225	0	0	0	0	0	0	0	1	-0.483804	0.0149603	-0.664761	0.632395	0.0470729	-0.35375	0.495122	-0.611309	-0.884914	-0.50343	0.112326	0.155396	-0.0689842	0.166353	-0.787945	0.32452
225	0	0	1	0	0	0	0	0	-1.16549	-0.33782	0.279108	0.0722391	-0.958132	-0.61005	-0.715771	0.0181161	0.391255	1.02551	-0.644544	-1.25437	-0.00739928	-0.354484	0.841982	-1.21264
225	0	0	0	1	0	0	0	0	-0.416581	0.357944	0.0191079	0.526298	-0.511198	-0.360896	-0.395714	0.234768	0.447988	0.0555692	-1.25358	-0.673023	0.010495	-0.0733525	-0.401864	-0.614192
225	0	0	0	1	0	0	0	0	-0.416581	0.357944	0.0191079	0.526298	-0.511198	-0.360896	-0.395714	0.234768	0.447988	0.0555692	-1.25358	-0.673023	0.010495	-0.0733525	-0.401864	-0.614192
225	0	0	0	0	0	1	0	0	-0.407569	-1.37625	0.428742	-0.167883	-1.02139	-0.0541034	-0.721896	-0.25696	0.59196	0.867235	0.0750016	-1.41771	-0.354482	0.239132	0.789223	-1.41708
225	0	0	0	0	0	0	0	1	-0.483804	0.0149603	-0.664761	0.632395	0.0470729	-0.35375	0.495122	-0.611309	-0.884914	-0.50343	0.112326	0.155396	-0.0689842	0.166353	-0.787945	0.32452
225	0	0	0	1	0	0	0	0	-0.416581	0.357944	0.0191079	0.526298	-0.511198	-0.360896	-0.395714	0.234768	0.447988	0.0555692	-1.25358	-0.673023	0.010495	-0.0733525	-0.401864	-0.614192
226	0	0	0	1	0	0	0	0	-0.416581	0.357944	0.0191079	0.526298	-0.511198	-0.360896	-0.395714	0.234768	0.447988	0.0555692	-1.25358	-0.673023	0.010495	-0.0733525	-0.401864	-0.614192
226	0	0	0	1	0	0	0	0	-0.416581	0.357944	0.0191079	0.526298	-0.511198	-0.360896	-0.395714	0.234768	0.447988	0.0555692	-1.25358	-0.673023	0.010495	-0.0733525	-0.401864	-0.614192
226	0	0	0	0	1	0	0	1	-1.2771	0.425798	-1.03279	0.150447	0.620695	-0.0911362	0.616307	-1.08467	-1.12778	-0.359081	1.12866	0.683383	-0.365008	-0.0630075	-0.13713	0.932344
226	0	0	0	1	0	0	0	0	-0.416581	0.357944	0.0191079	0.526298	-0.511198	-0.360896	-0.395714	0.234768	0.447988	0.0555692	-1.25358	-0.673023	0.010495	-0.0733525	-0.401864	-0.614192
227	0	0	0	0	1	0	0	0	-1.40035	0.0892084	-0.58406	-0.484899	0.625962	-0.0431857	0.0321774	-0.842784	-0.672462	0.466284	1.2881	0.277503	-0.149441	-0.31488	0.794671	0.390776
227	0	0	0	0	1	0	0	0	-1.40035	0.0892084	-0.58406	-0.484899	0.625962	-0.0431857	0.0321774	-0.842784	-0.672462	0.466284	1.2881	0.277503	-0.149441	-0.31488	0.794671	0.390776
227	0	0	0	0	1	0	0	0	-1.40035	0.0892084	-0.58406	-0.484899	0.625962	-0.0431857	0.0321774	-0.842784	-0.672462	0.466284	1.2881	0.277503	-0.149441	-0.31488	0.794671	0.390776
227	0	0	0	0	1	0	0	0	-1.40035	0.0892084	-0.58406	-0.484899	0.625962	-0.0431857	0.0321774	-0.842784	-0.672462	0.466284	1.2881	0.277503	-0.149441	-0.31488	0.794671	0.390776
228	0	0	0	0	1	0	0	0	-1.38026	0.144078	-0.657211	-0.381327	0.625104	-0.0510024	0.1274	-0.882216	-0.768087	0.333831	1.23495	0.339676	-0.184293	-0.264541	0.620335	0.476004
228	0	0	0	0	1	0	0	0	-1.38026	0.144078	-0.657211	-0.381327	0.625104	-0.0510024	0.1274	-0.882216	-0.768087	0.333831	1.23495	0.339676	-0.184293	-0.264541	0.620335	0.476004
228	0	0	0	0	1	0	0	0	-1.38026	0.144078	-0.657211	-0.381327	0.625104	-0.0510024	0.1274	-0.882216	-0.768087	0.333831	1.23495	0.339676	-0.184293	-0.264541	0.620335	0.476004
228	0	0	0	1	0	0	0	0	-0.416581	0.357944	0.0191079	0.526298	-0.511198	-0.360896	-0.395714	0.234768	0.447988	0.0555692	-1.25358	-0.673023	0.0104949	-0.0733524	-0.401864	-0.614192
228	0	0	0	0	1	0	0	0	-1.38026	0.144078	-0.657211	-0.381327	0.625104	-0.0510024	0.1274	-0.882216	-0.768087	0.333831	1.23495	0.339676	-0.184293	-0.264541	0.620335	0.476004
228	0	0	0	0	1	0	0	0	-1.38026	0.144078	-0.657211	-0.381327	0.625104	-0.0510024	0.1274	-0.882216	-0.768087	0.333831	1.23495	0.339676	-0.184293	-0.264541	0.620335	0.476004
228	0	0	0	0	1	0	0	1	-1.2532	0.12802	-0.661114	-0.234511	0.543647	-0.0939518	0.182895	-0.845586	-0.803143	0.22424	1.14592	0.350321	-0.189568	-0.217405	0.459098	0.496909
228	0	0	0	0	0	0	0	1	-0.872833	0.216433	-0.845241	0.39605	0.328374	-0.224966	0.55455	-0.843443	-0.899965	-0.0940071	0.85469	0.367065	-0.196714	-0.0691669	-0.0226489	0.541738
228	0	0	1	0	0	0	0	0	-1.16549	-0.33782	0.279108	0.0722391	-0.958132	-0.61005	-0.715771	0.0181161	0.391255	1.02551	-0.644544	-1.25437	-0.00739928	-0.354484	0.841982	-1.21264
228	0	0	0	1	0	0	0	0	-0.416581	0.357944	0.0191079	0.526298	-0.511198	-0.360896	-0.395714	0.234768	0.447988	0.0555692	-1.25358	-0.673023	0.0104949	-0.0733524	-0.401864	-0.614192
229	0	0	0	0	1	0	0	0	-1.41463	0.0995869	-0.547083	-0.493719	0.519107	-0.0807004	-0.033922	-0.828399	-0.596796	0.510285	1.24448	0.135428	-0.248386	-0.341013	0.812231	0.253514
229	0	0	0	0	1	0	0	0	-1.41463	0.0995869	-0.547083	-0.493719	0.519107	-0.0807004	-0.033922	-0.828399	-0.596796	0.510285	1.24448	0.135428	-0.248386	-0.341013	0.812231	0.253514
229	0	0	0	0	1	0	0	0	-1.41463	0.0995869	-0.547083	-0.493719	0.519107	-0.0807004	-0.033922	-0.828399	-0.596796	0.510285	1.24448	0.135428	-0.248386	-0.341013	0.812231	0.253514
229	0	0	1	0	0	0	0	0	-1.28372	-0.169738	0.113724	-0.132851	-0.77194	-0.541245	-0.674933	-0.214511	0.0294143	0.829865	0.361383	-0.822655	-0.313509	-0.392531	0.857704	-0.731226
229	0	0	0	0	1	0	0	0	-1.41463	0.0995869	-0.547083	-0.493719	0.519107	-0.0807004	-0.033922	-0.828399	-0.596796	0.510285	1.24448	0.135428	-0.248386	-0.341013	0.812231	0.253514
229	0	0	0	0	1	0	0	0	-1.41463	0.0995869	-0.547083	-0.493719	0.519107	-0.0807004	-0.033922	-0.828399	-0.596796	0.510285	1.24448	0.135428	-0.248386	-0.341013	0.812231	0.253514
229	0	0	1	0	0	0	0	0	-1.28372	-0.169738	0.113724	-0.132851	-0.77194	-0.541245	-0.674933	-0.214511	0.0294143	0.829865	0.361383	-0.822655	-0.313509	-0.392531	0.857704	-0.731226
229	0	0	0	0	1	0	0	0	-1.41463	0.0995869	-0.547083	-0.493719	0.519107	-0.0807004	-0.033922	-0.828399	-0.596796	0.510285	1.24448	0.135428	-0.248386	-0.341013	0.812231	0.253514
229	0	0	0	0	1	0	0	0	-1.41463	0.0995869	-0.547083	-0.493719	0.519107	-0.0807004	-0.033922	-0.828399	-0.596796	0.510285	1.24448	0.135428	-0.248386	-0.341013	0.812231	0.253514
229	0	0	0	0	1	0	0	0	-1.41463	0.0995869	-0.547083	-0.493719	0.519107	-0.0807004	-0.033922	-0.828399	-0.596796	0.510285	1.24448	0.135428	-0.248386	-0.341013	0.812231	0.253514
229	0	0	1	0	1	0	0	0	-1.37097	0.0218692	-0.396212	-0.392828	0.246413	-0.178361	-0.160998	-0.675509	-0.441141	0.589408	1.02977	-0.0982035	-0.268819	-0.354673	0.824058	0.00819527
230	0	0	0	0	0	0	0	1	-0.483804	0.0149603	-0.664761	0.632395	0.0470729	-0.35375	0.495122	-0.611309	-0.884914	-0.50343	0.112326	0.155396	-0.0689843	0.166353	-0.787945	0.32452
230	0	0	0	0	1	0	0	0	-1.40035	0.0892084	-0.58406	-0.484899	0.625962	-0.0431857	0.0321774	-0.842784	-0.672462	0.466284	1.2881	0.277503	-0.149441	-0.31488	0.794671	0.390776
230	0	0	0	0	1	0	0	0	-1.40035	0.0892084	-0.58406	-0.484899	0.625962	-0.0431857	0.0321774	-0.842784	-0.672462	0.466284	1.2881	0.277503	-0.149441	-0.31488	0.794671	0.390776
230	0	0	0	0	1	0	0	0	-1.40035	0.0892084	-0.58406	-0.484899	0.625962	-0.0431857	0.0321774	-0.842784	-0.672462	0.466284	1.2881	0.277503	-0.149441	-0.31488	0.794671	0.390776
230	0	0	0	0	1	0	0	0	-1.40035	0.0892084	-0.58406	-0.484899	0.625962	-0.0431857	0.0321774	-0.842784	-0.672462	0.466284	1.2881	0.277503	-0.149441	-0.31488	0.794671	0.390776
230	0	0	0	0	1	0	0	0	-1.40035	0.0892084	-0.58406	-0.484899	0.625962	-0.0431857	0.0321774	-0.842784	-0.672462	0.466284	1.2881	0.277503	-0.149441	-0.31488	0.794671	0.390776
230	0	0	0	0	1	0	0	0	-1.40035	0.0892084	-0.58406	-0.484899	0.625962	-0.0431857	0.0321774	-0.842784	-0.672462	0.466284	1.2881	0.277503	-0.149441	-0.31488	0.794671	0.390776
231	0	0	0	0	1	0	0	0	-1.38698	0.125735	-0.632756	-0.415952	0.625391	-0.0483893	0.0955668	-0.869034	-0.734987	0.389223	1.2707	0.321785	-0.174495	-0.289328	0.698662	0.449862
231	0	0	0	0	1	0	0	0	-1.38698	0.125735	-0.632756	-0.415952	0.625391	-0.0483893	0.0955668	-0.869034	-0.734987	0.389223	1.2707	0.321785	-0.174495	-0.289328	0.698662	0.449862
231	0	0	0	0	1	0	0	0	-1.38698	0.125735	-0.632756	-0.415952	0.625391	-0.0483893	0.0955668	-0.869034	-0.734987	0.389223	1.2707	0.321785	-0.174495	-0.289328	0.698662	0.449862
231	0	0	0	0	1	0	0	0	-1.38698	0.125735	-0.632756	-0.415952	0.625391	-0.0483893	0.0955668	-0.869034	-0.734987	0.389223	1.2707	0.321785	-0.174495	-0.289328	0.698662	0.449862
231	0	0	0	0	1	0	0	0	-1.38698	0.125735	-0.632756	-0.415952	0.625391	-0.0483893	0.0955668	-0.869034	-0.734987	0.389223	1.2707	0.321785	-0.174495	-0.289328	0.698662	0.449862
231	0	0	0	0	1	0	0	0	-1.38698	0.125735	-0.632756	-0.415952	0.625391	-0.0483893	0.0955668	-0.869034	-0.734987	0.389223	1.2707	0.321785	-0.174495	-0.289328	0.698662	0.449862
231	0	0	0	1	0	0	0	0	-0.416581	0.357944	0.0191079	0.526298	-0.511198	-0.360896	-0.395714	0.234768	0.447988	0.0555692	-1.25358	-0.673023	0.0104949	-0.0733524	-0.401864	-0.614192
231	0	0	0	0	1	0	0	0	-1.38698	0.125735	-0.632756	-0.415952	0.625391	-0.0483893	0.0955668	-0.869034	-0.734987	0.389223	1.2707	0.321785	-0.174495	-0.289328	0.698662	0.449862
231	0	0	1	0	0	0	0	0	-1.16549	-0.33782	0.279108	0.0722391	-0.958132	-0.61005	-0.715771	0.0181161	0.391255	1.02551	-0.644544	-1.25437	-0.00739928	-0.354484	0.841982	-1.21264
231	0	0	0	0	1	0	0	0	-1.38698	0.125735	-0.632756	-0.415952	0.625391	-0.0483893	0.0955668	-0.869034	-0.734987	0.389223	1.2707	0.321785	-0.174495	-0.289328	0.698662	0.449862
231	0	0	0	0	1	0	0	1	-1.38633	0.127498	-0.635106	-0.412624	0.625363	-0.0486404	0.098626	-0.8703	-0.734987	0.389223	1.2707	0.321785	-0.174495	-0.289328	0.698662	0.449862
232	0	0	1	0	0	0	0	0	-1.16549	-0.33782	0.279108	0.0722391	-0.958132	-0.61005	-0.715771	0.0181161	0.391255	1.02551	-0.644544	-1.25437	-0.00739928	-0.354484	0.841982	-1.21264
232	0	0	0	0	1	0	0	0	-1.40035	0.0892084	-0.58406	-0.484899	0.625962	-0.0431857	0.0321774	-0.842784	-0.672462	0.466284	1.2881	0.277503	-0.149441	-0.31488	0.794671	0.390776
232	0	0	0	0	1	0	0	0	-1.40035	0.0892084	-0.58406	-0.484899	0.625962	-0.0431857	0.0321774	-0.842784	-0.672462	0.466284	1.2881	0.277503	-0.149441	-0.31488	0.794671	0.390776
232	0	0	0	0	1	0	0	0	-1.40035	0.0892084	-0.58406	-0.484899	0.625962	-0.0431857	0.0321774	-0.842784	-0.672462	0.466284	1.2881	0.277503	-0.149441	-0.31488	0.794671	0.390776
232	0	0	0	0	1	0	0	0	-1.40035	0.0892084	-0.58406	-0.484899	0.625962	-0.0431857	0.0321774	-0.842784	-0.672462	0.466284	1.2881	0.277503	-0.149441	-0.31488	0.794671	0.390776
233	0	0	0	0	1	0	0	0	-1.35999	0.199431	-0.731005	-0.276844	0.624238	-0.058888	0.223461	-0.921994	-0.851458	0.23221	1.23526	0.41201	-0.224341	-0.235856	0.503044	0.570249
233	0	0	0	1	0	0	0	0	-0.416581	0.357944	0.0191079	0.526298	-0.511198	-0.360896	-0.395714	0.234768	0.447988	0.0555692	-1.25358	-0.673023	0.0104949	-0.0733524	-0.401864	-0.614192
233	0	0	0	0	1	0	0	0	-1.35999	0.199431	-0.731005	-0.276844	0.624238	-0.058888	0.223461	-0.921994	-0.851458	0.23221	1.23526	0.41201	-0.224341	-0.235856	0.503044	0.570249
233	0	0	0	0	1	0	0	1	-1.35854	0.203397	-0.736292	-0.269358	0.624176	-0.0594529	0.230344	-0.924844	-0.851458	0.23221	1.23526	0.41201	-0.224341	-0.235856	0.503044	0.570249
233	0	0	0	1	0	0	0	0	-0.416581	0.357944	0.0191079	0.526298	-0.511198	-0.360896	-0.395714	0.234768	0.447988	0.0555692	-1.25358	-0.673023	0.0104949	-0.0733524	-0.401864	-0.614192
233	0	0	1	0	0	0	0	0	-1.16549	-0.33782	0.279108	0.0722391	-0.958132	-0.61005	-0.715771	0.0181161	0.391255	1.02551	-0.644544	-1.25437	-0.00739928	-0.354484	0.841982	-1.21264
234	0	0	0	0	1	0	0	0	-1.38933	0.0992557	-0.528998	-0.438415	0.621766	0.0898255	-0.0556256	-0.816463	-0.499667	0.453855	1.08677	0.250674	-0.151304	-0.212146	0.824477	0.318265
234	0	0	0	0	1	0	0	0	-1.38933	0.0992557	-0.528998	-0.438415	0.621766	0.0898255	-0.0556256	-0.816463	-0.499667	0.453855	1.08677	0.250674	-0.151304	-0.212146	0.824477	0.318265
234	1	0	0	0	1	0	0	0	-1.38745	0.100973	-0.519584	-0.430468	0.621048	0.112566	-0.0706372	-0.811963	-0.499667	0.453855	1.08677	0.250674	-0.151304	-0.212146	0.824477	0.318265
234	0	0	0	0	1	0	0	0	-1.38933	0.0992557	-0.528998	-0.438415	0.621766	0.0898255	-0.0556256	-0.816463	-0.499667	0.453855	1.08677	0.250674	-0.151304	-0.212146	0.824477	0.318265
234	0	0	0	0	1	0	0	0	-1.38933	0.0992557	-0.528998	-0.438415	0.621766	0.0898255	-0.0556256	-0.816463	-0.499667	0.453855	1.08677	0.250674	-0.151304	-0.212146	0.824477	0.318265
234	0	0	0	0	1	0	0	0	-1.38933	0.0992557	-0.528998	-0.438415	0.621766	0.0898255	-0.0556256	-0.816463	-0.499667	0.453855	1.08677	0.250674	-0.151304	-0.212146	0.824477	0.318265
234	0	0	0	0	1	0	0	0	-1.38933	0.0992557	-0.528998	-0.438415	0.621766	0.0898255	-0.0556256	-0.816463	-0.499667	0.453855	1.08677	0.250674	-0.151304	-0.212146	0.824477	0.318265
234	0	0	0	0	1	0	0	0	-1.38933	0.0992557	-0.528998	-0.438415	0.621766	0.0898255	-0.0556256	-0.816463	-0.499667	0.453855	1.08677	0.250674	-0.151304	-0.212146	0.824477	0.318265
234	0	0	0	0	1	0	0	0	-1.38933	0.0992557	-0.528998	-0.438415	0.621766	0.0898255	-0.0556256	-0.816463	-0.499667	0.453855	1.08677	0.250674	-0.151304	-0.212146	0.824477	0.318265
234	0	0	0	0	1	0	0	0	-1.38933	0.0992557	-0.528998	-0.438415	0.621766	0.0898255	-0.0556256	-0.816463	-0.499667	0.453855	1.08677	0.250674	-0.151304	-0.212146	0.824477	0.318265
235	0	0	0	0	0	0	0	1	-0.483804	0.0149603	-0.664761	0.632395	0.0470729	-0.35375	0.495122	-0.611309	-0.884914	-0.50343	0.112326	0.155396	-0.0689843	0.166353	-0.787945	0.32452
235	0	0	1	0	0	0	0	0	-1.16549	-0.33782	0.279108	0.0722391	-0.958132	-0.61005	-0.715771	0.0181161	0.391255	1.02551	-0.644544	-1.25437	-0.00739928	-0.354484	0.841982	-1.21264
235	0	0	1	0	0	0	0	0	-1.16549	-0.33782	0.279108	0.0722391	-0.958132	-0.61005	-0.715771	0.0181161	0.391255	1.02551	-0.644544	-1.25437	-0.00739928	-0.354484	0.841982	-1.21264
235	0	0	1	0	0	0	0	0	-1.16549	-0.33782	0.279108	0.0722391	-0.958132	-0.61005	-0.715771	0.0181161	0.391255	1.02551	-0.644544	-1.25437	-0.00739928	-0.354484	0.841982	-1.21264
235	0	0	0	0	0	0	0	1	-0.483804	0.0149603	-0.664761	0.632395	0.0470729	-0.35375	0.495122	-0.611309	-0.884914	-0.50343	0.112326	0.155396	-0.0689843	0.166353	-0.787945	0.32452
235	0	0	0	0	0	0	0	1	-0.483804	0.0149603	-0.664761	0.632395	0.0470729	-0.35375	0.495122	-0.611309	-0.884914	-0.50343	0.112326	0.155396	-0.0689843	0.166353	-0.787945	0.32452
235	0	0	1	0	0	0	0	0	-1.16549	-0.33782	0.279108	0.0722391	-0.958132	-0.61005	-0.715771	0.0181161	0.391255	1.02551	-0.644544	-1.25437	-0.00739928	-0.354484	0.841982	-1.21264
235	0	0	0	0	0	0	0	1	-0.483804	0.0149603	-0.664761	0.632395	0.0470729	-0.35375	0.495122	-0.611309	-0.884914	-0.50343	0.112326	0.155396	-0.0689843	0.166353	-0.787945	0.32452
236	0	0	0	0	0	0	0	1	-0.676468	0.114738	-0.754143	0.515347	0.186386	-0.289971	0.524553	-0.726272	-0.906754	-0.326445	0.473749	0.25486	-0.175414	0.0606069	-0.452592	0.433831
236	0	0	0	0	0	0	0	1	-0.676468	0.114738	-0.754143	0.515347	0.186386	-0.289971	0.524553	-0.726272	-0.906754	-0.326445	0.473749	0.25486	-0.175414	0.0606069	-0.452592	0.433831
236	0	0	0	0	0	0	0	1	-0.676468	0.114738	-0.754143	0.515347	0.186386	-0.289971	0.524553	-0.726272	-0.906754	-0.326445	0.473749	0.25486	-0.175414	0.0606069	-0.452592	0.433831
236	0	0	1	0	1	0	0	0	-1.31905	0.0993815	-0.378518	-0.254129	0.136824	-0.216093	-0.116942	-0.859629	-0.519476	0.399662	1.05937	-0.129082	-0.484584	-0.268745	0.557901	-6.51302e-05
236	0	1	1	0	0	0	0	0	-1.19014	-0.0597906	0.279019	-0.0612061	-0.860029	-0.544957	-0.694988	-0.784293	-0.135216	0.566308	0.906714	-0.723276	-0.765914	-0.278236	0.612483	-0.618054
236	0	0	0	0	1	0	0	1	-1.05733	0.116526	-0.631496	0.00561336	0.290558	-0.207061	0.207933	-0.771629	-0.775271	0.036582	0.838478	0.160638	-0.293638	-0.122619	0.0940767	0.324214
236	0	0	0	0	1	0	0	0	-1.40194	0.174587	-0.605553	-0.375362	0.430758	-0.120829	0.0275113	-0.864448	-0.669757	0.339971	1.12566	0.0869326	-0.381984	-0.26597	0.545344	0.23557
236	0	0	0	0	1	0	0	0	-1.40194	0.174587	-0.605553	-0.375362	0.430758	-0.120829	0.0275113	-0.864448	-0.669757	0.339971	1.12566	0.0869326	-0.381984	-0.26597	0.545344	0.23557
236	0	0	0	0	1	0	0	0	-1.40194	0.174587	-0.605553	-0.375362	0.430758	-0.120829	0.0275113	-0.864448	-0.669757	0.339971	1.12566	0.0869326	-0.381984	-0.26597	0.545344	0.23557
236	0	0	0	1	0	0	0	0	-0.416581	0.357944	0.0191079	0.526298	-0.511198	-0.360896	-0.395714	0.234768	0.447988	0.0555692	-1.25358	-0.673023	0.0104949	-0.0733524	-0.401864	-0.614192
237	0	0	1	0	1	0	0	0	-1.3379	0.00148688	-0.246646	-0.29906	0.0303694	-0.24228	-0.246965	-0.670116	-0.310058	0.612142	0.914069	-0.335258	-0.415147	-0.349121	0.785426	-0.227552
237	0	0	0	0	1	0	0	0	-1.39328	0.110987	-0.424893	-0.421144	0.367372	-0.117584	-0.0860732	-0.894724	-0.500295	0.500819	1.19818	-0.0631265	-0.433194	-0.326748	0.754786	0.0625742
237	0	0	1	0	0	0	0	0	-1.28372	-0.169738	0.113724	-0.132851	-0.77194	-0.541245	-0.674933	-0.214511	0.0767458	0.836003	0.320083	-0.922146	-0.360527	-0.38897	0.84299	-0.837676
237	0	0	0	0	1	0	0	0	-1.39328	0.110987	-0.424893	-0.421144	0.367372	-0.117584	-0.0860732	-0.894724	-0.500295	0.500819	1.19818	-0.0631265	-0.433194	-0.326748	0.754786	0.0625742
237	0	0	0	0	1	0	0	0	-1.39328	0.110987	-0.424893	-0.421144	0.367372	-0.117584	-0.0860732	-0.894724	-0.500295	0.500819	1.19818	-0.0631265	-0.433194	-0.326748	0.754786	0.0625742
237	0	0	1	0	0	0	0	0	-1.28372	-0.169738	0.113724	-0.132851	-0.77194	-0.541245	-0.674933	-0.214511	0.0767458	0.836003	0.320083	-0.922146	-0.360527	-0.38897	0.84299	-0.837676
237	0	1	0	0	1	0	0	0	-1.39222	0.111756	-0.417473	-0.41708	0.357479	-0.120117	-0.0898005	-0.898367	-0.500294	0.500819	1.19818	-0.0631277	-0.433193	-0.326748	0.754786	0.0625731
237	0	0	0	0	1	0	0	0	-1.39328	0.110987	-0.424893	-0.421144	0.367372	-0.117584	-0.0860732	-0.894724	-0.500295	0.500819	1.19818	-0.0631265	-0.433194	-0.326748	0.754786	0.0625742
238	0	0	0	0	1	0	0	0	-1.40035	0.0892084	-0.58406	-0.484899	0.625962	-0.0431857	0.0321774	-0.842784	-0.672462	0.466284	1.2881	0.277503	-0.149441	-0.31488	0.794671	0.390776
238	0	0	0	0	0	0	0	1	-0.483804	0.0149603	-0.664761	0.632395	0.0470729	-0.35375	0.495122	-0.611309	-0.884914	-0.50343	0.112326	0.155396	-0.0689843	0.166353	-0.787945	0.32452
238	0	0	0	0	1	0	0	0	-1.40035	0.0892084	-0.58406	-0.484899	0.625962	-0.0431857	0.0321774	-0.842784	-0.672462	0.466284	1.2881	0.277503	-0.149441	-0.31488	0.794671	0.390776
238	0	0	1	0	0	0	0	0	-1.16549	-0.33782	0.279108	0.0722391	-0.958132	-0.61005	-0.715771	0.0181161	0.391255	1.02551	-0.644544	-1.25437	-0.00739928	-0.354484	0.841982	-1.21264
238	0	0	1	0	0	0	0	0	-1.16549	-0.33782	0.279108	0.0722391	-0.958132	-0.61005	-0.715771	0.0181161	0.391255	1.02551	-0.644544	-1.25437	-0.00739928	-0.354484	0.841982	-1.21264
238	0	0	0	1	0	0	0	0	-0.416581	0.357944	0.0191079	0.526298	-0.511198	-0.360896	-0.395714	0.234768	0.447988	0.0555692	-1.25358	-0.673023	0.0104949	-0.0733524	-0.401864	-0.614192
239	0	0	0	0	1	0	0	0	-1.40035	0.0892084	-0.58406	-0.484899	0.625962	-0.0431857	0.0321774	-0.842784	-0.672462	0.466284	1.2881	0.277503	-0.149441	-0.31488	0.794671	0.390776
239	0	0	1	0	0	0	0	0	-1.16549	-0.33782	0.279108	0.0722391	-0.958132	-0.61005	-0.715771	0.0181161	0.391255	1.02551	-0.644544	-1.25437	-0.00739928	-0.354484	0.841982	-1.21264
239	0	0	0	0	0	0	0	1	-0.483804	0.0149603	-0.664761	0.632395	0.0470729	-0.35375	0.495122	-0.611309	-0.884914	-0.50343	0.112326	0.155396	-0.0689843	0.166353	-0.787945	0.32452
239	0	0	0	0	0	0	0	1	-0.483804	0.0149603	-0.664761	0.632395	0.0470729	-0.35375	0.495122	-0.611309	-0.884914	-0.50343	0.112326	0.155396	-0.0689843	0.166353	-0.787945	0.32452
239	0	0	0	0	1	0	0	0	-1.40035	0.0892084	-0.58406	-0.484899	0.625962	-0.0431857	0.0321774	-0.842784	-0.672462	0.466284	1.2881	0.277503	-0.149441	-0.31488	0.794671	0.390776
240	0	0	0	0	1	0	0	0	-1.40035	0.0892084	-0.58406	-0.484899	0.625962	-0.0431857	0.0321774	-0.842784	-0.672462	0.466284	1.2881	0.277503	-0.149441	-0.31488	0.794671	0.390776
240	0	0	0	0	1	0	0	0	-1.40035	0.0892084	-0.58406	-0.484899	0.625962	-0.0431857	0.0321774	-0.842784	-0.672462	0.466284	1.2881	0.277503	-0.149441	-0.31488	0.794671	0.390776
240	0	0	0	0	1	0	0	0	-1.40035	0.0892084	-0.58406	-0.484899	0.625962	-0.0431857	0.0321774	-0.842784	-0.672462	0.466284	1.2881	0.277503	-0.149441	-0.31488	0.794671	0.390776
240	0	0	0	0	1	0	0	0	-1.40035	0.0892084	-0.58406	-0.484899	0.625962	-0.0431857	0.0321774	-0.842784	-0.672462	0.466284	1.2881	0.277503	-0.149441	-0.31488	0.794671	0.390776
240	0	0	0	0	1	0	0	0	-1.40035	0.0892084	-0.58406	-0.484899	0.625962	-0.0431857	0.0321774	-0.842784	-0.672462	0.466284	1.2881	0.277503	-0.149441	-0.31488	0.794671	0.390776
240	0	0	0	0	1	0	0	0	-1.40035	0.0892084	-0.58406	-0.484899	0.625962	-0.0431857	0.0321774	-0.842784	-0.672462	0.466284	1.2881	0.277503	-0.149441	-0.31488	0.794671	0.390776
241	0	0	0	0	1	0	0	0	-1.37211	-0.149102	-0.476317	-0.53469	0.419313	-0.00780098	-0.0843806	-0.849064	-0.542277	0.587719	1.3281	-0.0386737	-0.26377	-0.242025	0.922158	0.0777159
241	0	0	0	0	1	0	0	0	-1.37211	-0.149102	-0.476317	-0.53469	0.419313	-0.00780098	-0.0843806	-0.849064	-0.542277	0.587719	1.3281	-0.0386737	-0.26377	-0.242025	0.922158	0.0777159
241	0	0	0	0	1	0	0	0	-1.37211	-0.149102	-0.476317	-0.53469	0.419313	-0.00780098	-0.0843806	-0.849064	-0.542277	0.587719	1.3281	-0.0386737	-0.26377	-0.242025	0.922158	0.0777159
241	0	0	0	0	1	1	0	0	-1.36767	-0.186609	-0.459359	-0.542527	0.386789	-0.00223184	-0.102725	-0.850053	-0.542277	0.587719	1.3281	-0.0386739	-0.26377	-0.242025	0.922158	0.0777158
241	0	0	0	0	1	0	0	0	-1.37211	-0.149102	-0.476317	-0.53469	0.419313	-0.00780098	-0.0843806	-0.849064	-0.542277	0.587719	1.3281	-0.0386737	-0.26377	-0.242025	0.922158	0.0777159
242	0	0	1	0	0	0	0	0	-1.16549	-0.33782	0.279108	0.0722391	-0.958132	-0.61005	-0.715771	0.0181161	0.391255	1.02551	-0.644544	-1.25437	-0.00739928	-0.354484	0.841982	-1.21264
242	0	0	0	1	0	0	0	0	-0.416581	0.357944	0.0191079	0.526298	-0.511198	-0.360896	-0.395714	0.234768	0.447988	0.0555692	-1.25358	-0.673023	0.010495	-0.0733525	-0.401864	-0.614192
242	0	0	0	1	0	0	0	0	-0.416581	0.357944	0.0191079	0.526298	-0.511198	-0.360896	-0.395714	0.234768	0.447988	0.0555692	-1.25358	-0.673023	0.010495	-0.0733525	-0.401864	-0.614192
242	0	0	1	0	0	0	0	0	-1.16549	-0.33782	0.279108	0.0722391	-0.958132	-0.61005	-0.715771	0.0181161	0.391255	1.02551	-0.644544	-1.25437	-0.00739928	-0.354484	0.841982	-1.21264
242	0	0	0	0	0	0	0	1	-0.483804	0.0149603	-0.664761	0.632395	0.0470729	-0.35375	0.495122	-0.611309	-0.884914	-0.50343	0.112326	0.155396	-0.0689843	0.166353	-0.787945	0.32452
242	0	0	0	1	0	0	0	0	-0.416581	0.357944	0.0191079	0.526298	-0.511198	-0.360896	-0.395714	0.234768	0.447988	0.0555692	-1.25358	-0.673023	0.010495	-0.0733525	-0.401864	-0.614192
243	0	0	0	0	1	0	0	0	-1.30015	0.34993	-0.850051	-0.0494072	0.71375	-0.028204	0.325995	-0.751159	-0.824844	-0.0668992	0.496515	0.458584	0.0388968	-0.0589818	0.00251392	0.605663
243	0	0	0	0	1	0	1	1	-0.898199	0.183512	-0.763785	0.288772	0.392263	-0.187142	0.416589	-0.682734	-0.906705	-0.240885	0.416409	0.444879	0.0578636	0.0241178	-0.275983	0.611664
243	0	0	0	0	0	0	0	1	-0.737646	0.099242	-0.81337	0.470448	0.355885	-0.23524	0.578431	-0.687153	-0.953304	-0.347645	0.369475	0.420528	0.0572516	0.0824444	-0.451021	0.597482
243	0	0	0	0	0	0	0	1	-0.737646	0.099242	-0.81337	0.470448	0.355885	-0.23524	0.578431	-0.687153	-0.953304	-0.347645	0.369475	0.420528	0.0572516	0.0824444	-0.451021	0.597482
243	0	0	0	1	0	0	0	0	-0.807287	0.550146	-0.256677	0.300828	-0.172569	-0.238663	-0.317795	-0.093637	-0.229162	0.0793793	-0.22982	0.0703021	-0.0778523	-0.147294	0.0710154	0.16284
243	0	0	0	0	1	0	0	1	-0.895058	0.184322	-0.760816	0.291058	0.385317	-0.189284	0.41348	-0.682325	-0.906705	-0.240887	0.416408	0.444878	0.0578636	0.0241189	-0.275987	0.611664
243	0	0	1	0	0	0	0	0	-1.16549	-0.33782	0.279108	0.0722391	-0.958132	-0.61005	-0.715771	0.0181161	0.391255	1.02551	-0.644544	-1.25437	-0.00739928	-0.354484	0.841982	-1.21264
243	0	0	0	1	1	0	0	0	-1.13526	0.357803	-0.685742	0.0599646	0.479002	-0.0912187	0.185674	-0.56545	-0.621429	-0.0372645	0.23585	0.314569	-0.00970491	-0.0772637	-0.00816653	0.443971
243	0	0	0	0	0	0	0	1	-0.737646	0.099242	-0.81337	0.470448	0.355885	-0.23524	0.578431	-0.687153	-0.953304	-0.347645	0.369475	0.420528	0.0572516	0.0824444	-0.451021	0.597482
243	0	0	0	0	0	0	0	1	-0.737646	0.099242	-0.81337	0.470448	0.355885	-0.23524	0.578431	-0.687153	-0.953304	-0.347645	0.369475	0.420528	0.0572516	0.0824444	-0.451021	0.597482
244	1	0	0	0	0	0	0	0	-0.494236	-0.322422	0.44318	0.500236	0.00691186	1.21652	-1.00976	0.158264	1.56999	0.307788	-1.55394	-0.742032	0.377685	0.735567	0.677598	-1.05065
244	0	0	0	0	1	0	0	1	-1.2771	0.425798	-1.03279	0.150447	0.620695	-0.0911362	0.616307	-1.08467	-1.12778	-0.359081	1.12866	0.683383	-0.365008	-0.0630075	-0.13713	0.932344
244	0	0	1	0	0	0	0	0	-1.16549	-0.33782	0.279108	0.0722391	-0.958132	-0.61005	-0.715771	0.0181161	0.391255	1.02551	-0.644544	-1.25437	-0.00739928	-0.354484	0.841982	-1.21264
244	0	0	1	0	0	0	0	0	-1.16549	-0.33782	0.279108	0.0722391	-0.958132	-0.61005	-0.715771	0.0181161	0.391255	1.02551	-0.644544	-1.25437	-0.00739928	-0.354484	0.841982	-1.21264
245	0	0	0	0	1	0	0	0	-1.40035	0.0892084	-0.58406	-0.484899	0.625963	-0.0431857	0.0321774	-0.842785	-0.672462	0.466284	1.2881	0.277503	-0.149441	-0.31488	0.794671	0.390776
245	0	0	0	0	1	0	0	0	-1.40035	0.0892084	-0.58406	-0.484899	0.625963	-0.0431857	0.0321774	-0.842785	-0.672462	0.466284	1.2881	0.277503	-0.149441	-0.31488	0.794671	0.390776
245	0	0	0	0	1	0	0	0	-1.40035	0.0892084	-0.58406	-0.484899	0.625963	-0.0431857	0.0321774	-0.842785	-0.672462	0.466284	1.2881	0.277503	-0.149441	-0.31488	0.794671	0.390776
245	0	0	0	0	1	0	0	0	-1.40035	0.0892084	-0.58406	-0.484899	0.625963	-0.0431857	0.0321774	-0.842785	-0.672462	0.466284	1.2881	0.277503	-0.149441	-0.31488	0.794671	0.390776
245	0	0	0	0	1	0	0	0	-1.40035	0.0892084	-0.58406	-0.484899	0.625963	-0.0431857	0.0321774	-0.842785	-0.672462	0.466284	1.2881	0.277503	-0.149441	-0.31488	0.794671	0.390776
245	0	0	0	0	1	0	0	0	-1.40035	0.0892084	-0.58406	-0.484899	0.625963	-0.0431857	0.0321774	-0.842785	-0.672462	0.466284	1.2881	0.277503	-0.149441	-0.31488	0.794671	0.390776
245	0	0	0	0	1	0	0	0	-1.40035	0.0892084	-0.58406	-0.484899	0.625963	-0.0431857	0.0321774	-0.842785	-0.672462	0.466284	1.2881	0.277503	-0.149441	-0.31488	0.794671	0.390776
246	0	0	0	0	1	0	0	0	-1.40035	0.0892084	-0.58406	-0.484899	0.625962	-0.0431857	0.0321774	-0.842785	-0.672462	0.466284	1.2881	0.277503	-0.149441	-0.31488	0.794671	0.390776
246	0	0	0	0	1	0	0	0	-1.40035	0.0892084	-0.58406	-0.484899	0.625962	-0.0431857	0.0321774	-0.842785	-0.672462	0.466284	1.2881	0.277503	-0.149441	-0.31488	0.794671	0.390776
246	0	0	0	0	1	0	0	0	-1.40035	0.0892084	-0.58406	-0.484899	0.625962	-0.0431857	0.0321774	-0.842785	-0.672462	0.466284	1.2881	0.277503	-0.149441	-0.31488	0.794671	0.390776
246	0	0	1	0	0	0	0	0	-1.16549	-0.33782	0.279108	0.0722391	-0.958132	-0.61005	-0.715771	0.0181161	0.391255	1.02551	-0.644544	-1.25437	-0.00739928	-0.354484	0.841982	-1.21264
246	0	0	1	0	0	0	0	0	-1.16549	-0.33782	0.279108	0.0722391	-0.958132	-0.61005	-0.715771	0.0181161	0.391255	1.02551	-0.644544	-1.25437	-0.00739928	-0.354484	0.841982	-1.21264
246	0	0	1	0	0	0	0	0	-1.16549	-0.33782	0.279108	0.0722391	-0.958132	-0.61005	-0.715771	0.0181161	0.391255	1.02551	-0.644544	-1.25437	-0.00739928	-0.354484	0.841982	-1.21264
247	0	0	0	0	1	0	0	0	-1.40035	0.0892084	-0.58406	-0.484899	0.625962	-0.0431857	0.0321774	-0.842785	-0.672462	0.466284	1.2881	0.277503	-0.149441	-0.31488	0.794671	0.390776
247	0	0	0	0	1	0	0	0	-1.40035	0.0892084	-0.58406	-0.484899	0.625962	-0.0431857	0.0321774	-0.842785	-0.672462	0.466284	1.2881	0.277503	-0.149441	-0.31488	0.794671	0.390776
247	0	0	0	1	0	0	0	0	-0.416581	0.357944	0.0191079	0.526298	-0.511198	-0.360896	-0.395714	0.234768	0.447988	0.0555692	-1.25358	-0.673023	0.0104949	-0.0733524	-0.401864	-0.614192
247	0	0	0	0	1	0	0	0	-1.40035	0.0892084	-0.58406	-0.484899	0.625962	-0.0431857	0.0321774	-0.842785	-0.672462	0.466284	1.2881	0.277503	-0.149441	-0.31488	0.794671	0.390776
247	0	0	0	1	0	0	0	0	-0.416581	0.357944	0.0191079	0.526298	-0.511198	-0.360896	-0.395714	0.234768	0.447988	0.0555692	-1.25358	-0.673023	0.0104949	-0.0733524	-0.401864	-0.614192
248	0	0	0	1	0	0	0	0	-0.416581	0.357944	0.0191079	0.526298	-0.511198	-0.360896	-0.395714	0.234768	0.447988	0.0555693	-1.25358	-0.673023	0.010495	-0.0733524	-0.401864	-0.614192
248	0	0	0	1	0	0	0	0	-0.416581	0.357944	0.0191079	0.526298	-0.511198	-0.360896	-0.395714	0.234768	0.447988	0.0555693	-1.25358	-0.673023	0.010495	-0.0733524	-0.401864	-0.614192
248	0	0	0	1	0	0	0	0	-0.416581	0.357944	0.0191079	0.526298	-0.511198	-0.360896	-0.395714	0.234768	0.447988	0.0555693	-1.25358	-0.673023	0.010495	-0.0733524	-0.401864	-0.614192
248	0	0	0	1	0	0	0	0	-0.416581	0.357944	0.0191079	0.526298	-0.511198	-0.360896	-0.395714	0.234768	0.447988	0.0555693	-1.25358	-0.673023	0.010495	-0.0733524	-0.401864	-0.614192
248	0	0	0	1	0	0	0	0	-0.416581	0.357944	0.0191079	0.526298	-0.511198	-0.360896	-0.395714	0.234768	0.447988	0.0555693	-1.25358	-0.673023	0.010495	-0.0733524	-0.401864	-0.614192
248	0	0	0	1	0	0	0	0	-0.416581	0.357944	0.0191079	0.526298	-0.511198	-0.360896	-0.395714	0.234768	0.447988	0.0555693	-1.25358	-0.673023	0.010495	-0.0733524	-0.401864	-0.614192
249	0	0	0	0	0	0	0	1	-0.483804	0.0149603	-0.664761	0.632395	0.0470729	-0.35375	0.495122	-0.611309	-0.884914	-0.50343	0.112326	0.155396	-0.0689843	0.166353	-0.787945	0.32452
249	0	0	0	1	0	0	0	0	-0.416581	0.357944	0.0191079	0.526298	-0.511198	-0.360896	-0.395714	0.234768	0.447988	0.0555692	-1.25358	-0.673023	0.0104949	-0.0733524	-0.401864	-0.614192
249	0	0	0	0	1	0	0	0	-1.44364	0.120669	-0.471972	-0.511634	0.302051	-0.156904	-0.16819	-0.799177	-0.412645	0.606153	1.11974	-0.217429	-0.413959	-0.389494	0.846185	-0.0848183
249	0	0	1	0	0	0	0	0	-1.34456	-0.0832435	0.0286185	-0.238389	-0.676127	-0.505839	-0.653917	-0.334219	-0.0263425	0.795007	0.58688	-0.805654	-0.436988	-0.416529	0.871464	-0.711525
249	0	0	1	0	1	0	0	0	-1.37763	0.00990615	-0.282478	-0.369925	-0.0225682	-0.273498	-0.312177	-0.596832	-0.260975	0.681014	0.92468	-0.436013	-0.438983	-0.403874	0.858548	-0.321306
249	0	0	0	0	1	0	0	0	-1.44364	0.120669	-0.471972	-0.511634	0.302051	-0.156904	-0.16819	-0.799177	-0.412645	0.606153	1.11974	-0.217429	-0.413959	-0.389494	0.846185	-0.0848183
250	0	0	0	0	1	0	0	0	-1.40035	0.0892084	-0.58406	-0.484899	0.625962	-0.0431857	0.0321774	-0.842784	-0.672462	0.466284	1.2881	0.277503	-0.149441	-0.31488	0.794671	0.390776
250	0	0	0	0	1	0	0	0	-1.40035	0.0892084	-0.58406	-0.484899	0.625962	-0.0431857	0.0321774	-0.842784	-0.672462	0.466284	1.2881	0.277503	-0.149441	-0.31488	0.794671	0.390776
250	0	0	0	0	1	0	0	0	-1.40035	0.0892084	-0.58406	-0.484899	0.625962	-0.0431857	0.0321774	-0.842784	-0.672462	0.466284	1.2881	0.277503	-0.149441	-0.31488	0.794671	0.390776
250	0	0	0	0	1	0	0	0	-1.40035	0.0892084	-0.58406	-0.484899	0.625962	-0.0431857	0.0321774	-0.842784	-0.672462	0.466284	1.2881	0.277503	-0.149441	-0.31488	0.794671	0.390776
250	0	0	0	0	1	0	0	0	-1.40035	0.0892084	-0.58406	-0.484899	0.625962	-0.0431857	0.0321774	-0.842784	-0.672462	0.466284	1.2881	0.277503	-0.149441	-0.31488	0.794671	0.390776
250	0	0	0	0	1	0	0	0	-1.40035	0.0892084	-0.58406	-0.484899	0.625962	-0.0431857	0.0321774	-0.842784	-0.672462	0.466284	1.2881	0.277503	-0.149441	-0.31488	0.794671	0.390776
250	0	0	0	0	1	0	0	0	-1.40035	0.0892084	-0.58406	-0.484899	0.625962	-0.0431857	0.0321774	-0.842784	-0.672462	0.466284	1.2881	0.277503	-0.149441	-0.31488	0.794671	0.390776
250	0	0	0	0	1	0	0	0	-1.40035	0.0892084	-0.58406	-0.484899	0.625962	-0.0431857	0.0321774	-0.842784	-0.672462	0.466284	1.2881	0.277503	-0.149441	-0.31488	0.794671	0.390776
251	1	0	0	1	0	0	0	0	-0.625836	0.336111	0.191557	0.49275	-0.492653	0.469083	-0.789952	0.176224	0.896748	0.123975	-1.33847	-0.750547	-0.214823	0.160221	0.106312	-0.801587
251	1	0	1	0	0	0	0	0	-0.884111	-0.142246	0.406886	0.31195	-0.885481	0.0872587	-0.917121	0.17974	0.853604	0.697485	-1.17239	-1.17649	-0.104232	-0.0156916	0.664576	-1.1767
251	0	0	1	0	0	0	0	0	-1.11887	-0.30129	0.381989	0.156516	-0.966115	-0.236233	-0.847709	0.0852709	0.79184	0.851914	-1.10461	-1.26187	-0.0707586	-0.0827169	0.796147	-1.24698
251	0	0	1	0	0	0	0	0	-1.11887	-0.30129	0.381989	0.156516	-0.966115	-0.236233	-0.847709	0.0852709	0.79184	0.851914	-1.10461	-1.26187	-0.0707586	-0.0827169	0.796147	-1.24698
251	0	0	0	1	0	0	0	0	-0.54151	0.523283	-0.027453	0.488458	-0.298572	0.218495	-0.578286	0.103759	0.860043	-0.0486517	-1.34772	-0.59495	-0.247403	0.18448	-0.0651828	-0.659846
251	0	0	1	0	0	0	0	0	-1.11887	-0.30129	0.381989	0.156516	-0.966115	-0.236233	-0.847709	0.0852709	0.79184	0.851914	-1.10461	-1.26187	-0.0707586	-0.0827169	0.796147	-1.24698
251	0	0	0	1	1	0	0	0	-0.597667	0.543672	-0.0699921	0.453664	-0.25717	0.198421	-0.552631	0.0583678	0.860042	-0.0486522	-1.34772	-0.594949	-0.247403	0.184479	-0.0651835	-0.659845
252	0	0	0	0	1	0	0	0	-1.40035	0.0892084	-0.58406	-0.484899	0.625963	-0.0431857	0.0321774	-0.842785	-0.672462	0.466284	1.2881	0.277503	-0.149441	-0.31488	0.794671	0.390776
252	0	0	0	0	1	0	0	0	-1.40035	0.0892084	-0.58406	-0.484899	0.625963	-0.0431857	0.0321774	-0.842785	-0.672462	0.466284	1.2881	0.277503	-0.149441	-0.31488	0.794671	0.390776
252	0	0	0	0	1	0	0	0	-1.40035	0.0892084	-0.58406	-0.484899	0.625963	-0.0431857	0.0321774	-0.842785	-0.672462	0.466284	1.2881	0.277503	-0.149441	-0.31488	0.794671	0.390776
252	0	0	0	0	1	0	0	0	-1.40035	0.0892084	-0.58406	-0.484899	0.625963	-0.0431857	0.0321774	-0.842785	-0.672462	0.466284	1.2881	0.277503	-0.149441	-0.31488	0.794671	0.390776
252	0	0	0	0	1	0	0	0	-1.40035	0.0892084	-0.58406	-0.484899	0.625963	-0.0431857	0.0321774	-0.842785	-0.672462	0.466284	1.2881	0.277503	-0.149441	-0.31488	0.794671	0.390776
252	0	0	0	0	1	0	0	0	-1.40035	0.0892084	-0.58406	-0.484899	0.625963	-0.0431857	0.0321774	-0.842785	-0.672462	0.466284	1.2881	0.277503	-0.149441	-0.31488	0.794671	0.390776
252	0	0	0	0	1	0	0	0	-1.40035	0.0892084	-0.58406	-0.484899	0.625963	-0.0431857	0.0321774	-0.842785	-0.672462	0.466284	1.2881	0.277503	-0.149441	-0.31488	0.794671	0.390776
253	0	0	1	1	1	0	0	0	-1.26603	0.101591	-0.0990372	-0.124739	-0.162697	-0.276379	-0.303276	-0.77016	-0.179939	0.459428	0.770252	-0.534257	-0.680643	-0.277684	0.558104	-0.394644
253	0	1	0	0	1	0	0	0	-1.28204	0.155858	-0.163775	-0.162657	-0.0122299	-0.216611	-0.223309	-0.901599	-0.263703	0.425483	0.900835	-0.433887	-0.665115	-0.272613	0.562709	-0.279398
253	0	1	1	0	0	0	0	0	-1.18045	0.0887476	0.193376	0.0877664	-0.623619	-0.414937	-0.497406	-0.732142	-0.031598	0.506029	0.590272	-0.765889	-0.729836	-0.267863	0.535398	-0.655832
253	0	0	0	0	1	0	0	0	-1.34839	0.221214	-0.318106	-0.260205	0.205402	-0.140151	-0.128622	-0.905423	-0.332228	0.410466	0.978456	-0.335375	-0.635832	-0.277905	0.57908	-0.168611
253	0	0	1	0	0	0	0	0	-1.15817	0.0708822	0.274773	0.145132	-1.0303	-0.578913	-0.759601	-0.36797	0.135354	0.568781	0.345437	-0.966521	-0.754898	-0.275691	0.524747	-0.885647
253	0	0	0	0	1	0	0	0	-1.34839	0.221214	-0.318106	-0.260205	0.205402	-0.140151	-0.128622	-0.905423	-0.332228	0.410466	0.978456	-0.335375	-0.635832	-0.277905	0.57908	-0.168611
253	0	1	0	0	1	0	0	0	-1.28204	0.155858	-0.163775	-0.162657	-0.0122299	-0.216611	-0.223309	-0.901599	-0.263703	0.425483	0.900835	-0.433887	-0.665115	-0.272613	0.562709	-0.279398
253	0	0	0	0	1	0	0	0	-1.34839	0.221214	-0.318106	-0.260205	0.205402	-0.140151	-0.128622	-0.905423	-0.332228	0.410466	0.978456	-0.335375	-0.635832	-0.277905	0.57908	-0.168611
254	0	0	0	0	1	0	0	0	-1.40035	0.0892084	-0.58406	-0.484899	0.625962	-0.0431857	0.0321774	-0.842784	-0.672462	0.466284	1.2881	0.277503	-0.149441	-0.31488	0.794671	0.390776
254	0	0	0	0	1	0	0	0	-1.40035	0.0892084	-0.58406	-0.484899	0.625962	-0.0431857	0.0321774	-0.842784	-0.672462	0.466284	1.2881	0.277503	-0.149441	-0.31488	0.794671	0.390776
254	0	0	0	0	1	0	0	0	-1.40035	0.0892084	-0.58406	-0.484899	0.625962	-0.0431857	0.0321774	-0.842784	-0.672462	0.466284	1.2881	0.277503	-0.149441	-0.31488	0.794671	0.390776
254	0	0	0	0	1	0	0	0	-1.40035	0.0892084	-0.58406	-0.484899	0.625962	-0.0431857	0.0321774	-0.842784	-0.672462	0.466284	1.2881	0.277503	-0.149441	-0.31488	0.794671	0.390776
254	0	0	0	0	1	0	0	0	-1.40035	0.0892084	-0.58406	-0.484899	0.625962	-0.0431857	0.0321774	-0.842784	-0.672462	0.466284	1.2881	0.277503	-0.149441	-0.31488	0.794671	0.390776
254	0	0	0	0	1	0	0	0	-1.40035	0.0892084	-0.58406	-0.484899	0.625962	-0.0431857	0.0321774	-0.842784	-0.672462	0.466284	1.2881	0.277503	-0.149441	-0.31488	0.794671	0.390776
254	0	0	0	0	1	0	0	0	-1.40035	0.0892084	-0.58406	-0.484899	0.625962	-0.0431857	0.0321774	-0.842784	-0.672462	0.466284	1.2881	0.277503	-0.149441	-0.31488	0.794671	0.390776
254	0	0	0	0	1	0	0	0	-1.40035	0.0892084	-0.58406	-0.484899	0.625962	-0.0431857	0.0321774	-0.842784	-0.672462	0.466284	1.2881	0.277503	-0.149441	-0.31488	0.794671	0.390776
255	0	0	0	0	1	0	0	0	-1.40035	0.0892084	-0.58406	-0.484899	0.625962	-0.0431857	0.0321774	-0.842784	-0.672462	0.466284	1.2881	0.277503	-0.149441	-0.31488	0.794671	0.390776
255	0	0	0	0	1	0	0	0	-1.40035	0.0892084	-0.58406	-0.484899	0.625962	-0.0431857	0.0321774	-0.842784	-0.672462	0.466284	1.2881	0.277503	-0.149441	-0.31488	0.794671	0.390776
255	0	0	0	0	1	0	0	0	-1.40035	0.0892084	-0.58406	-0.484899	0.625962	-0.0431857	0.0321774	-0.842784	-0.672462	0.466284	1.2881	0.277503	-0.149441	-0.31488	0.794671	0.390776
255	0	0	0	0	1	0	0	0	-1.40035	0.0892084	-0.58406	-0.484899	0.625962	-0.0431857	0.0321774	-0.842784	-0.672462	0.466284	1.2881	0.277503	-0.149441	-0.31488	0.794671	0.390776
255	0	0	0	0	1	0	0	0	-1.40035	0.0892084	-0.58406	-0.484899	0.625962	-0.0431857	0.0321774	-0.842784	-0.672462	0.466284	1.2881	0.277503	-0.149441	-0.31488	0.794671	0.390776
255	0	0	0	0	1	0	0	0	-1.40035	0.0892084	-0.58406	-0.484899	0.625962	-0.0431857	0.0321774	-0.842784	-0.672462	0.466284	1.2881	0.277503	-0.149441	-0.31488	0.794671	0.390776
255	0	0	0	0	1	0	0	0	-1.40035	0.0892084	-0.58406	-0.484899	0.625962	-0.0431857	0.0321774	-0.842784	-0.672462	0.466284	1.2881	0.277503	-0.149441	-0.31488	0.794671	0.390776
255	0	0	0	0	1	0	0	0	-1.40035	0.0892084	-0.58406	-0.484899	0.625962	-0.0431857	0.0321774	-0.842784	-0.672462	0.466284	1.2881	0.277503	-0.149441	-0.31488	0.794671	0.390776
255	0	0	0	0	1	0	0	0	-1.40035	0.0892084	-0.58406	-0.484899	0.625962	-0.0431857	0.0321774	-0.842784	-0.672462	0.466284	1.2881	0.277503	-0.149441	-0.31488	0.794671	0.390776
256	0	0	0	0	1	0	0	0	-1.40035	0.0892084	-0.58406	-0.484899	0.625962	-0.0431857	0.0321774	-0.842784	-0.672462	0.466284	1.2881	0.277503	-0.149441	-0.31488	0.794671	0.390776
256	0	0	1	0	0	0	0	0	-1.16549	-0.33782	0.279108	0.0722391	-0.958132	-0.61005	-0.715771	0.0181161	0.391255	1.02551	-0.644544	-1.25437	-0.00739928	-0.354484	0.841982	-1.21264
256	0	0	0	0	1	0	0	0	-1.40035	0.0892084	-0.58406	-0.484899	0.625962	-0.0431857	0.0321774	-0.842784	-0.672462	0.466284	1.2881	0.277503	-0.149441	-0.31488	0.794671	0.390776
256	0	0	0	0	1	0	0	0	-1.40035	0.0892084	-0.58406	-0.484899	0.625962	-0.0431857	0.0321774	-0.842784	-0.672462	0.466284	1.2881	0.277503	-0.149441	-0.31488	0.794671	0.390776
256	0	0	0	0	0	0	0	1	-0.483804	0.0149603	-0.664761	0.632395	0.0470729	-0.35375	0.495122	-0.611309	-0.884914	-0.50343	0.112326	0.155396	-0.0689843	0.166353	-0.787945	0.32452
256	0	0	1	0	0	0	0	0	-1.16549	-0.33782	0.279108	0.0722391	-0.958132	-0.61005	-0.715771	0.0181161	0.391255	1.02551	-0.644544	-1.25437	-0.00739928	-0.354484	0.841982	-1.21264
256	0	0	0	0	1	0	0	0	-1.40035	0.0892084	-0.58406	-0.484899	0.625962	-0.0431857	0.0321774	-0.842784	-0.672462	0.466284	1.2881	0.277503	-0.149441	-0.31488	0.794671	0.390776
257	0	0	0	0	1	0	0	0	-1.4658	0.136771	-0.414602	-0.525317	0.136264	-0.215109	-0.270743	-0.776858	-0.386424	0.62237	1.24823	-0.325185	-0.577838	-0.431388	0.873609	-0.171463
257	0	0	0	1	0	0	0	0	-0.360291	0.372023	0.0755769	0.572555	-0.518028	-0.161255	-0.490368	0.271628	0.652045	-0.0111592	-1.36111	-0.703919	-0.0316448	0.0547993	-0.407602	-0.691519
257	0	0	0	1	0	0	0	0	-0.360291	0.372023	0.0755769	0.572555	-0.518028	-0.161255	-0.490368	0.271628	0.652045	-0.0111592	-1.36111	-0.703919	-0.0316448	0.0547993	-0.407602	-0.691519
257	0	0	0	0	0	0	1	0	-0.792017	-0.78708	-0.45208	0.099814	0.834938	-0.0450577	0.190185	0.440803	-0.401694	0.810187	-1.1001	0.413144	1.78807	0.0678579	0.844876	0.379048
257	0	0	1	0	1	0	0	0	-1.46897	0.139076	-0.406389	-0.527276	0.112531	-0.223441	-0.285424	-0.773663	-0.386424	0.62237	1.24823	-0.325185	-0.577838	-0.431388	0.873609	-0.171463
257	1	0	0	1	0	0	0	0	-0.348133	0.375064	0.0877736	0.582546	-0.519503	-0.118136	-0.510812	0.279589	0.652045	-0.0111592	-1.36111	-0.703919	-0.0316448	0.0547993	-0.407602	-0.691519
257	0	0	0	1	0	0	0	0	-0.360291	0.372023	0.0755769	0.572555	-0.518028	-0.161255	-0.490368	0.271628	0.652045	-0.0111592	-1.36111	-0.703919	-0.0316448	0.0547993	-0.407602	-0.691519
257	0	0	0	1	0	0	0	0	-0.360291	0.372023	0.0755769	0.572555	-0.518028	-0.161255	-0.490368	0.271628	0.652045	-0.0111592	-1.36111	-0.703919	-0.0316448	0.0547993	-0.407602	-0.691519
257	0	0	0	1	0	0	0	0	-0.360291	0.372023	0.0755769	0.572555	-0.518028	-0.161255	-0.490368	0.271628	0.652045	-0.0111592	-1.36111	-0.703919	-0.0316448	0.0547993	-0.407602	-0.691519
257	0	0	0	1	0	0	0	0	-0.360291	0.372023	0.0755769	0.572555	-0.518028	-0.161255	-0.490368	0.271628	0.652045	-0.0111592	-1.36111	-0.703919	-0.0316448	0.0547993	-0.407602	-0.691519
258	0	0	1	0	0	0	0	0	-1.16549	-0.33782	0.279108	0.0722391	-0.958132	-0.61005	-0.715771	0.0181161	0.391255	1.02551	-0.644544	-1.25437	-0.00739928	-0.354484	0.841982	-1.21264
258	1	0	0	0	1	0	0	0	-1.28104	0.197969	0.0119784	0.0182871	0.580534	1.39664	-0.91828	-0.55786	1.14483	0.333997	-0.978659	-0.0133975	-0.169153	0.561531	1.1119	-0.534665
258	1	0	0	0	1	0	0	0	-1.28104	0.197969	0.0119784	0.0182871	0.580534	1.39664	-0.91828	-0.55786	1.14483	0.333997	-0.978659	-0.0133975	-0.169153	0.561531	1.1119	-0.534665
258	0	0	1	0	0	0	0	0	-1.16549	-0.33782	0.279108	0.0722391	-0.958132	-0.61005	-0.715771	0.0181161	0.391255	1.02551	-0.644544	-1.25437	-0.00739928	-0.354484	0.841982	-1.21264
258	1	0	0	0	1	0	0	0	-1.28104	0.197969	0.0119784	0.0182871	0.580534	1.39664	-0.91828	-0.55786	1.14483	0.333997	-0.978659	-0.0133975	-0.169153	0.561531	1.1119	-0.534665
258	1	0	0	0	1	0	0	0	-1.28104	0.197969	0.0119784	0.0182871	0.580534	1.39664	-0.91828	-0.55786	1.14483	0.333997	-0.978659	-0.0133975	-0.169153	0.561531	1.1119	-0.534665
259	0	0	0	0	1	0	0	0	-1.38455	0.103614	-0.505114	-0.418251	0.619946	0.147522	-0.0937123	-0.805046	-0.414665	0.448357	0.997712	0.238806	-0.152127	-0.16439	0.837662	0.28619
259	0	0	0	0	1	0	0	0	-1.38455	0.103614	-0.505114	-0.418251	0.619946	0.147522	-0.0937123	-0.805046	-0.414665	0.448357	0.997712	0.238806	-0.152127	-0.16439	0.837662	0.28619
259	0	0	0	0	1	0	0	0	-1.38455	0.103614	-0.505114	-0.418251	0.619946	0.147522	-0.0937123	-0.805046	-0.414665	0.448357	0.997712	0.238806	-0.152127	-0.16439	0.837662	0.28619
259	1	0	0	0	1	0	0	0	-1.38199	0.10595	-0.492309	-0.407441	0.61897	0.178454	-0.114131	-0.798925	-0.414665	0.448357	0.997712	0.238806	-0.152127	-0.16439	0.837662	0.28619
259	0	0	0	0	1	0	0	0	-1.38455	0.103614	-0.505114	-0.418251	0.619946	0.147522	-0.0937123	-0.805046	-0.414665	0.448357	0.997712	0.238806	-0.152127	-0.16439	0.837662	0.28619
259	0	0	0	0	1	0	0	0	-1.38455	0.103614	-0.505114	-0.418251	0.619946	0.147522	-0.0937123	-0.805046	-0.414665	0.448357	0.997712	0.238806	-0.152127	-0.16439	0.837662	0.28619
259	0	0	0	0	1	0	0	0	-1.38455	0.103614	-0.505114	-0.418251	0.619946	0.147522	-0.0937123	-0.805046	-0.414665	0.448357	0.997712	0.238806	-0.152127	-0.16439	0.837662	0.28619
260	0	0	1	0	0	0	0	0	-1.25374	-0.212363	0.155664	-0.0808414	-0.819158	-0.558694	-0.685289	-0.155518	0.198811	0.912198	0.0400444	-1.0622	-0.268619	-0.392467	0.860895	-0.998557
260	0	0	0	0	1	0	0	0	-1.43269	0.112712	-0.500322	-0.504872	0.383976	-0.128142	-0.117512	-0.810207	-0.429027	0.593484	1.08402	-0.147065	-0.339133	-0.37104	0.834134	-0.0384721
260	0	0	1	0	1	0	0	0	-1.32106	-0.0768311	-0.167127	-0.261646	-0.193907	-0.335559	-0.376885	-0.458506	-0.118829	0.753459	0.566365	-0.590169	-0.313187	-0.383833	0.84884	-0.506544
260	0	0	0	0	1	0	0	0	-1.43269	0.112712	-0.500322	-0.504872	0.383976	-0.128142	-0.117512	-0.810207	-0.429027	0.593484	1.08402	-0.147065	-0.339133	-0.37104	0.834134	-0.0384721
260	0	0	1	0	0	0	0	0	-1.25374	-0.212363	0.155664	-0.0808414	-0.819158	-0.558694	-0.685289	-0.155518	0.198811	0.912198	0.0400444	-1.0622	-0.268619	-0.392467	0.860895	-0.998557
260	0	0	0	1	0	0	0	0	-0.416581	0.357944	0.0191079	0.526298	-0.511198	-0.360896	-0.395714	0.234768	0.447988	0.0555692	-1.25358	-0.673023	0.0104949	-0.0733524	-0.401864	-0.614192
260	0	0	1	0	0	0	0	0	-1.25374	-0.212363	0.155664	-0.0808414	-0.819158	-0.558694	-0.685289	-0.155518	0.198811	0.912198	0.0400444	-1.0622	-0.268619	-0.392467	0.860895	-0.998557
260	0	0	0	0	1	0	0	0	-1.43269	0.112712	-0.500322	-0.504872	0.383976	-0.128142	-0.117512	-0.810207	-0.429027	0.593484	1.08402	-0.147065	-0.339133	-0.37104	0.834134	-0.0384721
261	0	0	0	0	1	0	0	1	-1.25302	0.207148	-0.64991	-0.200074	0.50277	-0.0946516	0.13201	-0.798859	-0.737363	0.212669	1.02151	0.333573	-0.220544	-0.220871	0.436459	0.465113
261	0	0	0	0	1	0	0	0	-1.3624	0.230911	-0.645143	-0.322159	0.567771	-0.05776	0.0778389	-0.82453	-0.697937	0.304953	1.08008	0.322062	-0.22044	-0.261767	0.571433	0.442661
261	0	0	0	0	1	0	0	0	-1.3624	0.230911	-0.645143	-0.322159	0.567771	-0.05776	0.0778389	-0.82453	-0.697937	0.304953	1.08008	0.322062	-0.22044	-0.261767	0.571433	0.442661
261	0	0	0	0	0	0	0	1	-0.872833	0.216433	-0.845241	0.39605	0.328374	-0.224966	0.55455	-0.843443	-0.868216	-0.102305	0.792519	0.360149	-0.213599	-0.0710637	-0.0363532	0.527524
261	0	0	0	0	1	0	0	0	-1.3624	0.230911	-0.645143	-0.322159	0.567771	-0.05776	0.0778389	-0.82453	-0.697937	0.304953	1.08008	0.322062	-0.22044	-0.261767	0.571433	0.442661
261	0	0	1	0	0	0	0	0	-1.16549	-0.33782	0.279108	0.0722391	-0.958132	-0.61005	-0.715771	0.0181161	0.391255	1.02551	-0.644544	-1.25437	-0.00739928	-0.354484	0.841982	-1.21264
261	0	0	0	0	1	0	0	0	-1.3624	0.230911	-0.645143	-0.322159	0.567771	-0.05776	0.0778389	-0.82453	-0.697937	0.304953	1.08008	0.322062	-0.22044	-0.261767	0.571433	0.442661
261	0	0	0	0	1	0	0	0	-1.3624	0.230911	-0.645143	-0.322159	0.567771	-0.05776	0.0778389	-0.82453	-0.697937	0.304953	1.08008	0.322062	-0.22044	-0.261767	0.571433	0.442661
261	0	0	0	1	1	0	0	0	-1.36096	0.237124	-0.645705	-0.316758	0.564293	-0.058306	0.0765249	-0.821742	-0.697937	0.304953	1.08008	0.322062	-0.22044	-0.261767	0.571433	0.442661
262	0	0	1	0	0	0	0	0	-1.16549	-0.33782	0.279108	0.0722391	-0.958132	-0.61005	-0.715771	0.0181161	0.391255	1.02551	-0.644544	-1.25437	-0.00739918	-0.354484	0.841982	-1.21264
262	0	0	1	0	0	0	0	0	-1.16549	-0.33782	0.279108	0.0722391	-0.958132	-0.61005	-0.715771	0.0181161	0.391255	1.02551	-0.644544	-1.25437	-0.00739918	-0.354484	0.841982	-1.21264
262	0	0	1	0	0	0	0	0	-1.16549	-0.33782	0.279108	0.0722391	-0.958132	-0.61005	-0.715771	0.0181161	0.391255	1.02551	-0.644544	-1.25437	-0.00739918	-0.354484	0.841982	-1.21264
262	0	0	1	0	0	0	0	0	-1.16549	-0.33782	0.279108	0.0722391	-0.958132	-0.61005	-0.715771	0.0181161	0.391255	1.02551	-0.644544	-1.25437	-0.00739918	-0.354484	0.841982	-1.21264
262	0	0	1	0	0	0	0	0	-1.16549	-0.33782	0.279108	0.0722391	-0.958132	-0.61005	-0.715771	0.0181161	0.391255	1.02551	-0.644544	-1.25437	-0.00739918	-0.354484	0.841982	-1.21264
262	0	0	1	0	0	0	0	0	-1.16549	-0.33782	0.279108	0.0722391	-0.958132	-0.61005	-0.715771	0.0181161	0.391255	1.02551	-0.644544	-1.25437	-0.00739918	-0.354484	0.841982	-1.21264
262	0	0	1	0	0	0	0	0	-1.16549	-0.33782	0.279108	0.0722391	-0.958132	-0.61005	-0.715771	0.0181161	0.391255	1.02551	-0.644544	-1.25437	-0.00739918	-0.354484	0.841982	-1.21264
262	0	0	1	0	0	0	0	0	-1.16549	-0.33782	0.279108	0.0722391	-0.958132	-0.61005	-0.715771	0.0181161	0.391255	1.02551	-0.644544	-1.25437	-0.00739918	-0.354484	0.841982	-1.21264
263	0	0	0	0	0	0	0	1	-0.483804	0.0149603	-0.664761	0.632395	0.0470729	-0.35375	0.495122	-0.611309	-0.884914	-0.50343	0.112326	0.155396	-0.0689843	0.166353	-0.787945	0.32452
263	0	0	0	0	0	0	0	1	-0.483804	0.0149603	-0.664761	0.632395	0.0470729	-0.35375	0.495122	-0.611309	-0.884914	-0.50343	0.112326	0.155396	-0.0689843	0.166353	-0.787945	0.32452
263	0	0	1	0	0	0	0	0	-1.16549	-0.33782	0.279108	0.0722391	-0.958132	-0.61005	-0.715771	0.0181161	0.391255	1.02551	-0.644544	-1.25437	-0.00739928	-0.354484	0.841982	-1.21264
263	0	0	0	0	1	1	0	0	-1.24833	-1.19354	-0.00411074	-0.752909	-0.486367	0.147279	-0.595218	-0.876586	0.11433	1.09998	1.49685	-1.24474	-0.663236	0.0626397	1.45995	-1.21945
