# Supplementary material for: Intratumor graph neural network recovers hidden prognostic value of multi-biomarker spatial heterogeneity
Source: Nat Commun. 2022 Jul 22;13:4250. doi: 10.1038/s41467-022-31771-w (PMC9307796; doi:10.1038/s41467-022-31771-w)
Supplement: Supplementary file 4 — Source Data [file 41467_2022_31771_MOESM4_ESM.zip › Source Data/Figure_S9.xlsx]

## Sheet: Model_response_on_Training
ROIs of patient	TACS8	TACS7	TACS6	TACS5	TACS4	TACS3	TACS2	TACS1	layer1out8	layer1out7	layer1out6	layer1out5	layer1out4	layer1out3	layer1out2	layer1out1	layer2out8	layer2out7	layer2out6	layer2out5	layer2out4	layer2out3	layer2out2	layer2out1
0	0	0	0	0	0	0	1	0	-0.792017	-0.78708	-0.45208	0.099814	0.834938	-0.0450577	0.190185	0.440803	-0.401694	0.810187	-1.1001	0.413144	1.78807	0.0678579	0.844876	0.379048
0	0	0	1	0	0	0	0	0	-1.16549	-0.33782	0.279108	0.0722391	-0.958132	-0.61005	-0.715771	0.0181161	0.391255	1.02551	-0.644544	-1.25437	-0.00739928	-0.354484	0.841982	-1.21264
0	0	0	1	0	0	0	0	0	-1.16549	-0.33782	0.279108	0.0722391	-0.958132	-0.61005	-0.715771	0.0181161	0.391255	1.02551	-0.644544	-1.25437	-0.00739928	-0.354484	0.841982	-1.21264
0	0	0	0	1	0	0	0	0	-0.416581	0.357944	0.0191079	0.526298	-0.511198	-0.360896	-0.395714	0.234768	0.447988	0.0555692	-1.25358	-0.673023	0.0104949	-0.0733524	-0.401864	-0.614192
0	0	0	0	1	0	0	0	0	-0.416581	0.357944	0.0191079	0.526298	-0.511198	-0.360896	-0.395714	0.234768	0.447988	0.0555692	-1.25358	-0.673023	0.0104949	-0.0733524	-0.401864	-0.614192
0	0	0	0	1	0	0	0	0	-0.416581	0.357944	0.0191079	0.526298	-0.511198	-0.360896	-0.395714	0.234768	0.447988	0.0555692	-1.25358	-0.673023	0.0104949	-0.0733524	-0.401864	-0.614192
0	0	0	0	1	0	0	0	0	-0.416581	0.357944	0.0191079	0.526298	-0.511198	-0.360896	-0.395714	0.234768	0.447988	0.0555692	-1.25358	-0.673023	0.0104949	-0.0733524	-0.401864	-0.614192
1	0	0	0	0	0	0	1	0	-0.662543	-0.644451	-0.646255	0.290229	0.832889	-0.0636897	0.417407	0.315375	-0.667623	0.469443	-1.05571	0.578269	1.63027	0.132937	0.428991	0.599332
1	0	0	0	0	0	0	1	1	-0.655182	-0.636342	-0.657295	0.301055	0.832773	-0.0647491	0.430325	0.308243	-0.667623	0.469443	-1.05571	0.578269	1.63027	0.132937	0.42899	0.599332
1	0	0	0	0	0	0	1	1	-0.655182	-0.636342	-0.657295	0.301055	0.832773	-0.0647491	0.430325	0.308243	-0.667623	0.469443	-1.05571	0.578269	1.63027	0.132937	0.42899	0.599332
1	0	0	0	0	0	0	1	0	-0.662543	-0.644451	-0.646255	0.290229	0.832889	-0.0636897	0.417407	0.315375	-0.667623	0.469443	-1.05571	0.578269	1.63027	0.132937	0.428991	0.599332
1	0	0	0	0	0	0	1	0	-0.662543	-0.644451	-0.646255	0.290229	0.832889	-0.0636897	0.417407	0.315375	-0.667623	0.469443	-1.05571	0.578269	1.63027	0.132937	0.428991	0.599332
2	0	0	0	1	0	0	0	1	-0.185162	0.533581	-0.331101	0.781729	-0.514451	-0.381282	-0.0242264	0.0388169	0.0843449	-0.612056	-1.16464	-0.394669	-0.345091	0.0569014	-0.999983	-0.201409
2	0	0	1	0	0	0	0	0	-1.16549	-0.33782	0.279108	0.0722391	-0.958132	-0.61005	-0.715771	0.0181161	0.391255	1.02551	-0.644544	-1.25437	-0.00739928	-0.354484	0.841982	-1.21264
2	0	0	1	0	0	0	0	0	-1.16549	-0.33782	0.279108	0.0722391	-0.958132	-0.61005	-0.715771	0.0181161	0.391255	1.02551	-0.644544	-1.25437	-0.00739928	-0.354484	0.841982	-1.21264
2	0	0	0	1	0	0	0	0	-0.204509	0.518897	-0.301823	0.760374	-0.514179	-0.379578	-0.0552834	0.0551987	0.084345	-0.612056	-1.16464	-0.394669	-0.345091	0.0569013	-0.999983	-0.20141
2	0	0	1	0	0	0	0	0	-1.16549	-0.33782	0.279108	0.0722391	-0.958132	-0.61005	-0.715771	0.0181161	0.391255	1.02551	-0.644544	-1.25437	-0.00739928	-0.354484	0.841982	-1.21264
3	0	0	0	1	0	0	0	0	-0.403446	0.306338	0.160713	0.59481	-0.672669	-0.408485	-0.46881	0.235632	0.502599	0.301641	-1.17416	-0.94094	-0.0497062	-0.120163	-0.116614	-0.892455
3	0	0	1	1	0	0	0	0	-0.916407	-0.123617	0.240271	0.244135	-0.866406	-0.54462	-0.636253	0.0909444	0.463494	0.740759	-0.913729	-1.1465	-0.059698	-0.280984	0.462511	-1.10262
3	0	1	0	1	0	0	1	0	-0.372981	0.295161	0.160204	0.606257	-0.649157	-0.397017	-0.448737	0.227368	0.502601	0.301629	-1.17417	-0.940934	-0.0497068	-0.120159	-0.116632	-0.892448
3	0	0	1	0	0	0	0	0	-1.13118	-0.227291	0.280802	0.125666	-0.994387	-0.615314	-0.738513	0.0684556	0.443532	0.926145	-0.804134	-1.23455	-0.0596601	-0.347538	0.712481	-1.19247
3	0	0	1	0	0	0	0	0	-1.13118	-0.227291	0.280802	0.125666	-0.994387	-0.615314	-0.738513	0.0684556	0.443532	0.926145	-0.804134	-1.23455	-0.0596601	-0.347538	0.712481	-1.19247
3	0	0	1	0	0	0	0	0	-1.13118	-0.227291	0.280802	0.125666	-0.994387	-0.615314	-0.738513	0.0684556	0.443532	0.926145	-0.804134	-1.23455	-0.0596601	-0.347538	0.712481	-1.19247
3	0	0	1	0	0	0	0	0	-1.13118	-0.227291	0.280802	0.125666	-0.994387	-0.615314	-0.738513	0.0684556	0.443532	0.926145	-0.804134	-1.23455	-0.0596601	-0.347538	0.712481	-1.19247
3	0	0	1	0	0	0	0	0	-1.13118	-0.227291	0.280802	0.125666	-0.994387	-0.615314	-0.738513	0.0684556	0.443532	0.926145	-0.804134	-1.23455	-0.0596601	-0.347538	0.712481	-1.19247
3	0	0	1	0	0	0	0	0	-1.13118	-0.227291	0.280802	0.125666	-0.994387	-0.615314	-0.738513	0.0684556	0.443532	0.926145	-0.804134	-1.23455	-0.0596601	-0.347538	0.712481	-1.19247
4	0	0	1	0	0	0	0	0	-1.13118	-0.227291	0.280802	0.125666	-0.994387	-0.615314	-0.738513	0.0684556	0.444401	0.930682	-0.803418	-1.23565	-0.0624287	-0.352765	0.71835	-1.19351
4	0	0	1	0	0	0	0	0	-1.13118	-0.227291	0.280802	0.125666	-0.994387	-0.615314	-0.738513	0.0684556	0.444401	0.930682	-0.803418	-1.23565	-0.0624287	-0.352765	0.71835	-1.19351
4	0	0	1	0	0	0	0	0	-1.13118	-0.227291	0.280802	0.125666	-0.994387	-0.615314	-0.738513	0.0684556	0.444401	0.930682	-0.803418	-1.23565	-0.0624287	-0.352765	0.71835	-1.19351
4	0	0	1	0	0	0	0	0	-1.13118	-0.227291	0.280802	0.125666	-0.994387	-0.615314	-0.738513	0.0684556	0.444401	0.930682	-0.803418	-1.23565	-0.0624287	-0.352765	0.71835	-1.19351
4	0	0	0	1	0	0	0	0	-0.582714	0.390143	0.109052	0.50295	-0.744884	-0.455722	-0.555422	0.282556	0.518516	0.398656	-1.16103	-0.981675	-0.0994775	-0.227302	0.0477052	-0.931428
4	0	0	1	1	0	0	0	0	-0.969548	-0.0916653	0.222175	0.217633	-0.887445	-0.558459	-0.662525	0.107745	0.468804	0.773011	-0.909392	-1.16004	-0.0762799	-0.316652	0.517158	-1.11557
4	0	0	1	0	0	0	0	0	-1.13118	-0.227291	0.280802	0.125666	-0.994387	-0.615314	-0.738513	0.0684556	0.444401	0.930682	-0.803418	-1.23565	-0.0624287	-0.352765	0.71835	-1.19351
4	0	0	1	0	0	0	0	0	-1.13118	-0.227291	0.280802	0.125666	-0.994387	-0.615314	-0.738513	0.0684556	0.444401	0.930682	-0.803418	-1.23565	-0.0624287	-0.352765	0.71835	-1.19351
4	0	0	0	1	0	0	0	0	-0.582714	0.390143	0.109052	0.50295	-0.744884	-0.455722	-0.555422	0.282556	0.518516	0.398656	-1.16103	-0.981675	-0.0994775	-0.227302	0.0477052	-0.931428
5	0	0	0	0	1	0	0	0	-1.21955	-0.00189389	-0.498265	-0.0483626	0.575492	-0.0159084	0.253253	-1.04288	-0.782934	0.0624382	0.582137	0.266719	0.10216	0.101385	0.115159	0.38394
5	0	0	0	0	0	0	1	1	-0.700651	-0.225713	-0.644109	0.411261	0.599851	-0.0693538	0.547935	-0.617898	-0.820745	-0.0511327	0.307729	0.331418	0.289813	0.166984	-0.0853122	0.445517
5	0	0	0	0	0	0	1	1	-0.700651	-0.225713	-0.644109	0.411261	0.599851	-0.0693538	0.547935	-0.617898	-0.820745	-0.0511327	0.307729	0.331418	0.289813	0.166984	-0.0853122	0.445517
5	0	1	0	0	1	0	0	1	-0.766702	-0.19155	-0.489181	0.294331	0.432818	-0.105578	0.374295	-0.728539	-0.800483	-0.0264488	0.453597	0.280047	0.150214	0.146957	-0.0321587	0.398247
5	0	1	0	0	1	0	1	0	-0.779399	-0.194951	-0.496534	0.281204	0.452518	-0.0996662	0.374169	-0.719959	-0.800485	-0.0264476	0.453594	0.280052	0.150222	0.146957	-0.0321563	0.398252
5	0	1	0	0	0	0	1	1	-0.646858	-0.244281	-0.485749	0.426064	0.408803	-0.117584	0.437684	-0.684894	-0.800991	-0.0579075	0.362932	0.278683	0.196796	0.168863	-0.0957279	0.395073
5	0	1	0	0	1	0	1	0	-0.779399	-0.194951	-0.496534	0.281204	0.452518	-0.0996662	0.374169	-0.719959	-0.800485	-0.0264476	0.453594	0.280052	0.150222	0.146957	-0.0321563	0.398252
5	0	1	0	0	0	0	0	0	-0.725893	-0.17682	-0.261787	0.352663	0.199841	-0.137022	0.270673	-1.01752	-0.762537	-0.0308699	0.434865	0.199127	0.0948687	0.158261	-0.0656246	0.31528
6	0	0	0	1	0	0	0	0	-0.38854	0.481185	0.00240975	0.680581	-0.789522	-0.466135	-0.356681	0.0705322	0.368921	-0.0556938	-1.10362	-0.905132	-0.490343	-0.0759947	-0.514531	-0.813265
6	0	0	0	1	0	0	0	1	-0.354567	0.492172	-0.0173706	0.705701	-0.783983	-0.463008	-0.321692	0.0401683	0.36892	-0.0557116	-1.10362	-0.905124	-0.490346	-0.0759908	-0.514554	-0.813256
6	0	0	0	1	0	0	0	0	-0.38854	0.481185	0.00240975	0.680581	-0.789522	-0.466135	-0.356681	0.0705322	0.368921	-0.0556938	-1.10362	-0.905132	-0.490343	-0.0759947	-0.514531	-0.813265
6	0	0	0	1	0	0	0	0	-0.38854	0.481185	0.00240975	0.680581	-0.789522	-0.466135	-0.356681	0.0705322	0.368921	-0.0556938	-1.10362	-0.905132	-0.490343	-0.0759947	-0.514531	-0.813265
6	0	0	1	0	0	0	0	0	-1.05528	-0.107718	0.349185	0.226681	-1.07986	-0.630852	-0.772492	-0.00298632	0.463429	0.654178	-0.85107	-1.20512	-0.3803	-0.263647	0.372504	-1.15978
6	0	0	1	0	0	0	0	0	-1.05528	-0.107718	0.349185	0.226681	-1.07986	-0.630852	-0.772492	-0.00298632	0.463429	0.654178	-0.85107	-1.20512	-0.3803	-0.263647	0.372504	-1.15978
6	0	0	1	0	0	0	0	0	-1.05528	-0.107718	0.349185	0.226681	-1.07986	-0.630852	-0.772492	-0.00298632	0.463429	0.654178	-0.85107	-1.20512	-0.3803	-0.263647	0.372504	-1.15978
6	0	0	1	0	0	0	0	0	-1.05528	-0.107718	0.349185	0.226681	-1.07986	-0.630852	-0.772492	-0.00298632	0.463429	0.654178	-0.85107	-1.20512	-0.3803	-0.263647	0.372504	-1.15978
6	0	0	1	1	0	0	0	0	-0.694815	0.141118	0.160624	0.450103	-0.890967	-0.533375	-0.518618	-0.0198506	0.420701	0.294519	-0.98019	-1.05384	-0.439255	-0.171389	-0.0823839	-0.984599
6	0	0	1	1	0	0	0	0	-0.694815	0.141118	0.160624	0.450103	-0.890967	-0.533375	-0.518618	-0.0198506	0.420701	0.294519	-0.98019	-1.05384	-0.439255	-0.171389	-0.0823839	-0.984599
6	0	1	0	1	0	0	0	1	-0.415322	0.398258	0.0797542	0.671977	-0.852296	-0.491022	-0.379123	-0.0746869	0.377341	0.022928	-1.06253	-0.945723	-0.495653	-0.0952664	-0.41686	-0.85918
6	0	1	1	0	0	0	0	0	-0.879344	-0.0107955	0.309174	0.358457	-1.07873	-0.614423	-0.655886	-0.117555	0.449812	0.554244	-0.877716	-1.16952	-0.410425	-0.233563	0.241934	-1.11872
7	0	0	0	0	0	1	0	0	-0.407569	-1.37625	0.428742	-0.167883	-1.02139	-0.0541034	-0.721896	-0.25696	0.59196	0.867235	0.0750016	-1.41771	-0.354482	0.239132	0.789223	-1.41708
7	0	0	1	0	0	0	0	1	-0.958402	0.0362388	-0.411665	0.553604	-0.795698	-0.602974	0.0876263	-0.308821	-0.572046	0.149576	-0.413865	-0.806268	-0.262846	-0.155115	-0.24073	-0.495732
7	0	0	1	0	0	0	0	1	-0.958402	0.0362388	-0.411665	0.553604	-0.795698	-0.602974	0.0876263	-0.308821	-0.572046	0.149576	-0.413865	-0.806268	-0.262846	-0.155115	-0.24073	-0.495732
7	0	0	1	0	0	0	0	1	-0.958402	0.0362388	-0.411665	0.553604	-0.795698	-0.602974	0.0876263	-0.308821	-0.572046	0.149576	-0.413865	-0.806268	-0.262846	-0.155115	-0.24073	-0.495732
7	0	0	1	0	0	0	1	1	-0.930781	-0.106547	-0.425249	0.478252	-0.511355	-0.507446	0.109697	-0.172487	-0.571723	0.225377	-0.525224	-0.640105	0.0115212	-0.126618	-0.115506	-0.36783
7	0	0	1	0	0	0	0	1	-0.958402	0.0362388	-0.411665	0.553604	-0.795698	-0.602974	0.0876263	-0.308821	-0.572046	0.149576	-0.413865	-0.806268	-0.262846	-0.155115	-0.24073	-0.495732
7	0	0	0	0	0	0	1	0	-0.866161	-0.547808	-0.57764	0.301614	0.393307	-0.232884	0.249856	0.355121	-0.561779	0.425034	-0.819863	-0.231351	0.754585	-0.0511819	0.24438	-0.0426309
8	0	0	1	0	0	0	0	0	-1.25044	-0.384344	-0.0180892	-0.106211	-0.378315	-0.451997	-0.527745	0.120095	-0.0507993	0.862534	-0.289925	-0.633652	0.438488	-0.23743	0.865377	-0.575455
8	0	0	1	0	0	0	1	0	-1.12091	-0.382328	-0.221424	0.00797547	0.00164317	-0.312042	-0.206926	-0.0328609	-0.166573	0.784908	-0.272626	-0.451468	0.514817	-0.178173	0.798153	-0.386865
8	0	1	0	0	1	0	1	0	-1.14041	-0.221257	-0.231177	-0.00578962	0.178243	-0.206749	-0.0688877	-0.461798	-0.285846	0.633204	0.182059	-0.364333	0.181956	-0.15532	0.702669	-0.263194
8	0	1	0	0	1	0	0	0	-1.29765	0.0440033	-0.12976	-0.164739	0.122244	-0.153557	-0.128539	-1.07052	-0.318168	0.529586	0.718977	-0.414537	-0.255967	-0.182509	0.655503	-0.27411
8	0	0	1	0	1	0	0	0	-1.2421	-0.210796	-0.0546836	-0.0822664	-0.0922958	-0.288576	-0.292162	-0.456531	-0.197689	0.690464	0.20383	-0.506401	0.0954902	-0.206623	0.75499	-0.405416
8	0	0	1	0	0	0	1	0	-1.12091	-0.382328	-0.221424	0.00797547	0.00164317	-0.312042	-0.206926	-0.0328609	-0.166573	0.784908	-0.272626	-0.451468	0.514817	-0.178173	0.798153	-0.386865
8	0	0	0	0	0	0	1	1	-0.976536	-0.510973	-0.394633	0.156585	0.400115	-0.191491	0.0848182	0.0656173	-0.27288	0.721416	-0.336793	-0.286377	0.63834	-0.120515	0.734992	-0.218854
8	0	1	0	0	1	0	0	0	-1.29765	0.0440033	-0.12976	-0.164739	0.122244	-0.153557	-0.128539	-1.07052	-0.318168	0.529586	0.718977	-0.414537	-0.255967	-0.182509	0.655503	-0.27411
9	0	0	0	0	0	0	1	1	-0.633853	-0.31267	-0.585806	0.386356	0.485219	-0.147631	0.350269	0.0345955	-0.580455	0.23398	-0.723314	0.319914	0.937898	0.0951899	0.143156	0.394384
9	0	0	1	0	0	0	0	0	-1.30318	0.0684245	-0.23867	0.0758056	-0.68729	-0.526738	-0.304452	-0.455303	-0.43616	0.403687	0.294593	-0.482699	-0.235726	-0.224547	0.359254	-0.316918
9	0	0	0	1	0	0	1	0	-0.486479	-0.449539	-0.541994	0.439371	0.637973	-0.095719	0.372747	0.239801	-0.569424	0.22678	-0.927977	0.387325	1.10115	0.133133	0.116791	0.444216
9	0	0	1	0	1	0	0	1	-1.0499	-0.0529125	-0.490253	0.123291	0.14663	-0.239722	0.144489	-0.510239	-0.560936	0.280408	0.170428	-0.1023	0.0441169	-0.103394	0.270829	0.0623177
9	0	1	0	0	0	0	1	0	-0.604428	-0.381615	-0.417535	0.36279	0.527415	-0.107066	0.296576	-0.055751	-0.570398	0.229686	-0.62904	0.288936	0.842841	0.0922417	0.151619	0.375077
9	0	0	0	0	0	0	1	1	-0.633852	-0.31267	-0.585806	0.386356	0.485219	-0.147631	0.350269	0.0345954	-0.580455	0.23398	-0.723314	0.319914	0.937898	0.0951899	0.143156	0.394384
9	0	0	0	0	1	0	0	0	-1.36084	0.243583	-0.451459	-0.143713	0.0989094	-0.20667	0.0357764	-1.03891	-0.629112	0.248896	0.804046	-0.127115	-0.36204	-0.159192	0.332295	0.0923905
9	0	1	0	0	1	0	0	0	-1.11614	0.0129062	-0.303313	-0.00445218	0.124617	-0.195857	0.0520685	-0.896199	-0.602049	0.247791	0.41287	-0.019642	-0.0378466	-0.0874751	0.289943	0.159466
9	0	0	0	0	0	0	1	0	-0.488604	-0.467322	-0.533077	0.435424	0.638311	-0.0960051	0.374773	0.220457	-0.569424	0.22678	-0.927977	0.387325	1.10115	0.133133	0.116791	0.444216
10	0	1	0	0	0	0	1	0	-0.480404	-0.214399	0.0617796	0.459479	-0.131052	-0.244677	0.145578	-0.937709	-0.412195	-0.0719732	0.585032	-0.510431	-0.606422	0.0966322	-0.239535	-0.31423
10	0	1	0	0	1	0	0	0	-0.90511	-0.0487742	-0.134429	0.0462341	-0.0324206	-0.234564	-0.0318708	-0.892794	-0.313748	0.206265	0.681254	-0.564396	-0.583553	-0.078715	0.1529	-0.392161
10	0	0	1	0	0	0	0	0	-1.25374	-0.212363	0.155664	-0.0808414	-0.819158	-0.558694	-0.685289	-0.155518	0.235946	0.91394	0.00754549	-1.11534	-0.310233	-0.38744	0.845056	-1.05514
10	0	0	1	0	0	0	0	0	-1.25374	-0.212363	0.155664	-0.0808414	-0.819158	-0.558694	-0.685289	-0.155518	0.235946	0.91394	0.00754549	-1.11534	-0.310233	-0.38744	0.845056	-1.05514
10	0	0	1	0	0	0	0	0	-1.25374	-0.212363	0.155664	-0.0808414	-0.819158	-0.558694	-0.685289	-0.155518	0.235946	0.91394	0.00754549	-1.11534	-0.310233	-0.38744	0.845056	-1.05514
10	0	0	1	0	1	0	0	0	-1.27849	-0.0979008	0.00769264	-0.145559	-0.428508	-0.401802	-0.462937	-0.471144	0.0246618	0.722966	0.349289	-0.880951	-0.423504	-0.322512	0.71377	-0.779537
10	0	0	0	0	1	0	0	0	-1.38601	0.133389	-0.261164	-0.355561	0.101369	-0.194114	-0.207713	-0.948151	-0.245257	0.47905	0.822072	-0.581451	-0.568556	-0.243982	0.558783	-0.428881
10	0	1	0	0	0	0	0	1	-0.463419	-0.179625	0.0530308	0.482312	-0.172158	-0.25712	0.158664	-0.971079	-0.412196	-0.0719873	0.58502	-0.510434	-0.606422	0.0966398	-0.239558	-0.314233
11	0	0	0	0	0	0	1	0	-0.714464	-0.764617	-0.233975	0.179172	0.549668	-0.122731	0.0870378	0.233424	-0.247529	0.719646	-0.904289	0.0594537	1.28613	0.0795504	0.687032	0.0460294
11	0	0	0	0	0	0	1	0	-0.714464	-0.764617	-0.233975	0.179172	0.549668	-0.122731	0.0870378	0.233424	-0.247529	0.719646	-0.904289	0.0594537	1.28613	0.0795504	0.687032	0.0460294
11	0	0	1	0	0	0	0	0	-1.15991	-0.510603	0.111133	0.0512695	-0.527364	-0.506258	-0.561322	0.29429	0.069418	0.96257	-0.949371	-0.580173	0.927044	-0.129867	0.871982	-0.574708
11	0	0	0	0	0	0	1	0	-0.714464	-0.764617	-0.233975	0.179172	0.549668	-0.122731	0.0870378	0.233424	-0.247529	0.719646	-0.904289	0.0594537	1.28613	0.0795504	0.687032	0.0460294
11	0	1	0	0	0	0	1	0	-0.758045	-0.6564	-0.179208	0.168178	0.468728	-0.129038	0.0657237	0.019151	-0.264039	0.670202	-0.725294	0.0281128	1.13167	0.0761443	0.646985	0.0313938
11	0	0	0	0	0	0	1	0	-0.714464	-0.764617	-0.233975	0.179172	0.549668	-0.122731	0.0870378	0.233424	-0.247529	0.719646	-0.904289	0.0594537	1.28613	0.0795504	0.687032	0.0460294
11	0	0	1	0	0	0	1	0	-0.775955	-0.708757	-0.161732	0.165307	0.343277	-0.19005	-0.0237685	0.206005	-0.181121	0.772914	-0.910855	-0.0765312	1.20588	0.03157	0.728587	-0.0853415
11	0	1	0	0	0	0	1	0	-0.758045	-0.6564	-0.179208	0.168178	0.468728	-0.129038	0.0657237	0.0191509	-0.264039	0.670202	-0.725294	0.0281128	1.13167	0.0761443	0.646985	0.0313938
11	0	0	0	0	1	0	0	0	-1.31389	0.107511	-0.27294	-0.252472	0.333923	-0.0963133	-0.0227386	-1.06499	-0.461621	0.336442	0.903353	-0.116475	-0.268013	-0.0869214	0.47676	0.0240188
11	0	1	0	0	1	0	0	0	-0.838069	-0.300408	-0.059893	0.0775455	0.283128	-0.124447	0.0388227	-0.757092	-0.366661	0.49601	0.0839243	-0.0376603	0.413496	-0.00515415	0.556645	0.0343199
12	1	0	0	0	0	0	1	0	-0.286464	-0.668526	0.278147	0.565221	0.595979	1.37321	-0.805528	0.492269	1.34534	0.382051	-1.57841	-0.141293	1.10186	0.82867	0.760385	-0.718826
12	1	1	0	0	0	0	1	0	-0.479098	-0.498385	0.235759	0.446643	0.467517	1.047	-0.651637	0.10134	1.14683	0.319479	-1.30685	-0.241923	0.744801	0.727113	0.651177	-0.708947
12	0	1	0	0	1	0	0	0	-0.640728	-0.213644	0.292813	0.343247	0.102914	0.502685	-0.422538	-0.718969	0.825109	0.242313	-0.980433	-0.376175	0.23826	0.556796	0.508211	-0.67171
12	1	0	0	0	0	0	1	0	-0.286464	-0.668526	0.278147	0.565221	0.595979	1.37321	-0.805528	0.492269	1.34534	0.382051	-1.57841	-0.141293	1.10186	0.82867	0.760385	-0.718826
13	0	0	0	1	0	0	0	0	-0.485687	0.333707	0.000542711	0.510668	-0.494869	-0.36935	-0.413754	0.327446	0.444785	0.197813	-1.29564	-0.673718	0.18195	-0.118353	-0.17394	-0.623013
13	0	0	0	1	0	0	0	0	-0.485687	0.333707	0.000542711	0.510668	-0.494869	-0.36935	-0.413754	0.327446	0.444785	0.197813	-1.29564	-0.673718	0.18195	-0.118353	-0.17394	-0.623013
13	0	0	0	1	0	0	0	0	-0.485687	0.333707	0.000542711	0.510668	-0.494869	-0.36935	-0.413754	0.327446	0.444785	0.197813	-1.29564	-0.673718	0.18195	-0.118353	-0.17394	-0.623013
13	0	0	0	1	0	0	0	0	-0.485687	0.333707	0.000542711	0.510668	-0.494869	-0.36935	-0.413754	0.327446	0.444785	0.197813	-1.29564	-0.673718	0.18195	-0.118353	-0.17394	-0.623013
13	0	0	1	1	0	0	0	0	-0.633439	0.152225	0.0270574	0.411029	-0.507751	-0.400885	-0.448731	0.318363	0.436145	0.346175	-1.26823	-0.738524	0.247613	-0.157351	0.0122511	-0.692544
13	0	0	0	1	0	0	0	0	-0.485687	0.333707	0.000542711	0.510668	-0.494869	-0.36935	-0.413754	0.327446	0.444785	0.197813	-1.29564	-0.673718	0.18195	-0.118353	-0.17394	-0.623013
13	0	0	1	0	0	0	0	0	-1.07986	-0.189247	0.17106	0.185796	-0.757223	-0.553355	-0.666996	0.322594	0.411063	0.698342	-1.19624	-0.897646	0.399199	-0.247897	0.472046	-0.86289
13	0	0	1	0	0	0	1	0	-0.917496	-0.147269	0.0184262	0.251505	-0.454093	-0.440388	-0.496195	0.444214	0.410469	0.596242	-1.22235	-0.831131	0.38272	-0.216439	0.356433	-0.794403
13	0	0	0	1	0	0	1	0	-0.565742	0.193192	-0.0241582	0.448734	-0.406837	-0.362527	-0.395367	0.37654	0.434951	0.270743	-1.28825	-0.693648	0.235494	-0.134772	-0.0793383	-0.645738
14	0	0	1	0	0	0	0	0	-1.10526	-0.143798	0.282083	0.166025	-1.02177	-0.619291	-0.755692	0.106482	0.484826	0.909289	-0.879415	-1.24506	-0.107803	-0.366544	0.681707	-1.20358
14	0	0	0	0	0	0	1	0	-0.908342	-0.697217	-0.53711	-0.0231704	0.945886	-0.00678057	0.213624	0.31927	-0.505729	0.792114	-0.820985	0.512317	1.62779	0.0150153	0.911359	0.495392
14	0	0	0	0	1	0	0	0	-1.39695	-0.113447	-0.735501	-0.510073	1.01121	0.0533123	0.169614	-0.520234	-0.644798	0.682538	0.171966	0.549574	0.98183	-0.151736	0.947692	0.586741
14	0	0	0	0	0	0	1	0	-0.908342	-0.697217	-0.53711	-0.0231704	0.945886	-0.00678057	0.213624	0.31927	-0.505729	0.792114	-0.820985	0.512317	1.62779	0.0150153	0.911359	0.495392
14	0	0	0	0	0	0	1	0	-0.908342	-0.697217	-0.53711	-0.0231704	0.945886	-0.00678057	0.213624	0.31927	-0.505729	0.792114	-0.820985	0.512317	1.62779	0.0150153	0.911359	0.495392
14	0	0	0	0	0	0	1	0	-0.908342	-0.697217	-0.53711	-0.0231704	0.945886	-0.00678057	0.213624	0.31927	-0.505729	0.792114	-0.820985	0.512317	1.62779	0.0150153	0.911359	0.495392
14	0	0	0	0	0	1	0	0	-0.407569	-1.37625	0.428742	-0.167883	-1.02139	-0.0541034	-0.721896	-0.25696	0.59196	0.867235	0.0750016	-1.41771	-0.354482	0.239132	0.789223	-1.41708
14	0	0	0	0	1	0	1	0	-0.997178	-0.560739	-0.549832	-0.107333	0.898836	-0.0106614	0.184672	0.11825	-0.547176	0.763211	-0.53725	0.529257	1.45329	-0.0335451	0.925568	0.527232
14	0	0	1	1	0	0	0	0	-1.10259	-0.135183	0.282215	0.170189	-1.0246	-0.619701	-0.757464	0.110405	0.484826	0.909289	-0.879416	-1.24506	-0.107803	-0.366544	0.681707	-1.20358
14	0	0	1	0	0	0	0	0	-1.10526	-0.143798	0.282083	0.166025	-1.02177	-0.619291	-0.755692	0.106482	0.484826	0.909289	-0.879415	-1.24506	-0.107803	-0.366544	0.681707	-1.20358
14	0	0	1	0	0	0	0	0	-1.10526	-0.143798	0.282083	0.166025	-1.02177	-0.619291	-0.755692	0.106482	0.484826	0.909289	-0.879415	-1.24506	-0.107803	-0.366544	0.681707	-1.20358
15	0	0	0	0	1	0	0	0	-1.29963	0.156728	-0.391407	-0.202308	0.464168	-0.0581897	-0.00834548	-0.817001	-0.44652	0.359787	0.694167	0.119026	-0.123856	-0.192614	0.557055	0.219602
15	0	1	0	0	1	0	0	0	-1.29629	0.162542	-0.37412	-0.192483	0.441425	-0.0631038	-0.01428	-0.835908	-0.446518	0.359784	0.69417	0.119023	-0.123864	-0.192615	0.557052	0.2196
15	0	0	0	1	0	0	0	0	-0.671583	0.483388	-0.160888	0.379141	-0.290186	-0.281118	-0.344859	0.0204282	0.118925	0.140507	-0.574974	-0.297209	-0.139897	-0.141142	-0.00290946	-0.221909
15	0	0	0	0	1	0	1	0	-1.2154	-0.0107716	-0.413297	-0.158079	0.544907	-0.0521363	0.0307094	-0.589609	-0.477658	0.431943	0.506224	0.212681	0.152513	-0.171385	0.634348	0.296112
15	0	0	0	0	0	0	1	0	-1.08646	-0.559614	-0.667311	-0.21149	1.11577	0.0518311	0.249515	0.133172	-0.566615	0.620462	0.0530532	0.448913	0.881624	-0.112926	0.837363	0.486971
15	0	0	0	1	1	0	0	0	-1.06083	0.218551	-0.278928	-0.00160222	0.193934	-0.1412	-0.116225	-0.534779	-0.238423	0.278291	0.21279	-0.0348954	-0.126049	-0.173247	0.346945	0.0538835
15	0	0	0	1	0	0	0	0	-0.671583	0.483388	-0.160888	0.379141	-0.290186	-0.281118	-0.344859	0.0204282	0.118925	0.140507	-0.574974	-0.297209	-0.139897	-0.141142	-0.00290946	-0.221909
15	0	1	0	0	1	0	0	0	-1.29629	0.162542	-0.37412	-0.192483	0.441425	-0.0631038	-0.01428	-0.835908	-0.446518	0.359784	0.69417	0.119023	-0.123864	-0.192615	0.557053	0.2196
15	0	0	1	0	0	0	0	0	-1.16549	-0.33782	0.279108	0.0722391	-0.958132	-0.61005	-0.715771	0.0181161	0.391255	1.02551	-0.644544	-1.25437	-0.00739928	-0.354484	0.841982	-1.21264
15	0	0	1	0	0	0	0	0	-1.16549	-0.33782	0.279108	0.0722391	-0.958132	-0.61005	-0.715771	0.0181161	0.391255	1.02551	-0.644544	-1.25437	-0.00739928	-0.354484	0.841982	-1.21264
16	0	0	0	1	0	0	0	0	-0.337278	0.377778	0.0986624	0.591466	-0.52082	-0.079639	-0.529064	0.286696	0.738029	-0.0542252	-1.3992	-0.716671	-0.0520011	0.096759	-0.410013	-0.722505
16	0	0	0	1	0	0	0	0	-0.337278	0.377778	0.0986624	0.591466	-0.52082	-0.079639	-0.529064	0.286696	0.738029	-0.0542252	-1.3992	-0.716671	-0.0520011	0.096759	-0.410013	-0.722505
16	0	0	1	0	0	0	0	0	-1.16549	-0.33782	0.279108	0.0722391	-0.958132	-0.61005	-0.715771	0.0181161	0.391255	1.02551	-0.644544	-1.25437	-0.00739928	-0.354484	0.841982	-1.21264
16	0	0	0	1	0	0	0	0	-0.337278	0.377778	0.0986624	0.591466	-0.52082	-0.079639	-0.529064	0.286696	0.738029	-0.0542252	-1.3992	-0.716671	-0.0520011	0.096759	-0.410013	-0.722505
16	1	0	0	1	0	0	0	0	-0.321399	0.38175	0.114592	0.604515	-0.522747	-0.0233231	-0.555765	0.297094	0.738029	-0.0542252	-1.3992	-0.716671	-0.0520011	0.0967591	-0.410013	-0.722505
16	0	0	1	0	0	0	0	0	-1.16549	-0.33782	0.279108	0.0722391	-0.958132	-0.61005	-0.715771	0.0181161	0.391255	1.02551	-0.644544	-1.25437	-0.00739928	-0.354484	0.841982	-1.21264
16	0	1	0	0	0	0	0	0	-0.343308	-0.416799	0.481459	0.475341	-0.709596	-0.404607	-0.262612	-0.970865	0.115279	0.0884169	0.447496	-1.12167	-0.9266	0.20358	-0.319694	-1.07731
16	0	0	0	1	0	0	0	0	-0.337278	0.377778	0.0986624	0.591466	-0.52082	-0.079639	-0.529064	0.286696	0.738029	-0.0542252	-1.3992	-0.716671	-0.0520011	0.096759	-0.410013	-0.722505
17	0	1	0	0	1	0	0	0	-1.06524	0.0220807	0.220022	0.075912	-0.394568	-0.293454	-0.271064	-1.20191	-0.104708	0.271807	1.07241	-0.907379	-1.0446	-0.0871842	0.275521	-0.77694
17	0	1	0	0	0	0	0	0	-1.04195	0.0076576	0.23224	0.0887647	-0.416726	-0.301001	-0.277303	-1.193	-0.104708	0.271807	1.07241	-0.907379	-1.0446	-0.0871842	0.275521	-0.77694
17	0	1	0	0	1	0	0	0	-1.06524	0.0220807	0.220022	0.075912	-0.394568	-0.293454	-0.271064	-1.20191	-0.104708	0.271807	1.07241	-0.907379	-1.0446	-0.0871842	0.275521	-0.77694
17	0	1	0	0	0	0	0	0	-1.04195	0.0076576	0.23224	0.0887647	-0.416726	-0.301001	-0.277303	-1.193	-0.104708	0.271807	1.07241	-0.907379	-1.0446	-0.0871842	0.275521	-0.77694
17	0	1	0	0	1	0	0	0	-1.06524	0.0220807	0.220022	0.075912	-0.394568	-0.293454	-0.271064	-1.20191	-0.104708	0.271807	1.07241	-0.907379	-1.0446	-0.0871842	0.275521	-0.77694
17	0	1	1	0	1	0	0	0	-1.05993	0.0185704	0.225939	0.0788178	-0.409544	-0.298451	-0.277872	-1.19868	-0.104708	0.271807	1.07241	-0.907379	-1.0446	-0.0871842	0.275521	-0.77694
17	0	1	1	0	1	0	0	0	-1.05993	0.0185704	0.225939	0.0788178	-0.409544	-0.298451	-0.277872	-1.19868	-0.104708	0.271807	1.07241	-0.907379	-1.0446	-0.0871842	0.275521	-0.77694
17	0	1	0	0	1	0	0	0	-1.06524	0.0220807	0.220022	0.075912	-0.394568	-0.293454	-0.271064	-1.20191	-0.104708	0.271807	1.07241	-0.907379	-1.0446	-0.0871842	0.275521	-0.77694
18	0	0	0	1	0	0	0	0	-0.478715	0.369986	0.0527471	0.517566	-0.598597	-0.396361	-0.455445	0.25264	0.483842	0.154872	-1.24492	-0.787296	-0.0359136	-0.128357	-0.267929	-0.731364
18	0	0	0	1	0	0	0	0	-0.478715	0.369986	0.0527471	0.517566	-0.598597	-0.396361	-0.455445	0.25264	0.483842	0.154872	-1.24492	-0.787296	-0.0359136	-0.128357	-0.267929	-0.731364
18	0	0	0	1	0	0	0	0	-0.478715	0.369986	0.0527471	0.517566	-0.598597	-0.396361	-0.455445	0.25264	0.483842	0.154872	-1.24492	-0.787296	-0.0359136	-0.128357	-0.267929	-0.731364
18	0	0	1	0	0	0	0	0	-1.11738	-0.182825	0.281484	0.14716	-1.00897	-0.617432	-0.747662	0.088707	0.46346	0.830476	-0.890163	-1.19034	-0.075406	-0.33136	0.599131	-1.14674
18	0	0	0	1	0	0	0	0	-0.478715	0.369986	0.0527471	0.517566	-0.598597	-0.396361	-0.455445	0.25264	0.483842	0.154872	-1.24492	-0.787296	-0.0359136	-0.128357	-0.267929	-0.731364
18	0	0	1	1	0	0	0	0	-0.705891	0.137013	0.127826	0.370738	-0.718365	-0.467293	-0.54211	0.175659	0.477621	0.414472	-1.10815	-0.940538	-0.0530127	-0.20691	0.0598293	-0.889407
18	0	0	0	1	0	0	0	0	-0.478715	0.369986	0.0527471	0.517566	-0.598597	-0.396361	-0.455445	0.25264	0.483842	0.154872	-1.24492	-0.787296	-0.0359136	-0.128357	-0.267929	-0.731364
18	0	0	0	1	0	0	0	0	-0.478715	0.369986	0.0527471	0.517566	-0.598597	-0.396361	-0.455445	0.25264	0.483842	0.154872	-1.24492	-0.787296	-0.0359136	-0.128357	-0.267929	-0.731364
18	0	0	1	0	0	0	0	0	-1.11738	-0.182825	0.281484	0.14716	-1.00897	-0.617432	-0.747662	0.088707	0.46346	0.830476	-0.890163	-1.19034	-0.075406	-0.33136	0.599131	-1.14674
18	0	0	1	0	0	0	0	0	-1.11738	-0.182825	0.281484	0.14716	-1.00897	-0.617432	-0.747662	0.088707	0.46346	0.830476	-0.890163	-1.19034	-0.075406	-0.33136	0.599131	-1.14674
18	0	0	1	0	0	0	0	0	-1.11738	-0.182825	0.281484	0.14716	-1.00897	-0.617432	-0.747662	0.088707	0.46346	0.830476	-0.890163	-1.19034	-0.075406	-0.33136	0.599131	-1.14674
18	0	0	0	1	0	0	0	0	-0.478715	0.369986	0.0527471	0.517566	-0.598597	-0.396361	-0.455445	0.25264	0.483842	0.154872	-1.24492	-0.787296	-0.0359136	-0.128357	-0.267929	-0.731364
19	0	1	0	0	0	0	0	0	-1.03592	0.010462	0.142369	0.0928735	-0.127559	-0.20557	-0.118841	-1.2264	-0.349155	0.237171	1.12515	-0.532098	-0.836146	-0.0791591	0.3305	-0.343783
19	1	0	0	0	0	0	0	1	-0.0194788	0.385585	-0.354371	1.0017	-0.236485	0.458822	-0.100294	-0.202225	0.387679	-0.820131	-1.31287	-0.229017	-0.404731	0.458521	-0.988839	-0.261272
19	0	0	0	1	0	0	0	0	-0.204509	0.518897	-0.301823	0.760374	-0.514179	-0.379578	-0.0552834	0.0551987	0.228629	-0.644287	-1.22836	-0.367981	-0.336953	0.19247	-0.953274	-0.267362
19	0	0	0	1	0	0	0	1	-0.146412	0.407895	-0.260869	0.845518	-0.356187	0.0995572	-0.155809	-0.0510784	0.291859	-0.742754	-1.26486	-0.288763	-0.380152	0.323169	-0.986136	-0.248294
19	0	0	0	0	1	0	0	0	-1.26041	0.118831	-0.0805154	-0.108717	0.1533	-0.129172	-0.0567036	-1.20241	-0.383762	0.252964	1.16102	-0.464257	-0.811435	-0.106556	0.372836	-0.262225
19	0	1	0	0	1	0	0	0	-1.11513	0.0354215	0.0139204	-0.0124761	0.0121879	-0.173375	-0.0900668	-1.17085	-0.366851	0.244097	1.14818	-0.496837	-0.828119	-0.0939915	0.352133	-0.299656
19	0	1	0	0	1	0	0	0	-1.11513	0.0354215	0.0139204	-0.0124761	0.0121879	-0.173375	-0.0900668	-1.17085	-0.366851	0.244097	1.14818	-0.496837	-0.828119	-0.0939915	0.352133	-0.299656
19	0	1	0	0	1	0	0	0	-1.11513	0.0354215	0.0139204	-0.0124761	0.0121879	-0.173375	-0.0900668	-1.17085	-0.366851	0.244097	1.14818	-0.496837	-0.828119	-0.0939915	0.352133	-0.299656
19	0	1	0	0	1	0	0	0	-1.11513	0.0354215	0.0139204	-0.0124761	0.0121879	-0.173375	-0.0900668	-1.17085	-0.366851	0.244097	1.14818	-0.496837	-0.828119	-0.0939915	0.352133	-0.299656
20	0	0	1	0	0	0	0	0	-1.16549	-0.33782	0.279108	0.0722391	-0.958132	-0.61005	-0.715771	0.0181161	0.391255	1.02551	-0.644544	-1.25437	-0.00739949	-0.354484	0.841981	-1.21264
20	0	0	1	0	0	0	0	0	-1.16549	-0.33782	0.279108	0.0722391	-0.958132	-0.61005	-0.715771	0.0181161	0.391255	1.02551	-0.644544	-1.25437	-0.00739949	-0.354484	0.841981	-1.21264
20	0	0	1	0	0	0	0	0	-1.16549	-0.33782	0.279108	0.0722391	-0.958132	-0.61005	-0.715771	0.0181161	0.391255	1.02551	-0.644544	-1.25437	-0.00739949	-0.354484	0.841981	-1.21264
20	0	0	1	0	0	0	0	0	-1.16549	-0.33782	0.279108	0.0722391	-0.958132	-0.61005	-0.715771	0.0181161	0.391255	1.02551	-0.644544	-1.25437	-0.00739949	-0.354484	0.841981	-1.21264
20	0	0	1	0	0	0	0	0	-1.16549	-0.33782	0.279108	0.0722391	-0.958132	-0.61005	-0.715771	0.0181161	0.391255	1.02551	-0.644544	-1.25437	-0.00739949	-0.354484	0.841981	-1.21264
20	0	1	0	0	1	0	0	0	-1.22407	0.126525	0.0502575	-0.0110213	0.030547	-0.151503	-0.0797864	-1.29581	-0.39216	0.230013	1.25696	-0.4842	-0.907402	-0.127666	0.373457	-0.251712
20	0	0	1	0	0	0	0	0	-1.16549	-0.33782	0.279108	0.0722391	-0.958132	-0.61005	-0.715771	0.0181161	0.391255	1.02551	-0.644544	-1.25437	-0.00739949	-0.354484	0.841981	-1.21264
20	0	0	1	0	0	0	0	0	-1.16549	-0.33782	0.279108	0.0722391	-0.958132	-0.61005	-0.715771	0.0181161	0.391255	1.02551	-0.644544	-1.25437	-0.00739949	-0.354484	0.841981	-1.21264
20	0	0	1	0	0	0	0	0	-1.16549	-0.33782	0.279108	0.0722391	-0.958132	-0.61005	-0.715771	0.0181161	0.391255	1.02551	-0.644544	-1.25437	-0.00739949	-0.354484	0.841981	-1.21264
20	0	0	1	0	0	0	0	0	-1.16549	-0.33782	0.279108	0.0722391	-0.958132	-0.61005	-0.715771	0.0181161	0.391255	1.02551	-0.644544	-1.25437	-0.00739949	-0.354484	0.841981	-1.21264
21	0	0	0	1	0	0	0	0	-0.416581	0.357944	0.0191079	0.526298	-0.511198	-0.360896	-0.395714	0.234768	0.447988	0.0555692	-1.25358	-0.673023	0.0104949	-0.0733524	-0.401864	-0.614192
21	0	0	0	0	1	0	0	0	-1.40035	0.0892084	-0.58406	-0.484899	0.625962	-0.0431857	0.0321774	-0.842784	-0.672462	0.466284	1.2881	0.277503	-0.149441	-0.31488	0.794671	0.390776
21	0	0	0	0	1	0	0	0	-1.40035	0.0892084	-0.58406	-0.484899	0.625962	-0.0431857	0.0321774	-0.842784	-0.672462	0.466284	1.2881	0.277503	-0.149441	-0.31488	0.794671	0.390776
21	0	0	0	0	1	0	0	0	-1.40035	0.0892084	-0.58406	-0.484899	0.625962	-0.0431857	0.0321774	-0.842784	-0.672462	0.466284	1.2881	0.277503	-0.149441	-0.31488	0.794671	0.390776
21	0	0	0	0	1	0	0	0	-1.40035	0.0892084	-0.58406	-0.484899	0.625962	-0.0431857	0.0321774	-0.842784	-0.672462	0.466284	1.2881	0.277503	-0.149441	-0.31488	0.794671	0.390776
21	0	0	0	0	1	0	0	0	-1.40035	0.0892084	-0.58406	-0.484899	0.625962	-0.0431857	0.0321774	-0.842784	-0.672462	0.466284	1.2881	0.277503	-0.149441	-0.31488	0.794671	0.390776
21	1	0	0	0	0	0	0	0	-0.494236	-0.322422	0.44318	0.500236	0.00691186	1.21652	-1.00976	0.158264	1.56999	0.307788	-1.55394	-0.742032	0.377685	0.735567	0.677598	-1.05065
21	0	0	0	0	1	0	0	0	-1.40035	0.0892084	-0.58406	-0.484899	0.625962	-0.0431857	0.0321774	-0.842784	-0.672462	0.466284	1.2881	0.277503	-0.149441	-0.31488	0.794671	0.390776
21	0	0	0	1	0	0	0	0	-0.416581	0.357944	0.0191079	0.526298	-0.511198	-0.360896	-0.395714	0.234768	0.447988	0.0555692	-1.25358	-0.673023	0.0104949	-0.0733524	-0.401864	-0.614192
22	0	0	0	1	0	0	0	0	-0.416581	0.357944	0.0191079	0.526298	-0.511198	-0.360896	-0.395714	0.234768	0.447988	0.0555692	-1.25358	-0.673023	0.0104949	-0.0733524	-0.401864	-0.614192
22	0	0	0	0	1	0	0	0	-1.40035	0.0892084	-0.58406	-0.484899	0.625962	-0.0431857	0.0321774	-0.842784	-0.672462	0.466284	1.2881	0.277503	-0.149441	-0.31488	0.794671	0.390776
22	0	0	0	1	0	0	0	0	-0.416581	0.357944	0.0191079	0.526298	-0.511198	-0.360896	-0.395714	0.234768	0.447988	0.0555692	-1.25358	-0.673023	0.0104949	-0.0733524	-0.401864	-0.614192
22	0	0	0	1	0	0	0	0	-0.416581	0.357944	0.0191079	0.526298	-0.511198	-0.360896	-0.395714	0.234768	0.447988	0.0555692	-1.25358	-0.673023	0.0104949	-0.0733524	-0.401864	-0.614192
22	0	0	0	1	0	0	0	0	-0.416581	0.357944	0.0191079	0.526298	-0.511198	-0.360896	-0.395714	0.234768	0.447988	0.0555692	-1.25358	-0.673023	0.0104949	-0.0733524	-0.401864	-0.614192
23	0	0	0	1	0	0	0	0	-0.28537	0.366792	0.131618	0.605125	-0.639095	-0.381821	-0.419675	0.0254945	0.431499	-0.130857	-1.01438	-0.841813	-0.508519	0.0379809	-0.621613	-0.796215
23	0	1	0	1	0	0	0	0	-0.317349	0.116659	0.253547	0.613965	-0.763476	-0.438184	-0.333598	-0.428105	0.319712	-0.188535	-0.499575	-0.97102	-0.766611	0.101104	-0.677054	-0.919069
23	0	1	1	0	0	0	0	0	-0.261507	-0.0705566	0.432086	0.667679	-0.950234	-0.496931	-0.299075	-0.909537	0.200665	-0.231443	-0.0127815	-1.10172	-1.02577	0.161197	-0.718884	-1.04101
23	0	0	0	1	0	0	0	0	-0.28537	0.366792	0.131618	0.605125	-0.639095	-0.381821	-0.419675	0.0254945	0.431499	-0.130857	-1.01438	-0.841813	-0.508519	0.0379809	-0.621613	-0.796215
23	0	0	0	1	0	0	0	0	-0.28537	0.366792	0.131618	0.605125	-0.639095	-0.381821	-0.419675	0.0254945	0.431499	-0.130857	-1.01438	-0.841813	-0.508519	0.0379809	-0.621613	-0.796215
23	0	1	0	0	0	0	0	0	-0.255425	-0.0700468	0.425591	0.671179	-0.944804	-0.495047	-0.28866	-0.913163	0.200665	-0.231443	-0.0127801	-1.10172	-1.02577	0.161197	-0.718884	-1.04101
23	0	1	0	0	0	0	0	1	-0.238204	-0.0602642	0.412103	0.682637	-0.937645	-0.491931	-0.269437	-0.917476	0.200664	-0.231443	-0.0127788	-1.10172	-1.02577	0.161197	-0.718884	-1.04101
24	0	0	1	0	0	0	0	0	-1.16549	-0.33782	0.279108	0.0722391	-0.958132	-0.61005	-0.715771	0.0181161	0.391255	1.02551	-0.644544	-1.25437	-0.00739928	-0.354484	0.841982	-1.21264
24	0	0	1	0	0	0	0	0	-1.16549	-0.33782	0.279108	0.0722391	-0.958132	-0.61005	-0.715771	0.0181161	0.391255	1.02551	-0.644544	-1.25437	-0.00739928	-0.354484	0.841982	-1.21264
24	0	0	1	0	0	0	0	0	-1.16549	-0.33782	0.279108	0.0722391	-0.958132	-0.61005	-0.715771	0.0181161	0.391255	1.02551	-0.644544	-1.25437	-0.00739928	-0.354484	0.841982	-1.21264
24	0	0	0	1	0	0	0	0	-0.416581	0.357944	0.0191079	0.526298	-0.511198	-0.360896	-0.395714	0.234768	0.447988	0.0555692	-1.25358	-0.673023	0.0104949	-0.0733524	-0.401864	-0.614192
24	0	0	0	1	0	0	0	0	-0.416581	0.357944	0.0191079	0.526298	-0.511198	-0.360896	-0.395714	0.234768	0.447988	0.0555692	-1.25358	-0.673023	0.0104949	-0.0733524	-0.401864	-0.614192
25	0	1	0	0	0	0	1	0	-0.34276	-0.400083	0.240824	0.490886	-0.21641	-0.285605	-0.156969	-0.410209	0.117364	0.174565	-0.471098	-0.708958	-0.0643969	0.202284	-0.156672	-0.708267
25	0	0	0	0	0	0	1	0	-0.444276	-0.761437	-0.00337595	0.342659	0.400009	-0.124093	0.131034	-0.178717	0.0270428	0.261661	-0.544966	-0.549305	0.274774	0.198722	0.0212248	-0.551739
25	0	1	0	1	0	0	0	0	-0.246999	-0.24649	0.388693	0.58485	-0.508585	-0.355698	-0.273386	-0.574896	0.177572	0.131237	-0.441344	-0.814204	-0.225255	0.200471	-0.236199	-0.811689
25	0	1	0	0	0	0	1	0	-0.34276	-0.400083	0.240824	0.490886	-0.21641	-0.285605	-0.156969	-0.410209	0.117364	0.174565	-0.471098	-0.708958	-0.0643969	0.202284	-0.156672	-0.708267
25	0	1	0	0	0	0	1	0	-0.34276	-0.400083	0.240824	0.490886	-0.21641	-0.285605	-0.156969	-0.410209	0.117364	0.174565	-0.471098	-0.708958	-0.0643969	0.202284	-0.156672	-0.708267
25	0	1	1	0	0	0	0	0	-0.260457	-0.271156	0.383863	0.574673	-0.485974	-0.351393	-0.263656	-0.571482	0.17757	0.131239	-0.441346	-0.8142	-0.225244	0.200471	-0.236193	-0.811685
25	0	1	0	1	0	0	0	0	-0.246999	-0.24649	0.388693	0.58485	-0.508585	-0.355698	-0.273386	-0.574896	0.177572	0.131236	-0.441344	-0.814204	-0.225255	0.200471	-0.236199	-0.811689
26	0	1	0	0	1	0	0	0	-1.00071	-0.15974	-0.129076	-0.0329548	0.296711	-0.115472	0.0168968	-0.866052	-0.37897	0.376654	0.431696	-0.14896	0.0290355	-0.0236051	0.471417	-0.0230013
26	0	0	0	0	1	0	0	0	-1.31389	0.107511	-0.27294	-0.252472	0.333923	-0.0963133	-0.0227386	-1.06499	-0.489789	0.340469	1.03035	-0.0943025	-0.385295	-0.125161	0.513673	0.0641875
26	0	0	0	0	0	0	1	0	-0.387935	-0.877259	-0.295952	0.21452	0.257443	0.000198015	0.0898849	0.266014	-0.119916	0.478185	-0.975463	-0.217117	1.07251	0.208794	0.391014	-0.179964
26	0	0	0	0	0	0	1	1	-0.386026	-0.859106	-0.311549	0.229514	0.270176	-0.00374271	0.107587	0.261334	-0.119916	0.478185	-0.975464	-0.217117	1.07252	0.208794	0.391014	-0.179963
26	0	0	0	0	0	1	1	0	-0.377308	-0.926641	-0.265964	0.189948	0.215771	0.010124	0.0604456	0.260901	-0.119915	0.478186	-0.975462	-0.217119	1.07251	0.208794	0.391014	-0.179966
26	0	0	0	1	0	0	1	0	-0.389164	-0.850774	-0.307834	0.224313	0.267958	-0.00281025	0.0953897	0.279353	-0.119916	0.478185	-0.975464	-0.217117	1.07252	0.208794	0.391014	-0.179964
26	0	0	0	0	0	1	1	0	-0.377308	-0.926641	-0.265964	0.189948	0.215771	0.010124	0.0604456	0.260901	-0.119915	0.478186	-0.975461	-0.217119	1.07251	0.208794	0.391014	-0.179966
26	0	0	0	0	0	1	1	1	-0.373915	-0.910843	-0.283916	0.206291	0.228313	0.00637171	0.0812437	0.253578	-0.119916	0.478185	-0.975462	-0.217118	1.07251	0.208794	0.391014	-0.179965
26	0	1	0	0	0	0	1	0	-0.482849	-0.773528	-0.237672	0.183984	0.212757	-0.0172574	0.0639682	0.0537601	-0.159262	0.459838	-0.75635	-0.208517	0.915705	0.179817	0.397009	-0.156499
27	0	1	0	0	0	0	0	1	-0.421753	-0.425817	-0.0302862	0.456349	0.146572	-0.171676	0.218942	-0.735968	-0.449063	0.0389411	0.182664	-0.227777	0.103194	0.233332	-0.164899	-0.112965
27	0	1	0	0	0	0	1	1	-0.421081	-0.438131	-0.032065	0.453764	0.161182	-0.167682	0.21986	-0.724142	-0.449063	0.0389412	0.182664	-0.227777	0.103194	0.233332	-0.164899	-0.112965
27	0	1	0	0	1	0	0	0	-0.461626	-0.423886	-0.0291987	0.426242	0.169197	-0.162277	0.20553	-0.740153	-0.449063	0.0389416	0.182665	-0.227777	0.103194	0.233332	-0.164898	-0.112965
27	0	0	1	0	0	0	0	0	-1.16549	-0.33782	0.279108	0.0722391	-0.958132	-0.61005	-0.715771	0.0181161	0.391255	1.02551	-0.644544	-1.25437	-0.00739928	-0.354484	0.841982	-1.21264
27	0	1	0	0	0	0	1	0	-0.432378	-0.452408	-0.0206874	0.440231	0.172595	-0.163571	0.207971	-0.710591	-0.449063	0.0389417	0.182664	-0.227777	0.103194	0.233332	-0.164898	-0.112965
27	0	1	0	0	0	0	1	0	-0.432378	-0.452408	-0.0206874	0.440231	0.172595	-0.163571	0.207971	-0.710591	-0.449063	0.0389417	0.182664	-0.227777	0.103194	0.233332	-0.164898	-0.112965
27	0	1	0	0	0	0	1	0	-0.432378	-0.452408	-0.0206874	0.440231	0.172595	-0.163571	0.207971	-0.710591	-0.449063	0.0389417	0.182664	-0.227777	0.103194	0.233332	-0.164898	-0.112965
27	0	1	0	0	1	0	1	0	-0.462121	-0.433482	-0.0307826	0.423446	0.181331	-0.15885	0.206079	-0.731049	-0.449063	0.0389418	0.182665	-0.227777	0.103194	0.233332	-0.164898	-0.112965
27	0	1	0	0	0	0	1	0	-0.432378	-0.452408	-0.0206874	0.440231	0.172595	-0.163571	0.207971	-0.710591	-0.449063	0.0389417	0.182664	-0.227777	0.103194	0.233332	-0.164898	-0.112965
28	0	0	1	0	1	0	0	0	-1.34713	-0.0475478	-0.376921	-0.328365	0.571847	0.28998	-0.249186	-0.564674	-0.134428	0.635936	-0.0173633	0.213509	0.593508	0.0169329	0.953574	0.181789
28	1	1	0	0	1	0	0	0	-1.33134	-0.038356	-0.340954	-0.295271	0.558717	0.344963	-0.276619	-0.588478	-0.134422	0.635933	-0.0173455	0.213505	0.59349	0.0169327	0.953575	0.181785
28	0	0	0	0	1	0	1	0	-1.06625	-0.436977	-0.43942	-0.118934	0.749608	0.118066	0.00155998	-0.0361761	-0.347444	0.717521	-0.365737	0.402349	1.10797	0.00568905	0.957593	0.379942
28	0	0	0	0	1	0	1	0	-1.06625	-0.436977	-0.43942	-0.118934	0.749608	0.118066	0.00155998	-0.0361761	-0.347444	0.717521	-0.365737	0.402349	1.10797	0.00568905	0.957593	0.379942
28	0	0	0	0	0	0	1	0	-0.986961	-0.636482	-0.594578	-0.106291	1.02087	0.0190894	0.229465	0.23713	-0.464362	0.767649	-0.625498	0.498571	1.42888	0.00509102	0.949791	0.480124
28	0	0	0	0	0	0	1	0	-0.986961	-0.636482	-0.594578	-0.106291	1.02087	0.0190894	0.229465	0.23713	-0.464362	0.767649	-0.625498	0.498571	1.42888	0.00509102	0.949791	0.480124
28	0	0	0	0	0	0	1	0	-0.986961	-0.636482	-0.594578	-0.106291	1.02087	0.0190894	0.229465	0.23713	-0.464362	0.767649	-0.625498	0.498571	1.42888	0.00509102	0.949791	0.480124
28	0	0	0	0	0	0	1	0	-0.986961	-0.636482	-0.594578	-0.106291	1.02087	0.0190894	0.229465	0.23713	-0.464362	0.767649	-0.625498	0.498571	1.42888	0.00509102	0.949791	0.480124
29	0	0	1	0	0	0	0	0	-1.08499	-0.0785024	0.283084	0.197587	-1.04319	-0.622401	-0.769126	0.13622	0.516567	0.869864	-0.947257	-1.24186	-0.140536	-0.370612	0.62734	-1.20048
29	0	1	0	0	0	0	1	0	-0.494898	-0.76517	-0.0686956	0.307307	0.463323	-0.112588	0.139645	-0.088531	-0.272999	0.499649	-0.744916	0.0327318	1.05502	0.18818	0.411476	0.021527
29	0	1	0	0	0	0	1	0	-0.494898	-0.76517	-0.0686956	0.307307	0.463323	-0.112588	0.139645	-0.088531	-0.272999	0.499649	-0.744916	0.0327318	1.05502	0.18818	0.411476	0.021527
29	0	0	0	0	0	0	1	0	-0.518105	-0.766881	-0.0986407	0.2911	0.492349	-0.107313	0.143593	-0.0471862	-0.272999	0.499649	-0.744916	0.0327318	1.05502	0.18818	0.411476	0.021527
29	0	0	0	0	0	0	1	0	-0.518105	-0.766881	-0.0986407	0.2911	0.492349	-0.107313	0.143593	-0.0471862	-0.272999	0.499649	-0.744916	0.0327318	1.05502	0.18818	0.411476	0.021527
29	0	1	0	0	0	0	1	0	-0.494898	-0.76517	-0.0686956	0.307307	0.463323	-0.112588	0.139645	-0.088531	-0.272999	0.499649	-0.744916	0.0327318	1.05502	0.18818	0.411476	0.021527
29	0	0	1	0	0	0	0	0	-1.08499	-0.0785024	0.283084	0.197587	-1.04319	-0.622401	-0.769126	0.13622	0.516567	0.869864	-0.947257	-1.24186	-0.140536	-0.370612	0.62734	-1.20048
29	0	0	1	1	0	0	0	0	-1.08183	-0.0682922	0.28324	0.202522	-1.04654	-0.622887	-0.771227	0.14087	0.516567	0.869864	-0.947257	-1.24186	-0.140536	-0.370612	0.62734	-1.20048
30	0	1	0	0	1	0	0	0	-1.22407	0.126525	0.0502575	-0.0110213	0.030547	-0.151503	-0.0797864	-1.29581	-0.39216	0.230013	1.25696	-0.4842	-0.907402	-0.127666	0.373457	-0.251712
30	0	0	1	0	0	0	0	0	-1.12562	-0.372957	0.136802	0.108891	-0.625819	-0.526431	-0.606585	0.306413	0.311357	0.9858	-1.07743	-0.938266	0.625799	-0.275885	0.831241	-0.913239
30	0	0	0	1	0	0	0	0	-0.582487	0.299757	-0.0254627	0.488775	-0.471997	-0.381191	-0.439024	0.457267	0.345665	0.63406	-1.2554	-0.684455	0.617641	-0.191003	0.417514	-0.658225
30	0	0	1	0	0	0	0	0	-1.12562	-0.372957	0.136802	0.108891	-0.625819	-0.526431	-0.606585	0.306413	0.311357	0.9858	-1.07743	-0.938266	0.625799	-0.275885	0.831241	-0.913239
30	0	0	1	0	0	0	1	0	-1.01385	-0.386095	0.00528823	0.143542	-0.336726	-0.424804	-0.447403	0.382522	0.274732	0.959958	-1.11892	-0.807216	0.756912	-0.245018	0.815572	-0.790739
30	0	0	0	0	0	0	1	0	-0.927071	-0.56521	-0.220679	0.133563	0.216298	-0.264245	-0.193275	0.597504	0.21272	0.919722	-1.17363	-0.631825	0.948064	-0.197645	0.792851	-0.624173
30	0	0	1	0	0	0	0	0	-1.12562	-0.372957	0.136802	0.108891	-0.625819	-0.526431	-0.606585	0.306413	0.311357	0.9858	-1.07743	-0.938266	0.625799	-0.275885	0.831241	-0.913239
30	0	0	1	1	0	0	0	0	-0.968677	-0.237481	0.068918	0.197469	-0.516929	-0.466881	-0.524272	0.345452	0.318639	0.883189	-1.13135	-0.854974	0.634197	-0.249407	0.711401	-0.830084
30	0	0	1	0	0	0	1	0	-1.01385	-0.386095	0.00528823	0.143542	-0.336726	-0.424804	-0.447403	0.382522	0.274732	0.959958	-1.11892	-0.807216	0.756912	-0.245018	0.815572	-0.790739
30	0	0	0	1	0	0	1	0	-0.848024	-0.293184	-0.122769	0.235621	-0.0720056	-0.326435	-0.30987	0.523148	0.268704	0.818141	-1.19455	-0.676919	0.798135	-0.201168	0.655719	-0.66067
30	0	0	1	0	0	0	1	0	-1.01385	-0.386095	0.00528823	0.143542	-0.336726	-0.424804	-0.447403	0.382522	0.274732	0.959958	-1.11892	-0.807216	0.756912	-0.245018	0.815572	-0.790739
31	0	1	0	0	0	0	1	1	-0.341464	-0.586601	-0.0264053	0.527621	0.13076	-0.217813	0.183249	-0.442709	-0.340694	0.153759	-0.362668	-0.293451	0.41456	0.263959	-0.0964953	-0.254806
31	0	1	0	0	0	0	1	0	-0.349719	-0.594704	0.000981759	0.517245	0.116069	-0.220423	0.160813	-0.445114	-0.340681	0.153765	-0.362657	-0.293476	0.414543	0.263957	-0.096488	-0.254832
31	0	1	1	0	0	0	0	0	-0.357506	-0.606074	0.174486	0.501664	-0.0530926	-0.260152	0.0276761	-0.546296	-0.313383	0.16729	-0.34207	-0.351492	0.376769	0.258149	-0.0789915	-0.312364
31	0	0	0	0	0	0	1	1	-0.270903	-0.626981	-0.151715	0.544069	0.346213	-0.149888	0.329705	-0.372135	-0.370486	0.143739	-0.38843	-0.244816	0.45007	0.266148	-0.109158	-0.20321
31	0	1	0	0	0	0	1	0	-0.349719	-0.594704	0.000981759	0.517245	0.116069	-0.220423	0.160813	-0.445114	-0.340681	0.153765	-0.362657	-0.293476	0.414543	0.263957	-0.096488	-0.254832
31	0	1	0	0	0	0	1	0	-0.349719	-0.594704	0.000981759	0.517245	0.116069	-0.220423	0.160813	-0.445114	-0.340681	0.153765	-0.362657	-0.293476	0.414543	0.263957	-0.096488	-0.254832
31	0	1	0	0	0	0	1	0	-0.349719	-0.594704	0.000981759	0.517245	0.116069	-0.220423	0.160813	-0.445114	-0.340681	0.153765	-0.362657	-0.293476	0.414543	0.263957	-0.096488	-0.254832
32	0	1	0	0	0	0	0	1	0.0827875	0.0522764	-0.0406311	0.964849	-0.714839	-0.442452	0.414145	-1.1789	-0.635244	-1.00777	0.479058	-0.761692	-1.17796	0.306464	-1.29951	-0.427772
32	0	1	0	0	0	0	0	1	0.0827875	0.0522764	-0.0406311	0.964849	-0.714839	-0.442452	0.414145	-1.1789	-0.635244	-1.00777	0.479058	-0.761692	-1.17796	0.306464	-1.29951	-0.427772
32	0	1	0	0	0	0	0	1	0.0827875	0.0522764	-0.0406311	0.964849	-0.714839	-0.442452	0.414145	-1.1789	-0.635244	-1.00777	0.479058	-0.761692	-1.17796	0.306464	-1.29951	-0.427772
32	0	1	0	0	0	0	0	1	0.0827875	0.0522764	-0.0406311	0.964849	-0.714839	-0.442452	0.414145	-1.1789	-0.635244	-1.00777	0.479058	-0.761692	-1.17796	0.306464	-1.29951	-0.427772
32	0	1	0	0	0	0	0	1	0.0827875	0.0522764	-0.0406311	0.964849	-0.714839	-0.442452	0.414145	-1.1789	-0.635244	-1.00777	0.479058	-0.761692	-1.17796	0.306464	-1.29951	-0.427772
33	0	1	0	0	1	0	0	0	-1.22407	0.126525	0.0502575	-0.0110213	0.030547	-0.151503	-0.0797864	-1.29581	-0.39216	0.230013	1.25696	-0.4842	-0.907402	-0.127666	0.373457	-0.251712
33	0	0	0	1	0	0	0	0	-0.416581	0.357944	0.0191079	0.526298	-0.511198	-0.360896	-0.395714	0.234768	0.447988	0.0555692	-1.25358	-0.673023	0.0104949	-0.0733524	-0.401864	-0.614192
33	0	1	0	0	1	0	0	0	-1.22407	0.126525	0.0502575	-0.0110213	0.030547	-0.151503	-0.0797864	-1.29581	-0.39216	0.230013	1.25696	-0.4842	-0.907402	-0.127666	0.373457	-0.251712
33	0	1	0	0	1	0	0	0	-1.22407	0.126525	0.0502575	-0.0110213	0.030547	-0.151503	-0.0797864	-1.29581	-0.39216	0.230013	1.25696	-0.4842	-0.907402	-0.127666	0.373457	-0.251712
33	0	1	0	0	1	0	0	0	-1.22407	0.126525	0.0502575	-0.0110213	0.030547	-0.151503	-0.0797864	-1.29581	-0.39216	0.230013	1.25696	-0.4842	-0.907402	-0.127666	0.373457	-0.251712
34	0	0	1	0	0	0	0	1	-1.06057	-0.10648	-0.0397871	0.323772	-0.960187	-0.626544	-0.330067	-0.21837	0.00117383	0.545546	-0.415127	-1.12605	-0.387013	-0.27288	0.284135	-0.986783
34	0	0	0	0	0	1	1	0	-0.519495	-1.22409	0.0398137	-0.105919	-0.152089	0.0187291	-0.324481	0.1928	0.285296	0.907346	-0.743245	-0.83747	0.859387	0.174779	0.904156	-0.850804
34	0	0	0	0	0	1	0	0	-0.394782	-1.42299	0.272345	-0.199173	-0.622215	0.0439847	-0.567398	0.065482	0.394179	0.912042	-0.607209	-1.08941	0.5888	0.196499	0.89322	-1.09505
34	0	1	0	0	1	0	0	0	-1.31053	0.108222	-0.260863	-0.243449	0.322586	-0.0983757	-0.0248704	-1.07361	-0.540347	0.348149	1.27253	-0.0502588	-0.588256	-0.224125	0.584064	0.114211
34	0	0	0	0	0	0	1	0	-0.597445	-1.11153	-0.185943	-0.0573262	0.341362	0.0455522	-0.0926039	0.422066	0.167904	0.896013	-0.874343	-0.624131	1.11187	0.151736	0.906056	-0.643529
34	0	0	1	0	0	0	0	0	-1.06623	-0.11895	-0.0225977	0.310214	-0.960077	-0.625655	-0.350857	-0.205622	0.00117386	0.545546	-0.415127	-1.12605	-0.387013	-0.27288	0.284135	-0.986783
34	0	0	0	0	1	0	0	0	-1.31389	0.107511	-0.27294	-0.252472	0.333923	-0.0963133	-0.0227386	-1.06499	-0.540347	0.348149	1.27253	-0.0502588	-0.588256	-0.224125	0.584064	0.114211
35	0	0	1	0	0	0	0	0	-1.16549	-0.33782	0.279108	0.0722391	-0.958132	-0.61005	-0.715771	0.0181161	0.391255	1.02551	-0.644544	-1.25437	-0.00739928	-0.354484	0.841982	-1.21264
35	0	0	0	0	1	0	0	0	-1.31389	0.107511	-0.27294	-0.252472	0.333923	-0.0963133	-0.0227386	-1.06499	-0.34579	0.216557	1.00825	-0.264278	-0.709703	-0.136514	0.336442	-0.119244
35	0	1	0	0	1	0	0	0	-0.871783	0.195236	-0.032146	0.0906758	-0.0936867	-0.20471	-0.167923	-0.944542	-0.167481	0.0538408	0.779969	-0.466736	-0.838139	-0.0612686	0.0397347	-0.345769
35	0	0	1	0	0	0	0	0	-1.16549	-0.33782	0.279108	0.0722391	-0.958132	-0.61005	-0.715771	0.0181161	0.391255	1.02551	-0.644544	-1.25437	-0.00739928	-0.354484	0.841982	-1.21264
35	0	0	1	0	0	0	0	0	-1.16549	-0.33782	0.279108	0.0722391	-0.958132	-0.61005	-0.715771	0.0181161	0.391255	1.02551	-0.644544	-1.25437	-0.00739928	-0.354484	0.841982	-1.21264
35	0	1	0	1	0	0	0	0	-0.489961	0.271491	0.289425	0.458169	-0.552668	-0.312064	-0.304723	-0.946272	0.0203309	-0.0945293	0.533493	-0.679796	-0.966677	0.0210642	-0.234594	-0.578465
36	0	0	0	0	0	0	1	1	-0.547389	-0.388629	-0.620355	0.393012	0.700099	-0.0798145	0.335249	0.445196	-0.330532	0.289443	-1.24607	0.411215	1.31675	0.0913377	0.156401	0.435901
36	0	0	1	0	0	0	0	0	-1.16549	-0.33782	0.279108	0.0722391	-0.958132	-0.61005	-0.715771	0.0181161	0.391255	1.02551	-0.644544	-1.25437	-0.00739928	-0.354484	0.841982	-1.21264
36	0	0	1	0	0	0	0	0	-1.16549	-0.33782	0.279108	0.0722391	-0.958132	-0.61005	-0.715771	0.0181161	0.391255	1.02551	-0.644544	-1.25437	-0.00739928	-0.354484	0.841982	-1.21264
36	0	0	0	1	0	0	0	0	-0.408731	0.266483	-0.118935	0.513258	-0.228802	-0.282346	-0.272505	0.406508	0.225353	0.140027	-1.31485	-0.188709	0.585825	-0.00695655	-0.182913	-0.145506
36	0	0	0	1	0	0	0	0	-0.408731	0.266483	-0.118935	0.513258	-0.228802	-0.282346	-0.272505	0.406508	0.225353	0.140027	-1.31485	-0.188709	0.585825	-0.00695655	-0.182913	-0.145506
36	0	0	0	1	0	0	1	0	-0.49563	-0.0969726	-0.371468	0.443205	0.235248	-0.186343	0.04775	0.376466	-0.0551832	0.213736	-1.28553	0.105034	0.954363	0.0405596	-0.021569	0.139177
36	0	0	0	0	0	0	1	0	-0.552372	-0.393754	-0.612321	0.385495	0.699808	-0.0790961	0.3257	0.450706	-0.330532	0.289443	-1.24607	0.411214	1.31675	0.0913376	0.1564	0.4359
37	0	0	1	0	0	0	0	0	-1.16549	-0.33782	0.279108	0.0722391	-0.958132	-0.61005	-0.715771	0.0181161	0.391255	1.02551	-0.644544	-1.25437	-0.00739928	-0.354484	0.841982	-1.21264
37	0	0	0	0	1	0	0	0	-1.40035	0.0892084	-0.58406	-0.484899	0.625962	-0.0431857	0.0321774	-0.842784	-0.672462	0.466284	1.2881	0.277503	-0.149441	-0.31488	0.794671	0.390776
37	0	0	1	0	0	0	0	0	-1.16549	-0.33782	0.279108	0.0722391	-0.958132	-0.61005	-0.715771	0.0181161	0.391255	1.02551	-0.644544	-1.25437	-0.00739928	-0.354484	0.841982	-1.21264
37	0	0	1	0	0	0	0	0	-1.16549	-0.33782	0.279108	0.0722391	-0.958132	-0.61005	-0.715771	0.0181161	0.391255	1.02551	-0.644544	-1.25437	-0.00739928	-0.354484	0.841982	-1.21264
37	0	0	0	0	1	0	0	0	-1.40035	0.0892084	-0.58406	-0.484899	0.625962	-0.0431857	0.0321774	-0.842784	-0.672462	0.466284	1.2881	0.277503	-0.149441	-0.31488	0.794671	0.390776
38	0	0	0	0	0	0	0	1	-0.349239	0.0238228	-0.516531	0.711353	-0.13388	-0.374817	0.47589	-0.746112	-0.829686	-0.651249	0.201756	-0.0461618	-0.456404	0.20052	-0.949932	0.173947
38	0	0	0	0	0	0	0	1	-0.349239	0.0238228	-0.516531	0.711353	-0.13388	-0.374817	0.47589	-0.746112	-0.829686	-0.651249	0.201756	-0.0461618	-0.456404	0.20052	-0.949932	0.173947
38	0	0	0	0	0	0	0	1	-0.349239	0.0238228	-0.516531	0.711353	-0.13388	-0.374817	0.47589	-0.746112	-0.829686	-0.651249	0.201756	-0.0461618	-0.456404	0.20052	-0.949932	0.173947
38	0	0	0	0	1	0	0	0	-1.40035	0.0892084	-0.58406	-0.484899	0.625962	-0.0431857	0.0321774	-0.842785	-0.672462	0.466284	1.2881	0.277503	-0.149441	-0.31488	0.794671	0.390776
38	0	0	0	0	1	0	0	0	-1.40035	0.0892084	-0.58406	-0.484899	0.625962	-0.0431857	0.0321774	-0.842785	-0.672462	0.466284	1.2881	0.277503	-0.149441	-0.31488	0.794671	0.390776
38	0	0	0	0	1	0	0	0	-1.40035	0.0892084	-0.58406	-0.484899	0.625962	-0.0431857	0.0321774	-0.842785	-0.672462	0.466284	1.2881	0.277503	-0.149441	-0.31488	0.794671	0.390776
38	0	1	0	0	0	0	0	1	-0.334828	0.0247719	-0.500657	0.719808	-0.153258	-0.377073	0.473831	-0.760548	-0.829686	-0.651249	0.201756	-0.0461619	-0.456404	0.20052	-0.949932	0.173947
39	0	0	0	0	1	0	0	0	-1.35753	0.0982735	-0.429967	-0.369781	0.48132	-0.069499	0.00497832	-0.952837	-0.578323	0.392873	1.24059	0.0529471	-0.414138	-0.244296	0.647918	0.194849
39	0	0	0	0	1	0	0	0	-1.35753	0.0982735	-0.429967	-0.369781	0.48132	-0.069499	0.00497832	-0.952837	-0.578323	0.392873	1.24059	0.0529471	-0.414138	-0.244296	0.647918	0.194849
39	0	1	0	0	1	0	0	0	-1.16137	0.000116251	-0.248189	-0.202547	0.246495	-0.134892	-0.0475331	-0.961519	-0.484517	0.345613	1.15966	-0.131524	-0.514675	-0.181903	0.532312	0.00372848
39	0	0	0	0	1	0	0	0	-1.35753	0.0982735	-0.429967	-0.369781	0.48132	-0.069499	0.00497832	-0.952837	-0.578323	0.392873	1.24059	0.0529471	-0.414138	-0.244296	0.647918	0.194849
39	0	1	0	0	0	0	0	0	-0.765417	-0.156409	0.274804	0.24225	-0.354879	-0.283306	-0.174992	-1.1266	-0.295565	0.250461	0.977948	-0.521523	-0.717047	-0.0472333	0.29168	-0.376265
40	0	0	0	0	1	1	0	0	-1.31308	-0.194291	-0.316433	-0.383211	0.350121	-0.0141353	-0.0742794	-0.896833	-0.450756	0.510738	1.06426	-0.210609	-0.254116	-0.13058	0.745262	-0.074175
40	0	0	0	0	0	0	1	0	-1.08646	-0.559614	-0.667311	-0.21149	1.11577	0.0518311	0.249515	0.133172	-0.565684	0.688757	0.203023	0.353709	0.846352	-0.102962	0.930219	0.396349
40	0	0	0	0	1	0	0	0	-1.31687	-0.168741	-0.333992	-0.378459	0.384416	-0.0164357	-0.0569293	-0.888893	-0.45076	0.510742	1.06426	-0.210597	-0.254104	-0.130583	0.74527	-0.0741632
40	0	0	0	0	1	0	1	0	-1.24207	-0.262763	-0.362032	-0.314068	0.465947	-0.0175833	-0.0161313	-0.682461	-0.476837	0.551022	0.850558	-0.0833504	0.00116353	-0.121262	0.784651	0.0332865
40	0	1	0	0	1	0	0	0	-1.07785	-0.228696	-0.123367	-0.16547	0.100757	-0.113247	-0.112725	-0.920586	-0.365254	0.422137	1.00708	-0.375597	-0.419953	-0.0809253	0.576264	-0.246118
40	0	1	0	0	0	0	0	0	-0.765417	-0.156409	0.274804	0.24225	-0.354879	-0.283306	-0.174992	-1.1266	-0.231049	0.290994	0.920123	-0.668037	-0.694062	0.005822	0.318868	-0.547725
40	0	1	0	0	0	0	0	0	-0.765417	-0.156409	0.274804	0.24225	-0.354879	-0.283306	-0.174992	-1.1266	-0.231049	0.290994	0.920123	-0.668037	-0.694062	0.005822	0.318868	-0.547725
40	0	1	0	0	1	0	0	0	-1.07785	-0.228696	-0.123367	-0.16547	0.100757	-0.113246	-0.112725	-0.920586	-0.365254	0.422137	1.00708	-0.375597	-0.419953	-0.0809253	0.576264	-0.246118
40	0	0	0	0	1	0	0	0	-1.31687	-0.168741	-0.333992	-0.378459	0.384416	-0.0164357	-0.0569293	-0.888893	-0.45076	0.510742	1.06426	-0.210597	-0.254104	-0.130583	0.74527	-0.0741632
41	0	0	0	0	1	0	0	0	-1.31389	0.107511	-0.27294	-0.252471	0.333923	-0.0963133	-0.0227386	-1.06499	-0.527268	0.346103	1.20801	-0.0622231	-0.539978	-0.198921	0.565311	0.100884
41	0	0	0	0	1	0	0	0	-1.31389	0.107511	-0.27294	-0.252471	0.333923	-0.0963133	-0.0227386	-1.06499	-0.527268	0.346103	1.20801	-0.0622231	-0.539978	-0.198921	0.565311	0.100884
41	0	0	0	0	1	0	0	0	-1.31389	0.107511	-0.27294	-0.252471	0.333923	-0.0963133	-0.0227386	-1.06499	-0.527268	0.346103	1.20801	-0.0622231	-0.539978	-0.198921	0.565311	0.100884
41	0	0	0	0	1	0	0	0	-1.31389	0.107511	-0.27294	-0.252471	0.333923	-0.0963133	-0.0227386	-1.06499	-0.527268	0.346103	1.20801	-0.0622231	-0.539978	-0.198921	0.565311	0.100884
41	0	0	0	0	1	0	0	0	-1.31389	0.107511	-0.27294	-0.252471	0.333923	-0.0963133	-0.0227386	-1.06499	-0.527268	0.346103	1.20801	-0.0622231	-0.539978	-0.198921	0.565311	0.100884
41	0	1	0	0	1	0	0	0	-1.228	0.0368404	-0.225756	-0.187376	0.315694	-0.10293	-0.0137442	-1.01832	-0.511688	0.336666	1.18674	-0.0980595	-0.552969	-0.183199	0.543779	0.0676554
41	0	1	0	0	1	0	0	0	-1.228	0.0368404	-0.225756	-0.187376	0.315694	-0.10293	-0.0137442	-1.01832	-0.511688	0.336666	1.18674	-0.0980595	-0.552969	-0.183199	0.543779	0.0676554
41	0	1	0	0	1	0	0	0	-1.228	0.0368404	-0.225756	-0.187376	0.315694	-0.10293	-0.0137442	-1.01832	-0.511688	0.336666	1.18674	-0.0980595	-0.552969	-0.183199	0.543779	0.0676554
41	0	1	0	0	1	0	0	0	-1.228	0.0368404	-0.225756	-0.187376	0.315694	-0.10293	-0.0137442	-1.01832	-0.511688	0.336666	1.18674	-0.0980595	-0.552969	-0.183199	0.543779	0.0676554
41	0	1	0	0	1	0	0	0	-1.228	0.0368404	-0.225756	-0.187376	0.315694	-0.10293	-0.0137442	-1.01832	-0.511688	0.336666	1.18674	-0.0980595	-0.552969	-0.183199	0.543779	0.0676554
41	0	1	0	0	0	0	1	0	-1.05714	-0.0349626	0.0708337	0.0704648	0.0689612	-0.151826	-0.0450451	-1.13249	-0.485561	0.325207	1.11497	-0.145896	-0.5295	-0.147585	0.506832	0.0244157
42	0	0	0	0	1	0	0	0	-1.40035	0.0892084	-0.58406	-0.484899	0.625962	-0.0431857	0.0321774	-0.842784	-0.672462	0.466284	1.2881	0.277503	-0.149441	-0.31488	0.794671	0.390776
42	0	0	0	0	1	0	0	0	-1.40035	0.0892084	-0.58406	-0.484899	0.625962	-0.0431857	0.0321774	-0.842784	-0.672462	0.466284	1.2881	0.277503	-0.149441	-0.31488	0.794671	0.390776
42	0	0	0	0	0	0	0	1	-0.483804	0.0149603	-0.664761	0.632395	0.0470729	-0.35375	0.495122	-0.611309	-0.884914	-0.50343	0.112326	0.155396	-0.0689842	0.166353	-0.787945	0.32452
42	0	0	0	0	0	0	1	0	-0.792017	-0.78708	-0.45208	0.099814	0.834938	-0.0450577	0.190185	0.440803	-0.401694	0.810187	-1.1001	0.413144	1.78807	0.0678579	0.844876	0.379048
42	0	0	0	0	0	0	0	1	-0.483804	0.0149603	-0.664761	0.632395	0.0470729	-0.35375	0.495122	-0.611309	-0.884914	-0.50343	0.112326	0.155396	-0.0689842	0.166353	-0.787945	0.32452
42	0	0	0	0	0	0	0	1	-0.483804	0.0149603	-0.664761	0.632395	0.0470729	-0.35375	0.495122	-0.611309	-0.884914	-0.50343	0.112326	0.155396	-0.0689842	0.166353	-0.787945	0.32452
43	0	0	0	0	0	0	0	1	-0.483804	0.0149603	-0.664761	0.632395	0.0470729	-0.35375	0.495122	-0.611309	-0.884914	-0.50343	0.112326	0.155396	-0.0689843	0.166353	-0.787945	0.32452
43	0	0	0	0	1	0	0	0	-1.38487	0.0924851	-0.528361	-0.443288	0.573679	-0.0526971	0.0223458	-0.882565	-0.650199	0.445402	1.28535	0.22306	-0.237518	-0.299238	0.757443	0.341889
43	0	0	0	0	1	0	0	0	-1.38487	0.0924851	-0.528361	-0.443288	0.573679	-0.0526971	0.0223458	-0.882565	-0.650199	0.445402	1.28535	0.22306	-0.237518	-0.299238	0.757443	0.341889
43	0	0	0	0	1	0	0	0	-1.38487	0.0924851	-0.528361	-0.443288	0.573679	-0.0526971	0.0223458	-0.882565	-0.650199	0.445402	1.28535	0.22306	-0.237518	-0.299238	0.757443	0.341889
43	0	0	0	0	1	0	0	0	-1.38487	0.0924851	-0.528361	-0.443288	0.573679	-0.0526971	0.0223458	-0.882565	-0.650199	0.445402	1.28535	0.22306	-0.237518	-0.299238	0.757443	0.341889
43	0	0	0	0	1	0	0	0	-1.38487	0.0924851	-0.528361	-0.443288	0.573679	-0.0526971	0.0223458	-0.882565	-0.650199	0.445402	1.28535	0.22306	-0.237518	-0.299238	0.757443	0.341889
43	0	0	0	0	1	0	0	0	-1.38487	0.0924851	-0.528361	-0.443288	0.573679	-0.0526971	0.0223458	-0.882565	-0.650199	0.445402	1.28535	0.22306	-0.237518	-0.299238	0.757443	0.341889
43	0	0	0	0	1	0	0	0	-1.38487	0.0924851	-0.528361	-0.443288	0.573679	-0.0526971	0.0223458	-0.882565	-0.650199	0.445402	1.28535	0.22306	-0.237518	-0.299238	0.757443	0.341889
43	0	0	0	0	1	0	0	0	-1.38487	0.0924851	-0.528361	-0.443288	0.573679	-0.0526971	0.0223458	-0.882565	-0.650199	0.445402	1.28535	0.22306	-0.237518	-0.299238	0.757443	0.341889
43	0	0	0	0	1	0	0	0	-1.38487	0.0924851	-0.528361	-0.443288	0.573679	-0.0526971	0.0223458	-0.882565	-0.650199	0.445402	1.28535	0.22306	-0.237518	-0.299238	0.757443	0.341889
43	0	0	0	0	1	0	0	0	-1.38487	0.0924851	-0.528361	-0.443288	0.573679	-0.0526971	0.0223458	-0.882565	-0.650199	0.445402	1.28535	0.22306	-0.237518	-0.299238	0.757443	0.341889
43	0	1	0	0	1	0	0	0	-1.38376	0.0927201	-0.524367	-0.440304	0.56993	-0.053379	0.0216409	-0.885417	-0.650199	0.445402	1.28535	0.22306	-0.237518	-0.299238	0.757443	0.341889
44	0	0	0	0	1	0	0	0	-1.40035	0.0892084	-0.58406	-0.484899	0.625962	-0.0431857	0.0321774	-0.842784	-0.672462	0.466284	1.2881	0.277503	-0.149441	-0.31488	0.794671	0.390776
44	0	0	0	0	1	0	0	0	-1.40035	0.0892084	-0.58406	-0.484899	0.625962	-0.0431857	0.0321774	-0.842784	-0.672462	0.466284	1.2881	0.277503	-0.149441	-0.31488	0.794671	0.390776
45	0	0	0	0	0	0	0	1	-0.198164	-0.108365	-0.480016	0.78148	-0.041332	-0.314113	0.547373	-0.702288	-0.761302	-0.575127	0.0981545	-0.0275508	-0.208359	0.256202	-0.871527	0.162353
45	0	1	0	0	0	0	1	0	-0.287438	-0.231593	-0.212989	0.64031	-0.00709344	-0.244009	0.383837	-0.77548	-0.686706	-0.505311	0.1763	-0.142484	-0.279852	0.247995	-0.7974	0.0616475
45	0	1	0	0	0	0	0	1	-0.322119	-0.150296	-0.321281	0.653263	-0.0275243	-0.280896	0.414396	-0.761443	-0.72208	-0.552959	0.145829	-0.0973892	-0.268979	0.255231	-0.846979	0.102685
45	0	1	0	0	0	0	1	1	-0.32462	-0.162411	-0.337906	0.65094	-0.000271417	-0.275388	0.422907	-0.736335	-0.722085	-0.552962	0.14582	-0.0973785	-0.268967	0.255231	-0.846982	0.102695
45	0	1	0	0	1	0	0	0	-0.28064	-0.169638	-0.0660084	0.63635	-0.18277	-0.275035	0.297979	-0.974674	-0.671279	-0.495472	0.217719	-0.177009	-0.335703	0.242584	-0.78337	0.036369
45	0	0	0	0	0	0	1	1	-0.22347	-0.208763	-0.406949	0.72608	0.0282366	-0.284446	0.493312	-0.636716	-0.744592	-0.558015	0.108002	-0.0483495	-0.212721	0.256156	-0.853202	0.146226
45	0	0	0	0	0	0	0	1	-0.198164	-0.108365	-0.480016	0.78148	-0.041332	-0.314113	0.547373	-0.702288	-0.761302	-0.575127	0.0981545	-0.0275508	-0.208359	0.256202	-0.871527	0.162353
45	0	1	0	0	0	0	0	1	-0.322119	-0.150296	-0.321281	0.653263	-0.0275243	-0.280896	0.414396	-0.761443	-0.72208	-0.552959	0.145829	-0.0973892	-0.268979	0.255231	-0.846979	0.102685
46	0	0	1	0	0	0	0	0	-1.34456	-0.0832435	0.0286185	-0.238389	-0.676127	-0.505839	-0.653917	-0.334219	0.0899429	0.759586	0.549206	-0.981445	-0.613328	-0.384912	0.78532	-0.893442
46	0	0	1	0	0	0	0	0	-1.34456	-0.0832435	0.0286185	-0.238389	-0.676127	-0.505839	-0.653917	-0.334219	0.0899429	0.759586	0.549206	-0.981445	-0.613328	-0.384912	0.78532	-0.893442
46	0	1	0	0	1	0	0	0	-1.34535	0.150016	-0.0619715	-0.228561	-0.128782	-0.2468	-0.278524	-1.066	-0.161089	0.512001	1.04636	-0.736984	-0.825926	-0.310628	0.62983	-0.591108
46	0	1	0	0	1	0	0	0	-1.34535	0.150016	-0.0619715	-0.228561	-0.128782	-0.2468	-0.278524	-1.066	-0.161089	0.512001	1.04636	-0.736984	-0.825926	-0.310628	0.62983	-0.591108
46	0	1	0	0	1	0	0	0	-1.34535	0.150016	-0.0619715	-0.228561	-0.128782	-0.2468	-0.278524	-1.066	-0.161089	0.512001	1.04636	-0.736984	-0.825926	-0.310628	0.62983	-0.591108
46	0	0	1	0	1	0	0	0	-1.29939	0.0149378	0.0291988	-0.152207	-0.365229	-0.351234	-0.407101	-0.756184	-0.0596082	0.624469	0.844391	-0.838339	-0.73683	-0.349601	0.705783	-0.716724
46	0	0	1	0	1	0	0	0	-1.29939	0.0149378	0.0291988	-0.152207	-0.365229	-0.351234	-0.407101	-0.756184	-0.0596082	0.624469	0.844391	-0.838339	-0.73683	-0.349601	0.705783	-0.716724
47	1	0	0	0	0	0	0	1	-0.408748	0.281881	-0.21181	0.786049	-0.323101	0.507145	-0.288033	-0.196534	0.480961	-0.515321	-1.23894	-0.407788	-0.422213	0.415842	-0.560903	-0.418774
47	1	0	0	0	1	0	0	1	-0.421153	0.279244	-0.232032	0.77709	-0.302895	0.488428	-0.263745	-0.216813	0.480942	-0.515338	-1.23893	-0.40777	-0.422214	0.415842	-0.560924	-0.418754
47	1	0	0	1	0	0	0	1	-0.446848	0.305258	-0.162944	0.76072	-0.420748	0.385327	-0.34317	-0.13256	0.514382	-0.465207	-1.25496	-0.466775	-0.42186	0.39463	-0.529419	-0.474073
47	0	0	0	0	0	0	0	1	-0.264249	0.398913	-0.514063	0.86699	-0.12875	0.259617	0.0656977	-0.361959	0.299687	-0.686208	-1.18131	-0.249709	-0.438188	0.418402	-0.777815	-0.243113
47	0	0	0	1	0	0	0	1	-0.319253	0.421457	-0.410395	0.834058	-0.278759	0.156902	-0.0581628	-0.254313	0.363991	-0.602371	-1.2085	-0.343039	-0.435757	0.39161	-0.711497	-0.33403
47	0	0	0	1	0	0	0	1	-0.319253	0.421457	-0.410395	0.834058	-0.278759	0.156902	-0.0581628	-0.254313	0.363991	-0.602371	-1.2085	-0.343039	-0.435757	0.39161	-0.711497	-0.33403
47	0	0	0	0	0	0	0	1	-0.264249	0.398913	-0.514063	0.86699	-0.12875	0.259617	0.0656977	-0.361959	0.299687	-0.686208	-1.18131	-0.249709	-0.438188	0.418402	-0.777815	-0.243113
47	0	0	1	1	0	0	0	0	-0.547158	0.262646	0.106095	0.664629	-0.837052	0.133737	-0.615078	0.137342	0.732494	-0.156483	-1.32184	-0.736859	-0.383669	0.313598	-0.209897	-0.744461
47	0	0	1	0	0	0	0	0	-1.0072	-0.0612516	0.493486	0.342741	-1.04064	0.148062	-1.0282	0.247825	1.05203	0.211108	-1.41982	-1.05231	-0.338265	0.269781	0.213341	-1.08088
47	1	0	1	0	0	0	0	0	-0.702574	0.15981	0.187394	0.601515	-0.615693	0.62532	-0.810112	0.0256163	0.832258	-0.114345	-1.3648	-0.809792	-0.37139	0.344119	-0.126502	-0.835521
47	1	0	1	0	0	0	0	0	-0.702574	0.15981	0.187394	0.601515	-0.615693	0.62532	-0.810112	0.0256163	0.832258	-0.114345	-1.3648	-0.809792	-0.37139	0.344119	-0.126502	-0.835521
48	0	0	0	0	1	0	0	0	-1.40035	0.0892084	-0.58406	-0.484899	0.625962	-0.0431857	0.0321774	-0.842784	-0.672462	0.466284	1.2881	0.277503	-0.149441	-0.31488	0.794671	0.390776
48	1	0	1	0	0	0	0	0	-1.03038	-0.231941	0.577298	0.316507	-0.981271	0.473421	-1.09818	0.212758	1.32876	0.730211	-1.43384	-1.31547	-0.14056	0.190311	0.877872	-1.32168
48	1	0	1	0	0	0	0	0	-1.03038	-0.231941	0.577298	0.316507	-0.981271	0.473421	-1.09818	0.212758	1.32876	0.730211	-1.43384	-1.31547	-0.14056	0.190311	0.877872	-1.32168
48	0	0	1	0	0	0	0	0	-1.03714	-0.237241	0.562371	0.304279	-0.980112	0.419183	-1.07904	0.203014	1.32876	0.730211	-1.43384	-1.31547	-0.14056	0.190311	0.877872	-1.32168
49	0	0	1	0	0	0	0	0	-1.04776	-0.3506	0.220682	0.22147	-0.963085	-0.466036	-0.617469	-0.0923554	0.3562	0.803811	-0.692897	-1.23255	-0.171767	-0.156509	0.623723	-1.18604
49	0	0	1	0	0	0	0	0	-1.04776	-0.3506	0.220682	0.22147	-0.963085	-0.466036	-0.617469	-0.0923554	0.3562	0.803811	-0.692897	-1.23255	-0.171767	-0.156509	0.623723	-1.18604
49	0	0	1	0	0	0	0	0	-1.04776	-0.3506	0.220682	0.22147	-0.963085	-0.466036	-0.617469	-0.0923554	0.3562	0.803811	-0.692897	-1.23255	-0.171767	-0.156509	0.623723	-1.18604
49	0	0	1	0	0	0	0	0	-1.04776	-0.3506	0.220682	0.22147	-0.963085	-0.466036	-0.617469	-0.0923554	0.3562	0.803811	-0.692897	-1.23255	-0.171767	-0.156509	0.623723	-1.18604
49	1	0	1	0	0	0	0	0	-1.04615	-0.350424	0.229793	0.223614	-0.965534	-0.447237	-0.628403	-0.0885165	0.356201	0.803811	-0.692897	-1.23255	-0.171767	-0.156509	0.623723	-1.18604
49	0	0	1	0	0	0	0	0	-1.04776	-0.3506	0.220682	0.22147	-0.963085	-0.466036	-0.617469	-0.0923554	0.3562	0.803811	-0.692897	-1.23255	-0.171767	-0.156509	0.623723	-1.18604
49	0	0	1	0	0	0	0	0	-1.04776	-0.3506	0.220682	0.22147	-0.963085	-0.466036	-0.617469	-0.0923554	0.3562	0.803811	-0.692897	-1.23255	-0.171767	-0.156509	0.623723	-1.18604
49	0	0	1	0	0	0	1	1	-1.04513	-0.346359	0.195216	0.229799	-0.944963	-0.468004	-0.591938	-0.087218	0.356201	0.803812	-0.692897	-1.23255	-0.171767	-0.156509	0.623723	-1.18604
49	0	0	1	0	0	0	0	0	-1.04776	-0.3506	0.220682	0.22147	-0.963085	-0.466036	-0.617469	-0.0923554	0.3562	0.803811	-0.692897	-1.23255	-0.171767	-0.156509	0.623723	-1.18604
49	0	0	1	0	0	0	0	1	-1.04511	-0.347397	0.208054	0.227303	-0.957361	-0.470402	-0.602915	-0.0958087	0.3562	0.803811	-0.692897	-1.23255	-0.171767	-0.156509	0.623723	-1.18604
49	0	0	1	0	0	1	0	1	-1.04406	-0.354822	0.221186	0.223756	-0.96669	-0.464854	-0.616924	-0.0971829	0.356201	0.803812	-0.692897	-1.23255	-0.171767	-0.156509	0.623723	-1.18604
49	0	1	1	0	0	0	0	0	-1.0455	-0.351763	0.224676	0.223018	-0.96828	-0.465711	-0.619697	-0.0984626	0.3562	0.803811	-0.692897	-1.23255	-0.171767	-0.156509	0.623723	-1.18604
50	0	0	0	0	1	0	0	0	-1.39695	-0.113447	-0.735501	-0.510073	1.01121	0.0533123	0.169614	-0.520234	-0.793887	0.513142	0.59918	0.652139	0.717028	-0.176901	0.806343	0.729447
50	0	0	0	0	1	0	1	0	-1.09515	-0.216532	-0.808146	-0.156886	0.96101	0.00830776	0.367102	-0.307896	-0.82835	0.343376	0.369047	0.611409	0.697107	-0.0828168	0.502876	0.702339
50	0	0	1	0	0	0	0	0	-1.16549	-0.33782	0.279108	0.0722391	-0.958132	-0.61005	-0.715771	0.0181161	0.391255	1.02551	-0.644544	-1.25437	-0.00739928	-0.354484	0.841982	-1.21264
50	0	0	0	0	0	0	1	1	-0.700543	-0.182187	-0.795693	0.334369	0.5867	-0.160946	0.523359	-0.315686	-0.889831	-0.0873154	-0.095152	0.490001	0.585576	0.100667	-0.199425	0.614316
50	0	0	0	0	0	0	0	1	-0.475948	-0.123899	-0.756135	0.618657	0.296675	-0.270573	0.584167	-0.378589	-0.908773	-0.252431	-0.231631	0.423245	0.495753	0.159885	-0.471279	0.561665
50	0	0	0	0	0	0	0	1	-0.475948	-0.123899	-0.756135	0.618657	0.296675	-0.270573	0.584167	-0.378589	-0.908773	-0.252431	-0.231631	0.423245	0.495753	0.159885	-0.471279	0.561665
51	0	0	0	0	0	0	1	1	-0.923212	-0.552194	-0.739142	0.11456	0.520598	-0.0642541	0.356292	-0.0731657	-0.686229	0.447141	-0.0775247	0.31374	0.786014	0.0217409	0.571717	0.40172
51	0	0	1	0	0	0	1	1	-0.927503	-0.554476	-0.735968	0.116784	0.492378	-0.0689651	0.350119	-0.0813702	-0.686228	0.447141	-0.0775142	0.313738	0.786005	0.0217403	0.571718	0.401718
51	0	0	0	0	1	0	0	0	-1.34659	-0.0761689	-0.563099	-0.393234	0.584862	0.169021	-0.0306308	-0.759764	-0.513081	0.460607	0.844226	0.205693	0.0849615	-0.072652	0.807668	0.269085
51	0	0	0	0	1	1	0	1	-1.21958	-0.142387	-0.614425	-0.206964	0.525255	0.0868319	0.0794103	-0.582581	-0.56389	0.457342	0.609532	0.219864	0.263571	-0.0437863	0.744143	0.292246
51	0	0	0	0	1	0	0	0	-1.34659	-0.0761689	-0.563099	-0.393234	0.584862	0.169021	-0.0306308	-0.759764	-0.513081	0.460607	0.844226	0.205693	0.0849615	-0.072652	0.807668	0.269085
51	1	0	0	0	1	0	0	0	-1.34455	-0.072665	-0.551193	-0.383831	0.583213	0.19576	-0.0491978	-0.755459	-0.513081	0.460607	0.844226	0.205693	0.0849614	-0.072652	0.807668	0.269085
51	0	0	0	0	1	0	0	0	-1.34659	-0.0761689	-0.563099	-0.393234	0.584862	0.169021	-0.0306308	-0.759764	-0.513081	0.460607	0.844226	0.205693	0.0849615	-0.072652	0.807668	0.269085
51	0	0	0	0	1	0	0	0	-1.34659	-0.0761689	-0.563099	-0.393234	0.584862	0.169021	-0.0306308	-0.759764	-0.513081	0.460607	0.844226	0.205693	0.0849615	-0.072652	0.807668	0.269085
51	0	0	0	0	1	0	0	0	-1.34659	-0.0761689	-0.563099	-0.393234	0.584862	0.169021	-0.0306308	-0.759764	-0.513081	0.460607	0.844226	0.205693	0.0849615	-0.072652	0.807668	0.269085
51	0	0	0	0	0	0	1	0	-0.896626	-0.459928	-0.748831	0.164065	0.755062	-0.101867	0.395502	0.160883	-0.712904	0.456163	-0.247413	0.338344	0.926721	0.0357622	0.545752	0.428026
51	0	0	0	0	1	0	1	0	-1.18204	-0.191105	-0.601805	-0.182025	0.578296	0.0749299	0.092474	-0.478743	-0.580974	0.459923	0.484382	0.249152	0.363187	-0.0372685	0.722644	0.321691
52	1	0	0	0	0	0	0	0	-0.855307	-0.0259976	0.347932	0.467529	-0.349364	1.13343	-1.03069	-0.0281572	1.04222	0.385467	-1.13656	-0.97058	-0.337716	0.34542	0.624569	-1.05162
52	1	0	1	0	0	0	0	0	-0.943731	-0.148619	0.387164	0.352303	-0.663232	0.39278	-0.911362	-0.125617	0.902258	0.461082	-1.0238	-1.07332	-0.418622	0.234257	0.580245	-1.11266
52	0	1	0	0	1	0	0	0	-1.05541	0.0554827	0.0664375	0.0971662	-0.0460091	-0.00513137	-0.289154	-0.922089	0.183578	0.271844	0.261969	-0.645243	-0.685675	0.0720417	0.393399	-0.59878
52	0	1	0	0	0	0	1	0	-0.91181	-0.0247963	0.214482	0.240646	-0.287396	-0.265063	-0.22495	-0.976259	0.124245	0.293555	0.347535	-0.709084	-0.692034	0.0468642	0.353959	-0.65042
52	0	0	1	0	0	0	0	0	-0.980013	-0.192605	0.446254	0.367473	-1.0418	-0.026902	-0.876996	-0.11313	0.842589	0.547223	-1.01247	-1.1778	-0.440215	0.161649	0.577729	-1.19211
52	0	1	0	1	1	0	0	0	-1.05582	0.0643245	0.0743834	0.103319	-0.065092	-0.0101836	-0.2981	-0.925791	0.183583	0.271845	0.261957	-0.645248	-0.685673	0.072043	0.393399	-0.598786
52	0	0	0	0	1	0	0	0	-1.23	0.261801	-0.0885192	-0.031429	0.154255	0.160184	-0.268101	-1.02173	0.176293	0.250874	0.333315	-0.537374	-0.680578	0.0845454	0.435067	-0.500631
52	1	0	0	0	1	0	0	0	-1.03646	0.128598	0.120258	0.215392	-0.145024	0.515415	-0.581286	-0.57678	0.552854	0.321667	-0.284002	-0.736141	-0.522792	0.194884	0.521357	-0.748361
52	1	0	1	0	0	0	0	1	-0.942082	-0.145592	0.386172	0.355788	-0.662674	0.398955	-0.911649	-0.127394	0.902258	0.461082	-1.0238	-1.07332	-0.418622	0.234257	0.580245	-1.11266
52	0	1	0	0	1	0	0	0	-1.05541	0.0554827	0.0664375	0.0971662	-0.0460091	-0.00513136	-0.289154	-0.922089	0.183578	0.271844	0.261969	-0.645243	-0.685675	0.0720417	0.393399	-0.59878
52	0	1	1	0	0	0	0	0	-0.964803	-0.0689545	0.289541	0.295442	-0.621002	-0.0858982	-0.54208	-0.515397	0.489366	0.42135	-0.323563	-0.932106	-0.560643	0.108939	0.474118	-0.912116
52	0	0	1	0	0	0	0	0	-0.980013	-0.192605	0.446254	0.367473	-1.0418	-0.026902	-0.876996	-0.11313	0.842589	0.547223	-1.01247	-1.1778	-0.440215	0.161649	0.577729	-1.19211
53	0	0	0	0	1	0	0	0	-1.40035	0.0892084	-0.58406	-0.484899	0.625962	-0.0431857	0.0321774	-0.842784	-0.672462	0.466284	1.2881	0.277503	-0.149441	-0.31488	0.794671	0.390776
53	0	0	0	0	1	0	0	0	-1.40035	0.0892084	-0.58406	-0.484899	0.625962	-0.0431857	0.0321774	-0.842784	-0.672462	0.466284	1.2881	0.277503	-0.149441	-0.31488	0.794671	0.390776
53	0	0	0	0	1	0	0	0	-1.40035	0.0892084	-0.58406	-0.484899	0.625962	-0.0431857	0.0321774	-0.842784	-0.672462	0.466284	1.2881	0.277503	-0.149441	-0.31488	0.794671	0.390776
53	0	0	0	1	0	0	0	0	-0.416581	0.357944	0.0191079	0.526298	-0.511198	-0.360896	-0.395714	0.234768	0.447988	0.0555692	-1.25358	-0.673023	0.0104949	-0.0733524	-0.401864	-0.614192
53	0	0	0	0	1	0	0	0	-1.40035	0.0892084	-0.58406	-0.484899	0.625962	-0.0431857	0.0321774	-0.842784	-0.672462	0.466284	1.2881	0.277503	-0.149441	-0.31488	0.794671	0.390776
53	0	0	1	0	0	0	0	0	-1.16549	-0.33782	0.279108	0.0722391	-0.958132	-0.61005	-0.715771	0.0181161	0.391255	1.02551	-0.644544	-1.25437	-0.00739928	-0.354484	0.841982	-1.21264
53	0	0	1	0	0	0	0	0	-1.16549	-0.33782	0.279108	0.0722391	-0.958132	-0.61005	-0.715771	0.0181161	0.391255	1.02551	-0.644544	-1.25437	-0.00739928	-0.354484	0.841982	-1.21264
54	0	0	1	0	0	0	0	0	-1.09406	-0.325262	0.395165	0.153551	-1.04277	-0.627785	-0.734681	-0.195362	0.408523	0.926421	-0.424934	-1.29845	-0.375589	-0.274105	0.711731	-1.26807
54	0	0	1	0	0	0	0	0	-1.09406	-0.325262	0.395165	0.153551	-1.04277	-0.627785	-0.734681	-0.195362	0.408523	0.926421	-0.424934	-1.29845	-0.375589	-0.274105	0.711731	-1.26807
54	0	1	1	0	0	0	0	0	-1.09087	-0.324701	0.400345	0.157181	-1.04655	-0.628577	-0.735525	-0.204891	0.408523	0.926421	-0.424934	-1.29845	-0.375589	-0.274105	0.711731	-1.26807
54	0	0	0	1	0	0	0	0	-0.605845	0.45105	-0.114487	0.417077	-0.347161	-0.301684	-0.357969	0.0756833	0.278768	0.0899102	-0.962871	-0.440925	-0.101781	-0.124202	-0.16575	-0.374721
54	0	0	0	1	1	0	0	0	-0.804243	0.390903	-0.235407	0.209642	-0.11558	-0.237533	-0.269844	-0.143609	0.136866	0.13022	-0.632292	-0.304963	-0.13953	-0.154417	-0.0286157	-0.238241
54	0	0	0	0	1	0	0	0	-1.32739	0.422839	-0.57735	-0.22507	0.423041	-0.0708907	-0.0961239	-0.658399	-0.152584	0.223688	0.0402938	-0.0208466	-0.208259	-0.219598	0.294687	0.0570818
54	0	0	0	1	0	0	0	0	-0.605845	0.45105	-0.114487	0.417077	-0.347161	-0.301684	-0.357969	0.0756833	0.278768	0.0899102	-0.962871	-0.440925	-0.101781	-0.124202	-0.16575	-0.374721
54	0	0	1	0	0	0	0	0	-1.09406	-0.325262	0.395165	0.153551	-1.04277	-0.627785	-0.734681	-0.195362	0.408523	0.926421	-0.424934	-1.29845	-0.375589	-0.274105	0.711731	-1.26807
54	0	0	0	1	0	0	0	0	-0.605845	0.45105	-0.114487	0.417077	-0.347161	-0.301684	-0.357969	0.0756833	0.278768	0.0899102	-0.962871	-0.440925	-0.101781	-0.124202	-0.16575	-0.374721
54	0	0	0	0	0	0	1	1	-0.459173	-0.420417	-0.951255	0.589322	0.829671	-0.0929559	0.774314	0.118359	-0.974399	-0.0757874	-0.982765	0.8282	1.39143	0.23144	-0.305399	0.932749
55	0	0	0	1	0	0	0	0	-0.337278	0.377778	0.0986624	0.591466	-0.52082	-0.079639	-0.529064	0.286696	0.738029	-0.0542251	-1.3992	-0.716671	-0.0520011	0.096759	-0.410013	-0.722505
55	0	0	1	0	0	0	0	0	-1.16549	-0.33782	0.279108	0.0722391	-0.958132	-0.61005	-0.715771	0.0181161	0.391255	1.02551	-0.644544	-1.25437	-0.00739928	-0.354484	0.841982	-1.21264
55	0	0	0	1	0	0	0	0	-0.337278	0.377778	0.0986624	0.591466	-0.52082	-0.079639	-0.529064	0.286696	0.738029	-0.0542251	-1.3992	-0.716671	-0.0520011	0.096759	-0.410013	-0.722505
55	0	0	1	0	0	0	0	0	-1.16549	-0.33782	0.279108	0.0722391	-0.958132	-0.61005	-0.715771	0.0181161	0.391255	1.02551	-0.644544	-1.25437	-0.00739928	-0.354484	0.841982	-1.21264
55	0	0	0	0	1	0	0	0	-1.40035	0.0892084	-0.58406	-0.484899	0.625962	-0.0431857	0.0321774	-0.842784	-0.672462	0.466284	1.2881	0.277503	-0.149441	-0.31488	0.794671	0.390776
55	0	0	1	0	0	0	0	0	-1.16549	-0.33782	0.279108	0.0722391	-0.958132	-0.61005	-0.715771	0.0181161	0.391255	1.02551	-0.644544	-1.25437	-0.00739928	-0.354484	0.841982	-1.21264
55	1	0	0	1	0	0	0	0	-0.321399	0.38175	0.114592	0.604515	-0.522747	-0.0233231	-0.555765	0.297094	0.738029	-0.0542252	-1.3992	-0.716671	-0.0520011	0.0967591	-0.410013	-0.722505
55	0	0	1	0	0	0	0	0	-1.16549	-0.33782	0.279108	0.0722391	-0.958132	-0.61005	-0.715771	0.0181161	0.391255	1.02551	-0.644544	-1.25437	-0.00739928	-0.354484	0.841982	-1.21264
55	0	0	0	1	0	0	0	0	-0.337278	0.377778	0.0986624	0.591466	-0.52082	-0.079639	-0.529064	0.286696	0.738029	-0.0542251	-1.3992	-0.716671	-0.0520011	0.096759	-0.410013	-0.722505
55	0	0	0	0	0	0	0	1	-0.483804	0.0149603	-0.664761	0.632395	0.0470729	-0.35375	0.495122	-0.611309	-0.884914	-0.50343	0.112326	0.155396	-0.0689843	0.166353	-0.787945	0.32452
55	0	0	0	1	0	0	0	0	-0.337278	0.377778	0.0986624	0.591466	-0.52082	-0.079639	-0.529064	0.286696	0.738029	-0.0542251	-1.3992	-0.716671	-0.0520011	0.096759	-0.410013	-0.722505
56	1	0	1	0	1	0	0	0	-0.689782	-0.165371	0.23352	0.38025	-0.140092	0.812378	-0.808772	-0.0579448	1.20105	0.280641	-1.23182	-0.755756	-0.00354147	0.511894	0.594652	-0.961425
56	0	0	0	0	1	0	0	0	-1.42827	0.186037	-0.17635	-0.297325	0.127448	0.519543	-0.554054	-0.625823	0.758506	0.383775	-0.556638	-0.597204	-0.224304	0.259532	0.760994	-0.686833
56	0	0	1	0	0	0	0	0	-1.25712	-0.140674	0.280675	0.023139	-0.795448	-0.0604825	-0.871567	-0.106074	0.848261	0.6689	-0.977371	-1.05061	-0.195367	0.0845925	0.811483	-1.10624
56	1	0	0	0	0	0	0	0	-0.50443	-0.160044	0.308823	0.542518	-0.0418065	1.20351	-0.9123	0.0115723	1.39706	0.131305	-1.49164	-0.692391	0.129615	0.706892	0.478904	-0.971282
56	1	0	0	0	0	0	0	0	-0.50443	-0.160044	0.308823	0.542518	-0.0418065	1.20351	-0.9123	0.0115723	1.39706	0.131305	-1.49164	-0.692391	0.129615	0.706892	0.478904	-0.971282
56	1	0	0	0	0	0	0	1	-0.494565	-0.154033	0.299957	0.552334	-0.0407681	1.20316	-0.902312	0.00593082	1.39706	0.131305	-1.49164	-0.692391	0.129615	0.706892	0.478904	-0.971282
56	1	0	0	0	0	0	0	1	-0.494565	-0.154033	0.299957	0.552334	-0.0407681	1.20316	-0.902312	0.00593082	1.39706	0.131305	-1.49164	-0.692391	0.129615	0.706892	0.478904	-0.971282
56	1	0	0	0	0	0	0	0	-0.50443	-0.160044	0.308823	0.542518	-0.0418065	1.20351	-0.9123	0.0115723	1.39706	0.131305	-1.49164	-0.692391	0.129615	0.706892	0.478904	-0.971282
56	1	0	0	0	0	0	0	0	-0.50443	-0.160044	0.308823	0.542518	-0.0418065	1.20351	-0.9123	0.0115723	1.39706	0.131305	-1.49164	-0.692391	0.129615	0.706892	0.478904	-0.971282
56	0	0	1	0	0	0	0	0	-1.25712	-0.140674	0.280675	0.023139	-0.795448	-0.0604825	-0.871567	-0.106074	0.848261	0.6689	-0.977371	-1.05061	-0.195367	0.0845925	0.811483	-1.10624
56	1	0	0	0	0	0	0	0	-0.50443	-0.160044	0.308823	0.542518	-0.0418065	1.20351	-0.9123	0.0115723	1.39706	0.131305	-1.49164	-0.692391	0.129615	0.706892	0.478904	-0.971282
56	1	0	0	0	0	0	0	0	-0.50443	-0.160044	0.308823	0.542518	-0.0418065	1.20351	-0.9123	0.0115723	1.39706	0.131305	-1.49164	-0.692391	0.129615	0.706892	0.478904	-0.971282
57	1	0	0	0	0	0	0	1	-0.862718	0.130407	0.0192774	0.429966	0.0449918	1.12585	-0.715061	-0.332334	0.905411	0.0795266	-1.12196	-0.397607	-0.2599	0.503009	0.504346	-0.608885
57	0	0	0	1	0	0	0	0	-0.807287	0.550146	-0.256677	0.300828	-0.172569	-0.238663	-0.317795	-0.093637	0.254802	0.127543	-0.51232	-0.0620516	-0.226621	0.0370365	0.277047	-0.0891705
57	0	0	0	0	1	0	0	1	-1.00713	0.262292	-0.327327	0.205628	0.427478	0.816887	-0.384666	-0.607947	0.687529	0.0873063	-0.80536	-0.180085	-0.266424	0.42404	0.530336	-0.371256
57	1	0	0	0	1	0	0	0	-0.98212	0.169692	-0.100351	0.267378	0.145553	0.894827	-0.58951	-0.416866	0.783866	0.100199	-0.911461	-0.280574	-0.260489	0.451014	0.53724	-0.474231
57	0	0	0	1	1	0	0	0	-1.2045	0.308606	-0.346788	0.0276734	0.451748	0.619595	-0.379791	-0.618322	0.531997	0.108372	-0.663833	-0.104842	-0.259547	0.315189	0.493933	-0.255735
57	0	0	0	0	1	0	0	0	-1.28743	0.299547	-0.385832	-0.0285868	0.553596	0.716596	-0.374435	-0.709002	0.568735	0.111282	-0.646753	-0.086816	-0.265501	0.366786	0.554366	-0.260838
57	1	0	0	0	1	0	0	0	-0.98212	0.169692	-0.100351	0.267378	0.145553	0.894827	-0.58951	-0.416866	0.783866	0.100199	-0.911461	-0.280574	-0.260489	0.451014	0.53724	-0.474231
57	1	0	0	0	0	0	0	1	-0.862718	0.130407	0.0192774	0.429966	0.0449918	1.12585	-0.715061	-0.332334	0.905411	0.0795266	-1.12196	-0.397607	-0.2599	0.503009	0.504346	-0.608885
57	1	0	0	0	1	0	0	0	-0.98212	0.169692	-0.100351	0.267378	0.145553	0.894827	-0.58951	-0.416866	0.783866	0.100199	-0.911461	-0.280574	-0.260489	0.451014	0.53724	-0.474231
57	0	0	0	0	1	0	0	0	-1.28743	0.299547	-0.385832	-0.0285868	0.553596	0.716596	-0.374435	-0.709002	0.568735	0.111282	-0.646753	-0.086816	-0.265501	0.366786	0.554366	-0.260838
57	1	0	1	0	0	0	0	0	-0.876735	0.0590867	0.143477	0.407834	-0.111099	1.06347	-0.835854	-0.229335	0.986545	0.139858	-1.19464	-0.519162	-0.249208	0.488306	0.542913	-0.716569
57	1	0	1	0	0	0	0	0	-0.876735	0.0590867	0.143477	0.407834	-0.111099	1.06347	-0.835854	-0.229335	0.986545	0.139858	-1.19464	-0.519162	-0.249208	0.488306	0.542913	-0.716569
57	0	0	1	0	0	0	0	0	-1.02016	-0.223928	0.599863	0.334991	-0.983022	0.555411	-1.12712	0.227487	1.23032	0.289549	-1.36798	-0.841327	-0.215704	0.476457	0.644114	-0.996394
57	1	0	0	0	1	0	0	1	-0.979097	0.175719	-0.116195	0.268712	0.157666	0.885537	-0.572444	-0.427215	0.783861	0.100199	-0.911455	-0.280569	-0.260489	0.451013	0.537241	-0.474225
57	1	0	1	0	0	0	0	0	-0.876735	0.0590867	0.143477	0.407834	-0.111099	1.06347	-0.835854	-0.229335	0.986545	0.139858	-1.19464	-0.519162	-0.249208	0.488306	0.542913	-0.716569
57	1	0	0	0	1	0	0	0	-0.98212	0.169692	-0.100351	0.267378	0.145553	0.894827	-0.58951	-0.416866	0.783866	0.100199	-0.911461	-0.280574	-0.260489	0.451014	0.53724	-0.474231
57	1	0	0	0	0	0	0	1	-0.862718	0.130407	0.0192774	0.429966	0.0449918	1.12585	-0.715061	-0.332334	0.905411	0.0795266	-1.12196	-0.397607	-0.2599	0.503009	0.504346	-0.608885
58	0	0	1	0	0	0	0	0	-1.12543	-0.208781	0.281086	0.134613	-1.00046	-0.616196	-0.742321	0.0768856	0.453122	0.927046	-0.82009	-1.23844	-0.0724167	-0.356084	0.711553	-1.19645
58	0	0	1	0	0	0	0	0	-1.12543	-0.208781	0.281086	0.134613	-1.00046	-0.616196	-0.742321	0.0768856	0.453122	0.927046	-0.82009	-1.23844	-0.0724167	-0.356084	0.711553	-1.19645
58	0	0	1	0	0	0	0	0	-1.12543	-0.208781	0.281086	0.134613	-1.00046	-0.616196	-0.742321	0.0768856	0.453122	0.927046	-0.82009	-1.23844	-0.0724167	-0.356084	0.711553	-1.19645
58	0	0	1	0	0	0	0	0	-1.12543	-0.208781	0.281086	0.134613	-1.00046	-0.616196	-0.742321	0.0768856	0.453122	0.927046	-0.82009	-1.23844	-0.0724167	-0.356084	0.711553	-1.19645
58	0	0	0	0	1	0	0	0	-1.40035	0.0892084	-0.58406	-0.484899	0.625962	-0.0431857	0.0321774	-0.842784	-0.672462	0.466284	1.2881	0.277503	-0.149441	-0.31488	0.794671	0.390776
58	0	0	0	1	0	0	0	0	-0.666315	0.406346	0.154314	0.491201	-0.862479	-0.50344	-0.63579	0.306603	0.531257	0.560388	-1.09405	-1.08921	-0.128043	-0.285102	0.259635	-1.04242
58	0	0	1	1	0	0	0	0	-1.0215	-0.121578	0.243383	0.193748	-0.93168	-0.579632	-0.693452	0.102145	0.475202	0.838078	-0.887695	-1.20285	-0.0895044	-0.340346	0.600375	-1.15979
58	0	0	1	0	0	0	0	0	-1.12543	-0.208781	0.281086	0.134613	-1.00046	-0.616196	-0.742321	0.0768856	0.453122	0.927046	-0.82009	-1.23844	-0.0724167	-0.356084	0.711553	-1.19645
59	1	0	0	0	0	0	0	0	-1.07666	0.0627904	0.123989	0.14348	0.431528	1.34986	-0.942044	-0.371837	1.00154	0.347135	-0.959811	-0.139805	-0.0068551	0.489753	0.975318	-0.546015
59	1	0	0	0	1	0	0	0	-1.14991	0.075908	-0.0160542	0.0176409	0.477109	1.09043	-0.757209	-0.471704	0.942087	0.351566	-0.850883	-0.0982217	-0.0382613	0.463084	0.985704	-0.490784
59	1	0	0	0	1	0	0	0	-1.14991	0.075908	-0.0160542	0.0176409	0.477109	1.09043	-0.757209	-0.471704	0.942087	0.351566	-0.850883	-0.0982217	-0.0382613	0.463084	0.985704	-0.490784
59	1	0	0	0	1	0	0	0	-1.14991	0.075908	-0.0160542	0.0176409	0.477109	1.09043	-0.757209	-0.471704	0.942087	0.351566	-0.850883	-0.0982217	-0.0382613	0.463084	0.985704	-0.490784
59	0	0	0	0	1	0	0	0	-1.31287	0.168952	-0.147045	-0.115963	0.592655	1.0125	-0.664698	-0.633878	0.863766	0.357662	-0.761619	-0.0622588	-0.0527	0.427159	0.982366	-0.439223
60	0	0	0	0	1	0	0	1	-1.34583	0.292048	-0.673244	-0.250513	0.543429	-0.0641247	0.100277	-0.818296	-0.670426	0.249798	0.948494	0.318337	-0.244317	-0.246798	0.486773	0.43866
60	1	0	0	0	0	0	0	0	-0.648832	-0.276886	0.532021	0.477174	-0.319155	1.13768	-1.09641	0.205465	1.43871	0.500843	-1.47664	-1.0462	0.176234	0.485123	0.764315	-1.18194
60	0	0	0	1	0	0	0	0	-0.807287	0.550146	-0.256677	0.300828	-0.172569	-0.238663	-0.317795	-0.093637	-0.166776	0.152406	-0.0842516	-0.0277631	-0.2106	-0.188088	0.16703	0.0568497
60	1	0	0	0	0	0	0	0	-0.648832	-0.276886	0.532021	0.477174	-0.319155	1.13768	-1.09641	0.205465	1.43871	0.500843	-1.47664	-1.0462	0.176234	0.485123	0.764315	-1.18194
60	0	0	1	0	0	0	0	0	-1.11887	-0.30129	0.381989	0.156516	-0.966115	-0.236233	-0.847709	0.0852709	0.798891	0.867745	-1.10289	-1.24259	-0.0156201	-0.0535203	0.839827	-1.23927
60	0	0	0	0	1	0	0	0	-1.34702	0.288301	-0.669882	-0.256248	0.544203	-0.0636626	0.0963318	-0.817137	-0.670426	0.249798	0.948494	0.318337	-0.244317	-0.246798	0.486773	0.438659
60	0	0	0	1	1	0	0	0	-1.20295	0.305394	-0.564528	-0.130973	0.378687	-0.109776	0.0190503	-0.65271	-0.52657	0.222098	0.656669	0.221606	-0.237947	-0.230959	0.397788	0.331634
60	0	0	0	0	1	0	0	0	-1.34702	0.288301	-0.669882	-0.256248	0.544203	-0.0636626	0.0963318	-0.817137	-0.670426	0.249798	0.948494	0.318337	-0.244317	-0.246798	0.486773	0.438659
60	0	0	1	0	0	0	0	0	-1.11887	-0.30129	0.381989	0.156516	-0.966115	-0.236233	-0.847709	0.0852709	0.798891	0.867745	-1.10289	-1.24259	-0.0156201	-0.0535203	0.839827	-1.23927
60	1	0	1	0	0	0	0	0	-0.90327	-0.3055	0.411066	0.2799	-0.636782	0.286685	-0.913343	0.115459	1.07943	0.711385	-1.25627	-1.16146	0.0604492	0.172836	0.809447	-1.21782
60	0	0	0	0	1	0	0	0	-1.34702	0.288301	-0.669882	-0.256248	0.544203	-0.0636626	0.0963318	-0.817137	-0.670426	0.249798	0.948494	0.318337	-0.244317	-0.246798	0.486773	0.438659
60	0	0	1	0	0	0	0	0	-1.11887	-0.30129	0.381989	0.156516	-0.966115	-0.236233	-0.847709	0.0852709	0.798891	0.867745	-1.10289	-1.24259	-0.0156201	-0.0535203	0.839827	-1.23927
61	0	0	0	0	1	0	0	0	-1.37244	0.11465	-0.444635	-0.367194	0.615336	0.29362	-0.190154	-0.776135	-0.169297	0.434252	0.769253	0.208362	-0.154236	-0.034996	0.871484	0.203909
61	1	0	0	0	1	0	0	0	-1.36852	0.118226	-0.425037	-0.350649	0.613842	0.340961	-0.221405	-0.766767	-0.169296	0.434252	0.769253	0.208362	-0.154236	-0.0349957	0.871484	0.203909
61	0	0	0	0	1	0	0	0	-1.37244	0.11465	-0.444635	-0.367194	0.615336	0.29362	-0.190154	-0.776135	-0.169297	0.434252	0.769253	0.208362	-0.154236	-0.034996	0.871484	0.203909
61	0	0	0	0	1	0	0	0	-1.37244	0.11465	-0.444635	-0.367194	0.615336	0.29362	-0.190154	-0.776135	-0.169297	0.434252	0.769253	0.208362	-0.154236	-0.034996	0.871484	0.203909
61	0	0	0	1	0	0	0	0	-0.416581	0.357944	0.0191079	0.526298	-0.511198	-0.360896	-0.395714	0.234768	0.447988	0.0555692	-1.25358	-0.673023	0.0104949	-0.0733524	-0.401864	-0.614192
61	0	0	0	1	0	0	0	0	-0.416581	0.357944	0.0191079	0.526298	-0.511198	-0.360896	-0.395714	0.234768	0.447988	0.0555692	-1.25358	-0.673023	0.0104949	-0.0733524	-0.401864	-0.614192
62	1	0	0	0	1	0	0	0	-1.28045	0.232063	-0.144366	0.0380641	0.586544	1.17401	-0.688637	-0.636695	0.799059	0.244693	-0.712284	0.0995275	-0.201338	0.468207	0.925643	-0.271855
62	1	0	0	0	1	0	0	0	-1.28045	0.232063	-0.144366	0.0380641	0.586544	1.17401	-0.688637	-0.636695	0.799059	0.244693	-0.712284	0.0995275	-0.201338	0.468207	0.925643	-0.271855
62	0	0	0	0	0	1	0	0	-0.407569	-1.37625	0.428742	-0.167883	-1.02139	-0.0541034	-0.721896	-0.25696	0.59196	0.867235	0.0750016	-1.41771	-0.354482	0.239132	0.789223	-1.41708
62	0	0	0	0	1	0	0	1	-1.28031	0.240164	-0.181516	0.0427635	0.587972	1.1211	-0.634069	-0.655427	0.799059	0.244693	-0.712284	0.0995276	-0.201338	0.468207	0.925643	-0.271855
62	1	0	0	0	1	0	0	0	-1.28045	0.232063	-0.144366	0.0380641	0.586544	1.17401	-0.688637	-0.636695	0.799059	0.244693	-0.712284	0.0995275	-0.201338	0.468207	0.925643	-0.271855
62	1	0	0	0	1	0	0	0	-1.28045	0.232063	-0.144366	0.0380641	0.586544	1.17401	-0.688637	-0.636695	0.799059	0.244693	-0.712284	0.0995275	-0.201338	0.468207	0.925643	-0.271855
62	1	0	0	0	1	0	0	0	-1.28045	0.232063	-0.144366	0.0380641	0.586544	1.17401	-0.688637	-0.636695	0.799059	0.244693	-0.712284	0.0995275	-0.201338	0.468207	0.925643	-0.271855
63	0	0	0	0	1	0	0	0	-1.321	0.237108	-0.54634	-0.111298	0.609788	0.397057	-0.0722601	-0.833979	0.0760054	0.235621	0.0319495	0.0183847	-0.183126	0.165935	0.635956	-0.0092165
63	0	0	0	0	1	0	0	1	-1.32038	0.24069	-0.557526	-0.107114	0.61011	0.383956	-0.0561888	-0.839695	0.0759626	0.235615	0.0320122	0.0184213	-0.183132	0.165926	0.63595	-0.00917578
63	0	0	1	0	0	0	0	0	-1.03714	-0.237241	0.562371	0.304279	-0.980112	0.419183	-1.07904	0.203014	1.33372	0.624565	-1.41581	-1.15773	-0.0442098	0.308711	0.880452	-1.22233
63	1	0	0	0	1	0	0	0	-1.06323	0.00246345	0.0532296	0.173468	-0.0191072	0.756161	-0.65245	-0.283545	0.754502	0.382848	-0.708728	-0.522903	-0.0892654	0.296223	0.761339	-0.591881
63	0	0	0	1	0	0	0	0	-0.416581	0.357944	0.0191079	0.526298	-0.511198	-0.360896	-0.395714	0.234768	0.447988	0.0555692	-1.25358	-0.673023	0.0104949	-0.0733524	-0.401864	-0.614192
63	1	0	1	0	0	0	0	0	-0.969958	-0.168477	0.442834	0.296863	-0.485301	0.798639	-1.04617	0.0553268	1.27606	0.534003	-1.35604	-1.01874	-0.0416114	0.35357	0.851872	-1.10541
63	1	0	1	0	0	0	0	0	-0.969958	-0.168477	0.442834	0.296863	-0.485301	0.798639	-1.04617	0.0553268	1.27606	0.534003	-1.35604	-1.01874	-0.0416114	0.35357	0.851872	-1.10541
63	1	0	0	0	0	0	0	0	-0.922549	-0.125752	0.473524	0.34728	-0.350942	1.14012	-1.11975	0.0554111	1.27084	0.482446	-1.34002	-0.945048	-0.0179613	0.398007	0.845677	-1.05218
64	0	0	0	1	0	0	0	0	-0.416581	0.357944	0.0191079	0.526298	-0.511198	-0.360896	-0.395714	0.234768	0.447988	0.0555692	-1.25358	-0.673023	0.0104949	-0.0733524	-0.401864	-0.614192
64	0	0	1	0	0	0	0	0	-1.10294	-0.288805	0.417151	0.18532	-0.968844	-0.108471	-0.892802	0.108223	0.848535	0.881476	-1.14793	-1.28516	-0.0736649	-0.0467509	0.859488	-1.26886
64	0	0	0	1	0	0	0	0	-0.416581	0.357944	0.0191079	0.526298	-0.511198	-0.360896	-0.395714	0.234768	0.447988	0.0555692	-1.25358	-0.673023	0.0104949	-0.0733524	-0.401864	-0.614192
64	0	0	0	1	0	0	0	0	-0.416581	0.357944	0.0191079	0.526298	-0.511198	-0.360896	-0.395714	0.234768	0.447988	0.0555692	-1.25358	-0.673023	0.0104949	-0.0733524	-0.401864	-0.614192
64	1	0	1	0	0	0	0	0	-1.09618	-0.283504	0.432078	0.197547	-0.970002	-0.0542332	-0.911945	0.117966	0.848535	0.881475	-1.14793	-1.28516	-0.0736649	-0.0467509	0.859488	-1.26886
64	0	0	1	0	0	0	0	0	-1.10294	-0.288805	0.417151	0.18532	-0.968844	-0.108471	-0.892802	0.108223	0.848535	0.881476	-1.14793	-1.28516	-0.0736649	-0.0467509	0.859488	-1.26886
64	0	0	0	1	0	0	0	0	-0.416581	0.357944	0.0191079	0.526298	-0.511198	-0.360896	-0.395714	0.234768	0.447988	0.0555692	-1.25358	-0.673023	0.0104949	-0.0733524	-0.401864	-0.614192
65	0	0	0	0	1	0	0	1	-0.750898	0.0181189	-0.883956	0.451566	0.496198	-0.179314	0.62642	-0.542017	-0.962781	-0.203196	0.00255328	0.541895	0.480964	0.114963	-0.303984	0.699084
65	0	0	1	0	0	0	0	0	-1.16549	-0.33782	0.279108	0.0722391	-0.958132	-0.61005	-0.715771	0.0181161	0.391255	1.02551	-0.644544	-1.25437	-0.00739928	-0.354484	0.841982	-1.21264
65	0	0	0	1	0	0	0	0	-0.416581	0.357944	0.0191079	0.526298	-0.511198	-0.360896	-0.395714	0.234768	0.447988	0.0555692	-1.25358	-0.673023	0.0104949	-0.0733524	-0.401864	-0.614192
65	0	0	0	1	0	0	0	0	-0.416581	0.357944	0.0191079	0.526298	-0.511198	-0.360896	-0.395714	0.234768	0.447988	0.0555692	-1.25358	-0.673023	0.0104949	-0.0733524	-0.401864	-0.614192
65	0	0	0	0	0	0	0	1	-0.739184	0.0106747	-0.879493	0.458494	0.490337	-0.182315	0.625553	-0.532697	-0.962781	-0.203194	0.0025517	0.541895	0.480966	0.114963	-0.303983	0.699083
65	0	0	0	0	0	0	1	1	-0.746418	-0.200603	-0.775654	0.371175	0.588268	-0.144562	0.521288	-0.271106	-0.902195	-0.0543608	-0.259464	0.560384	0.759374	0.12316	-0.144334	0.686672
65	0	0	0	0	0	0	1	0	-0.629429	-0.607972	-0.695917	0.338929	0.832365	-0.0684551	0.475521	0.283295	-0.801348	0.218767	-0.663552	0.569984	1.16881	0.128509	0.154671	0.647097
65	0	0	1	0	0	0	0	0	-1.16549	-0.33782	0.279108	0.0722391	-0.958132	-0.61005	-0.715771	0.0181161	0.391255	1.02551	-0.644544	-1.25437	-0.00739928	-0.354484	0.841982	-1.21264
66	0	0	0	0	1	0	0	0	-1.40035	0.0892084	-0.58406	-0.484899	0.625963	-0.0431857	0.0321774	-0.842785	-0.672462	0.466284	1.2881	0.277503	-0.149441	-0.31488	0.794671	0.390776
66	0	0	0	0	1	0	0	0	-1.40035	0.0892084	-0.58406	-0.484899	0.625963	-0.0431857	0.0321774	-0.842785	-0.672462	0.466284	1.2881	0.277503	-0.149441	-0.31488	0.794671	0.390776
66	0	0	0	1	0	0	1	0	-0.421438	-0.00834508	-0.465914	0.531802	0.267285	-0.179202	0.138026	0.39904	-0.161742	0.0302027	-1.23512	0.191101	0.823032	0.0682599	-0.286248	0.249567
66	0	0	1	0	0	0	0	0	-1.16549	-0.33782	0.279108	0.0722391	-0.958132	-0.61005	-0.715771	0.0181161	0.391255	1.02551	-0.644544	-1.25437	-0.00739928	-0.354484	0.841982	-1.21264
66	0	0	0	0	0	0	1	1	-0.445036	-0.123808	-0.690981	0.569045	0.441604	-0.18098	0.435893	0.101185	-0.574853	-0.115185	-0.942153	0.400423	0.83191	0.139245	-0.404403	0.491964
66	0	0	0	0	1	0	0	0	-1.40035	0.0892084	-0.58406	-0.484899	0.625963	-0.0431857	0.0321774	-0.842785	-0.672462	0.466284	1.2881	0.277503	-0.149441	-0.31488	0.794671	0.390776
66	0	0	0	0	0	0	0	1	-0.471892	-0.195602	-0.803318	0.611564	0.425561	-0.227622	0.630148	-0.258419	-0.791279	-0.209993	-0.763974	0.472913	0.77724	0.171706	-0.490218	0.586107
66	0	0	0	1	0	0	0	0	-0.40453	0.217531	-0.19282	0.506278	-0.077656	-0.240303	-0.20656	0.498427	0.0840488	0.099171	-1.3425	0.0540191	0.78279	0.0295807	-0.228561	0.0974756
66	0	0	0	0	1	0	0	0	-1.40035	0.0892084	-0.58406	-0.484899	0.625963	-0.0431857	0.0321774	-0.842785	-0.672462	0.466284	1.2881	0.277503	-0.149441	-0.31488	0.794671	0.390776
66	0	0	0	0	1	0	0	0	-1.40035	0.0892084	-0.58406	-0.484899	0.625963	-0.0431857	0.0321774	-0.842785	-0.672462	0.466284	1.2881	0.277503	-0.149441	-0.31488	0.794671	0.390776
67	0	1	0	0	0	0	0	1	-0.445792	-0.456588	0.0987128	0.53945	-0.279302	-0.341254	0.0158732	-0.514245	-0.0814364	0.492627	-0.602583	-0.673678	0.406652	0.0752285	0.284323	-0.615747
67	0	0	0	0	0	0	1	1	-0.617028	-0.590727	-0.128633	0.366132	0.102694	-0.258959	0.0604275	-0.0448573	-0.0808189	0.56523	-0.689117	-0.616034	0.557597	0.0604112	0.38333	-0.568652
67	0	0	0	0	0	0	1	0	-0.722218	-0.678722	-0.129216	0.278411	0.195987	-0.240003	-0.00413642	0.114499	-0.0635495	0.622441	-0.74979	-0.60241	0.632579	0.0428659	0.461229	-0.560818
67	0	1	1	0	0	0	0	0	-0.818356	-0.472165	0.228389	0.284952	-0.563933	-0.462288	-0.376641	-0.189147	0.0941786	0.708353	-0.658678	-0.884451	0.349374	-0.0419659	0.516464	-0.843483
67	0	0	1	0	0	0	0	0	-1.07648	-0.474291	0.273169	0.149046	-0.739807	-0.543013	-0.607785	0.0189376	0.200917	0.84828	-0.711395	-0.999844	0.336872	-0.11417	0.672999	-0.968493
67	0	0	1	0	0	0	0	0	-1.07648	-0.474291	0.273169	0.149046	-0.739807	-0.543013	-0.607785	0.0189376	0.200917	0.84828	-0.711395	-0.999844	0.336872	-0.11417	0.672999	-0.968493
67	0	1	0	0	0	0	1	0	-0.639171	-0.560703	-0.00390398	0.372857	-0.0790031	-0.310488	-0.0485799	-0.152894	-0.053053	0.578442	-0.67495	-0.661715	0.511778	0.049548	0.393377	-0.614824
67	0	1	0	0	0	0	1	0	-0.639171	-0.560703	-0.00390398	0.372857	-0.0790031	-0.310488	-0.0485799	-0.152894	-0.053053	0.578442	-0.67495	-0.661715	0.511778	0.049548	0.393377	-0.614824
67	0	0	1	0	0	0	1	0	-0.870467	-0.551318	0.0768707	0.226536	-0.280753	-0.389363	-0.291201	0.00738013	0.0642686	0.733487	-0.729831	-0.793736	0.480725	-0.0380821	0.563668	-0.756943
67	0	0	1	0	0	0	1	0	-0.870467	-0.551318	0.0768707	0.226536	-0.280753	-0.389363	-0.291201	0.00738013	0.0642686	0.733487	-0.729831	-0.793736	0.480725	-0.0380821	0.563668	-0.756943
67	0	1	1	0	0	0	1	0	-0.796034	-0.497525	0.0924888	0.287657	-0.353239	-0.403371	-0.25486	-0.109121	0.0421242	0.686076	-0.690995	-0.786935	0.443299	-0.019645	0.503166	-0.74588
67	0	0	1	0	0	0	0	0	-1.07648	-0.474291	0.273169	0.149046	-0.739807	-0.543013	-0.607785	0.0189376	0.200917	0.84828	-0.711395	-0.999844	0.336872	-0.11417	0.672998	-0.968493
68	0	0	0	0	0	0	1	1	-0.41135	-0.297141	-0.712762	0.618604	0.45289	-0.182153	0.515529	0.1109	-0.518678	-0.02676	-1.09253	0.291886	0.912213	0.194838	-0.308701	0.377364
68	0	1	0	0	0	0	1	1	-0.391345	-0.291368	-0.709926	0.633795	0.44227	-0.184003	0.523869	0.084567	-0.518682	-0.0267637	-1.09253	0.291891	0.912215	0.194839	-0.308707	0.377369
68	0	0	1	0	0	0	0	0	-1.03119	-0.271896	0.109936	0.330641	-0.692902	-0.0330992	-0.575167	0.189051	0.437473	0.423732	-1.26684	-0.729362	0.372369	0.137674	0.366366	-0.682539
68	1	0	0	1	0	0	0	0	-0.340875	0.253165	0.111433	0.696449	-0.449135	0.459391	-0.610441	0.384242	0.627952	-0.0956052	-1.43761	-0.462498	0.292446	0.267214	-0.242845	-0.479674
68	0	0	0	1	0	0	0	0	-0.131997	0.404056	-0.134119	0.780297	-0.243072	0.208149	-0.329513	0.403048	0.51298	-0.258675	-1.43464	-0.269848	0.350643	0.282257	-0.459865	-0.287971
68	1	0	1	0	0	0	0	0	-0.756614	-0.0766876	0.225606	0.477403	-0.67294	0.322363	-0.74827	0.278989	0.585724	0.27839	-1.33689	-0.725633	0.306671	0.187136	0.213358	-0.703273
68	0	0	0	0	0	0	1	0	-0.430897	-0.311598	-0.707909	0.602184	0.458957	-0.181369	0.505614	0.123287	-0.518674	-0.026756	-1.09253	0.291881	0.912211	0.194838	-0.308695	0.377359
68	0	0	1	0	0	0	1	1	-0.59714	-0.288695	-0.391873	0.515243	0.0642078	-0.0983446	0.111058	0.127076	-0.153466	0.133895	-1.16322	-0.0919255	0.705434	0.175852	-0.0706913	-0.0257414
68	0	0	0	1	0	0	1	1	-0.347527	-0.0985543	-0.470532	0.649513	0.189142	-0.0337284	0.187811	0.180591	-0.126308	-0.109181	-1.21775	0.0674773	0.698103	0.227346	-0.356611	0.114605
69	1	0	0	0	1	0	0	0	-1.34626	0.343586	0.0130752	-0.0740801	-0.207902	0.132501	-0.604397	-0.896417	0.318219	0.500631	0.315568	-0.940471	-0.855236	-0.100694	0.584804	-0.920536
69	0	1	1	0	0	0	0	0	-1.09372	-0.0996941	0.374599	0.225195	-1.09326	-0.614036	-0.675632	-0.520239	0.321229	0.666528	0.0649623	-1.26163	-0.816276	-0.224935	0.478357	-1.21609
69	0	0	1	0	0	0	0	0	-1.09554	-0.103422	0.370211	0.222288	-1.08972	-0.613799	-0.67463	-0.508746	0.321229	0.666528	0.0649623	-1.26163	-0.816276	-0.224935	0.478357	-1.21609
69	0	1	1	1	1	0	0	0	-1.1335	-0.0555048	0.270401	0.155078	-0.834082	-0.416695	-0.638385	-0.551578	0.32058	0.61767	0.143648	-1.17034	-0.838515	-0.193485	0.504489	-1.13211
69	0	1	1	0	0	0	0	0	-1.09372	-0.0996941	0.374599	0.225195	-1.09326	-0.614036	-0.675632	-0.520239	0.321229	0.666528	0.0649623	-1.26163	-0.816276	-0.224935	0.478357	-1.21609
69	0	1	1	0	0	0	0	0	-1.09372	-0.0996941	0.374599	0.225195	-1.09326	-0.614036	-0.675632	-0.520239	0.321229	0.666528	0.0649623	-1.26163	-0.816276	-0.224935	0.478357	-1.21609
69	0	0	1	0	0	0	0	0	-1.09554	-0.103422	0.370211	0.222288	-1.08972	-0.613799	-0.67463	-0.508746	0.321229	0.666528	0.0649623	-1.26163	-0.816276	-0.224935	0.478357	-1.21609
69	0	0	1	0	0	0	0	0	-1.09554	-0.103422	0.370211	0.222288	-1.08972	-0.613799	-0.67463	-0.508746	0.321229	0.666528	0.0649623	-1.26163	-0.816276	-0.224935	0.478357	-1.21609
69	0	0	1	0	0	0	0	0	-1.09554	-0.103422	0.370211	0.222288	-1.08972	-0.613799	-0.67463	-0.508746	0.321229	0.666528	0.0649623	-1.26163	-0.816276	-0.224935	0.478357	-1.21609
69	0	1	1	0	1	0	0	0	-1.1344	-0.05708	0.268684	0.152396	-0.82905	-0.414649	-0.637296	-0.551362	0.32058	0.61767	0.143649	-1.17034	-0.838515	-0.193485	0.504489	-1.13211
69	0	0	1	0	0	0	0	1	-1.09497	-0.0947188	0.36505	0.226417	-1.0904	-0.613489	-0.668844	-0.517317	0.321229	0.666528	0.0649623	-1.26163	-0.816276	-0.224935	0.478357	-1.21609
69	0	0	0	0	1	0	0	0	-1.34949	0.341079	0.00245002	-0.0853145	-0.21452	0.093864	-0.583706	-0.905678	0.318219	0.500628	0.315573	-0.940467	-0.855238	-0.100693	0.584805	-0.920532
70	0	0	1	0	0	0	0	0	-1.10843	-0.327788	0.371819	0.137195	-1.02575	-0.624218	-0.730877	-0.15242	0.405027	0.946481	-0.472639	-1.28985	-0.307905	-0.29074	0.738098	-1.25733
70	0	0	1	0	0	0	0	0	-1.10843	-0.327788	0.371819	0.137195	-1.02575	-0.624218	-0.730877	-0.15242	0.405027	0.946481	-0.472639	-1.28985	-0.307905	-0.29074	0.738098	-1.25733
70	0	0	0	0	0	0	0	1	-0.483804	0.0149603	-0.664761	0.632395	0.0470729	-0.35375	0.495122	-0.611309	-0.884914	-0.50343	0.112326	0.155396	-0.0689843	0.166353	-0.787945	0.32452
70	0	0	0	0	0	0	0	1	-0.483804	0.0149603	-0.664761	0.632395	0.0470729	-0.35375	0.495122	-0.611309	-0.884914	-0.50343	0.112326	0.155396	-0.0689843	0.166353	-0.787945	0.32452
70	0	0	1	0	0	0	0	0	-1.10843	-0.327788	0.371819	0.137195	-1.02575	-0.624218	-0.730877	-0.15242	0.405027	0.946481	-0.472639	-1.28985	-0.307905	-0.29074	0.738098	-1.25733
70	0	0	1	0	0	0	0	0	-1.10843	-0.327788	0.371819	0.137195	-1.02575	-0.624218	-0.730877	-0.15242	0.405027	0.946481	-0.472639	-1.28985	-0.307905	-0.29074	0.738098	-1.25733
70	0	0	0	0	1	0	0	0	-1.40035	0.0892084	-0.58406	-0.484899	0.625962	-0.0431857	0.0321774	-0.842784	-0.672462	0.466284	1.2881	0.277503	-0.149441	-0.31488	0.794671	0.390776
70	0	1	1	0	0	0	0	0	-1.10571	-0.327309	0.37624	0.140292	-1.02897	-0.624893	-0.731597	-0.160551	0.405027	0.946481	-0.472639	-1.28985	-0.307905	-0.29074	0.738098	-1.25733
71	0	1	1	0	0	0	0	0	-0.896357	-0.192294	0.278612	0.361334	-0.982105	-0.385904	-0.544257	-0.301255	0.281463	0.492821	-0.564444	-1.14619	-0.480742	-0.056337	0.289288	-1.06662
71	0	0	0	0	0	0	1	0	-0.792017	-0.78708	-0.45208	0.099814	0.834938	-0.0450577	0.190185	0.440803	-0.401694	0.810187	-1.1001	0.413144	1.78807	0.0678579	0.844876	0.379048
71	0	0	0	0	0	0	0	1	-0.46176	0.0474363	-0.436041	0.695769	-0.38008	-0.444621	0.364745	-0.707812	-0.483784	-0.268622	0.0118345	-0.632828	-0.59353	0.0973184	-0.59729	-0.376605
71	0	0	1	0	0	0	0	1	-0.800429	-0.142056	0.0593851	0.425888	-0.752126	-0.385938	-0.300399	-0.376243	0.052353	0.264356	-0.405392	-0.979119	-0.504615	-0.0146385	0.0299565	-0.838963
71	0	0	1	0	0	0	0	0	-1.05257	-0.231847	0.326623	0.263381	-1.02167	-0.376148	-0.695732	-0.156368	0.416725	0.624784	-0.688859	-1.21621	-0.439795	-0.0836389	0.455003	-1.15965
71	0	1	0	0	0	0	0	1	-0.532746	-0.0159841	-0.194844	0.645221	-0.5746	-0.492925	0.13871	-0.745483	-0.313893	-0.113095	-0.111548	-0.749304	-0.586535	0.0699978	-0.416509	-0.531316
71	1	0	1	0	0	0	0	0	-1.05026	-0.231958	0.340108	0.266953	-1.02184	-0.34121	-0.713505	-0.145316	0.416726	0.624785	-0.68886	-1.21621	-0.439795	-0.0836392	0.455004	-1.15965
71	0	0	0	1	0	0	0	0	-0.416581	0.357944	0.0191079	0.526298	-0.511198	-0.360896	-0.395714	0.234768	0.447988	0.0555692	-1.25358	-0.673023	0.0104949	-0.0733524	-0.401864	-0.614192
71	0	0	1	0	0	0	0	0	-1.05257	-0.231847	0.326623	0.263381	-1.02167	-0.376148	-0.695732	-0.156368	0.416725	0.624784	-0.688859	-1.21621	-0.439795	-0.0836389	0.455003	-1.15965
71	0	0	0	0	0	0	0	1	-0.46176	0.0474363	-0.436041	0.695769	-0.38008	-0.444621	0.364745	-0.707812	-0.483784	-0.268622	0.0118345	-0.632828	-0.59353	0.0973183	-0.59729	-0.376605
71	0	0	0	0	1	0	0	0	-1.40035	0.0892084	-0.58406	-0.484899	0.625962	-0.0431857	0.0321774	-0.842784	-0.672462	0.466284	1.2881	0.277503	-0.149441	-0.31488	0.794671	0.390776
71	0	0	1	0	0	0	0	0	-1.05257	-0.231847	0.326623	0.263381	-1.02167	-0.376148	-0.695732	-0.156368	0.416725	0.624784	-0.688859	-1.21621	-0.439795	-0.0836389	0.455003	-1.15965
72	0	0	0	0	0	0	0	1	-0.872833	0.216433	-0.845241	0.39605	0.328374	-0.224966	0.55455	-0.843443	-0.84697	-0.109036	0.828576	0.152504	-0.342243	0.0152561	-0.0775763	0.354967
72	0	0	1	0	0	0	0	0	-1.16549	-0.33782	0.279108	0.0722391	-0.958132	-0.61005	-0.715771	0.0181161	0.391255	1.02551	-0.644544	-1.25437	-0.00739928	-0.354484	0.841982	-1.21264
72	0	0	0	0	1	0	0	0	-1.28904	-0.120458	-0.40144	-0.269193	0.211976	-0.0372447	0.00319807	-1.02529	-0.612207	0.348655	1.23185	-0.226526	-0.534268	-0.0894136	0.568614	-0.00998542
72	0	0	0	0	1	1	0	0	-1.28649	-0.171096	-0.371716	-0.291815	0.174182	-0.0298285	-0.0307804	-1.02142	-0.612205	0.348658	1.23185	-0.226529	-0.534269	-0.0894147	0.568619	-0.00998811
72	0	0	0	0	1	0	0	1	-1.1255	-0.0784848	-0.463808	-0.0773239	0.187743	-0.103742	0.114085	-0.943528	-0.692389	0.192306	1.10786	-0.0986043	-0.47179	-0.0583959	0.353261	0.116285
72	0	1	0	0	1	0	0	0	-1.28727	-0.127377	-0.389621	-0.269048	0.201071	-0.0373225	-0.00406927	-1.02881	-0.612207	0.348655	1.23185	-0.226526	-0.534268	-0.0894138	0.568616	-0.00998599
73	0	0	1	0	0	0	0	0	-1.02936	-0.337196	0.45595	0.173877	-1.09086	-0.457737	-0.835246	-0.0951518	0.625858	0.891934	-0.756876	-1.32524	-0.363031	-0.161338	0.723832	-1.30845
73	0	0	1	0	0	0	0	0	-1.02936	-0.337196	0.45595	0.173877	-1.09086	-0.457737	-0.835246	-0.0951518	0.625858	0.891934	-0.756876	-1.32524	-0.363031	-0.161338	0.723832	-1.30845
73	1	0	1	0	0	0	0	0	-0.975668	-0.333619	0.460564	0.20936	-0.988587	-0.281082	-0.858875	-0.0679747	0.721302	0.851309	-0.830529	-1.30511	-0.31835	-0.094918	0.729371	-1.30128
73	0	0	1	0	0	0	0	0	-1.02936	-0.337196	0.45595	0.173877	-1.09086	-0.457737	-0.835246	-0.0951518	0.625858	0.891934	-0.756876	-1.32524	-0.363031	-0.161338	0.723832	-1.30845
73	0	0	1	0	0	1	0	0	-1.02855	-0.342649	0.458406	0.172217	-1.09263	-0.453149	-0.837934	-0.094462	0.625858	0.891934	-0.756876	-1.32524	-0.363031	-0.161338	0.723832	-1.30845
73	1	0	0	0	0	0	0	0	-0.727338	-0.253763	0.577135	0.465463	-0.484734	1.09765	-1.14041	0.229435	1.19901	0.641348	-1.23521	-1.19855	-0.0810166	0.265581	0.753038	-1.26083
73	0	1	1	1	0	0	0	0	-1.02256	-0.326842	0.462003	0.183128	-1.09554	-0.45652	-0.837711	-0.102562	0.625858	0.891934	-0.756876	-1.32524	-0.363031	-0.161338	0.723832	-1.30845
73	0	0	1	0	0	0	0	0	-1.02936	-0.337196	0.45595	0.173877	-1.09086	-0.457737	-0.835246	-0.0951518	0.625858	0.891934	-0.756876	-1.32524	-0.363031	-0.161338	0.723832	-1.30845
73	0	0	1	0	0	0	0	0	-1.02936	-0.337196	0.45595	0.173877	-1.09086	-0.457737	-0.835246	-0.0951518	0.625858	0.891934	-0.756876	-1.32524	-0.363031	-0.161338	0.723832	-1.30845
73	0	1	1	0	0	0	0	0	-1.02502	-0.33306	0.460292	0.178694	-1.09464	-0.458449	-0.836663	-0.101278	0.625858	0.891934	-0.756876	-1.32524	-0.363031	-0.161338	0.723832	-1.30845
73	0	0	1	0	0	0	0	0	-1.02936	-0.337196	0.45595	0.173877	-1.09086	-0.457737	-0.835246	-0.0951518	0.625858	0.891934	-0.756876	-1.32524	-0.363031	-0.161338	0.723832	-1.30845
74	0	0	1	0	0	0	0	0	-1.1415	-0.260545	0.280293	0.109592	-0.983479	-0.61373	-0.731671	0.0533105	0.428475	0.971006	-0.750499	-1.24703	-0.0472623	-0.356857	0.768867	-1.20524
74	0	0	1	0	0	0	0	0	-1.1415	-0.260545	0.280293	0.109592	-0.983479	-0.61373	-0.731671	0.0533105	0.428475	0.971006	-0.750499	-1.24703	-0.0472623	-0.356857	0.768867	-1.20524
74	0	0	1	0	0	0	0	0	-1.1415	-0.260545	0.280293	0.109592	-0.983479	-0.61373	-0.731671	0.0533105	0.428475	0.971006	-0.750499	-1.24703	-0.0472623	-0.356857	0.768867	-1.20524
74	0	0	0	1	0	0	0	0	-0.666315	0.406346	0.154314	0.491201	-0.862479	-0.50344	-0.63579	0.306603	0.519777	0.598115	-1.05246	-1.10144	-0.117918	-0.290588	0.305844	-1.05507
74	0	0	1	0	0	0	0	0	-1.1415	-0.260545	0.280293	0.109592	-0.983479	-0.61373	-0.731671	0.0533105	0.428475	0.971006	-0.750499	-1.24703	-0.0472623	-0.356857	0.768867	-1.20524
74	0	0	1	0	0	0	0	0	-1.1415	-0.260545	0.280293	0.109592	-0.983479	-0.61373	-0.731671	0.0533105	0.428475	0.971006	-0.750499	-1.24703	-0.0472623	-0.356857	0.768867	-1.20524
74	0	0	1	0	0	0	0	0	-1.1415	-0.260545	0.280293	0.109592	-0.983479	-0.61373	-0.731671	0.0533105	0.428475	0.971006	-0.750499	-1.24703	-0.0472623	-0.356857	0.768867	-1.20524
74	0	0	1	0	0	0	0	0	-1.1415	-0.260545	0.280293	0.109592	-0.983479	-0.61373	-0.731671	0.0533105	0.428475	0.971006	-0.750499	-1.24703	-0.0472623	-0.356857	0.768867	-1.20524
74	0	0	0	0	1	0	0	1	-1.2771	0.425798	-1.03279	0.150447	0.620695	-0.0911362	0.616307	-1.08467	-1.12778	-0.359081	1.12866	0.683383	-0.365008	-0.0630075	-0.13713	0.932344
74	0	0	1	0	0	0	0	0	-1.1415	-0.260545	0.280293	0.109592	-0.983479	-0.61373	-0.731671	0.0533105	0.428475	0.971006	-0.750499	-1.24703	-0.0472623	-0.356857	0.768867	-1.20524
74	0	0	1	0	0	0	0	0	-1.1415	-0.260545	0.280293	0.109592	-0.983479	-0.61373	-0.731671	0.0533105	0.428475	0.971006	-0.750499	-1.24703	-0.0472623	-0.356857	0.768867	-1.20524
74	0	0	1	1	0	0	0	0	-1.07364	-0.199887	0.25632	0.149746	-0.941259	-0.590648	-0.701534	0.0717153	0.444763	0.910407	-0.799834	-1.2236	-0.0604194	-0.346773	0.692924	-1.18111
75	0	0	1	0	0	0	0	0	-1.11887	-0.30129	0.381989	0.156516	-0.966115	-0.236233	-0.847709	0.0852709	0.730269	0.918728	-1.04525	-1.27738	-0.0567716	-0.132288	0.85496	-1.2549
75	0	0	1	0	0	0	0	0	-1.11887	-0.30129	0.381989	0.156516	-0.966115	-0.236233	-0.847709	0.0852709	0.730269	0.918728	-1.04525	-1.27738	-0.0567716	-0.132288	0.85496	-1.2549
75	0	0	1	0	0	0	0	0	-1.11887	-0.30129	0.381989	0.156516	-0.966115	-0.236233	-0.847709	0.0852709	0.730269	0.918728	-1.04525	-1.27738	-0.0567716	-0.132288	0.85496	-1.2549
75	1	0	1	0	0	0	0	0	-1.11316	-0.296817	0.394586	0.166835	-0.967093	-0.190461	-0.863864	0.0934937	0.730269	0.918728	-1.04525	-1.27738	-0.0567716	-0.132288	0.85496	-1.2549
76	0	0	1	0	0	0	0	0	-1.10957	-0.240125	0.354835	0.167792	-0.987276	-0.342253	-0.826134	0.0992586	0.670113	0.906059	-1.01793	-1.26783	-0.0797061	-0.202292	0.792938	-1.2404
76	0	0	1	0	0	0	0	0	-1.10957	-0.240125	0.354835	0.167792	-0.987276	-0.342253	-0.826134	0.0992586	0.670113	0.906059	-1.01793	-1.26783	-0.0797061	-0.202292	0.792938	-1.2404
76	1	0	1	0	0	0	0	0	-1.10515	-0.236702	0.364627	0.175787	-0.988018	-0.306669	-0.838682	0.105626	0.670112	0.906059	-1.01793	-1.26783	-0.0797061	-0.202292	0.792937	-1.2404
76	0	0	0	0	1	0	0	0	-1.40035	0.0892084	-0.58406	-0.484899	0.625962	-0.0431857	0.0321774	-0.842784	-0.672462	0.466284	1.2881	0.277503	-0.149441	-0.31488	0.794671	0.390776
76	0	0	1	1	0	0	0	0	-1.10783	-0.236146	0.356356	0.170665	-0.988524	-0.337085	-0.828728	0.101791	0.670112	0.906059	-1.01793	-1.26783	-0.0797061	-0.202292	0.792938	-1.2404
76	0	0	1	0	0	0	0	0	-1.10957	-0.240125	0.354835	0.167792	-0.987276	-0.342253	-0.826134	0.0992586	0.670113	0.906059	-1.01793	-1.26783	-0.0797061	-0.202292	0.792938	-1.2404
76	0	0	1	0	0	0	0	0	-1.10957	-0.240125	0.354835	0.167792	-0.987276	-0.342253	-0.826134	0.0992586	0.670113	0.906059	-1.01793	-1.26783	-0.0797061	-0.202292	0.792938	-1.2404
76	0	0	1	0	0	0	0	0	-1.10957	-0.240125	0.354835	0.167792	-0.987276	-0.342253	-0.826134	0.0992586	0.670113	0.906059	-1.01793	-1.26783	-0.0797061	-0.202292	0.792938	-1.2404
76	0	0	1	0	0	0	0	0	-1.10957	-0.240125	0.354835	0.167792	-0.987276	-0.342253	-0.826134	0.0992586	0.670113	0.906059	-1.01793	-1.26783	-0.0797061	-0.202292	0.792938	-1.2404
76	0	0	1	0	0	0	0	0	-1.10957	-0.240125	0.354835	0.167792	-0.987276	-0.342253	-0.826134	0.0992586	0.670113	0.906059	-1.01793	-1.26783	-0.0797061	-0.202292	0.792938	-1.2404
76	0	0	1	0	0	0	0	0	-1.10957	-0.240125	0.354835	0.167792	-0.987276	-0.342253	-0.826134	0.0992586	0.670113	0.906059	-1.01793	-1.26783	-0.0797061	-0.202292	0.792938	-1.2404
76	1	0	1	0	0	0	0	0	-1.10515	-0.236702	0.364627	0.175787	-0.988018	-0.306669	-0.838682	0.105626	0.670112	0.906059	-1.01793	-1.26783	-0.0797061	-0.202292	0.792938	-1.2404
77	0	0	1	0	0	0	0	0	-1.16549	-0.33782	0.279108	0.0722391	-0.958132	-0.61005	-0.715771	0.0181161	0.391255	1.02551	-0.644544	-1.25437	-0.00739928	-0.354484	0.841982	-1.21264
77	0	0	1	0	0	0	0	0	-1.16549	-0.33782	0.279108	0.0722391	-0.958132	-0.61005	-0.715771	0.0181161	0.391255	1.02551	-0.644544	-1.25437	-0.00739928	-0.354484	0.841982	-1.21264
77	0	0	0	1	0	0	0	0	-0.416581	0.357944	0.0191079	0.526298	-0.511198	-0.360896	-0.395714	0.234768	0.447988	0.0555692	-1.25358	-0.673023	0.0104949	-0.0733524	-0.401864	-0.614192
77	0	0	1	0	0	0	0	0	-1.16549	-0.33782	0.279108	0.0722391	-0.958132	-0.61005	-0.715771	0.0181161	0.391255	1.02551	-0.644544	-1.25437	-0.00739928	-0.354484	0.841982	-1.21264
77	0	0	1	0	0	0	0	0	-1.16549	-0.33782	0.279108	0.0722391	-0.958132	-0.61005	-0.715771	0.0181161	0.391255	1.02551	-0.644544	-1.25437	-0.00739928	-0.354484	0.841982	-1.21264
77	0	0	0	0	1	0	0	0	-1.40035	0.0892084	-0.58406	-0.484899	0.625962	-0.0431857	0.0321774	-0.842784	-0.672462	0.466284	1.2881	0.277503	-0.149441	-0.31488	0.794671	0.390776
78	0	0	1	0	0	0	0	0	-1.09293	-0.47862	0.417134	0.0716849	-1.04277	-0.327278	-0.865203	0.053975	0.683198	0.995439	-0.912033	-1.3134	-0.0502403	-0.129057	0.910193	-1.29667
78	0	0	1	0	0	1	0	0	-1.09062	-0.48507	0.421311	0.0703575	-1.04618	-0.321244	-0.869407	0.0544346	0.683198	0.995439	-0.912033	-1.3134	-0.0502402	-0.129057	0.910193	-1.29667
78	0	0	0	0	0	0	0	1	-0.276913	-0.115853	-0.606583	0.774408	0.38018	0.423223	0.246003	-0.152921	0.125587	-0.213807	-1.27022	0.145233	0.615791	0.483399	-0.187314	0.0635789
78	1	0	0	0	0	0	1	1	-0.546493	-0.313659	-0.248664	0.539846	0.205311	0.521912	-0.155342	0.153393	0.286846	0.153874	-1.26996	-0.102078	0.70734	0.379385	0.191528	-0.18477
78	0	0	0	1	0	0	0	0	-0.416581	0.357944	0.0191079	0.526298	-0.511198	-0.360896	-0.395714	0.234768	0.447988	0.0555692	-1.25358	-0.673023	0.0104949	-0.0733524	-0.401864	-0.614192
78	0	0	1	0	0	0	0	0	-1.09293	-0.47862	0.417134	0.0716849	-1.04277	-0.327278	-0.865203	0.053975	0.683198	0.995439	-0.912033	-1.3134	-0.0502403	-0.129057	0.910193	-1.29667
78	0	0	1	0	0	0	0	0	-1.09293	-0.47862	0.417134	0.0716849	-1.04277	-0.327278	-0.865203	0.053975	0.683198	0.995439	-0.912033	-1.3134	-0.0502403	-0.129057	0.910193	-1.29667
78	0	0	0	0	0	0	1	0	-0.431887	-0.546128	-0.491537	0.497925	0.811106	0.618146	0.0743676	0.423082	0.286643	0.172535	-1.40527	0.217633	1.11184	0.464767	0.286741	0.0776743
78	1	0	1	0	0	0	0	0	-0.950745	-0.449598	0.30122	0.191635	-0.806171	-0.0790139	-0.770197	0.104396	0.640535	0.872075	-0.97624	-1.13674	0.0613184	-0.0495596	0.811911	-1.13854
78	0	0	1	0	0	0	0	0	-1.09293	-0.47862	0.417134	0.0716849	-1.04277	-0.327278	-0.865203	0.053975	0.683198	0.995439	-0.912033	-1.3134	-0.0502403	-0.129057	0.910193	-1.29667
79	1	0	0	0	0	0	0	0	-0.353776	-0.178509	0.267296	0.658137	0.00521283	1.20691	-0.83027	0.0251729	1.22202	-0.0287449	-1.50985	-0.470706	0.275884	0.762584	0.253708	-0.798483
79	0	0	1	0	0	0	0	0	-1.16549	-0.33782	0.279108	0.0722391	-0.958132	-0.61005	-0.715771	0.0181161	0.391255	1.02551	-0.644544	-1.25437	-0.00739928	-0.354484	0.841982	-1.21264
79	1	0	0	0	0	0	0	0	-0.353776	-0.178509	0.267296	0.658137	0.00521283	1.20691	-0.83027	0.0251729	1.22202	-0.0287449	-1.50985	-0.470706	0.275884	0.762584	0.253708	-0.798483
79	0	0	0	0	0	0	1	1	-0.278937	-0.175462	-0.56898	0.76958	0.456918	0.483118	0.221672	-0.0494146	0.433096	-0.264568	-1.36748	0.0851328	0.560176	0.616953	-0.157556	-0.111589
79	1	0	0	0	0	0	0	1	-0.369581	-0.22415	-0.00988173	0.651292	0.186414	0.920579	-0.468018	0.0386788	0.911817	-0.139613	-1.45076	-0.2537	0.375486	0.710235	0.0700565	-0.517509
80	0	0	1	0	0	0	0	0	-1.13388	-0.18588	0.355935	0.155352	-0.943493	-0.191079	-0.869298	0.0663617	0.762488	0.851152	-1.05245	-1.25031	-0.174277	-0.130848	0.810458	-1.23025
80	1	0	1	0	0	0	0	0	-1.1328	-0.178112	0.364762	0.160692	-0.939227	-0.143425	-0.884815	0.0681273	0.762488	0.851152	-1.05245	-1.25031	-0.174277	-0.130848	0.810458	-1.23025
80	1	0	1	0	1	0	0	0	-1.1352	-0.176235	0.363699	0.158437	-0.935998	-0.137876	-0.885874	0.0647975	0.762488	0.851152	-1.05245	-1.25031	-0.174277	-0.130848	0.810458	-1.23025
80	0	0	0	1	0	0	0	0	-0.666315	0.406346	0.154314	0.491201	-0.862479	-0.50344	-0.63579	0.306603	0.670743	0.546495	-1.18178	-1.10421	-0.175351	-0.188334	0.32742	-1.06831
80	0	0	1	0	0	0	0	0	-1.13388	-0.18588	0.355935	0.155352	-0.943493	-0.191079	-0.869298	0.0663617	0.762488	0.851152	-1.05245	-1.25031	-0.174277	-0.130848	0.810458	-1.23025
80	0	0	1	0	0	0	0	0	-1.13388	-0.18588	0.355935	0.155352	-0.943493	-0.191079	-0.869298	0.0663617	0.762488	0.851152	-1.05245	-1.25031	-0.174277	-0.130848	0.810458	-1.23025
80	0	0	1	0	0	0	0	0	-1.13388	-0.18588	0.355935	0.155352	-0.943493	-0.191079	-0.869298	0.0663617	0.762488	0.851152	-1.05245	-1.25031	-0.174277	-0.130848	0.810458	-1.23025
80	1	0	1	0	0	0	0	0	-1.1328	-0.178112	0.364762	0.160692	-0.939227	-0.143425	-0.884815	0.0681273	0.762488	0.851152	-1.05245	-1.25031	-0.174277	-0.130848	0.810458	-1.23025
80	0	0	1	0	0	0	0	0	-1.13388	-0.18588	0.355935	0.155352	-0.943493	-0.191079	-0.869298	0.0663617	0.762488	0.851152	-1.05245	-1.25031	-0.174277	-0.130848	0.810458	-1.23025
80	0	0	1	0	0	0	0	0	-1.13388	-0.18588	0.355935	0.155352	-0.943493	-0.191079	-0.869298	0.0663617	0.762488	0.851152	-1.05245	-1.25031	-0.174277	-0.130848	0.810458	-1.23025
80	0	0	1	1	0	0	0	0	-1.07106	-0.13558	0.328405	0.189564	-0.90742	-0.200603	-0.831177	0.0828595	0.7496	0.805575	-1.07253	-1.22856	-0.17576	-0.140428	0.737365	-1.20605
80	0	0	1	0	0	0	0	0	-1.13388	-0.18588	0.355935	0.155352	-0.943493	-0.191079	-0.869298	0.0663617	0.762488	0.851152	-1.05245	-1.25031	-0.174277	-0.130848	0.810458	-1.23025
81	0	0	1	0	0	0	0	0	-1.16549	-0.33782	0.279108	0.0722391	-0.958132	-0.61005	-0.715771	0.0181161	0.391255	1.02551	-0.644544	-1.25437	-0.00739918	-0.354484	0.841982	-1.21264
81	1	0	0	1	0	0	0	0	-0.186763	0.415424	0.249655	0.715154	-0.539082	0.45418	-0.78216	0.385256	1.21258	-0.273511	-1.55243	-0.784327	-0.160108	0.328338	-0.423241	-0.878024
81	0	0	1	0	0	0	0	0	-1.16549	-0.33782	0.279108	0.0722391	-0.958132	-0.61005	-0.715771	0.0181161	0.391255	1.02551	-0.644544	-1.25437	-0.00739918	-0.354484	0.841982	-1.21264
81	0	0	1	0	0	0	0	0	-1.16549	-0.33782	0.279108	0.0722391	-0.958132	-0.61005	-0.715771	0.0181161	0.391255	1.02551	-0.644544	-1.25437	-0.00739918	-0.354484	0.841982	-1.21264
81	0	0	1	0	0	0	0	0	-1.16549	-0.33782	0.279108	0.0722391	-0.958132	-0.61005	-0.715771	0.0181161	0.391255	1.02551	-0.644544	-1.25437	-0.00739918	-0.354484	0.841982	-1.21264
81	0	0	1	0	0	0	0	0	-1.16549	-0.33782	0.279108	0.0722391	-0.958132	-0.61005	-0.715771	0.0181161	0.391255	1.02551	-0.644544	-1.25437	-0.00739918	-0.354484	0.841982	-1.21264
81	0	0	0	1	0	0	0	0	-0.211545	0.409225	0.224795	0.69479	-0.536076	0.366289	-0.740489	0.369028	1.21258	-0.273511	-1.55243	-0.784327	-0.160108	0.328338	-0.423241	-0.878023
81	0	0	1	0	0	0	0	0	-1.16549	-0.33782	0.279108	0.0722391	-0.958132	-0.61005	-0.715771	0.0181161	0.391255	1.02551	-0.644544	-1.25437	-0.00739918	-0.354484	0.841982	-1.21264
81	0	0	1	0	0	0	0	0	-1.16549	-0.33782	0.279108	0.0722391	-0.958132	-0.61005	-0.715771	0.0181161	0.391255	1.02551	-0.644544	-1.25437	-0.00739918	-0.354484	0.841982	-1.21264
82	0	0	0	0	1	0	0	0	-1.40035	0.0892084	-0.58406	-0.484899	0.625962	-0.0431857	0.0321774	-0.842784	-0.672462	0.466284	1.2881	0.277503	-0.149441	-0.31488	0.794671	0.390776
82	0	0	0	0	1	0	0	0	-1.40035	0.0892084	-0.58406	-0.484899	0.625962	-0.0431857	0.0321774	-0.842784	-0.672462	0.466284	1.2881	0.277503	-0.149441	-0.31488	0.794671	0.390776
82	0	0	1	0	0	0	0	0	-1.07046	-0.263354	0.48883	0.244036	-0.974406	0.151971	-0.984725	0.15501	1.14929	0.48723	-1.38361	-1.08472	-0.0310685	0.326704	0.616714	-1.16525
82	1	0	1	0	0	0	0	0	-0.547992	-0.157846	0.290176	0.57438	-0.328041	0.866637	-0.830818	0.0290747	1.30702	0.124639	-1.48427	-0.856567	0.0207206	0.612275	0.368039	-1.04235
82	1	0	0	0	0	0	0	1	-0.402513	-0.110685	0.26784	0.690387	-0.183562	1.15861	-0.828507	0.0140219	1.35604	-0.013237	-1.52161	-0.768143	0.0455962	0.720936	0.268158	-0.992223
82	1	0	0	0	0	0	0	0	-0.418253	-0.120333	0.284222	0.677481	-0.19379	1.15685	-0.845097	0.025782	1.35604	-0.0132364	-1.52161	-0.768144	0.0455962	0.720936	0.268158	-0.992223
82	1	0	0	0	0	0	0	0	-0.418253	-0.120333	0.284222	0.677481	-0.19379	1.15685	-0.845097	0.025782	1.35604	-0.0132364	-1.52161	-0.768144	0.0455962	0.720936	0.268158	-0.992223
82	0	0	0	0	1	0	0	0	-1.40035	0.0892084	-0.58406	-0.484899	0.625962	-0.0431857	0.0321774	-0.842784	-0.672462	0.466284	1.2881	0.277503	-0.149441	-0.31488	0.794671	0.390776
82	0	0	0	0	1	0	0	0	-1.40035	0.0892084	-0.58406	-0.484899	0.625962	-0.0431857	0.0321774	-0.842784	-0.672462	0.466284	1.2881	0.277503	-0.149441	-0.31488	0.794671	0.390776
82	1	0	0	0	0	0	0	1	-0.402513	-0.110685	0.26784	0.690387	-0.183562	1.15861	-0.828507	0.0140219	1.35604	-0.013237	-1.52161	-0.768143	0.0455962	0.720936	0.268158	-0.992223
83	0	0	0	1	0	0	0	0	-0.282438	0.391494	0.153676	0.636532	-0.527474	0.114857	-0.621279	0.322606	1.08743	-0.0105283	-1.49348	-0.852881	-0.079257	0.248182	-0.154268	-0.903217
83	1	0	1	0	0	0	0	0	-0.856803	-0.175467	0.49151	0.366165	-0.800876	0.45971	-1.02172	0.208995	1.27843	0.597934	-1.41932	-1.22288	-0.0720922	0.232078	0.710212	-1.25404
83	0	0	1	0	0	0	0	0	-1.07046	-0.263354	0.48883	0.244036	-0.974406	0.151971	-0.984725	0.15501	1.17084	0.699867	-1.36834	-1.25512	-0.0767973	0.159213	0.783446	-1.2712
83	1	0	1	0	0	0	0	0	-0.856803	-0.175467	0.49151	0.366165	-0.800876	0.45971	-1.02172	0.208995	1.27843	0.597934	-1.41932	-1.22288	-0.0720922	0.232078	0.710212	-1.25404
83	0	0	1	0	0	0	0	0	-1.07046	-0.263354	0.48883	0.244036	-0.974406	0.151971	-0.984725	0.15501	1.17084	0.699867	-1.36834	-1.25512	-0.0767973	0.159213	0.783446	-1.2712
83	0	0	1	0	0	0	0	0	-1.07046	-0.263354	0.48883	0.244036	-0.974406	0.151971	-0.984725	0.15501	1.17084	0.699867	-1.36834	-1.25512	-0.0767973	0.159213	0.783446	-1.2712
83	1	0	0	1	0	0	0	0	-0.601643	0.040643	0.448976	0.534465	-0.652777	0.681293	-0.977313	0.296236	1.26883	0.293886	-1.48553	-1.05327	-0.0648675	0.288761	0.321299	-1.10336
83	0	0	0	1	0	0	0	0	-0.282438	0.391494	0.153676	0.636532	-0.527474	0.114857	-0.621279	0.322606	1.08743	-0.0105283	-1.49348	-0.852881	-0.079257	0.248182	-0.154268	-0.903217
83	1	0	1	0	0	0	0	0	-0.856803	-0.175467	0.49151	0.366165	-0.800876	0.45971	-1.02172	0.208995	1.27843	0.597934	-1.41932	-1.22288	-0.0720922	0.232078	0.710212	-1.25404
83	1	0	0	0	0	0	0	0	-0.675843	-0.0832883	0.608105	0.533761	-0.702317	1.06535	-1.19142	0.315951	1.40842	0.468106	-1.49242	-1.17729	-0.0531217	0.330083	0.615741	-1.23062
84	0	0	1	0	0	0	0	0	-1.10843	-0.327788	0.371819	0.137195	-1.02575	-0.624218	-0.730877	-0.15242	0.405027	0.946481	-0.472639	-1.28985	-0.307905	-0.29074	0.738098	-1.25733
84	0	1	1	0	0	0	0	0	-1.10571	-0.327309	0.37624	0.140292	-1.02897	-0.624893	-0.731597	-0.160551	0.405027	0.946481	-0.472639	-1.28985	-0.307905	-0.29074	0.738098	-1.25733
84	0	0	0	1	0	0	0	0	-0.350737	0.374412	0.0851607	0.580406	-0.519187	-0.127373	-0.506433	0.277883	0.708621	-0.0174436	-1.38233	-0.70989	-0.0266615	0.0882175	-0.375791	-0.714135
84	0	0	1	0	0	0	0	0	-1.10843	-0.327788	0.371819	0.137195	-1.02575	-0.624218	-0.730877	-0.15242	0.405027	0.946481	-0.472639	-1.28985	-0.307905	-0.29074	0.738098	-1.25733
84	1	0	0	1	0	0	0	0	-0.360499	0.273015	0.150523	0.578037	-0.441842	0.115412	-0.601504	0.26765	0.860155	-0.025387	-1.41717	-0.72482	-0.0101386	0.178287	-0.294208	-0.764358
84	1	0	0	0	0	0	0	0	-0.243003	0.0644089	0.449142	0.688184	-0.27293	1.19929	-1.0672	0.33535	1.31191	-0.0262044	-1.52568	-0.766851	0.0599911	0.45359	-0.00869682	-0.921459
84	0	0	0	1	0	0	0	0	-0.350737	0.374412	0.0851607	0.580406	-0.519187	-0.127373	-0.506433	0.277883	0.708621	-0.0174436	-1.38233	-0.70989	-0.0266615	0.0882175	-0.375791	-0.714135
84	0	0	0	1	0	0	0	0	-0.350737	0.374412	0.0851607	0.580406	-0.519187	-0.127373	-0.506433	0.277883	0.708621	-0.0174436	-1.38233	-0.70989	-0.0266615	0.0882175	-0.375791	-0.714135
84	0	0	0	1	0	0	0	0	-0.350737	0.374412	0.0851607	0.580406	-0.519187	-0.127373	-0.506433	0.277883	0.708621	-0.0174436	-1.38233	-0.70989	-0.0266615	0.0882175	-0.375791	-0.714135
84	0	0	0	1	0	0	0	0	-0.350737	0.374412	0.0851607	0.580406	-0.519187	-0.127373	-0.506433	0.277883	0.708621	-0.0174436	-1.38233	-0.70989	-0.0266615	0.0882175	-0.375791	-0.714135
84	0	0	1	0	0	0	0	0	-1.10843	-0.327788	0.371819	0.137195	-1.02575	-0.624218	-0.730877	-0.15242	0.405027	0.946481	-0.472639	-1.28985	-0.307905	-0.29074	0.738098	-1.25733
84	0	0	1	0	0	0	0	0	-1.10843	-0.327788	0.371819	0.137195	-1.02575	-0.624218	-0.730877	-0.15242	0.405027	0.946481	-0.472639	-1.28985	-0.307905	-0.29074	0.738098	-1.25733
85	0	0	1	0	0	0	0	0	-1.16549	-0.33782	0.279108	0.0722391	-0.958132	-0.61005	-0.715771	0.0181161	0.391255	1.02551	-0.644544	-1.25437	-0.00739928	-0.354484	0.841982	-1.21264
85	0	0	1	0	0	0	0	0	-1.16549	-0.33782	0.279108	0.0722391	-0.958132	-0.61005	-0.715771	0.0181161	0.391255	1.02551	-0.644544	-1.25437	-0.00739928	-0.354484	0.841982	-1.21264
85	0	0	0	0	0	0	0	1	-0.483804	0.0149603	-0.664761	0.632395	0.0470729	-0.35375	0.495122	-0.611309	-0.884914	-0.50343	0.112326	0.155396	-0.0689843	0.166353	-0.787945	0.32452
85	1	0	0	0	0	0	0	0	-0.494236	-0.322422	0.44318	0.500236	0.00691186	1.21652	-1.00976	0.158264	1.56999	0.307788	-1.55394	-0.742032	0.377685	0.735567	0.677598	-1.05065
85	1	0	0	0	0	0	0	0	-0.494236	-0.322422	0.44318	0.500236	0.00691186	1.21652	-1.00976	0.158264	1.56999	0.307788	-1.55394	-0.742032	0.377685	0.735567	0.677598	-1.05065
86	1	0	1	0	0	0	0	0	-0.950608	-0.238075	0.488552	0.282675	-1.04055	-0.33804	-0.826461	-0.198912	0.62226	0.768485	-0.627946	-1.29832	-0.503041	-0.100593	0.602503	-1.28654
86	1	0	0	1	0	0	0	0	-0.449458	0.214183	0.406277	0.619111	-0.691404	0.629345	-0.947986	0.357545	1.09297	0.182314	-1.30323	-1.03539	-0.280889	0.212425	0.0873183	-1.08311
86	0	0	1	0	0	0	0	0	-1.04361	-0.306102	0.486995	0.222318	-1.0854	-0.500364	-0.791467	-0.27117	0.548495	0.831897	-0.542461	-1.32271	-0.53233	-0.14298	0.647378	-1.30397
86	0	0	1	0	0	0	0	0	-1.04361	-0.306102	0.486995	0.222318	-1.0854	-0.500364	-0.791467	-0.27117	0.548495	0.831897	-0.542461	-1.32271	-0.53233	-0.14298	0.647378	-1.30397
86	0	1	1	0	0	0	0	0	-1.03993	-0.305525	0.492913	0.226433	-1.08988	-0.502252	-0.79214	-0.282703	0.548495	0.831897	-0.542461	-1.32271	-0.53233	-0.14298	0.647378	-1.30397
86	0	1	1	0	0	0	0	0	-1.03993	-0.305525	0.492913	0.226433	-1.08988	-0.502252	-0.79214	-0.282703	0.548495	0.831897	-0.542461	-1.32271	-0.53233	-0.14298	0.647378	-1.30397
86	0	0	1	0	0	0	0	0	-1.04361	-0.306102	0.486995	0.222318	-1.0854	-0.500364	-0.791467	-0.27117	0.548495	0.831897	-0.542461	-1.32271	-0.53233	-0.14298	0.647378	-1.30397
86	0	0	1	0	0	0	0	0	-1.04361	-0.306102	0.486995	0.222318	-1.0854	-0.500364	-0.791467	-0.27117	0.548495	0.831897	-0.542461	-1.32271	-0.53233	-0.14298	0.647378	-1.30397
86	0	0	0	1	0	0	0	0	-0.211545	0.409225	0.224795	0.69479	-0.536076	0.366289	-0.740489	0.369028	1.30168	-0.0922046	-1.55548	-0.904056	-0.165537	0.336564	-0.156815	-0.979725
86	0	1	1	0	0	0	0	0	-1.03993	-0.305525	0.492913	0.226433	-1.08988	-0.502252	-0.79214	-0.282703	0.548495	0.831897	-0.542461	-1.32271	-0.53233	-0.14298	0.647378	-1.30397
86	0	1	1	0	0	0	0	0	-1.03993	-0.305525	0.492913	0.226433	-1.08988	-0.502252	-0.79214	-0.282703	0.548495	0.831897	-0.542461	-1.32271	-0.53233	-0.14298	0.647378	-1.30397
86	0	0	1	0	0	0	0	0	-1.04361	-0.306102	0.486995	0.222318	-1.0854	-0.500364	-0.791467	-0.27117	0.548495	0.831897	-0.542461	-1.32271	-0.53233	-0.14298	0.647378	-1.30397
86	0	0	1	0	0	0	0	0	-1.04361	-0.306102	0.486995	0.222318	-1.0854	-0.500364	-0.791467	-0.27117	0.548495	0.831897	-0.542461	-1.32271	-0.53233	-0.14298	0.647378	-1.30397
87	0	0	0	0	0	0	0	1	-0.384279	-0.069484	-0.612404	0.700204	0.231841	0.0496716	0.356178	-0.351283	-0.192868	-0.22702	-0.912739	0.190535	0.368902	0.371901	-0.243988	0.15729
87	0	0	1	0	0	0	0	0	-1.13729	-0.365936	0.290246	0.114423	-0.840584	-0.367152	-0.747337	0.134752	0.55701	0.941279	-0.997409	-1.13731	0.204411	-0.145987	0.884337	-1.12716
87	0	0	1	0	0	0	1	0	-1.08214	-0.354525	0.0837739	0.146035	-0.433399	-0.137232	-0.579894	0.14191	0.454112	0.783044	-0.968206	-0.85564	0.268718	-0.0528176	0.779778	-0.867977
87	1	0	0	0	1	0	0	0	-1.11382	0.0348796	-0.223738	-0.00714653	0.415056	0.731675	-0.466378	-0.407094	0.312589	0.410487	-0.382796	0.00330227	0.203918	0.196729	0.791935	-0.121643
87	0	0	1	0	0	0	0	0	-1.13729	-0.365936	0.290246	0.114423	-0.840584	-0.367152	-0.747337	0.134752	0.55701	0.941279	-0.997409	-1.13731	0.204411	-0.145987	0.884337	-1.12716
87	0	0	1	0	0	0	0	0	-1.13729	-0.365936	0.290246	0.114423	-0.840584	-0.367152	-0.747337	0.134752	0.55701	0.941279	-0.997409	-1.13731	0.204411	-0.145987	0.884337	-1.12716
87	1	0	0	0	1	0	1	0	-1.05117	-0.0904324	-0.290215	0.0563243	0.418402	0.525862	-0.32383	-0.247414	0.278509	0.422139	-0.523609	-0.0773291	0.274368	0.184339	0.722017	-0.180237
87	0	0	0	0	0	0	0	1	-0.384279	-0.069484	-0.612404	0.700204	0.231841	0.0496716	0.356178	-0.351283	-0.192868	-0.22702	-0.912739	0.190535	0.368902	0.371901	-0.243988	0.15729
87	0	0	1	0	0	0	0	0	-1.13729	-0.365936	0.290246	0.114423	-0.840584	-0.367152	-0.747337	0.134752	0.55701	0.941279	-0.997409	-1.13731	0.204411	-0.145987	0.884337	-1.12716
87	1	0	0	0	0	0	0	1	-0.716118	-0.0529173	-0.277616	0.465282	0.26198	0.664236	-0.258384	-0.202921	0.107313	0.0767951	-0.874642	-0.022592	0.304092	0.302104	0.196015	-0.0989004
87	0	0	0	0	1	0	0	0	-1.35352	0.0618789	-0.444856	-0.305835	0.755995	0.534761	-0.279032	-0.598879	0.210151	0.425751	-0.080193	0.192448	0.186958	0.159615	0.893106	0.0673473
87	0	0	0	0	1	0	0	0	-1.35352	0.0618789	-0.444856	-0.305835	0.755995	0.534761	-0.279032	-0.598879	0.210151	0.425751	-0.080193	0.192448	0.186958	0.159615	0.893106	0.0673473
87	0	0	1	0	0	0	0	0	-1.13729	-0.365936	0.290246	0.114423	-0.840584	-0.367152	-0.747337	0.134752	0.55701	0.941279	-0.997409	-1.13731	0.204411	-0.145987	0.884337	-1.12716
87	0	0	0	0	0	0	1	1	-0.647	-0.189266	-0.503304	0.475421	0.377594	0.231052	0.0766345	-0.109475	-0.00208063	0.0563791	-0.904155	-0.0234111	0.376003	0.279942	0.100437	-0.068229
87	0	0	0	0	1	0	0	0	-1.35352	0.0618789	-0.444856	-0.305835	0.755995	0.534761	-0.279032	-0.598879	0.210151	0.425751	-0.080193	0.192448	0.186958	0.159615	0.893106	0.0673473
87	1	0	1	0	0	0	0	0	-1.05538	-0.240303	0.160781	0.181262	-0.410232	0.165134	-0.735213	0.0336528	0.513119	0.73221	-0.949337	-0.791691	0.217249	-0.00526443	0.793437	-0.837658
88	0	0	1	0	0	0	0	0	-1.01611	0.0318411	0.168136	0.312265	-1.05917	-0.630474	-0.656134	0.0971797	0.35804	0.586411	-0.949779	-1.1274	-0.244016	-0.288349	0.297241	-1.05664
88	0	0	1	0	0	0	0	0	-1.01611	0.0318411	0.168136	0.312265	-1.05917	-0.630474	-0.656134	0.0971797	0.35804	0.586411	-0.949779	-1.1274	-0.244016	-0.288349	0.297241	-1.05664
88	0	0	1	1	0	0	0	1	-0.801916	0.0910001	-0.0581479	0.431119	-0.729784	-0.530592	-0.342017	-0.0507549	0.11814	0.257238	-0.867061	-0.87899	-0.288518	-0.186749	-0.0822444	-0.756083
88	0	0	0	0	0	0	0	1	-0.528775	0.253512	-0.560449	0.728418	-0.342246	-0.453568	0.273951	-0.406152	-0.38387	-0.217172	-0.583293	-0.445943	-0.289052	0.00200206	-0.555901	-0.234336
88	0	0	0	1	0	0	0	0	-0.654388	0.533988	-0.00434225	0.641463	-0.981153	-0.561509	-0.499905	0.223958	0.331888	0.329951	-1.04845	-1.00551	-0.283607	-0.22334	-0.0492976	-0.917597
88	0	0	1	1	0	0	0	0	-0.909426	0.100386	0.138005	0.357657	-0.97054	-0.585894	-0.609005	0.122528	0.371384	0.505108	-1.00402	-1.10099	-0.273609	-0.276686	0.172862	-1.02574
88	0	0	0	0	0	0	0	1	-0.528775	0.253512	-0.560449	0.728418	-0.342246	-0.453568	0.273951	-0.406152	-0.38387	-0.217172	-0.583293	-0.445943	-0.289052	0.00200206	-0.555901	-0.234336
88	0	0	1	0	0	0	0	0	-1.01611	0.0318411	0.168136	0.312265	-1.05917	-0.630474	-0.656134	0.0971797	0.35804	0.586411	-0.949779	-1.1274	-0.244016	-0.288349	0.297241	-1.05664
89	0	0	0	0	0	0	0	1	-0.559756	0.217137	-0.491162	0.701045	0.204943	0.67631	-0.051138	-0.588012	0.630742	-0.281778	-1.13365	-0.334123	-0.296565	0.510158	-0.0424052	-0.436335
89	1	0	0	0	1	0	0	1	-0.80459	0.126364	-0.10933	0.358599	-0.0581455	0.660433	-0.468111	-0.308502	0.601408	0.0106568	-0.78998	-0.414102	-0.28224	0.370387	0.27899	-0.482941
89	0	0	0	0	1	0	0	0	-1.31064	0.230051	-0.607922	-0.170958	0.60993	0.40274	-0.0709147	-0.852986	0.00336567	0.120632	0.101414	0.0706535	-0.291924	0.182868	0.485744	0.0459782
89	1	0	1	0	0	0	0	0	-0.822254	-0.0377792	0.263979	0.432023	-0.62467	0.485383	-0.837182	0.0225246	1.00014	0.370786	-1.29293	-0.99911	-0.19618	0.275777	0.512661	-1.0512
89	1	0	0	1	0	0	0	0	-0.603973	0.147027	0.244849	0.652414	-0.415417	1.13275	-0.8993	0.0213488	1.04608	0.0785257	-1.34534	-0.824536	-0.263311	0.437773	0.302823	-0.915381
89	0	0	0	0	1	0	0	0	-1.31064	0.230051	-0.607922	-0.170958	0.60993	0.40274	-0.0709147	-0.852986	0.00336567	0.120632	0.101414	0.0706535	-0.291924	0.182868	0.485744	0.0459782
89	0	0	1	0	0	0	0	0	-1.09005	-0.278702	0.445604	0.208627	-0.971052	-0.0050897	-0.92929	0.126795	0.973023	0.654199	-1.26425	-1.19197	-0.136456	0.126223	0.705369	-1.20582
89	0	0	1	0	0	0	0	0	-1.09005	-0.278702	0.445604	0.208627	-0.971052	-0.0050897	-0.92929	0.126795	0.973023	0.654199	-1.26425	-1.19197	-0.136456	0.126223	0.705369	-1.20582
89	1	0	1	0	0	0	0	0	-0.822254	-0.0377792	0.263979	0.432023	-0.62467	0.485383	-0.837182	0.0225246	1.00014	0.370786	-1.29293	-0.99911	-0.19618	0.275777	0.512661	-1.0512
89	1	0	0	0	0	0	0	1	-0.586839	0.135802	0.0829341	0.652548	-0.31709	0.916783	-0.669772	-0.0973867	0.902587	-0.0430555	-1.27348	-0.660174	-0.274299	0.462958	0.173764	-0.752801
89	0	0	1	0	0	0	0	0	-1.09005	-0.278702	0.445604	0.208627	-0.971052	-0.0050897	-0.92929	0.126795	0.973023	0.654199	-1.26425	-1.19197	-0.136456	0.126223	0.705369	-1.20582
90	0	0	1	0	0	0	0	0	-1.18951	-0.244923	0.267043	0.0325282	-0.882915	-0.366924	-0.773678	-0.0431791	0.507633	0.922576	-0.638025	-1.21113	-0.194827	-0.263465	0.863374	-1.17514
90	0	0	1	0	0	0	0	0	-1.18951	-0.244923	0.267043	0.0325282	-0.882915	-0.366924	-0.773678	-0.0431791	0.507633	0.922576	-0.638025	-1.21113	-0.194827	-0.263465	0.863374	-1.17514
90	0	0	1	0	1	0	0	0	-1.22133	-0.196378	0.15179	-0.0418968	-0.684598	-0.327056	-0.66878	-0.154214	0.395266	0.884703	-0.402834	-1.09874	-0.241482	-0.284062	0.864417	-1.04784
90	0	0	1	0	0	0	0	0	-1.18951	-0.244923	0.267043	0.0325282	-0.882915	-0.366924	-0.773678	-0.0431791	0.507633	0.922576	-0.638025	-1.21113	-0.194827	-0.263465	0.863374	-1.17514
90	0	0	1	0	0	0	0	0	-1.18951	-0.244923	0.267043	0.0325282	-0.882915	-0.366924	-0.773678	-0.0431791	0.507633	0.922576	-0.638025	-1.21113	-0.194827	-0.263465	0.863374	-1.17514
90	0	0	1	0	0	0	0	0	-1.18951	-0.244923	0.267043	0.0325282	-0.882915	-0.366924	-0.773678	-0.0431791	0.507633	0.922576	-0.638025	-1.21113	-0.194827	-0.263465	0.863374	-1.17514
90	0	0	0	1	0	0	0	0	-0.416581	0.357944	0.0191079	0.526298	-0.511198	-0.360896	-0.395714	0.234768	0.447988	0.0555692	-1.25358	-0.673023	0.0104949	-0.0733524	-0.401864	-0.614192
90	1	0	1	0	0	0	0	0	-1.18444	-0.24381	0.277182	0.0415969	-0.885603	-0.337431	-0.784802	-0.0351938	0.507634	0.922576	-0.638026	-1.21113	-0.194827	-0.263464	0.863374	-1.17514
90	0	0	0	0	1	0	0	0	-1.4658	0.136771	-0.414602	-0.525317	0.136264	-0.215109	-0.270743	-0.776858	-0.00535458	0.744784	0.43671	-0.710942	-0.385773	-0.352363	0.864294	-0.60993
91	1	0	0	0	1	0	0	0	-1.07777	0.0383033	0.0520597	0.0849924	0.426754	1.15293	-0.816038	-0.396549	1.07705	0.341451	-1.04211	-0.196253	0.0111028	0.523802	0.96585	-0.601759
91	1	0	0	0	1	0	0	0	-1.07777	0.0383033	0.0520597	0.0849924	0.426754	1.15293	-0.816038	-0.396549	1.07705	0.341451	-1.04211	-0.196253	0.0111028	0.523802	0.96585	-0.601759
91	1	0	0	0	0	0	0	0	-1.00971	0.0185096	0.16068	0.18449	0.382718	1.33453	-0.949829	-0.310901	1.12475	0.337967	-1.12391	-0.237814	0.0404359	0.544984	0.952848	-0.647705
91	1	0	0	0	0	0	0	0	-1.00971	0.0185096	0.16068	0.18449	0.382718	1.33453	-0.949829	-0.310901	1.12475	0.337967	-1.12391	-0.237814	0.0404359	0.544984	0.952848	-0.647705
91	1	0	0	0	1	0	0	0	-1.07777	0.0383033	0.0520597	0.0849924	0.426754	1.15293	-0.816038	-0.396549	1.07705	0.341451	-1.04211	-0.196253	0.0111028	0.523802	0.96585	-0.601759
91	1	0	0	0	1	0	0	0	-1.07777	0.0383033	0.0520597	0.0849924	0.426754	1.15293	-0.816038	-0.396549	1.07705	0.341451	-1.04211	-0.196253	0.0111028	0.523802	0.96585	-0.601759
91	0	0	0	0	1	0	0	0	-1.30662	0.174651	-0.115813	-0.0895963	0.590274	1.08794	-0.714501	-0.618948	0.991261	0.34805	-0.952092	-0.150661	-0.0087206	0.484691	0.967349	-0.544332
92	0	0	0	1	0	0	0	0	-0.469508	0.406895	0.187285	0.594362	-0.684493	-0.0520928	-0.622462	0.336698	0.790061	0.16817	-1.37134	-0.926109	-0.117442	0.030603	-0.109584	-0.896747
92	0	0	1	0	0	0	0	0	-1.09678	-0.220004	0.337679	0.168999	-0.9951	-0.407598	-0.798723	0.102499	0.618152	0.842705	-1.00729	-1.2348	-0.0849199	-0.215846	0.695157	-1.2024
92	0	0	1	0	0	0	0	0	-1.09678	-0.220004	0.337679	0.168999	-0.9951	-0.407598	-0.798723	0.102499	0.618152	0.842705	-1.00729	-1.2348	-0.0849199	-0.215846	0.695157	-1.2024
92	1	0	1	1	0	0	0	0	-0.80651	-0.0145556	0.217086	0.353776	-0.775889	-0.226051	-0.666266	0.117339	0.700336	0.507726	-1.16551	-1.08285	-0.117451	-0.0767729	0.32961	-1.05916
92	1	0	0	0	0	0	0	1	-0.38052	0.237563	0.00433005	0.82299	-0.398548	0.63941	-0.465879	-0.0562215	0.512231	-0.212812	-1.18581	-0.561994	-0.194655	0.33461	-0.283053	-0.590201
92	0	0	0	0	0	0	0	1	-0.291414	0.0641938	-0.410046	0.794159	0.0265086	0.343588	0.065786	-0.449713	0.451642	-0.572931	-1.1992	-0.304959	-0.248019	0.516875	-0.597157	-0.357861
92	0	0	1	0	0	0	0	0	-1.09678	-0.220004	0.337679	0.168999	-0.9951	-0.407598	-0.798723	0.102499	0.618152	0.842705	-1.00729	-1.2348	-0.0849199	-0.215846	0.695157	-1.2024
92	0	0	1	0	0	0	0	0	-1.09678	-0.220004	0.337679	0.168999	-0.9951	-0.407598	-0.798723	0.102499	0.618152	0.842705	-1.00729	-1.2348	-0.0849199	-0.215846	0.695157	-1.2024
92	0	0	0	1	0	0	0	0	-0.469508	0.406895	0.187285	0.594362	-0.684493	-0.0520928	-0.622462	0.336698	0.790061	0.16817	-1.37134	-0.926109	-0.117442	0.030603	-0.109584	-0.896747
92	0	0	0	1	0	0	0	0	-0.469508	0.406895	0.187285	0.594362	-0.684493	-0.0520928	-0.622462	0.336698	0.790061	0.16817	-1.37134	-0.926109	-0.117442	0.030603	-0.109584	-0.896747
92	0	0	1	0	0	0	0	0	-1.09678	-0.220004	0.337679	0.168999	-0.9951	-0.407598	-0.798723	0.102499	0.618152	0.842705	-1.00729	-1.2348	-0.0849199	-0.215846	0.695157	-1.2024
92	0	0	1	0	0	0	0	0	-1.09678	-0.220004	0.337679	0.168999	-0.9951	-0.407598	-0.798723	0.102499	0.618152	0.842705	-1.00729	-1.2348	-0.0849199	-0.215846	0.695157	-1.2024
93	0	0	1	0	0	0	0	0	-1.16549	-0.33782	0.279108	0.0722391	-0.958132	-0.61005	-0.715771	0.0181161	0.391255	1.02551	-0.644544	-1.25437	-0.00739928	-0.354484	0.841982	-1.21264
93	0	1	0	0	1	1	0	0	-0.997125	-1.17313	0.472053	-0.378782	-1.03651	0.0787263	-0.681474	-1.31288	0.303095	0.801572	1.60568	-1.45226	-1.20036	0.206866	0.995293	-1.4216
93	0	0	0	0	0	0	1	0	-0.727868	-0.716414	-0.548285	0.194156	0.833923	-0.054289	0.302763	0.378659	-0.547445	0.573474	-1.05616	0.47097	1.60455	0.103168	0.549787	0.474865
93	0	0	0	1	0	0	0	1	-0.293216	0.124684	-0.748249	0.756555	0.0852978	-0.29016	0.516811	-0.218429	-0.715084	-0.321981	-0.809557	0.331485	0.568821	0.162356	-0.560537	0.459267
93	0	0	0	0	0	0	1	0	-0.727868	-0.716414	-0.548285	0.194156	0.833923	-0.054289	0.302763	0.378659	-0.547445	0.573474	-1.05616	0.47097	1.60455	0.103168	0.549787	0.474865
93	0	0	0	0	0	0	1	0	-0.727868	-0.716414	-0.548285	0.194156	0.833923	-0.054289	0.302763	0.378659	-0.547445	0.573474	-1.05616	0.47097	1.60455	0.103168	0.549787	0.474865
93	0	0	0	0	0	0	1	1	-0.591861	-0.425954	-0.583596	0.368014	0.547218	-0.142032	0.338022	0.167657	-0.613592	0.231522	-0.963731	0.423964	1.2228	0.126312	0.128502	0.474396
93	0	0	0	0	0	0	0	1	-0.309728	0.0937868	-0.754134	0.742985	0.118988	-0.283651	0.528083	-0.220165	-0.715077	-0.321951	-0.809565	0.331488	0.568851	0.162354	-0.560501	0.459266
93	0	0	0	0	0	0	1	0	-0.727868	-0.716414	-0.548285	0.194156	0.833923	-0.054289	0.302763	0.378659	-0.547445	0.573474	-1.05616	0.47097	1.60455	0.103168	0.549787	0.474865
94	0	0	1	0	0	0	0	0	-1.13548	-0.241157	0.28059	0.118964	-0.989838	-0.614654	-0.73566	0.0621406	0.437868	0.944904	-0.783537	-1.23926	-0.0560049	-0.353753	0.736449	-1.19721
94	0	0	1	0	0	0	0	0	-1.13548	-0.241157	0.28059	0.118964	-0.989838	-0.614654	-0.73566	0.0621406	0.437868	0.944904	-0.783537	-1.23926	-0.0560049	-0.353753	0.736449	-1.19721
94	0	0	0	1	0	0	0	0	-0.582714	0.390143	0.109052	0.50295	-0.744884	-0.455722	-0.555422	0.282556	0.516673	0.40762	-1.15299	-0.985246	-0.0981219	-0.229081	0.0584112	-0.935124
94	0	0	1	0	0	0	0	0	-1.13548	-0.241157	0.28059	0.118964	-0.989838	-0.614654	-0.73566	0.0621406	0.437868	0.944904	-0.783537	-1.23926	-0.0560049	-0.353753	0.736449	-1.19721
94	0	0	0	0	1	0	0	0	-1.40035	0.0892084	-0.58406	-0.484899	0.625962	-0.0431857	0.0321774	-0.842784	-0.672462	0.466284	1.2881	0.277503	-0.149441	-0.31488	0.794671	0.390776
94	0	0	0	1	0	0	0	0	-0.582714	0.390143	0.109052	0.50295	-0.744884	-0.455722	-0.555422	0.282556	0.516673	0.40762	-1.15299	-0.985246	-0.0981219	-0.229081	0.0584112	-0.935124
94	0	0	0	0	0	0	0	1	-0.483804	0.0149603	-0.664761	0.632395	0.0470729	-0.35375	0.495122	-0.611309	-0.884914	-0.50343	0.112326	0.155396	-0.0689843	0.166353	-0.787945	0.32452
94	0	0	1	0	0	0	0	0	-1.13548	-0.241157	0.28059	0.118964	-0.989838	-0.614654	-0.73566	0.0621406	0.437868	0.944904	-0.783537	-1.23926	-0.0560049	-0.353753	0.736449	-1.19721
94	0	0	1	1	0	0	0	0	-0.989021	-0.11613	0.227833	0.203183	-0.89447	-0.563586	-0.667817	0.0988373	0.461136	0.800168	-0.882881	-1.17049	-0.0697542	-0.321056	0.551771	-1.12633
94	0	0	1	0	0	0	0	0	-1.13548	-0.241157	0.28059	0.118964	-0.989838	-0.614654	-0.73566	0.0621406	0.437868	0.944904	-0.783537	-1.23926	-0.0560049	-0.353753	0.736449	-1.19721
94	0	0	1	0	0	0	0	0	-1.13548	-0.241157	0.28059	0.118964	-0.989838	-0.614654	-0.73566	0.0621406	0.437868	0.944904	-0.783537	-1.23926	-0.0560049	-0.353753	0.736449	-1.19721
94	0	0	1	0	0	0	0	0	-1.13548	-0.241157	0.28059	0.118964	-0.989838	-0.614654	-0.73566	0.0621406	0.437868	0.944904	-0.783537	-1.23926	-0.0560049	-0.353753	0.736449	-1.19721
95	0	0	1	0	0	0	0	0	-1.16549	-0.33782	0.279108	0.0722391	-0.958132	-0.61005	-0.715771	0.0181161	0.391255	1.02551	-0.644544	-1.25437	-0.00739928	-0.354484	0.841982	-1.21264
95	0	0	1	0	0	0	0	0	-1.16549	-0.33782	0.279108	0.0722391	-0.958132	-0.61005	-0.715771	0.0181161	0.391255	1.02551	-0.644544	-1.25437	-0.00739928	-0.354484	0.841982	-1.21264
95	0	0	1	0	0	0	0	0	-1.16549	-0.33782	0.279108	0.0722391	-0.958132	-0.61005	-0.715771	0.0181161	0.391255	1.02551	-0.644544	-1.25437	-0.00739928	-0.354484	0.841982	-1.21264
95	0	0	1	0	0	0	0	0	-1.16549	-0.33782	0.279108	0.0722391	-0.958132	-0.61005	-0.715771	0.0181161	0.391255	1.02551	-0.644544	-1.25437	-0.00739928	-0.354484	0.841982	-1.21264
96	0	0	0	0	0	0	0	1	-0.432163	-0.0792695	-0.674017	0.660299	0.232571	-0.124848	0.461169	-0.395464	-0.732608	-0.454021	-0.513356	0.291059	0.296874	0.270505	-0.671247	0.392671
96	0	0	0	0	0	0	0	1	-0.432163	-0.0792695	-0.674017	0.660299	0.232571	-0.124848	0.461169	-0.395464	-0.732608	-0.454021	-0.513356	0.291059	0.296874	0.270505	-0.671247	0.392671
96	0	0	0	0	0	0	1	1	-0.430852	-0.0892432	-0.67973	0.659913	0.250759	-0.116093	0.466043	-0.377815	-0.732608	-0.454021	-0.513356	0.291059	0.296874	0.270506	-0.671247	0.392671
96	0	0	0	0	0	0	0	1	-0.432163	-0.0792695	-0.674017	0.660299	0.232571	-0.124848	0.461169	-0.395464	-0.732608	-0.454021	-0.513356	0.291059	0.296874	0.270505	-0.671247	0.392671
96	0	0	0	0	1	0	0	0	-1.26941	0.116927	-0.112894	-0.132907	0.183693	-0.123643	-0.0509884	-1.17929	-0.467342	0.288253	1.26463	-0.286129	-0.762736	-0.175956	0.477286	-0.0429751
96	0	1	0	0	1	0	0	0	-1.26689	0.117459	-0.103836	-0.126139	0.17519	-0.12519	-0.0525873	-1.18576	-0.467342	0.288253	1.26463	-0.286129	-0.762736	-0.175956	0.477286	-0.0429751
96	0	1	0	0	1	0	0	0	-1.26689	0.117459	-0.103836	-0.126139	0.17519	-0.12519	-0.0525873	-1.18576	-0.467342	0.288253	1.26463	-0.286129	-0.762736	-0.175956	0.477286	-0.0429751
96	0	0	0	0	0	0	1	1	-0.430852	-0.0892432	-0.67973	0.659913	0.250759	-0.116093	0.466043	-0.377815	-0.732608	-0.454021	-0.513356	0.291059	0.296874	0.270505	-0.671247	0.392671
96	0	1	0	0	1	0	0	0	-1.26689	0.117459	-0.103836	-0.126139	0.17519	-0.12519	-0.0525873	-1.18576	-0.467342	0.288253	1.26463	-0.286129	-0.762736	-0.175956	0.477286	-0.0429751
96	0	0	0	0	0	0	0	1	-0.432163	-0.0792695	-0.674017	0.660299	0.232571	-0.124848	0.461169	-0.395464	-0.732608	-0.454021	-0.513356	0.291059	0.296874	0.270505	-0.671247	0.392671
96	0	0	0	0	0	0	0	1	-0.432163	-0.0792695	-0.674017	0.660299	0.232571	-0.124848	0.461169	-0.395464	-0.732608	-0.454021	-0.513356	0.291059	0.296874	0.270505	-0.671247	0.392671
96	1	0	0	0	0	0	0	1	-0.415098	-0.0742434	-0.650948	0.674743	0.229576	-0.0632493	0.422588	-0.382188	-0.732608	-0.454021	-0.513357	0.291059	0.296874	0.270506	-0.671247	0.392671
97	0	0	0	0	0	0	0	1	-0.291414	0.0641938	-0.410046	0.794159	0.0265086	0.343588	0.065786	-0.449713	0.230449	-0.584819	-1.01287	0.0133431	-0.188241	0.552795	-0.534576	-0.117461
97	0	0	1	0	0	0	0	0	-1.16549	-0.33782	0.279108	0.0722391	-0.958132	-0.61005	-0.715771	0.0181161	0.391255	1.02551	-0.644544	-1.25437	-0.00739928	-0.354484	0.841982	-1.21264
97	0	0	1	0	0	0	0	0	-1.16549	-0.33782	0.279108	0.0722391	-0.958132	-0.61005	-0.715771	0.0181161	0.391255	1.02551	-0.644544	-1.25437	-0.00739928	-0.354484	0.841982	-1.21264
97	0	0	0	0	0	0	0	1	-0.291414	0.0641938	-0.410046	0.794159	0.0265086	0.343588	0.065786	-0.449713	0.230449	-0.584819	-1.01287	0.0133431	-0.188241	0.552795	-0.534576	-0.117461
97	1	0	0	0	0	0	0	1	-0.459073	0.0994134	-0.282351	0.664536	0.134912	0.672525	-0.204502	-0.444577	0.395808	-0.560278	-1.08295	-0.0166022	-0.202384	0.604389	-0.414796	-0.20572
97	1	0	0	0	1	0	0	0	-0.487903	0.149788	-0.0620335	0.648684	0.204881	1.26042	-0.616555	-0.360893	0.623372	-0.490412	-1.16801	-0.046245	-0.217027	0.661282	-0.20087	-0.332523
97	1	0	0	0	0	0	0	1	-0.459073	0.0994134	-0.282351	0.664536	0.134912	0.672525	-0.204502	-0.444577	0.395808	-0.560278	-1.08295	-0.0166022	-0.202384	0.604389	-0.414796	-0.20572
97	0	0	1	0	0	0	0	0	-1.16549	-0.33782	0.279108	0.0722391	-0.958132	-0.61005	-0.715771	0.0181161	0.391255	1.02551	-0.644544	-1.25437	-0.00739928	-0.354484	0.841982	-1.21264
98	0	0	0	1	0	0	0	0	-0.416581	0.357944	0.0191079	0.526298	-0.511198	-0.360896	-0.395714	0.234768	0.447988	0.0555692	-1.25358	-0.673023	0.010495	-0.0733525	-0.401864	-0.614192
98	0	0	0	1	0	0	0	0	-0.416581	0.357944	0.0191079	0.526298	-0.511198	-0.360896	-0.395714	0.234768	0.447988	0.0555692	-1.25358	-0.673023	0.010495	-0.0733525	-0.401864	-0.614192
98	0	0	1	0	0	0	0	0	-1.16549	-0.33782	0.279108	0.0722391	-0.958132	-0.61005	-0.715771	0.0181161	0.391255	1.02551	-0.644544	-1.25437	-0.00739928	-0.354484	0.841982	-1.21264
98	0	0	1	0	0	0	0	0	-1.16549	-0.33782	0.279108	0.0722391	-0.958132	-0.61005	-0.715771	0.0181161	0.391255	1.02551	-0.644544	-1.25437	-0.00739928	-0.354484	0.841982	-1.21264
98	0	0	1	0	0	0	0	0	-1.16549	-0.33782	0.279108	0.0722391	-0.958132	-0.61005	-0.715771	0.0181161	0.391255	1.02551	-0.644544	-1.25437	-0.00739928	-0.354484	0.841982	-1.21264
98	0	0	0	1	0	0	0	0	-0.416581	0.357944	0.0191079	0.526298	-0.511198	-0.360896	-0.395714	0.234768	0.447988	0.0555692	-1.25358	-0.673023	0.010495	-0.0733525	-0.401864	-0.614192
98	0	0	1	0	0	0	0	0	-1.16549	-0.33782	0.279108	0.0722391	-0.958132	-0.61005	-0.715771	0.0181161	0.391255	1.02551	-0.644544	-1.25437	-0.00739928	-0.354484	0.841982	-1.21264
99	0	0	1	0	0	0	0	0	-1.05058	-0.247767	0.532726	0.279995	-0.977812	0.311469	-1.04102	0.183664	1.23308	0.760348	-1.39027	-1.30959	-0.127447	0.146742	0.874209	-1.31163
99	1	0	1	0	0	0	0	0	-1.04327	-0.242043	0.548846	0.293199	-0.979063	0.37004	-1.06169	0.194185	1.23308	0.760348	-1.39027	-1.30959	-0.127447	0.146742	0.874209	-1.31163
99	1	0	1	0	0	0	0	0	-1.04327	-0.242043	0.548846	0.293199	-0.979063	0.37004	-1.06169	0.194185	1.23308	0.760348	-1.39027	-1.30959	-0.127447	0.146742	0.874209	-1.31163
99	0	0	1	0	0	0	0	0	-1.05058	-0.247767	0.532726	0.279995	-0.977812	0.311469	-1.04102	0.183664	1.23308	0.760348	-1.39027	-1.30959	-0.127447	0.146742	0.874209	-1.31163
99	1	0	1	0	0	0	0	0	-1.04327	-0.242043	0.548846	0.293199	-0.979063	0.37004	-1.06169	0.194185	1.23308	0.760348	-1.39027	-1.30959	-0.127447	0.146742	0.874209	-1.31163
100	1	0	1	0	0	0	0	0	-0.948538	-0.270466	0.493066	0.306533	-0.778156	0.414737	-1.00696	0.164421	1.24996	0.703592	-1.38877	-1.24751	-0.0242442	0.219079	0.843748	-1.27601
100	0	0	0	1	0	0	0	0	-0.416581	0.357944	0.0191079	0.526298	-0.511198	-0.360896	-0.395714	0.234768	0.447988	0.0555692	-1.25358	-0.673023	0.0104949	-0.0733524	-0.401864	-0.614192
100	1	0	0	0	0	0	0	0	-0.806665	-0.230397	0.622722	0.45363	-0.652047	1.05719	-1.18488	0.253655	1.37543	0.629778	-1.44963	-1.21328	0.0287347	0.319312	0.827811	-1.26463
100	0	0	1	0	0	0	0	0	-1.07046	-0.263354	0.48883	0.244036	-0.974406	0.151971	-0.984725	0.15501	1.13433	0.756628	-1.34298	-1.26071	-0.0413124	0.145543	0.849369	-1.27518
100	0	0	0	0	0	0	1	0	-0.792017	-0.78708	-0.45208	0.099814	0.834938	-0.0450577	0.190185	0.440803	-0.401694	0.810187	-1.1001	0.413144	1.78807	0.0678579	0.844876	0.379048
100	0	0	1	0	0	0	0	0	-1.07046	-0.263354	0.48883	0.244036	-0.974406	0.151971	-0.984725	0.15501	1.13433	0.756628	-1.34298	-1.26071	-0.0413124	0.145543	0.849369	-1.27518
100	1	0	1	0	0	0	0	0	-0.948538	-0.270466	0.493066	0.306533	-0.778156	0.414737	-1.00696	0.164421	1.24996	0.703592	-1.38877	-1.24751	-0.0242442	0.219079	0.843748	-1.27601
101	0	0	0	0	1	0	0	0	-1.35704	0.0850493	-0.426757	-0.313745	0.701624	0.487422	-0.274272	-0.657054	0.139686	0.447322	0.284724	0.228185	0.0828418	0.111027	0.946772	0.134408
101	0	0	0	0	1	0	0	0	-1.35704	0.0850493	-0.426757	-0.313745	0.701624	0.487422	-0.274272	-0.657054	0.139686	0.447322	0.284724	0.228185	0.0828418	0.111027	0.946772	0.134408
101	1	0	0	0	1	0	1	0	-1.25733	0.038567	-0.316179	-0.206826	0.634668	0.621641	-0.385507	-0.546291	0.258388	0.441894	0.108008	0.205556	0.113054	0.167931	0.962931	0.0600287
101	0	0	0	0	1	0	0	0	-1.35704	0.0850493	-0.426757	-0.313745	0.701624	0.487422	-0.274272	-0.657054	0.139686	0.447322	0.284724	0.228185	0.0828418	0.111027	0.946772	0.134408
101	0	0	0	0	1	0	0	0	-1.35704	0.0850493	-0.426757	-0.313745	0.701624	0.487422	-0.274272	-0.657054	0.139686	0.447322	0.284724	0.228185	0.0828418	0.111027	0.946772	0.134408
101	1	0	0	0	0	0	0	0	-1.07334	-0.0262583	0.013447	0.129752	0.620726	1.39306	-0.880116	-0.195073	0.512746	0.426887	-0.294492	0.132734	0.174762	0.287076	0.976302	-0.102555
101	1	0	0	0	1	0	0	0	-1.25636	0.0396042	-0.3133	-0.205691	0.630514	0.621484	-0.387298	-0.548445	0.25839	0.441894	0.108006	0.205556	0.113054	0.167932	0.962931	0.0600279
101	0	0	0	0	1	0	0	0	-1.35704	0.0850493	-0.426757	-0.313745	0.701624	0.487422	-0.274272	-0.657054	0.139686	0.447322	0.284724	0.228185	0.0828418	0.111027	0.946772	0.134408
101	1	0	0	0	1	0	0	0	-1.25636	0.0396042	-0.3133	-0.205691	0.630514	0.621484	-0.387298	-0.548445	0.25839	0.441894	0.108006	0.205556	0.113054	0.167932	0.962931	0.0600279
101	0	0	0	0	0	0	0	1	-0.483804	0.0149603	-0.664761	0.632395	0.0470729	-0.35375	0.495122	-0.611309	-0.884914	-0.50343	0.112326	0.155396	-0.0689843	0.166353	-0.787945	0.32452
102	0	0	0	0	0	0	0	1	-0.483804	0.0149603	-0.664761	0.632395	0.0470729	-0.35375	0.495122	-0.611309	-0.884914	-0.50343	0.112326	0.155396	-0.0689842	0.166353	-0.787945	0.32452
102	0	0	0	0	0	0	0	1	-0.483804	0.0149603	-0.664761	0.632395	0.0470729	-0.35375	0.495122	-0.611309	-0.884914	-0.50343	0.112326	0.155396	-0.0689842	0.166353	-0.787945	0.32452
102	1	0	0	0	0	0	0	0	-0.727338	-0.253763	0.577135	0.465463	-0.484734	1.09765	-1.14041	0.229435	1.3011	0.615583	-1.39538	-1.15179	0.0881473	0.332731	0.802224	-1.22558
102	0	0	1	0	0	0	0	0	-1.11887	-0.30129	0.381989	0.156516	-0.966115	-0.236233	-0.847709	0.0852709	0.771589	0.888029	-1.08274	-1.2575	-0.029612	-0.0806373	0.845848	-1.24571
102	0	0	0	0	0	0	0	1	-0.483804	0.0149603	-0.664761	0.632395	0.0470729	-0.35375	0.495122	-0.611309	-0.884914	-0.50343	0.112326	0.155396	-0.0689842	0.166353	-0.787945	0.32452
102	0	0	1	0	0	0	0	0	-1.11887	-0.30129	0.381989	0.156516	-0.966115	-0.236233	-0.847709	0.0852709	0.771589	0.888029	-1.08274	-1.2575	-0.029612	-0.0806373	0.845848	-1.24571
102	0	0	1	0	0	0	0	0	-1.11887	-0.30129	0.381989	0.156516	-0.966115	-0.236233	-0.847709	0.0852709	0.771589	0.888029	-1.08274	-1.2575	-0.029612	-0.0806373	0.845848	-1.24571
102	0	0	0	1	0	0	0	0	-0.416581	0.357944	0.0191079	0.526298	-0.511198	-0.360896	-0.395714	0.234768	0.447988	0.0555692	-1.25358	-0.673023	0.0104949	-0.0733524	-0.401864	-0.614192
102	1	0	1	0	0	0	0	0	-0.986788	-0.302045	0.404508	0.234911	-0.768215	0.0968253	-0.893655	0.106719	0.952506	0.799399	-1.17968	-1.22675	0.00205525	0.0494074	0.833637	-1.24245
103	0	0	0	0	0	1	1	0	-0.294999	-1.47003	0.184702	-0.165857	-0.31293	0.135264	-0.422401	0.265172	0.468648	0.898186	-0.811187	-1.09722	0.763224	0.251513	0.883129	-1.10465
103	0	0	0	0	0	1	1	0	-0.294999	-1.47003	0.184702	-0.165857	-0.31293	0.135264	-0.422401	0.265172	0.468648	0.898186	-0.811187	-1.09722	0.763224	0.251513	0.883129	-1.10465
103	0	1	0	0	0	1	1	0	-0.285946	-1.46986	0.192578	-0.158957	-0.324072	0.134126	-0.424065	0.250923	0.468648	0.898186	-0.811187	-1.09722	0.763224	0.251513	0.883129	-1.10465
103	0	0	0	0	0	1	1	0	-0.294999	-1.47003	0.184702	-0.165857	-0.31293	0.135264	-0.422401	0.265172	0.468648	0.898186	-0.811187	-1.09722	0.763224	0.251513	0.883129	-1.10465
103	0	0	0	0	0	1	1	0	-0.294999	-1.47003	0.184702	-0.165857	-0.31293	0.135264	-0.422401	0.265172	0.468648	0.898186	-0.811187	-1.09722	0.763224	0.251513	0.883129	-1.10465
103	0	0	0	0	0	1	1	0	-0.294999	-1.47003	0.184702	-0.165857	-0.31293	0.135264	-0.422401	0.265172	0.468648	0.898186	-0.811187	-1.09722	0.763224	0.251513	0.883129	-1.10465
104	0	0	0	0	0	1	0	0	-0.158041	-1.42536	0.451418	-0.0287574	-0.797579	0.0243384	-0.582944	-0.23589	0.544202	0.666033	-0.142435	-1.32724	-0.135041	0.340134	0.54102	-1.3367
104	0	1	0	0	0	1	1	0	-0.176347	-1.30398	0.458065	0.0348151	-0.790065	-0.0276248	-0.544655	-0.329506	0.538538	0.62151	-0.0932124	-1.33131	-0.219251	0.352043	0.48101	-1.34095
104	0	1	0	0	0	1	1	0	-0.176347	-1.30398	0.458065	0.0348151	-0.790065	-0.0276248	-0.544655	-0.329506	0.538538	0.62151	-0.0932124	-1.33131	-0.219251	0.352043	0.48101	-1.34095
104	0	0	0	0	0	1	0	0	-0.158041	-1.42536	0.451418	-0.0287574	-0.797579	0.0243384	-0.582944	-0.23589	0.544202	0.666033	-0.142435	-1.32724	-0.135041	0.340134	0.54102	-1.3367
104	0	0	0	0	0	1	1	0	-0.164983	-1.42673	0.441094	-0.0349159	-0.781047	0.0280729	-0.577806	-0.217066	0.544202	0.666033	-0.142436	-1.32724	-0.13504	0.340134	0.541021	-1.3367
104	0	0	0	0	0	1	1	0	-0.164983	-1.42673	0.441094	-0.0349159	-0.781047	0.0280729	-0.577806	-0.217066	0.544202	0.666033	-0.142436	-1.32724	-0.13504	0.340134	0.541021	-1.3367
104	0	1	0	0	0	1	0	0	-0.175049	-1.29838	0.461909	0.0393906	-0.795611	-0.0312301	-0.545042	-0.33992	0.538538	0.621509	-0.0932109	-1.33131	-0.219254	0.352043	0.481008	-1.34095
104	0	1	0	0	0	0	0	0	0.0267521	-1.16434	0.637658	0.270682	-0.950333	-0.108273	-0.516673	-0.72764	0.510488	0.541088	0.011942	-1.32834	-0.379111	0.358504	0.373769	-1.33638
105	0	0	0	0	0	0	1	1	-0.696696	-0.0615523	-0.595841	0.587876	-0.199248	-0.413786	0.361115	-0.330062	-0.560582	0.0571546	-0.309544	-0.515795	-0.0670411	0.00759576	-0.276411	-0.27362
105	0	0	0	0	0	0	0	1	-0.711709	-0.0446851	-0.577023	0.587153	-0.25441	-0.430741	0.33845	-0.348427	-0.560537	0.0571944	-0.309533	-0.515863	-0.0670812	0.00758646	-0.276361	-0.273702
105	0	1	1	0	0	0	0	0	-0.989925	-0.104177	0.0982733	0.397922	-1.04972	-0.644542	-0.368426	-0.433195	-0.163807	0.34388	-0.205335	-1.00047	-0.460604	-0.110152	0.0516181	-0.856469
105	0	0	1	0	0	0	0	1	-0.828739	-0.123726	-0.196689	0.469125	-0.590463	-0.515726	-0.0455012	-0.379972	-0.363271	0.189716	-0.255319	-0.74	-0.271284	-0.0573793	-0.129869	-0.540992
105	0	0	1	0	0	0	0	1	-0.828739	-0.123726	-0.196689	0.469125	-0.590463	-0.515726	-0.0455012	-0.379972	-0.363271	0.189716	-0.255319	-0.74	-0.271284	-0.0573793	-0.129869	-0.540992
105	0	0	1	0	0	0	0	0	-0.992074	-0.104415	0.0944567	0.395562	-1.04709	-0.644002	-0.367584	-0.426719	-0.163808	0.34388	-0.205335	-1.00047	-0.460603	-0.110152	0.0516178	-0.856469
106	0	0	0	0	0	0	0	1	-0.472559	0.268035	-0.555576	0.734362	-0.464769	-0.462516	0.287273	-0.403016	-0.457255	-0.366366	-0.55898	-0.485025	-0.417829	0.0324074	-0.768748	-0.198833
106	0	0	1	0	0	0	0	1	-0.655168	0.117841	-0.341549	0.567453	-0.605991	-0.504705	0.0289858	-0.295731	-0.339416	-0.135146	-0.524794	-0.646217	-0.40779	-0.0444448	-0.501811	-0.397609
106	0	0	0	0	1	0	0	0	-1.32781	-0.522887	-0.307324	-0.612786	0.0951884	0.0476992	-0.267199	-0.858914	-0.299178	0.783133	1.39247	-0.673327	-0.430923	-0.116977	1.12731	-0.585342
106	0	0	1	0	0	0	0	0	-1.06623	-0.11895	-0.0225977	0.310214	-0.960077	-0.625655	-0.350857	-0.205622	-0.17983	0.241898	-0.46031	-0.906236	-0.382789	-0.146617	-0.115788	-0.722741
106	0	0	0	1	0	0	0	0	-0.204509	0.518897	-0.301823	0.760374	-0.514179	-0.379578	-0.0552834	0.0551987	-0.130055	-0.519455	-0.952153	-0.420352	-0.35764	0.0479667	-0.911059	-0.19122
106	0	0	0	1	0	0	0	1	-0.448918	0.302271	-0.416159	0.690975	-0.485119	-0.4383	0.118664	-0.23963	-0.317862	-0.421729	-0.711454	-0.465863	-0.396112	0.0374133	-0.821707	-0.204751
106	0	0	0	0	1	1	0	0	-1.32087	-0.581448	-0.280847	-0.625022	0.0444075	0.0563944	-0.295842	-0.860457	-0.299178	0.783133	1.39247	-0.673327	-0.430923	-0.116977	1.12731	-0.585342
107	0	0	0	0	0	1	0	0	-0.402516	-1.39472	0.366935	-0.180249	-0.863639	-0.0153397	-0.660839	-0.129533	0.492094	0.845044	-0.197153	-1.30131	0.0681307	0.231807	0.781545	-1.29769
107	0	0	0	0	0	1	0	0	-0.402516	-1.39472	0.366935	-0.180249	-0.863639	-0.0153397	-0.660839	-0.129533	0.492094	0.845044	-0.197153	-1.30131	0.0681307	0.231807	0.781545	-1.29769
107	0	0	0	0	0	1	0	0	-0.402516	-1.39472	0.366935	-0.180249	-0.863639	-0.0153397	-0.660839	-0.129533	0.492094	0.845044	-0.197153	-1.30131	0.0681307	0.231807	0.781545	-1.29769
107	0	0	0	0	0	1	1	0	-0.41653	-1.1503	0.0318905	0.0129235	-0.429321	-0.032941	-0.296379	-0.0607194	0.151074	0.633844	-0.357806	-0.8514	0.316896	0.225245	0.539419	-0.821373
107	0	0	0	0	0	1	0	0	-0.402516	-1.39472	0.366935	-0.180249	-0.863639	-0.0153397	-0.660839	-0.129533	0.492094	0.845044	-0.197153	-1.30131	0.0681307	0.231807	0.781545	-1.29769
107	0	0	0	0	0	0	1	1	-0.448447	-0.540021	-0.64936	0.421758	0.409241	-0.106146	0.448161	-0.0023796	-0.538535	0.15532	-0.659208	0.0267159	0.784781	0.214404	-0.0155538	0.111235
107	0	0	0	0	0	0	1	1	-0.448447	-0.540021	-0.64936	0.421758	0.409241	-0.106146	0.448161	-0.0023796	-0.538535	0.15532	-0.659208	0.0267159	0.784781	0.214404	-0.0155538	0.111235
107	0	0	0	0	0	0	0	1	-0.467746	-0.268887	-0.851542	0.604313	0.557292	-0.183724	0.677143	-0.135598	-0.78553	-0.0110566	-0.737075	0.384375	0.925601	0.208762	-0.211433	0.490975
108	0	0	0	1	0	0	0	0	-0.416581	0.357944	0.0191079	0.526298	-0.511198	-0.360896	-0.395714	0.234768	0.447988	0.0555693	-1.25358	-0.673023	0.010495	-0.0733524	-0.401864	-0.614192
108	0	0	0	0	1	0	0	0	-1.40035	0.0892084	-0.58406	-0.484899	0.625962	-0.0431857	0.0321774	-0.842784	-0.672462	0.466284	1.2881	0.277503	-0.149441	-0.31488	0.794671	0.390776
108	0	0	0	1	0	0	0	0	-0.416581	0.357944	0.0191079	0.526298	-0.511198	-0.360896	-0.395714	0.234768	0.447988	0.0555693	-1.25358	-0.673023	0.010495	-0.0733524	-0.401864	-0.614192
108	0	0	0	0	0	0	0	1	-0.483804	0.0149603	-0.664761	0.632395	0.0470729	-0.35375	0.495122	-0.611309	-0.884914	-0.50343	0.112326	0.155396	-0.0689843	0.166353	-0.787945	0.32452
108	0	0	0	1	0	0	0	0	-0.416581	0.357944	0.0191079	0.526298	-0.511198	-0.360896	-0.395714	0.234768	0.447988	0.0555693	-1.25358	-0.673023	0.010495	-0.0733524	-0.401864	-0.614192
108	0	0	0	1	0	0	0	0	-0.416581	0.357944	0.0191079	0.526298	-0.511198	-0.360896	-0.395714	0.234768	0.447988	0.0555693	-1.25358	-0.673023	0.010495	-0.0733524	-0.401864	-0.614192
108	0	0	0	0	0	0	0	1	-0.483804	0.0149603	-0.664761	0.632395	0.0470729	-0.35375	0.495122	-0.611309	-0.884914	-0.50343	0.112326	0.155396	-0.0689843	0.166353	-0.787945	0.32452
108	0	0	0	1	0	0	0	0	-0.416581	0.357944	0.0191079	0.526298	-0.511198	-0.360896	-0.395714	0.234768	0.447988	0.0555693	-1.25358	-0.673023	0.010495	-0.0733524	-0.401864	-0.614192
108	0	0	0	1	0	0	0	0	-0.416581	0.357944	0.0191079	0.526298	-0.511198	-0.360896	-0.395714	0.234768	0.447988	0.0555693	-1.25358	-0.673023	0.010495	-0.0733524	-0.401864	-0.614192
109	0	0	1	1	0	0	0	0	-1.13742	-0.247393	0.280494	0.115949	-0.987793	-0.614357	-0.734377	0.0593003	0.432462	0.974329	-0.754862	-1.25029	-0.0523476	-0.359808	0.771399	-1.20867
109	0	0	1	0	0	0	0	0	-1.13883	-0.251931	0.280425	0.113756	-0.986304	-0.614141	-0.733443	0.0572334	0.432462	0.97433	-0.754862	-1.25029	-0.0523476	-0.359808	0.771399	-1.20867
109	0	0	1	0	0	0	0	0	-1.13883	-0.251931	0.280425	0.113756	-0.986304	-0.614141	-0.733443	0.0572334	0.432462	0.97433	-0.754862	-1.25029	-0.0523476	-0.359808	0.771399	-1.20867
109	0	0	1	0	0	0	0	0	-1.13883	-0.251931	0.280425	0.113756	-0.986304	-0.614141	-0.733443	0.0572334	0.432462	0.97433	-0.754862	-1.25029	-0.0523476	-0.359808	0.771399	-1.20867
109	0	0	1	0	0	0	0	0	-1.13883	-0.251931	0.280425	0.113756	-0.986304	-0.614141	-0.733443	0.0572334	0.432462	0.97433	-0.754862	-1.25029	-0.0523476	-0.359808	0.771399	-1.20867
109	0	0	1	0	0	0	0	0	-1.13883	-0.251931	0.280425	0.113756	-0.986304	-0.614141	-0.733443	0.0572334	0.432462	0.97433	-0.754862	-1.25029	-0.0523476	-0.359808	0.771399	-1.20867
109	0	0	1	0	0	0	0	0	-1.13883	-0.251931	0.280425	0.113756	-0.986304	-0.614141	-0.733443	0.0572334	0.432462	0.97433	-0.754862	-1.25029	-0.0523476	-0.359808	0.771399	-1.20867
109	0	0	1	0	0	0	0	0	-1.13883	-0.251931	0.280425	0.113756	-0.986304	-0.614141	-0.733443	0.0572334	0.432462	0.97433	-0.754862	-1.25029	-0.0523476	-0.359808	0.771399	-1.20867
109	0	0	1	0	0	0	0	0	-1.13883	-0.251931	0.280425	0.113756	-0.986304	-0.614141	-0.733443	0.0572334	0.432462	0.97433	-0.754862	-1.25029	-0.0523476	-0.359808	0.771399	-1.20867
110	0	0	0	0	0	0	0	1	-0.471892	-0.195602	-0.803318	0.611564	0.425561	-0.227622	0.630148	-0.258419	-0.85736	-0.0878251	-0.637233	0.476993	0.854583	0.17709	-0.285819	0.58579
110	0	0	0	0	0	0	0	1	-0.471892	-0.195602	-0.803318	0.611564	0.425561	-0.227622	0.630148	-0.258419	-0.85736	-0.0878251	-0.637233	0.476993	0.854583	0.17709	-0.285819	0.58579
110	0	0	0	0	0	0	1	0	-0.629429	-0.607972	-0.695917	0.338929	0.832365	-0.0684551	0.475521	0.283295	-0.752897	0.264288	-0.906055	0.54455	1.32623	0.152049	0.170809	0.601202
110	0	0	0	0	0	0	1	0	-0.629429	-0.607972	-0.695917	0.338929	0.832365	-0.0684551	0.475521	0.283295	-0.752897	0.264288	-0.906055	0.54455	1.32623	0.152049	0.170809	0.601202
110	0	0	0	0	1	0	0	0	-1.40035	0.0892084	-0.58406	-0.484899	0.625962	-0.0431857	0.0321774	-0.842784	-0.672462	0.466284	1.2881	0.277503	-0.149441	-0.31488	0.794671	0.390776
110	0	0	0	0	0	0	1	1	-0.577076	-0.400489	-0.6936	0.44161	0.577921	-0.16161	0.490968	-0.0114962	-0.811707	0.0721971	-0.773307	0.523297	1.10131	0.167302	-0.0789459	0.607019
110	0	0	0	0	0	0	1	1	-0.577076	-0.400489	-0.6936	0.44161	0.577921	-0.16161	0.490968	-0.0114962	-0.811707	0.0721971	-0.773307	0.523297	1.10131	0.167302	-0.0789459	0.607019
111	0	0	1	1	0	0	0	1	-1.01798	0.00141191	0.169259	0.290004	-0.975938	-0.39371	-0.60313	-0.200048	0.406083	0.55459	-0.671986	-1.18238	-0.558025	-0.168484	0.395822	-1.11462
111	0	0	1	0	1	0	0	0	-1.04133	-0.0157951	0.171854	0.252673	-0.956373	-0.387074	-0.616747	-0.203683	0.406083	0.55459	-0.671986	-1.18238	-0.558025	-0.168484	0.395822	-1.11462
111	0	1	1	0	0	0	0	1	-1.01917	-0.00388648	0.172561	0.286874	-0.975126	-0.39573	-0.601682	-0.20994	0.406083	0.55459	-0.671986	-1.18238	-0.558025	-0.168484	0.395822	-1.11462
111	0	0	0	0	0	0	1	0	-0.792017	-0.78708	-0.45208	0.099814	0.834938	-0.0450577	0.190185	0.440803	-0.401694	0.810187	-1.1001	0.413144	1.78807	0.0678579	0.844876	0.379048
111	0	0	1	0	0	0	0	0	-1.03474	-0.021122	0.179807	0.264097	-0.965029	-0.384706	-0.619846	-0.192316	0.406083	0.55459	-0.671986	-1.18238	-0.558025	-0.168484	0.395822	-1.11462
111	0	0	1	0	0	0	0	0	-1.03474	-0.021122	0.179807	0.264097	-0.965029	-0.384706	-0.619846	-0.192316	0.406083	0.55459	-0.671986	-1.18238	-0.558025	-0.168484	0.395822	-1.11462
111	0	0	1	0	0	0	0	0	-1.03474	-0.021122	0.179807	0.264097	-0.965029	-0.384706	-0.619846	-0.192316	0.406083	0.55459	-0.671986	-1.18238	-0.558025	-0.168484	0.395822	-1.11462
111	1	0	1	0	0	0	0	0	-1.03153	-0.0226506	0.190815	0.270555	-0.966916	-0.355268	-0.633085	-0.181033	0.406083	0.55459	-0.671986	-1.18238	-0.558025	-0.168484	0.395822	-1.11462
112	0	0	0	0	0	0	0	1	-0.635405	0.0458929	-0.562129	0.609966	-0.273333	-0.445312	0.348993	-0.557591	-0.438744	-0.0946321	-0.265815	-0.498499	-0.279464	0.019889	-0.396752	-0.261286
112	0	0	1	0	0	0	0	1	-0.884465	0.0268799	0.0147251	0.413887	-0.778213	-0.379007	-0.419731	-0.0763663	0.220438	0.345168	-0.809363	-0.936293	-0.277766	-0.112633	0.109508	-0.814614
112	0	0	0	1	0	0	0	0	-0.750274	0.422619	0.199769	0.479401	-0.980578	-0.551363	-0.716503	0.330754	0.616253	0.498241	-1.19814	-1.13184	-0.25505	-0.222945	0.240548	-1.07994
112	0	0	0	0	0	0	1	0	-0.792017	-0.78708	-0.45208	0.099814	0.834938	-0.0450577	0.190185	0.440803	-0.401694	0.810187	-1.1001	0.413144	1.78807	0.0678579	0.844876	0.379048
112	0	0	1	1	0	0	0	0	-0.929083	0.0800223	0.218502	0.367459	-0.974941	-0.37332	-0.689682	0.130983	0.569587	0.543989	-1.1242	-1.15143	-0.269811	-0.192976	0.323207	-1.09394
112	0	0	1	0	0	0	0	0	-1.01853	0.025121	0.251657	0.33689	-1.0511	-0.375516	-0.73725	0.109279	0.554276	0.570072	-1.09385	-1.16446	-0.271965	-0.175173	0.370894	-1.10512
112	0	0	1	1	0	0	0	0	-0.929083	0.0800223	0.218502	0.367459	-0.974941	-0.37332	-0.689682	0.130983	0.569587	0.543989	-1.1242	-1.15143	-0.269811	-0.192976	0.323207	-1.09394
112	0	1	0	0	1	0	0	0	-1.22407	0.126525	0.0502575	-0.0110213	0.030547	-0.151503	-0.0797864	-1.29581	-0.39216	0.230013	1.25696	-0.4842	-0.907402	-0.127666	0.373457	-0.251712
112	1	0	1	0	0	0	0	0	-1.01646	0.0237051	0.266064	0.339637	-1.05155	-0.34258	-0.755207	0.118873	0.554277	0.570072	-1.09386	-1.16446	-0.271965	-0.175173	0.370894	-1.10512
112	0	0	0	0	0	0	0	1	-0.635405	0.0458929	-0.562129	0.609966	-0.273333	-0.445312	0.348993	-0.557591	-0.438744	-0.0946321	-0.265815	-0.498499	-0.279464	0.019889	-0.396752	-0.261286
112	0	0	1	0	0	0	0	0	-1.01853	0.025121	0.251657	0.33689	-1.0511	-0.375516	-0.73725	0.109279	0.554276	0.570072	-1.09385	-1.16446	-0.271965	-0.175173	0.370894	-1.10512
113	1	0	0	0	0	0	0	0	-0.870727	-0.211528	0.659536	0.444073	-0.787164	1.02452	-1.22078	0.273215	1.74347	0.531318	-1.57562	-1.26247	-0.0469372	0.464952	0.852465	-1.31825
113	1	0	1	0	0	0	0	0	-0.875462	-0.210134	0.662257	0.443367	-0.79715	1.02211	-1.22344	0.27466	1.74347	0.531318	-1.57562	-1.26247	-0.0469372	0.464952	0.852465	-1.31825
113	1	0	1	0	0	0	0	0	-0.875462	-0.210134	0.662257	0.443367	-0.79715	1.02211	-1.22344	0.27466	1.74347	0.531318	-1.57562	-1.26247	-0.0469372	0.464952	0.852465	-1.31825
113	0	0	0	0	1	0	0	0	-1.40035	0.0892084	-0.58406	-0.484899	0.625962	-0.0431857	0.0321774	-0.842785	-0.672462	0.466284	1.2881	0.277503	-0.149441	-0.31488	0.794671	0.390776
113	0	0	0	0	1	0	0	0	-1.40035	0.0892084	-0.58406	-0.484899	0.625962	-0.0431857	0.0321774	-0.842785	-0.672462	0.466284	1.2881	0.277503	-0.149441	-0.31488	0.794671	0.390776
113	0	0	0	0	1	0	0	0	-1.40035	0.0892084	-0.58406	-0.484899	0.625962	-0.0431857	0.0321774	-0.842785	-0.672462	0.466284	1.2881	0.277503	-0.149441	-0.31488	0.794671	0.390776
113	0	0	0	0	0	0	0	1	-0.483804	0.0149603	-0.664761	0.632395	0.0470729	-0.35375	0.495122	-0.611309	-0.884914	-0.50343	0.112326	0.155396	-0.0689843	0.166353	-0.787945	0.32452
113	1	0	1	0	0	0	0	0	-0.875462	-0.210134	0.662257	0.443367	-0.79715	1.02211	-1.22344	0.27466	1.74347	0.531318	-1.57562	-1.26247	-0.0469372	0.464952	0.852465	-1.31825
113	1	0	1	0	0	0	0	0	-0.875462	-0.210134	0.662257	0.443367	-0.79715	1.02211	-1.22344	0.27466	1.74347	0.531318	-1.57562	-1.26247	-0.0469372	0.464952	0.852465	-1.31825
114	0	0	0	0	0	1	0	1	-0.293402	-0.443632	-0.466145	0.541068	-0.347209	-0.261077	0.323579	-0.626883	-0.713908	-0.381058	0.194337	-0.460152	-0.325009	0.267277	-0.704057	-0.229872
114	0	0	1	0	0	0	0	0	-1.11738	-0.182825	0.281484	0.14716	-1.00897	-0.617432	-0.747662	0.088707	0.465885	0.932815	-0.836256	-1.24696	-0.0879548	-0.364111	0.714151	-1.20543
114	0	0	1	1	0	0	0	0	-1.11509	-0.175474	0.281597	0.150713	-1.01138	-0.617782	-0.749174	0.0920552	0.465885	0.932815	-0.836256	-1.24696	-0.0879548	-0.364111	0.714151	-1.20543
114	0	0	0	0	0	0	0	1	-0.328165	-0.359903	-0.502408	0.557743	-0.275222	-0.277997	0.354899	-0.624039	-0.713909	-0.381058	0.194337	-0.460149	-0.325008	0.267277	-0.704058	-0.229869
114	0	0	0	0	1	0	0	0	-1.40035	0.0892084	-0.58406	-0.484899	0.625962	-0.0431857	0.0321774	-0.842784	-0.672462	0.466284	1.2881	0.277503	-0.149441	-0.31488	0.794671	0.390776
114	0	0	0	0	0	0	0	1	-0.328165	-0.359903	-0.502408	0.557743	-0.275222	-0.277997	0.354899	-0.624039	-0.713909	-0.381058	0.194337	-0.460149	-0.325008	0.267277	-0.704058	-0.229869
114	0	0	0	0	0	0	1	0	-0.792017	-0.78708	-0.45208	0.099814	0.834938	-0.0450577	0.190185	0.440803	-0.401694	0.810187	-1.1001	0.413144	1.78807	0.0678579	0.844876	0.379048
114	0	0	1	0	0	0	0	0	-1.11738	-0.182825	0.281484	0.14716	-1.00897	-0.617432	-0.747662	0.088707	0.465885	0.932815	-0.836256	-1.24696	-0.0879548	-0.364111	0.714151	-1.20543
114	0	0	1	0	0	0	0	0	-1.11738	-0.182825	0.281484	0.14716	-1.00897	-0.617432	-0.747662	0.088707	0.465885	0.932815	-0.836256	-1.24696	-0.0879548	-0.364111	0.714151	-1.20543
114	0	0	1	0	0	0	0	0	-1.11738	-0.182825	0.281484	0.14716	-1.00897	-0.617432	-0.747662	0.088707	0.465885	0.932815	-0.836256	-1.24696	-0.0879548	-0.364111	0.714151	-1.20543
114	1	0	0	0	0	0	0	0	-0.494236	-0.322422	0.44318	0.500236	0.00691186	1.21652	-1.00976	0.158264	1.56999	0.307788	-1.55394	-0.742032	0.377685	0.735567	0.677598	-1.05065
115	0	0	1	0	0	0	0	0	-1.1238	-0.319588	0.0922808	0.158506	-0.78741	-0.574933	-0.509198	0.0391097	0.0774301	0.775657	-0.690781	-0.997749	0.211864	-0.242833	0.58277	-0.909053
115	0	0	0	0	0	0	0	1	-0.59272	-0.0670509	-0.656378	0.604966	-0.00617701	-0.359969	0.452009	-0.393871	-0.654454	7.75307e-05	-0.40604	-0.13854	0.263706	0.0503431	-0.287021	0.0301456
115	0	0	0	0	0	0	1	1	-0.690308	-0.195326	-0.557159	0.497369	0.0134613	-0.356815	0.305955	-0.196546	-0.515602	0.150989	-0.478324	-0.293266	0.284055	-0.0015027	-0.115226	-0.13998
115	0	0	1	0	0	0	1	0	-1.02349	-0.342703	-0.0684701	0.220829	-0.527812	-0.498145	-0.31301	0.0621623	-0.0506223	0.662394	-0.664847	-0.832679	0.250167	-0.19123	0.453131	-0.733584
115	0	0	0	0	0	0	0	1	-0.59272	-0.0670509	-0.656378	0.604966	-0.00617701	-0.359969	0.452009	-0.393871	-0.654454	7.75307e-05	-0.40604	-0.13854	0.263706	0.0503431	-0.287021	0.0301456
115	0	0	1	0	0	0	0	0	-1.1238	-0.319588	0.0922808	0.158506	-0.78741	-0.574933	-0.509198	0.0391097	0.0774301	0.775657	-0.690781	-0.997749	0.211864	-0.242833	0.58277	-0.909053
115	0	0	1	0	0	0	0	0	-1.1238	-0.319588	0.0922808	0.158506	-0.78741	-0.574933	-0.509198	0.0391097	0.0774301	0.775657	-0.690781	-0.997749	0.211864	-0.242833	0.58277	-0.909053
115	0	0	1	0	0	0	0	1	-0.886638	-0.239988	-0.219995	0.331488	-0.40142	-0.466953	-0.106423	-0.123248	-0.246396	0.42882	-0.565002	-0.605311	0.235366	-0.11523	0.191044	-0.482734
116	0	0	1	0	0	0	0	0	-1.16549	-0.33782	0.279108	0.0722391	-0.958132	-0.61005	-0.715771	0.0181161	0.391255	1.02551	-0.644544	-1.25437	-0.00739928	-0.354484	0.841982	-1.21264
116	0	0	1	0	0	0	0	0	-1.16549	-0.33782	0.279108	0.0722391	-0.958132	-0.61005	-0.715771	0.0181161	0.391255	1.02551	-0.644544	-1.25437	-0.00739928	-0.354484	0.841982	-1.21264
116	0	0	1	0	0	0	0	0	-1.16549	-0.33782	0.279108	0.0722391	-0.958132	-0.61005	-0.715771	0.0181161	0.391255	1.02551	-0.644544	-1.25437	-0.00739928	-0.354484	0.841982	-1.21264
116	0	0	1	0	0	0	0	0	-1.16549	-0.33782	0.279108	0.0722391	-0.958132	-0.61005	-0.715771	0.0181161	0.391255	1.02551	-0.644544	-1.25437	-0.00739928	-0.354484	0.841982	-1.21264
116	0	0	1	0	0	0	0	0	-1.16549	-0.33782	0.279108	0.0722391	-0.958132	-0.61005	-0.715771	0.0181161	0.391255	1.02551	-0.644544	-1.25437	-0.00739928	-0.354484	0.841982	-1.21264
116	0	0	1	0	0	0	0	0	-1.16549	-0.33782	0.279108	0.0722391	-0.958132	-0.61005	-0.715771	0.0181161	0.391255	1.02551	-0.644544	-1.25437	-0.00739928	-0.354484	0.841982	-1.21264
116	0	0	0	0	0	0	0	1	-0.483804	0.0149603	-0.664761	0.632395	0.0470729	-0.35375	0.495122	-0.611309	-0.884914	-0.50343	0.112326	0.155396	-0.0689843	0.166353	-0.787945	0.32452
116	0	0	0	0	0	0	0	1	-0.483804	0.0149603	-0.664761	0.632395	0.0470729	-0.35375	0.495122	-0.611309	-0.884914	-0.50343	0.112326	0.155396	-0.0689843	0.166353	-0.787945	0.32452
117	0	0	0	0	1	0	0	0	-1.42616	0.107967	-0.517226	-0.50084	0.432825	-0.110992	-0.0872949	-0.816783	-0.49115	0.56389	1.143	-0.0498836	-0.309736	-0.360884	0.826619	0.0620791
117	0	0	0	0	1	0	0	0	-1.42616	0.107967	-0.517226	-0.50084	0.432825	-0.110992	-0.0872949	-0.816783	-0.49115	0.56389	1.143	-0.0498836	-0.309736	-0.360884	0.826619	0.0620791
117	0	0	0	0	1	0	0	0	-1.42616	0.107967	-0.517226	-0.50084	0.432825	-0.110992	-0.0872949	-0.816783	-0.49115	0.56389	1.143	-0.0498836	-0.309736	-0.360884	0.826619	0.0620791
117	0	0	1	0	1	0	0	0	-1.33095	-0.0561163	-0.219143	-0.289499	-0.0916209	-0.299083	-0.325851	-0.506448	-0.196543	0.714912	0.668122	-0.473886	-0.29808	-0.375885	0.842303	-0.385025
117	0	0	0	0	1	0	0	0	-1.42616	0.107967	-0.517226	-0.50084	0.432825	-0.110992	-0.0872949	-0.816783	-0.49115	0.56389	1.143	-0.0498836	-0.309736	-0.360884	0.826619	0.0620791
117	0	0	1	0	0	0	0	0	-1.25374	-0.212363	0.155664	-0.0808414	-0.819158	-0.558694	-0.685289	-0.155518	0.17697	0.903388	0.0636758	-1.03543	-0.265922	-0.390865	0.859538	-0.968604
117	0	0	1	0	0	0	0	0	-1.25374	-0.212363	0.155664	-0.0808414	-0.819158	-0.558694	-0.685289	-0.155518	0.17697	0.903388	0.0636758	-1.03543	-0.265922	-0.390865	0.859538	-0.968604
117	0	0	1	0	0	0	0	0	-1.25374	-0.212363	0.155664	-0.0808414	-0.819158	-0.558694	-0.685289	-0.155518	0.17697	0.903388	0.0636758	-1.03543	-0.265922	-0.390865	0.859538	-0.968604
118	0	0	0	0	0	0	1	0	-0.343144	-0.513606	-0.351597	0.596311	0.799331	0.988987	-0.16682	0.492312	0.649192	0.111869	-1.574	0.443219	1.42758	0.72405	0.366312	0.144286
118	0	0	1	0	0	0	0	0	-1.16549	-0.33782	0.279108	0.0722391	-0.958132	-0.61005	-0.715771	0.0181161	0.391255	1.02551	-0.644544	-1.25437	-0.00739928	-0.354484	0.841982	-1.21264
118	0	0	1	0	0	0	0	0	-1.16549	-0.33782	0.279108	0.0722391	-0.958132	-0.61005	-0.715771	0.0181161	0.391255	1.02551	-0.644544	-1.25437	-0.00739928	-0.354484	0.841982	-1.21264
118	0	0	1	0	0	0	0	0	-1.16549	-0.33782	0.279108	0.0722391	-0.958132	-0.61005	-0.715771	0.0181161	0.391255	1.02551	-0.644544	-1.25437	-0.00739928	-0.354484	0.841982	-1.21264
118	1	0	0	0	0	0	1	0	-0.322591	-0.501721	-0.343449	0.61905	0.797561	1.04125	-0.188207	0.496415	0.649192	0.111869	-1.574	0.443219	1.42758	0.72405	0.366312	0.144286
118	1	0	0	0	0	0	1	1	-0.313359	-0.49419	-0.352005	0.629242	0.797248	1.04779	-0.180455	0.49225	0.649192	0.111869	-1.574	0.443219	1.42758	0.72405	0.366312	0.144286
118	1	0	0	0	0	0	1	1	-0.313359	-0.49419	-0.352005	0.629242	0.797248	1.04779	-0.180455	0.49225	0.649192	0.111869	-1.574	0.443219	1.42758	0.72405	0.366312	0.144286
119	0	0	0	0	0	0	0	1	-0.666595	0.0522567	-0.541014	0.605351	-0.339251	-0.46415	0.318929	-0.546539	-0.63991	-0.113042	-0.0508375	-0.492038	-0.310046	0.0129933	-0.460149	-0.200104
119	0	0	0	0	0	0	0	1	-0.666595	0.0522567	-0.541014	0.605351	-0.339251	-0.46415	0.318929	-0.546539	-0.63991	-0.113042	-0.0508375	-0.492038	-0.310046	0.0129933	-0.460149	-0.200104
119	0	0	1	0	0	0	0	1	-0.819706	-0.0557647	-0.300785	0.452658	-0.539542	-0.512622	0.0145436	-0.382467	-0.45269	0.0793374	-0.157112	-0.674675	-0.329336	-0.0694603	-0.242636	-0.427457
119	0	0	0	0	0	0	0	1	-0.666595	0.0522567	-0.541014	0.605351	-0.339251	-0.46415	0.318929	-0.546539	-0.63991	-0.113042	-0.0508375	-0.492038	-0.310046	0.0129933	-0.460149	-0.200104
119	0	0	1	0	0	0	0	1	-0.819706	-0.0557647	-0.300785	0.452658	-0.539542	-0.512622	0.0145436	-0.382467	-0.45269	0.0793374	-0.157112	-0.674675	-0.329336	-0.0694603	-0.242636	-0.427457
119	0	0	1	0	0	0	0	0	-1.06623	-0.11895	-0.0225977	0.310214	-0.960077	-0.625655	-0.350857	-0.205622	-0.218117	0.360487	-0.302045	-0.926944	-0.322951	-0.164659	0.0667615	-0.753867
119	0	0	1	0	0	0	0	0	-1.06623	-0.11895	-0.0225977	0.310214	-0.960077	-0.625655	-0.350857	-0.205622	-0.218117	0.360487	-0.302045	-0.926944	-0.322951	-0.164659	0.0667615	-0.753867
120	0	0	0	0	0	1	1	0	-0.413313	-1.13002	-0.0914592	0.031404	-0.184293	0.00664808	-0.168974	0.0904314	0.00434386	0.444465	-0.591796	-0.678814	0.468646	0.209983	0.309025	-0.62643
120	0	0	0	0	0	1	0	0	-0.394782	-1.42299	0.272345	-0.199173	-0.622215	0.0439847	-0.567398	0.065482	0.317987	0.78764	-0.574469	-1.05388	0.515595	0.222128	0.740434	-1.04182
120	1	0	1	0	0	0	0	0	-0.967837	-0.182925	0.715342	0.429587	-0.991982	0.975	-1.27521	0.302864	1.78604	0.586174	-1.58058	-1.34252	-0.201791	0.398541	0.895378	-1.36667
120	0	0	0	0	0	0	1	1	-0.363684	-0.219051	-0.586621	0.540378	0.0672829	-0.215502	0.361188	-0.180519	-0.588488	-0.276248	-0.586022	0.00913285	0.32511	0.189703	-0.530815	0.141344
120	0	0	0	0	0	0	0	1	-0.354715	0.0734155	-0.731037	0.714405	0.100403	-0.301767	0.519565	-0.321249	-0.763675	-0.505419	-0.565693	0.221272	0.237727	0.18132	-0.807173	0.38006
120	1	0	1	0	0	0	0	0	-0.967837	-0.182925	0.715342	0.429587	-0.991982	0.975	-1.27521	0.302864	1.78604	0.586174	-1.58058	-1.34252	-0.201791	0.398541	0.895378	-1.36667
120	0	0	0	0	0	0	0	1	-0.354715	0.0734155	-0.731037	0.714405	0.100403	-0.301767	0.519565	-0.321249	-0.763675	-0.505419	-0.565693	0.221272	0.237727	0.18132	-0.807173	0.38006
120	0	0	0	1	0	0	0	1	-0.340967	0.0971928	-0.727331	0.725447	0.0757206	-0.306092	0.511377	-0.316864	-0.763675	-0.50542	-0.565693	0.221272	0.237726	0.18132	-0.807174	0.380061
121	0	0	0	0	1	0	0	0	-1.40035	0.0892084	-0.58406	-0.484899	0.625962	-0.0431857	0.0321774	-0.842784	-0.672462	0.466284	1.2881	0.277503	-0.149441	-0.31488	0.794671	0.390776
121	0	0	0	0	0	0	0	1	-0.483804	0.0149603	-0.664761	0.632395	0.0470729	-0.35375	0.495122	-0.611309	-0.884914	-0.50343	0.112326	0.155396	-0.0689842	0.166353	-0.787945	0.32452
121	0	0	0	0	1	0	0	0	-1.40035	0.0892084	-0.58406	-0.484899	0.625962	-0.0431857	0.0321774	-0.842784	-0.672462	0.466284	1.2881	0.277503	-0.149441	-0.31488	0.794671	0.390776
121	0	0	0	0	0	0	0	1	-0.483804	0.0149603	-0.664761	0.632395	0.0470729	-0.35375	0.495122	-0.611309	-0.884914	-0.50343	0.112326	0.155396	-0.0689842	0.166353	-0.787945	0.32452
121	0	0	0	0	0	0	0	1	-0.483804	0.0149603	-0.664761	0.632395	0.0470729	-0.35375	0.495122	-0.611309	-0.884914	-0.50343	0.112326	0.155396	-0.0689842	0.166353	-0.787945	0.32452
122	0	0	0	1	0	0	0	0	-0.416581	0.357944	0.0191079	0.526298	-0.511198	-0.360896	-0.395714	0.234768	0.447988	0.0555692	-1.25358	-0.673023	0.0104949	-0.0733524	-0.401864	-0.614192
122	0	0	1	0	0	0	0	1	-0.961314	0.112391	-0.341493	0.561747	-0.962132	-0.64215	0.0348474	-0.442108	-0.538346	0.0655783	-0.138489	-0.965085	-0.684362	-0.186536	-0.403196	-0.667506
123	0	0	0	1	0	0	0	0	-0.416581	0.357944	0.0191079	0.526298	-0.511198	-0.360896	-0.395714	0.234768	0.447988	0.0555692	-1.25358	-0.673023	0.0104949	-0.0733524	-0.401864	-0.614192
123	0	0	0	1	0	0	0	0	-0.416581	0.357944	0.0191079	0.526298	-0.511198	-0.360896	-0.395714	0.234768	0.447988	0.0555692	-1.25358	-0.673023	0.0104949	-0.0733524	-0.401864	-0.614192
123	0	0	1	0	0	0	0	0	-1.16549	-0.33782	0.279108	0.0722391	-0.958132	-0.61005	-0.715771	0.0181161	0.391255	1.02551	-0.644544	-1.25437	-0.00739928	-0.354484	0.841982	-1.21264
124	0	0	0	1	0	0	0	0	-0.416581	0.357944	0.0191079	0.526298	-0.511198	-0.360896	-0.395714	0.234768	0.447988	0.0555692	-1.25358	-0.673023	0.010495	-0.0733525	-0.401864	-0.614192
124	0	1	0	0	0	0	0	0	-0.343308	-0.416799	0.481459	0.475341	-0.709596	-0.404607	-0.262612	-0.970865	0.115279	0.0884169	0.447496	-1.12167	-0.9266	0.20358	-0.319694	-1.07731
124	0	0	0	1	0	0	0	0	-0.416581	0.357944	0.0191079	0.526298	-0.511198	-0.360896	-0.395714	0.234768	0.447988	0.0555692	-1.25358	-0.673023	0.010495	-0.0733525	-0.401864	-0.614192
124	0	0	0	1	0	0	0	0	-0.416581	0.357944	0.0191079	0.526298	-0.511198	-0.360896	-0.395714	0.234768	0.447988	0.0555692	-1.25358	-0.673023	0.010495	-0.0733525	-0.401864	-0.614192
124	0	0	0	0	0	0	0	1	-0.483804	0.0149603	-0.664761	0.632395	0.0470729	-0.35375	0.495122	-0.611309	-0.884914	-0.50343	0.112326	0.155396	-0.0689843	0.166353	-0.787945	0.32452
124	0	0	1	0	0	0	0	0	-1.16549	-0.33782	0.279108	0.0722391	-0.958132	-0.61005	-0.715771	0.0181161	0.391255	1.02551	-0.644544	-1.25437	-0.00739928	-0.354484	0.841982	-1.21264
125	0	0	0	0	1	0	0	0	-1.38314	0.13621	-0.646722	-0.396179	0.625227	-0.0498816	0.113746	-0.876562	-0.759299	0.330105	1.20643	0.325229	-0.175921	-0.255069	0.604608	0.459428
125	0	0	0	0	1	0	0	0	-1.38314	0.13621	-0.646722	-0.396179	0.625227	-0.0498816	0.113746	-0.876562	-0.759299	0.330105	1.20643	0.325229	-0.175921	-0.255069	0.604608	0.459428
125	0	0	0	0	1	0	0	0	-1.38314	0.13621	-0.646722	-0.396179	0.625227	-0.0498816	0.113746	-0.876562	-0.759299	0.330105	1.20643	0.325229	-0.175921	-0.255069	0.604608	0.459428
125	0	0	0	0	0	0	0	1	-0.637642	0.094631	-0.73613	0.538935	0.158311	-0.302824	0.518622	-0.703104	-0.911582	-0.360577	0.417324	0.260524	-0.133304	0.0828307	-0.509154	0.437436
125	0	0	0	0	1	0	0	0	-1.38314	0.13621	-0.646722	-0.396179	0.625227	-0.0498816	0.113746	-0.876562	-0.759299	0.330105	1.20643	0.325229	-0.175921	-0.255069	0.604608	0.459428
125	0	0	0	0	0	0	0	1	-0.637642	0.094631	-0.73613	0.538935	0.158311	-0.302824	0.518622	-0.703104	-0.911582	-0.360577	0.417324	0.260524	-0.133304	0.0828307	-0.509154	0.437436
125	0	0	0	0	0	0	0	1	-0.637642	0.094631	-0.73613	0.538935	0.158311	-0.302824	0.518622	-0.703104	-0.911582	-0.360577	0.417324	0.260524	-0.133304	0.0828307	-0.509154	0.437436
125	0	0	0	0	0	0	0	1	-0.637642	0.094631	-0.73613	0.538935	0.158311	-0.302824	0.518622	-0.703104	-0.911582	-0.360577	0.417324	0.260524	-0.133304	0.0828307	-0.509154	0.437436
125	0	0	0	0	1	0	0	1	-1.05887	0.0939588	-0.655081	-0.0232508	0.417069	-0.159474	0.253469	-0.782076	-0.824347	0.0370866	0.880627	0.300731	-0.15958	-0.116421	0.135705	0.453238
125	0	0	0	0	1	0	0	0	-1.38314	0.13621	-0.646722	-0.396179	0.625227	-0.0498816	0.113746	-0.876562	-0.759299	0.330105	1.20643	0.325229	-0.175921	-0.255069	0.604608	0.459428
125	0	0	0	0	1	0	0	0	-1.38314	0.13621	-0.646722	-0.396179	0.625227	-0.0498816	0.113746	-0.876562	-0.759299	0.330105	1.20643	0.325229	-0.175921	-0.255069	0.604608	0.459428
126	0	0	0	0	1	0	0	0	-1.40035	0.0892084	-0.58406	-0.484899	0.625962	-0.0431857	0.0321774	-0.842785	-0.672462	0.466284	1.2881	0.277503	-0.149441	-0.31488	0.794671	0.390776
126	0	0	1	0	0	0	0	0	-1.16549	-0.33782	0.279108	0.0722391	-0.958132	-0.61005	-0.715771	0.0181161	0.391255	1.02551	-0.644544	-1.25437	-0.00739928	-0.354484	0.841982	-1.21264
126	0	0	0	0	1	0	0	0	-1.40035	0.0892084	-0.58406	-0.484899	0.625962	-0.0431857	0.0321774	-0.842785	-0.672462	0.466284	1.2881	0.277503	-0.149441	-0.31488	0.794671	0.390776
126	0	0	0	0	1	0	0	0	-1.40035	0.0892084	-0.58406	-0.484899	0.625962	-0.0431857	0.0321774	-0.842785	-0.672462	0.466284	1.2881	0.277503	-0.149441	-0.31488	0.794671	0.390776
126	0	0	0	1	0	0	0	0	-0.416581	0.357944	0.0191079	0.526298	-0.511198	-0.360896	-0.395714	0.234768	0.447988	0.0555692	-1.25358	-0.673023	0.0104949	-0.0733524	-0.401864	-0.614192
127	0	0	1	0	0	0	0	1	-0.911388	-0.210863	-0.170369	0.329207	-0.527842	-0.496854	-0.160317	-0.154034	-0.202066	0.414514	-0.495452	-0.711523	0.0172904	-0.146313	0.155636	-0.581167
127	0	0	0	0	0	0	0	1	-0.630711	-0.0956568	-0.653454	0.595398	-0.0247509	-0.362138	0.43697	-0.318027	-0.612544	0.0306634	-0.450592	-0.222566	0.236886	0.0244804	-0.266641	-0.0439303
127	0	0	0	0	0	0	1	1	-0.617607	-0.113541	-0.671862	0.595685	0.0287656	-0.345532	0.458631	-0.296573	-0.612563	0.0306438	-0.450589	-0.222539	0.236893	0.0244873	-0.266664	-0.0439011
127	0	0	1	0	0	0	0	0	-1.11653	-0.22988	0.130316	0.189601	-0.959091	-0.617746	-0.535806	-0.0922251	0.107454	0.713106	-0.534537	-1.10411	-0.124918	-0.268906	0.492085	-1.00766
127	0	0	1	0	0	0	0	0	-1.11653	-0.22988	0.130316	0.189601	-0.959091	-0.617746	-0.535806	-0.0922251	0.107454	0.713106	-0.534537	-1.10411	-0.124918	-0.268906	0.492085	-1.00766
127	0	0	1	0	0	0	0	0	-1.11653	-0.22988	0.130316	0.189601	-0.959091	-0.617746	-0.535806	-0.0922251	0.107454	0.713106	-0.534537	-1.10411	-0.124918	-0.268906	0.492085	-1.00766
128	0	0	1	0	0	0	0	0	-1.16549	-0.33782	0.279108	0.0722391	-0.958132	-0.61005	-0.715771	0.0181161	0.391255	1.02551	-0.644544	-1.25437	-0.00739928	-0.354484	0.841982	-1.21264
128	0	0	1	0	0	0	0	0	-1.16549	-0.33782	0.279108	0.0722391	-0.958132	-0.61005	-0.715771	0.0181161	0.391255	1.02551	-0.644544	-1.25437	-0.00739928	-0.354484	0.841982	-1.21264
128	0	0	1	0	0	0	0	0	-1.16549	-0.33782	0.279108	0.0722391	-0.958132	-0.61005	-0.715771	0.0181161	0.391255	1.02551	-0.644544	-1.25437	-0.00739928	-0.354484	0.841982	-1.21264
128	0	0	1	0	0	0	0	0	-1.16549	-0.33782	0.279108	0.0722391	-0.958132	-0.61005	-0.715771	0.0181161	0.391255	1.02551	-0.644544	-1.25437	-0.00739928	-0.354484	0.841982	-1.21264
129	0	0	0	1	0	0	0	0	-0.416581	0.357944	0.0191079	0.526298	-0.511198	-0.360896	-0.395714	0.234768	0.447988	0.0555692	-1.25358	-0.673023	0.0104949	-0.0733524	-0.401864	-0.614192
129	0	0	0	1	0	0	0	0	-0.416581	0.357944	0.0191079	0.526298	-0.511198	-0.360896	-0.395714	0.234768	0.447988	0.0555692	-1.25358	-0.673023	0.0104949	-0.0733524	-0.401864	-0.614192
129	0	0	0	0	1	0	0	0	-1.40035	0.0892084	-0.58406	-0.484899	0.625962	-0.0431857	0.0321774	-0.842785	-0.672462	0.466284	1.2881	0.277503	-0.149441	-0.31488	0.794671	0.390776
129	0	0	0	0	1	0	0	0	-1.40035	0.0892084	-0.58406	-0.484899	0.625962	-0.0431857	0.0321774	-0.842785	-0.672462	0.466284	1.2881	0.277503	-0.149441	-0.31488	0.794671	0.390776
129	0	0	0	0	0	1	0	0	-0.407569	-1.37625	0.428742	-0.167883	-1.02139	-0.0541034	-0.721896	-0.25696	0.59196	0.867235	0.0750016	-1.41771	-0.354482	0.239132	0.789223	-1.41708
129	0	0	0	0	1	0	0	0	-1.40035	0.0892084	-0.58406	-0.484899	0.625962	-0.0431857	0.0321774	-0.842785	-0.672462	0.466284	1.2881	0.277503	-0.149441	-0.31488	0.794671	0.390776
129	0	0	1	0	0	0	0	0	-1.16549	-0.33782	0.279108	0.0722391	-0.958132	-0.61005	-0.715771	0.0181161	0.391255	1.02551	-0.644544	-1.25437	-0.00739928	-0.354484	0.841982	-1.21264
130	0	0	0	0	1	0	0	0	-1.40035	0.0892084	-0.58406	-0.484899	0.625962	-0.0431857	0.0321774	-0.842785	-0.672462	0.466284	1.2881	0.277503	-0.149441	-0.31488	0.794671	0.390776
130	0	0	0	0	1	0	0	0	-1.40035	0.0892084	-0.58406	-0.484899	0.625962	-0.0431857	0.0321774	-0.842785	-0.672462	0.466284	1.2881	0.277503	-0.149441	-0.31488	0.794671	0.390776
130	0	0	0	0	1	0	0	0	-1.40035	0.0892084	-0.58406	-0.484899	0.625962	-0.0431857	0.0321774	-0.842785	-0.672462	0.466284	1.2881	0.277503	-0.149441	-0.31488	0.794671	0.390776
130	0	0	1	0	0	0	0	0	-1.16549	-0.33782	0.279108	0.0722391	-0.958132	-0.61005	-0.715771	0.0181161	0.391255	1.02551	-0.644544	-1.25437	-0.00739928	-0.354484	0.841982	-1.21264
130	0	0	0	0	0	1	0	0	-0.407569	-1.37625	0.428742	-0.167883	-1.02139	-0.0541034	-0.721896	-0.25696	0.59196	0.867235	0.0750016	-1.41771	-0.354482	0.239132	0.789223	-1.41708
131	0	0	1	0	0	0	0	0	-1.12447	-0.500884	0.347796	0.0162958	-1.03647	-0.576501	-0.776624	0.00938841	0.457932	1.09722	-0.58136	-1.32041	-0.0493623	-0.31008	0.925241	-1.28932
131	0	0	1	0	0	1	0	0	-1.12253	-0.508604	0.351048	0.0136472	-1.04018	-0.574913	-0.779505	0.00897521	0.457932	1.09722	-0.58136	-1.32041	-0.0493623	-0.31008	0.925241	-1.28932
131	0	0	1	0	0	0	0	0	-1.12447	-0.500884	0.347796	0.0162958	-1.03647	-0.576501	-0.776624	0.00938841	0.457932	1.09722	-0.58136	-1.32041	-0.0493623	-0.31008	0.925241	-1.28932
131	0	0	1	0	0	0	0	0	-1.12447	-0.500884	0.347796	0.0162958	-1.03647	-0.576501	-0.776624	0.00938841	0.457932	1.09722	-0.58136	-1.32041	-0.0493623	-0.31008	0.925241	-1.28932
131	0	0	0	1	0	0	0	0	-0.416581	0.357944	0.0191079	0.526298	-0.511198	-0.360896	-0.395714	0.234768	0.447988	0.0555692	-1.25358	-0.673023	0.0104949	-0.0733524	-0.401864	-0.614192
131	0	0	1	0	0	0	0	0	-1.12447	-0.500884	0.347796	0.0162958	-1.03647	-0.576501	-0.776624	0.00938841	0.457932	1.09722	-0.58136	-1.32041	-0.0493623	-0.31008	0.925241	-1.28932
131	0	0	0	0	1	0	0	0	-1.40035	0.0892084	-0.58406	-0.484899	0.625962	-0.0431857	0.0321774	-0.842784	-0.672462	0.466284	1.2881	0.277503	-0.149441	-0.31488	0.794671	0.390776
131	0	0	0	0	1	0	0	0	-1.40035	0.0892084	-0.58406	-0.484899	0.625962	-0.0431857	0.0321774	-0.842784	-0.672462	0.466284	1.2881	0.277503	-0.149441	-0.31488	0.794671	0.390776
131	0	0	1	0	0	0	0	0	-1.12447	-0.500884	0.347796	0.0162958	-1.03647	-0.576501	-0.776624	0.00938841	0.457932	1.09722	-0.58136	-1.32041	-0.0493623	-0.31008	0.925241	-1.28932
132	0	0	0	0	1	0	0	0	-1.43269	0.112712	-0.500322	-0.504872	0.383976	-0.128142	-0.117512	-0.810207	-0.406949	0.601976	1.053	-0.16968	-0.332462	-0.37065	0.834247	-0.0637959
132	0	0	0	0	1	0	0	0	-1.43269	0.112712	-0.500322	-0.504872	0.383976	-0.128142	-0.117512	-0.810207	-0.406949	0.601976	1.053	-0.16968	-0.332462	-0.37065	0.834247	-0.0637959
132	0	0	1	0	0	0	0	0	-1.23588	-0.237742	0.180636	-0.049874	-0.847271	-0.569083	-0.691455	-0.120392	0.251307	0.939422	-0.115274	-1.11663	-0.22427	-0.386427	0.858212	-1.05931
132	0	0	1	0	0	0	0	0	-1.23588	-0.237742	0.180636	-0.049874	-0.847271	-0.569083	-0.691455	-0.120392	0.251307	0.939422	-0.115274	-1.11663	-0.22427	-0.386427	0.858212	-1.05931
132	0	0	0	0	1	0	0	0	-1.43269	0.112712	-0.500322	-0.504872	0.383976	-0.128142	-0.117512	-0.810207	-0.406949	0.601976	1.053	-0.16968	-0.332462	-0.37065	0.834247	-0.0637959
132	0	0	1	0	1	0	0	0	-1.30184	-0.109078	-0.111992	-0.220392	-0.288332	-0.369474	-0.418756	-0.399617	-0.046147	0.790399	0.403203	-0.683425	-0.279863	-0.38114	0.848675	-0.606262
132	0	0	1	0	0	0	0	0	-1.23588	-0.237742	0.180636	-0.049874	-0.847271	-0.569083	-0.691455	-0.120392	0.251307	0.939422	-0.115274	-1.11663	-0.22427	-0.386427	0.858212	-1.05931
132	0	0	1	0	0	0	0	0	-1.23588	-0.237742	0.180636	-0.049874	-0.847271	-0.569083	-0.691455	-0.120392	0.251307	0.939422	-0.115274	-1.11663	-0.22427	-0.386427	0.858212	-1.05931
133	0	0	0	0	1	0	0	0	-1.37598	0.0943676	-0.496361	-0.419382	0.543642	-0.0581613	0.0166976	-0.905419	-0.637092	0.433303	1.28375	0.191518	-0.286323	-0.290098	0.735874	0.313565
133	0	0	0	0	1	0	0	0	-1.37598	0.0943676	-0.496361	-0.419382	0.543642	-0.0581613	0.0166976	-0.905419	-0.637092	0.433303	1.28375	0.191518	-0.286323	-0.290098	0.735874	0.313565
133	0	0	0	0	1	0	0	0	-1.37598	0.0943676	-0.496361	-0.419382	0.543642	-0.0581613	0.0166976	-0.905419	-0.637092	0.433303	1.28375	0.191518	-0.286323	-0.290098	0.735874	0.313565
133	0	0	0	0	1	0	0	0	-1.37598	0.0943676	-0.496361	-0.419382	0.543642	-0.0581613	0.0166976	-0.905419	-0.637092	0.433303	1.28375	0.191518	-0.286323	-0.290098	0.735874	0.313565
133	0	0	0	0	1	0	0	0	-1.37598	0.0943676	-0.496361	-0.419382	0.543642	-0.0581613	0.0166976	-0.905419	-0.637092	0.433303	1.28375	0.191518	-0.286323	-0.290098	0.735874	0.313565
133	0	0	0	0	1	0	0	0	-1.37598	0.0943676	-0.496361	-0.419382	0.543642	-0.0581613	0.0166976	-0.905419	-0.637092	0.433303	1.28375	0.191518	-0.286323	-0.290098	0.735874	0.313565
133	0	1	0	0	1	0	0	0	-1.37434	0.0947157	-0.490445	-0.414962	0.538089	-0.0591717	0.0156533	-0.909644	-0.637092	0.433303	1.28375	0.191518	-0.286323	-0.290098	0.735874	0.313565
134	0	0	1	0	1	0	0	0	-1.2759	0.0852767	-0.0522392	-0.11505	-0.305706	-0.0840686	-0.599422	-0.325455	0.311768	0.63066	-0.116161	-0.773161	-0.365062	-0.233644	0.698656	-0.748699
134	0	0	0	0	1	0	0	0	-1.34794	0.364749	-0.279576	-0.240021	0.145786	0.270101	-0.510496	-0.557893	0.345566	0.42011	-0.234058	-0.520195	-0.367886	-0.111789	0.579611	-0.515231
134	0	0	1	0	0	0	0	0	-1.28372	-0.169738	0.113724	-0.132851	-0.77194	-0.541245	-0.674933	-0.214511	0.284882	0.849964	0.0130061	-1.03378	-0.355101	-0.344424	0.850427	-0.990844
134	0	0	1	0	0	0	0	0	-1.28372	-0.169738	0.113724	-0.132851	-0.77194	-0.541245	-0.674933	-0.214511	0.284882	0.849964	0.0130061	-1.03378	-0.355101	-0.344424	0.850427	-0.990844
134	0	0	0	1	0	0	0	0	-0.535224	0.450471	0.020004	0.50411	-0.390393	-0.0541858	-0.512185	0.181321	0.595214	0.0659201	-1.22132	-0.574958	-0.0997335	0.0305644	-0.129714	-0.577628
134	0	0	0	1	0	0	0	0	-0.535224	0.450471	0.020004	0.50411	-0.390393	-0.0541858	-0.512185	0.181321	0.595214	0.0659201	-1.22132	-0.574958	-0.0997335	0.0305644	-0.129714	-0.577628
134	0	0	0	1	0	0	0	0	-0.535224	0.450471	0.020004	0.50411	-0.390393	-0.0541858	-0.512185	0.181321	0.595214	0.0659201	-1.22132	-0.574958	-0.0997335	0.0305644	-0.129714	-0.577628
134	0	0	0	1	0	0	0	0	-0.535224	0.450471	0.020004	0.50411	-0.390393	-0.0541858	-0.512185	0.181321	0.595214	0.0659201	-1.22132	-0.574958	-0.0997335	0.0305644	-0.129714	-0.577628
134	1	0	0	1	1	0	0	0	-0.818952	0.379895	-0.10052	0.210675	-0.22401	-0.0439506	-0.468325	-0.0970639	0.513183	0.199009	-0.850454	-0.561357	-0.194178	-0.0190762	0.129874	-0.56347
135	1	0	0	0	1	0	0	0	-1.33808	0.145972	-0.272982	-0.222282	0.602253	0.708275	-0.463875	-0.69408	0.319163	0.400141	0.216723	0.134733	-0.159328	0.177084	0.953284	0.000928688
135	1	0	0	0	1	0	0	0	-1.33808	0.145972	-0.272982	-0.222282	0.602253	0.708275	-0.463875	-0.69408	0.319163	0.400141	0.216723	0.134733	-0.159328	0.177084	0.953284	0.000928688
135	0	0	0	0	1	0	0	0	-1.34331	0.141206	-0.2991	-0.244331	0.604244	0.645184	-0.422227	-0.706565	0.319162	0.400141	0.216724	0.134733	-0.159328	0.177084	0.953283	0.000929444
135	0	0	0	0	0	0	0	1	-0.483804	0.0149603	-0.664761	0.632395	0.0470729	-0.35375	0.495122	-0.611309	-0.884914	-0.50343	0.112326	0.155396	-0.0689843	0.166353	-0.787945	0.32452
135	0	0	0	0	1	0	0	0	-1.34331	0.141206	-0.2991	-0.244331	0.604244	0.645184	-0.422227	-0.706565	0.319162	0.400141	0.216724	0.134733	-0.159328	0.177084	0.953283	0.000929444
136	0	0	0	1	0	0	0	0	-0.416581	0.357944	0.0191079	0.526298	-0.511198	-0.360896	-0.395714	0.234768	0.447988	0.0555692	-1.25358	-0.673023	0.010495	-0.0733525	-0.401864	-0.614192
136	0	0	1	0	0	0	0	0	-1.16549	-0.33782	0.279108	0.0722391	-0.958132	-0.61005	-0.715771	0.0181161	0.391255	1.02551	-0.644544	-1.25437	-0.00739928	-0.354484	0.841982	-1.21264
136	0	0	0	1	0	0	0	0	-0.416581	0.357944	0.0191079	0.526298	-0.511198	-0.360896	-0.395714	0.234768	0.447988	0.0555692	-1.25358	-0.673023	0.010495	-0.0733525	-0.401864	-0.614192
136	0	0	0	1	0	0	0	0	-0.416581	0.357944	0.0191079	0.526298	-0.511198	-0.360896	-0.395714	0.234768	0.447988	0.0555692	-1.25358	-0.673023	0.010495	-0.0733525	-0.401864	-0.614192
136	0	0	1	0	0	0	0	0	-1.16549	-0.33782	0.279108	0.0722391	-0.958132	-0.61005	-0.715771	0.0181161	0.391255	1.02551	-0.644544	-1.25437	-0.00739928	-0.354484	0.841982	-1.21264
136	0	0	1	0	0	0	0	0	-1.16549	-0.33782	0.279108	0.0722391	-0.958132	-0.61005	-0.715771	0.0181161	0.391255	1.02551	-0.644544	-1.25437	-0.00739928	-0.354484	0.841982	-1.21264
136	0	0	0	0	1	0	0	0	-1.40035	0.0892084	-0.58406	-0.484899	0.625962	-0.0431857	0.0321774	-0.842784	-0.672462	0.466284	1.2881	0.277503	-0.149441	-0.31488	0.794671	0.390776
136	0	0	0	0	1	0	0	0	-1.40035	0.0892084	-0.58406	-0.484899	0.625962	-0.0431857	0.0321774	-0.842784	-0.672462	0.466284	1.2881	0.277503	-0.149441	-0.31488	0.794671	0.390776
137	0	0	1	0	0	0	0	0	-1.28372	-0.169738	0.113724	-0.132851	-0.77194	-0.541245	-0.674933	-0.214511	0.146436	0.881399	0.232674	-1.00825	-0.339526	-0.404153	0.867021	-0.938304
137	0	0	0	0	1	0	0	0	-1.44364	0.120669	-0.471972	-0.511634	0.302051	-0.156904	-0.16819	-0.799177	-0.35807	0.628486	1.03371	-0.284271	-0.392921	-0.387448	0.845839	-0.159903
137	0	0	1	0	0	0	0	0	-1.28372	-0.169738	0.113724	-0.132851	-0.77194	-0.541245	-0.674933	-0.214511	0.146436	0.881399	0.232674	-1.00825	-0.339526	-0.404153	0.867021	-0.938304
137	0	0	0	0	1	0	0	0	-1.44364	0.120669	-0.471972	-0.511634	0.302051	-0.156904	-0.16819	-0.799177	-0.35807	0.628486	1.03371	-0.284271	-0.392921	-0.387448	0.845839	-0.159903
137	0	0	1	0	1	0	0	0	-1.33589	-0.0585122	-0.171981	-0.282925	-0.206649	-0.339717	-0.391588	-0.475835	-0.110199	0.755734	0.64433	-0.631763	-0.380096	-0.398986	0.858474	-0.535699
138	0	0	0	1	0	0	0	0	-0.416581	0.357944	0.0191079	0.526298	-0.511198	-0.360896	-0.395714	0.234768	0.447988	0.0555692	-1.25358	-0.673023	0.0104949	-0.0733524	-0.401864	-0.614192
138	0	0	1	0	0	0	0	0	-1.16549	-0.33782	0.279108	0.0722391	-0.958132	-0.61005	-0.715771	0.0181161	0.391255	1.02551	-0.644544	-1.25437	-0.00739928	-0.354484	0.841982	-1.21264
138	0	0	1	0	0	0	0	0	-1.16549	-0.33782	0.279108	0.0722391	-0.958132	-0.61005	-0.715771	0.0181161	0.391255	1.02551	-0.644544	-1.25437	-0.00739928	-0.354484	0.841982	-1.21264
138	0	0	1	0	0	0	0	0	-1.16549	-0.33782	0.279108	0.0722391	-0.958132	-0.61005	-0.715771	0.0181161	0.391255	1.02551	-0.644544	-1.25437	-0.00739928	-0.354484	0.841982	-1.21264
138	0	0	1	0	0	0	0	0	-1.16549	-0.33782	0.279108	0.0722391	-0.958132	-0.61005	-0.715771	0.0181161	0.391255	1.02551	-0.644544	-1.25437	-0.00739928	-0.354484	0.841982	-1.21264
138	0	0	1	0	0	0	0	0	-1.16549	-0.33782	0.279108	0.0722391	-0.958132	-0.61005	-0.715771	0.0181161	0.391255	1.02551	-0.644544	-1.25437	-0.00739928	-0.354484	0.841982	-1.21264
138	0	0	1	0	0	0	0	0	-1.16549	-0.33782	0.279108	0.0722391	-0.958132	-0.61005	-0.715771	0.0181161	0.391255	1.02551	-0.644544	-1.25437	-0.00739928	-0.354484	0.841982	-1.21264
139	1	0	1	0	0	0	0	0	-1.06286	-0.257392	0.50562	0.25779	-0.975709	0.212979	-1.00626	0.16597	1.08865	0.805843	-1.31321	-1.30056	-0.10745	0.0809712	0.86868	-1.29602
139	0	0	1	0	0	0	0	0	-1.07047	-0.263354	0.48883	0.244036	-0.974406	0.151971	-0.984725	0.15501	1.08865	0.805843	-1.31321	-1.30056	-0.10745	0.0809712	0.86868	-1.29602
139	0	0	1	0	0	0	0	0	-1.07047	-0.263354	0.48883	0.244036	-0.974406	0.151971	-0.984725	0.15501	1.08865	0.805843	-1.31321	-1.30056	-0.10745	0.0809712	0.86868	-1.29602
139	1	0	1	0	0	0	0	0	-1.06286	-0.257392	0.50562	0.25779	-0.975709	0.212979	-1.00626	0.16597	1.08865	0.805843	-1.31321	-1.30056	-0.10745	0.0809712	0.86868	-1.29602
139	1	0	1	0	0	0	0	0	-1.06286	-0.257392	0.50562	0.25779	-0.975709	0.212979	-1.00626	0.16597	1.08865	0.805843	-1.31321	-1.30056	-0.10745	0.0809712	0.86868	-1.29602
139	0	0	0	1	0	0	0	0	-0.416581	0.357944	0.0191079	0.526298	-0.511198	-0.360896	-0.395714	0.234768	0.447988	0.0555692	-1.25358	-0.673023	0.0104949	-0.0733524	-0.401864	-0.614192
139	0	0	1	0	0	0	0	0	-1.07046	-0.263354	0.48883	0.244036	-0.974406	0.151971	-0.984725	0.15501	1.08865	0.805843	-1.31321	-1.30056	-0.10745	0.0809712	0.86868	-1.29602
140	0	0	0	0	0	0	0	1	-0.483804	0.0149603	-0.664761	0.632395	0.0470729	-0.35375	0.495122	-0.611309	-0.884914	-0.50343	0.112326	0.155396	-0.0689843	0.166353	-0.787945	0.32452
140	0	0	1	0	0	0	0	0	-1.23588	-0.237742	0.180636	-0.049874	-0.847271	-0.569083	-0.691455	-0.120392	0.312196	0.977446	-0.235784	-1.19455	-0.231473	-0.392339	0.863493	-1.14592
140	0	0	1	0	0	0	0	0	-1.23588	-0.237742	0.180636	-0.049874	-0.847271	-0.569083	-0.691455	-0.120392	0.312196	0.977446	-0.235784	-1.19455	-0.231473	-0.392339	0.863493	-1.14592
140	0	0	1	0	0	0	0	0	-1.23588	-0.237742	0.180636	-0.049874	-0.847271	-0.569083	-0.691455	-0.120392	0.312196	0.977446	-0.235784	-1.19455	-0.231473	-0.392339	0.863493	-1.14592
140	0	0	1	0	0	0	0	0	-1.23588	-0.237742	0.180636	-0.049874	-0.847271	-0.569083	-0.691455	-0.120392	0.312196	0.977446	-0.235784	-1.19455	-0.231473	-0.392339	0.863493	-1.14592
140	0	0	0	0	0	1	0	0	-0.810336	-0.4636	0.00694596	0.142888	0.05234	-0.313354	-0.142799	-0.199399	-0.0851656	0.634511	-0.350199	-0.491014	0.512774	-0.0217141	0.546658	-0.454866
140	0	0	1	0	1	0	0	0	-1.24278	-0.227943	0.170995	-0.0618302	-0.836417	-0.565072	-0.689075	-0.133954	0.312196	0.977446	-0.235784	-1.19455	-0.231473	-0.392339	0.863493	-1.14592
140	0	0	0	0	0	0	0	1	-0.483804	0.0149603	-0.664761	0.632395	0.0470729	-0.35375	0.495122	-0.611309	-0.884914	-0.50343	0.112326	0.155396	-0.0689843	0.166353	-0.787945	0.32452
141	0	0	0	0	0	0	0	1	-0.483804	0.0149603	-0.664761	0.632395	0.0470729	-0.35375	0.495122	-0.611309	-0.884914	-0.50343	0.112326	0.155396	-0.0689843	0.166353	-0.787945	0.32452
141	0	0	1	0	0	0	0	0	-1.16549	-0.33782	0.279108	0.0722391	-0.958132	-0.61005	-0.715771	0.0181161	0.391255	1.02551	-0.644544	-1.25437	-0.00739928	-0.354484	0.841982	-1.21264
141	0	0	0	0	1	0	0	0	-1.40035	0.0892084	-0.58406	-0.484899	0.625962	-0.0431857	0.0321774	-0.842784	-0.672462	0.466284	1.2881	0.277503	-0.149441	-0.31488	0.794671	0.390776
141	0	0	0	0	0	0	0	1	-0.483804	0.0149603	-0.664761	0.632395	0.0470729	-0.35375	0.495122	-0.611309	-0.884914	-0.50343	0.112326	0.155396	-0.0689843	0.166353	-0.787945	0.32452
141	0	0	1	0	0	0	0	0	-1.16549	-0.33782	0.279108	0.0722391	-0.958132	-0.61005	-0.715771	0.0181161	0.391255	1.02551	-0.644544	-1.25437	-0.00739928	-0.354484	0.841982	-1.21264
142	0	0	1	0	0	0	0	0	-1.16549	-0.33782	0.279108	0.0722391	-0.958132	-0.61005	-0.715771	0.0181161	0.391255	1.02551	-0.644544	-1.25437	-0.00739949	-0.354484	0.841981	-1.21264
142	0	0	1	0	0	0	0	0	-1.16549	-0.33782	0.279108	0.0722391	-0.958132	-0.61005	-0.715771	0.0181161	0.391255	1.02551	-0.644544	-1.25437	-0.00739949	-0.354484	0.841981	-1.21264
142	0	0	1	0	0	0	0	0	-1.16549	-0.33782	0.279108	0.0722391	-0.958132	-0.61005	-0.715771	0.0181161	0.391255	1.02551	-0.644544	-1.25437	-0.00739949	-0.354484	0.841981	-1.21264
142	0	0	1	0	0	0	0	0	-1.16549	-0.33782	0.279108	0.0722391	-0.958132	-0.61005	-0.715771	0.0181161	0.391255	1.02551	-0.644544	-1.25437	-0.00739949	-0.354484	0.841981	-1.21264
142	0	0	1	0	0	0	0	0	-1.16549	-0.33782	0.279108	0.0722391	-0.958132	-0.61005	-0.715771	0.0181161	0.391255	1.02551	-0.644544	-1.25437	-0.00739949	-0.354484	0.841981	-1.21264
142	0	0	0	0	0	1	0	1	-0.205387	-0.655618	-0.374334	0.498852	-0.529468	-0.218238	0.244282	-0.634082	-0.606398	-0.309008	0.239283	-0.744693	-0.448483	0.322588	-0.65505	-0.563349
142	0	0	1	0	0	0	0	0	-1.16549	-0.33782	0.279108	0.0722391	-0.958132	-0.61005	-0.715771	0.0181161	0.391255	1.02551	-0.644544	-1.25437	-0.00739949	-0.354484	0.841981	-1.21264
142	0	0	0	0	0	0	0	1	-0.244471	-0.561483	-0.415103	0.517599	-0.448534	-0.237261	0.279495	-0.630885	-0.606399	-0.309009	0.239282	-0.744691	-0.448482	0.322588	-0.65505	-0.563347
142	0	0	1	0	0	0	0	0	-1.16549	-0.33782	0.279108	0.0722391	-0.958132	-0.61005	-0.715771	0.0181161	0.391255	1.02551	-0.644544	-1.25437	-0.00739949	-0.354484	0.841981	-1.21264
142	0	0	1	0	0	0	0	0	-1.16549	-0.33782	0.279108	0.0722391	-0.958132	-0.61005	-0.715771	0.0181161	0.391255	1.02551	-0.644544	-1.25437	-0.00739949	-0.354484	0.841981	-1.21264
142	0	0	1	0	0	0	0	0	-1.16549	-0.33782	0.279108	0.0722391	-0.958132	-0.61005	-0.715771	0.0181161	0.391255	1.02551	-0.644544	-1.25437	-0.00739949	-0.354484	0.841981	-1.21264
143	0	0	1	0	0	0	0	0	-1.21561	-0.266569	0.209001	-0.0146996	-0.879205	-0.580883	-0.698459	-0.0804953	0.33522	0.991444	-0.368305	-1.21267	-0.169359	-0.381421	0.857228	-1.16615
143	0	0	1	0	0	0	0	0	-1.21561	-0.266569	0.209001	-0.0146996	-0.879205	-0.580883	-0.698459	-0.0804953	0.33522	0.991444	-0.368305	-1.21267	-0.169359	-0.381421	0.857228	-1.16615
143	0	0	1	0	1	0	0	0	-1.22088	-0.259069	0.201621	-0.0238509	-0.870896	-0.577813	-0.696637	-0.0908753	0.33522	0.991444	-0.368305	-1.21267	-0.169359	-0.381421	0.857228	-1.16615
143	0	0	1	0	0	0	0	0	-1.21561	-0.266569	0.209001	-0.0146996	-0.879205	-0.580883	-0.698459	-0.0804953	0.33522	0.991444	-0.368305	-1.21267	-0.169359	-0.381421	0.857228	-1.16615
143	0	0	1	0	0	0	0	0	-1.21561	-0.266569	0.209001	-0.0146996	-0.879205	-0.580883	-0.698459	-0.0804953	0.33522	0.991444	-0.368305	-1.21267	-0.169359	-0.381421	0.857228	-1.16615
143	0	0	1	0	0	0	0	0	-1.21561	-0.266569	0.209001	-0.0146996	-0.879205	-0.580883	-0.698459	-0.0804953	0.33522	0.991444	-0.368305	-1.21267	-0.169359	-0.381421	0.857228	-1.16615
143	0	0	1	0	0	0	0	0	-1.21561	-0.266569	0.209001	-0.0146996	-0.879205	-0.580883	-0.698459	-0.0804953	0.33522	0.991444	-0.368305	-1.21267	-0.169359	-0.381421	0.857228	-1.16615
144	0	0	1	0	0	0	0	0	-1.16549	-0.33782	0.279108	0.0722391	-0.958132	-0.61005	-0.715771	0.0181161	0.391255	1.02551	-0.644544	-1.25437	-0.00739928	-0.354484	0.841982	-1.21264
144	0	0	1	0	0	0	0	0	-1.16549	-0.33782	0.279108	0.0722391	-0.958132	-0.61005	-0.715771	0.0181161	0.391255	1.02551	-0.644544	-1.25437	-0.00739928	-0.354484	0.841982	-1.21264
144	0	0	0	0	1	0	0	0	-1.40035	0.0892084	-0.58406	-0.484899	0.625962	-0.0431857	0.0321774	-0.842784	-0.672462	0.466284	1.2881	0.277503	-0.149441	-0.31488	0.794671	0.390776
144	0	0	0	1	0	0	0	0	-0.416581	0.357944	0.0191079	0.526298	-0.511198	-0.360896	-0.395714	0.234768	0.447988	0.0555692	-1.25358	-0.673023	0.0104949	-0.0733524	-0.401864	-0.614192
145	0	0	1	0	0	0	0	0	-1.28372	-0.169738	0.113724	-0.132851	-0.77194	-0.541245	-0.674933	-0.214511	0.19485	0.904991	0.173745	-1.06993	-0.350987	-0.409375	0.871286	-1.00713
145	0	0	1	0	1	0	0	0	-1.31988	-0.0951995	-0.0696383	-0.232764	-0.413433	-0.413363	-0.496832	-0.384701	0.0477762	0.83348	0.442341	-0.879959	-0.40548	-0.414212	0.871398	-0.793966
145	0	0	1	0	0	0	0	0	-1.28372	-0.169738	0.113724	-0.132851	-0.77194	-0.541245	-0.674933	-0.214511	0.19485	0.904991	0.173745	-1.06993	-0.350987	-0.409375	0.871286	-1.00713
145	0	0	0	0	1	0	0	0	-1.4658	0.136771	-0.414602	-0.525317	0.136264	-0.215109	-0.270743	-0.776858	-0.165935	0.72041	0.82432	-0.607205	-0.450154	-0.412152	0.865386	-0.488803
146	0	0	0	0	1	0	0	0	-1.40035	0.0892084	-0.58406	-0.484899	0.625962	-0.0431857	0.0321774	-0.842784	-0.672462	0.466284	1.2881	0.277503	-0.149441	-0.31488	0.794671	0.390776
146	0	1	0	0	0	0	0	0	-0.343308	-0.416799	0.481459	0.475341	-0.709596	-0.404607	-0.262612	-0.970865	0.115279	0.0884169	0.447496	-1.12167	-0.9266	0.20358	-0.319694	-1.07731
146	0	0	1	0	0	0	0	0	-1.16549	-0.33782	0.279108	0.0722391	-0.958132	-0.61005	-0.715771	0.0181161	0.391255	1.02551	-0.644544	-1.25437	-0.00739928	-0.354484	0.841982	-1.21264
146	0	0	1	0	0	0	0	0	-1.16549	-0.33782	0.279108	0.0722391	-0.958132	-0.61005	-0.715771	0.0181161	0.391255	1.02551	-0.644544	-1.25437	-0.00739928	-0.354484	0.841982	-1.21264
147	0	0	0	1	0	0	0	0	-0.582714	0.390143	0.109052	0.50295	-0.744884	-0.455722	-0.555422	0.282556	0.527696	0.354007	-1.19783	-0.9629	-0.106182	-0.218344	-0.00562299	-0.912036
147	0	0	1	0	0	0	0	0	-1.10526	-0.143798	0.282083	0.166025	-1.02177	-0.619291	-0.755692	0.106482	0.48148	0.838055	-0.915936	-1.20845	-0.0972877	-0.343486	0.602158	-1.1655
147	0	0	1	1	0	0	0	0	-0.872579	0.0301565	0.193998	0.289588	-0.852462	-0.532927	-0.636174	0.152102	0.505738	0.632348	-1.03745	-1.10406	-0.106452	-0.292392	0.339003	-1.05789
147	0	0	1	0	0	0	0	0	-1.10526	-0.143798	0.282083	0.166025	-1.02177	-0.619291	-0.755692	0.106482	0.48148	0.838055	-0.915936	-1.20845	-0.0972877	-0.343486	0.602158	-1.1655
147	0	0	1	0	0	0	0	0	-1.10526	-0.143798	0.282083	0.166025	-1.02177	-0.619291	-0.755692	0.106482	0.48148	0.838055	-0.915936	-1.20845	-0.0972877	-0.343486	0.602158	-1.1655
147	0	0	0	1	0	0	0	0	-0.582714	0.390143	0.109052	0.50295	-0.744884	-0.455722	-0.555422	0.282556	0.527696	0.354007	-1.19783	-0.9629	-0.106182	-0.218344	-0.00562299	-0.912036
148	0	0	1	0	0	0	0	0	-1.12543	-0.208781	0.281086	0.134613	-1.00046	-0.616196	-0.742321	0.0768856	0.453122	0.927046	-0.82009	-1.23844	-0.0724167	-0.356084	0.711553	-1.19645
148	0	0	1	1	0	0	0	0	-1.0215	-0.121578	0.243383	0.193748	-0.93168	-0.579632	-0.693452	0.102145	0.475202	0.838078	-0.887695	-1.20285	-0.0895044	-0.340346	0.600375	-1.15979
148	0	0	0	1	0	0	0	0	-0.666315	0.406346	0.154314	0.491201	-0.862479	-0.50344	-0.63579	0.306603	0.531257	0.560388	-1.09405	-1.08921	-0.128043	-0.285102	0.259635	-1.04242
148	0	0	1	0	0	0	0	0	-1.12543	-0.208781	0.281086	0.134613	-1.00046	-0.616196	-0.742321	0.0768856	0.453122	0.927046	-0.82009	-1.23844	-0.0724167	-0.356084	0.711553	-1.19645
148	0	0	1	0	0	0	0	0	-1.12543	-0.208781	0.281086	0.134613	-1.00046	-0.616196	-0.742321	0.0768856	0.453122	0.927046	-0.82009	-1.23844	-0.0724167	-0.356084	0.711553	-1.19645
148	0	0	1	0	0	0	0	0	-1.12543	-0.208781	0.281086	0.134613	-1.00046	-0.616196	-0.742321	0.0768856	0.453122	0.927046	-0.82009	-1.23844	-0.0724167	-0.356084	0.711553	-1.19645
148	0	0	1	0	0	0	0	0	-1.12543	-0.208781	0.281086	0.134613	-1.00046	-0.616196	-0.742321	0.0768856	0.453122	0.927046	-0.82009	-1.23844	-0.0724167	-0.356084	0.711553	-1.19645
149	0	0	1	0	0	0	0	0	-1.13118	-0.227291	0.280802	0.125666	-0.994387	-0.615314	-0.738513	0.0684556	0.444401	0.930682	-0.803418	-1.23565	-0.0624287	-0.352765	0.71835	-1.19351
149	0	0	1	0	0	0	0	0	-1.13118	-0.227291	0.280802	0.125666	-0.994387	-0.615314	-0.738513	0.0684556	0.444401	0.930682	-0.803418	-1.23565	-0.0624287	-0.352765	0.71835	-1.19351
149	0	0	1	0	0	0	0	0	-1.13118	-0.227291	0.280802	0.125666	-0.994387	-0.615314	-0.738513	0.0684556	0.444401	0.930682	-0.803418	-1.23565	-0.0624287	-0.352765	0.71835	-1.19351
149	0	0	1	0	0	0	0	0	-1.13118	-0.227291	0.280802	0.125666	-0.994387	-0.615314	-0.738513	0.0684556	0.444401	0.930682	-0.803418	-1.23565	-0.0624287	-0.352765	0.71835	-1.19351
149	0	0	1	0	0	0	0	0	-1.13118	-0.227291	0.280802	0.125666	-0.994387	-0.615314	-0.738513	0.0684556	0.444401	0.930682	-0.803418	-1.23565	-0.0624287	-0.352765	0.71835	-1.19351
149	0	0	1	0	0	0	0	0	-1.13118	-0.227291	0.280802	0.125666	-0.994387	-0.615314	-0.738513	0.0684556	0.444401	0.930682	-0.803418	-1.23565	-0.0624287	-0.352765	0.71835	-1.19351
149	0	0	1	1	0	0	0	0	-0.969548	-0.0916653	0.222175	0.217633	-0.887445	-0.558459	-0.662525	0.107745	0.468804	0.773011	-0.909392	-1.16004	-0.0762799	-0.316652	0.517158	-1.11557
149	0	0	0	1	0	0	0	0	-0.582714	0.390143	0.109052	0.50295	-0.744884	-0.455722	-0.555422	0.282556	0.518516	0.398656	-1.16103	-0.981675	-0.0994775	-0.227302	0.0477052	-0.931428
149	0	0	0	1	0	0	0	0	-0.582714	0.390143	0.109052	0.50295	-0.744884	-0.455722	-0.555422	0.282556	0.518516	0.398656	-1.16103	-0.981675	-0.0994775	-0.227302	0.0477052	-0.931428
150	1	0	1	0	1	0	0	0	-1.42181	0.163625	-0.270717	-0.34074	0.242832	0.389297	-0.418368	-0.67604	0.12375	0.47173	0.557715	-0.195052	-0.428174	-0.0795287	0.907123	-0.129099
150	0	0	0	0	1	0	0	0	-1.4186	0.152478	-0.317652	-0.362333	0.300221	0.324515	-0.350881	-0.701016	0.123746	0.47173	0.55772	-0.195048	-0.428173	-0.0795303	0.907122	-0.129094
150	0	0	0	0	1	0	0	0	-1.4186	0.152478	-0.317652	-0.362333	0.300221	0.324515	-0.350881	-0.701016	0.123746	0.47173	0.55772	-0.195048	-0.428173	-0.0795303	0.907122	-0.129094
150	0	0	0	1	0	0	0	0	-0.416581	0.357944	0.0191079	0.526298	-0.511198	-0.360896	-0.395714	0.234768	0.447988	0.0555692	-1.25358	-0.673023	0.0104949	-0.0733524	-0.401864	-0.614192
150	0	0	0	1	0	0	0	0	-0.416581	0.357944	0.0191079	0.526298	-0.511198	-0.360896	-0.395714	0.234768	0.447988	0.0555692	-1.25358	-0.673023	0.0104949	-0.0733524	-0.401864	-0.614192
150	0	0	0	1	0	0	0	0	-0.416581	0.357944	0.0191079	0.526298	-0.511198	-0.360896	-0.395714	0.234768	0.447988	0.0555692	-1.25358	-0.673023	0.0104949	-0.0733524	-0.401864	-0.614192
150	0	0	0	1	0	0	0	0	-0.416581	0.357944	0.0191079	0.526298	-0.511198	-0.360896	-0.395714	0.234768	0.447988	0.0555692	-1.25358	-0.673023	0.0104949	-0.0733524	-0.401864	-0.614192
150	0	0	0	1	0	0	0	0	-0.416581	0.357944	0.0191079	0.526298	-0.511198	-0.360896	-0.395714	0.234768	0.447988	0.0555692	-1.25358	-0.673023	0.0104949	-0.0733524	-0.401864	-0.614192
151	0	0	0	0	0	0	0	1	-0.483804	0.0149603	-0.664761	0.632395	0.0470729	-0.35375	0.495122	-0.611309	-0.884914	-0.50343	0.112326	0.155396	-0.0689843	0.166353	-0.787945	0.32452
151	0	0	0	0	1	0	0	0	-1.40035	0.0892084	-0.58406	-0.484899	0.625962	-0.0431857	0.0321774	-0.842784	-0.672462	0.466284	1.2881	0.277503	-0.149441	-0.31488	0.794671	0.390776
151	0	0	1	0	0	0	0	0	-1.16549	-0.33782	0.279108	0.0722391	-0.958132	-0.61005	-0.715771	0.0181161	0.391255	1.02551	-0.644544	-1.25437	-0.00739928	-0.354484	0.841982	-1.21264
151	0	0	1	0	0	0	0	0	-1.16549	-0.33782	0.279108	0.0722391	-0.958132	-0.61005	-0.715771	0.0181161	0.391255	1.02551	-0.644544	-1.25437	-0.00739928	-0.354484	0.841982	-1.21264
152	0	0	0	0	0	0	0	1	-0.483804	0.0149603	-0.664761	0.632395	0.0470729	-0.35375	0.495122	-0.611309	-0.884914	-0.50343	0.112326	0.155396	-0.0689843	0.166353	-0.787945	0.32452
152	0	0	0	0	0	0	0	1	-0.483804	0.0149603	-0.664761	0.632395	0.0470729	-0.35375	0.495122	-0.611309	-0.884914	-0.50343	0.112326	0.155396	-0.0689843	0.166353	-0.787945	0.32452
152	0	0	0	0	0	1	0	0	-0.407569	-1.37625	0.428742	-0.167883	-1.02139	-0.0541034	-0.721896	-0.25696	0.59196	0.867235	0.0750016	-1.41771	-0.354482	0.239132	0.789223	-1.41708
152	0	0	1	0	0	0	0	0	-1.20282	0.0962723	0.116157	-0.00707361	-0.85683	-0.553163	-0.728926	-0.0963876	0.317194	0.661708	-0.364401	-1.00045	-0.390478	-0.378496	0.547365	-0.936631
152	0	0	0	0	1	0	0	0	-1.4658	0.136771	-0.414602	-0.525317	0.136264	-0.215109	-0.270743	-0.776858	-0.122694	0.663498	0.709271	-0.597235	-0.49096	-0.417987	0.788451	-0.478676
152	0	0	1	0	1	0	0	0	-1.26287	0.0960096	-0.0702929	-0.144635	-0.469799	-0.420351	-0.533439	-0.30284	0.139543	0.650996	0.0387161	-0.827833	-0.435127	-0.391062	0.628438	-0.741078
152	0	0	1	1	0	0	0	0	-0.878682	0.206736	0.0795399	0.216768	-0.721494	-0.47638	-0.595371	0.0454139	0.412068	0.485306	-0.731023	-0.958365	-0.284177	-0.303148	0.253353	-0.899033
152	0	0	0	1	0	0	0	0	-0.582714	0.390143	0.109052	0.50295	-0.744884	-0.455722	-0.555422	0.282556	0.508382	0.309762	-1.14191	-0.923377	-0.179207	-0.225398	-0.0332606	-0.869434
152	0	0	0	1	0	0	0	0	-0.582714	0.390143	0.109052	0.50295	-0.744884	-0.455722	-0.555422	0.282556	0.508382	0.309762	-1.14191	-0.923377	-0.179207	-0.225398	-0.0332606	-0.869434
153	0	0	0	0	1	0	0	0	-1.40035	0.0892084	-0.58406	-0.484899	0.625962	-0.0431857	0.0321774	-0.842784	-0.672462	0.466284	1.2881	0.277503	-0.149441	-0.31488	0.794671	0.390776
153	0	0	1	0	0	0	0	0	-1.16549	-0.33782	0.279108	0.0722391	-0.958132	-0.61005	-0.715771	0.0181161	0.391255	1.02551	-0.644544	-1.25437	-0.00739928	-0.354484	0.841982	-1.21264
153	0	1	0	0	0	0	0	0	-0.343308	-0.416799	0.481459	0.475341	-0.709596	-0.404607	-0.262612	-0.970865	0.115279	0.0884169	0.447496	-1.12167	-0.9266	0.20358	-0.319694	-1.07731
154	0	1	0	1	0	0	0	0	-0.393759	0.391632	0.21082	0.596643	-0.826489	-0.4544	-0.540652	0.0374952	0.536614	0.175509	-1.10721	-0.999369	-0.450253	-0.0989021	-0.293835	-0.960981
154	0	0	1	0	0	0	0	0	-1.12543	-0.208781	0.281086	0.134613	-1.00046	-0.616196	-0.742321	0.0768856	0.455143	0.889083	-0.824748	-1.22981	-0.103489	-0.340479	0.666427	-1.18827
154	0	0	1	0	0	0	0	0	-1.12543	-0.208781	0.281086	0.134613	-1.00046	-0.616196	-0.742321	0.0768856	0.455143	0.889083	-0.824748	-1.22981	-0.103489	-0.340479	0.666427	-1.18827
154	0	0	1	0	0	0	0	0	-1.12543	-0.208781	0.281086	0.134613	-1.00046	-0.616196	-0.742321	0.0768856	0.455143	0.889083	-0.824748	-1.22981	-0.103489	-0.340479	0.666427	-1.18827
154	0	0	0	1	0	0	0	0	-0.411555	0.39136	0.200533	0.587588	-0.817608	-0.454158	-0.541469	0.0612321	0.536613	0.175514	-1.1072	-0.999371	-0.450251	-0.0989036	-0.293828	-0.960982
154	0	0	1	0	0	0	0	0	-1.12543	-0.208781	0.281086	0.134613	-1.00046	-0.616196	-0.742321	0.0768856	0.455143	0.889083	-0.824748	-1.22981	-0.103489	-0.340479	0.666427	-1.18827
154	0	0	1	1	0	0	0	0	-0.830545	-0.0127539	0.244635	0.301715	-0.896901	-0.541151	-0.63905	0.0375911	0.490031	0.605422	-0.939369	-1.1377	-0.241206	-0.245358	0.278829	-1.09754
154	0	0	0	1	0	0	0	0	-0.411555	0.39136	0.200533	0.587588	-0.817608	-0.454158	-0.541469	0.0612321	0.536613	0.175514	-1.1072	-0.999371	-0.450251	-0.0989036	-0.293828	-0.960982
154	0	0	1	0	0	0	0	0	-1.12543	-0.208781	0.281086	0.134613	-1.00046	-0.616196	-0.742321	0.0768856	0.455143	0.889083	-0.824748	-1.22981	-0.103489	-0.340479	0.666427	-1.18827
155	0	0	1	0	0	0	0	0	-1.10526	-0.143798	0.282083	0.166025	-1.02177	-0.619291	-0.755692	0.106482	0.482816	0.866496	-0.902153	-1.22418	-0.101518	-0.35287	0.633919	-1.18182
155	0	0	0	0	0	0	1	0	-0.986961	-0.636482	-0.594578	-0.106291	1.02087	0.0190894	0.229465	0.23713	-0.562824	0.798684	-0.703627	0.594211	1.61791	-0.00782005	0.963885	0.581504
155	0	0	0	0	1	0	1	0	-0.998098	-0.627878	-0.602718	-0.118065	1.03149	0.0227539	0.231709	0.225495	-0.562824	0.798684	-0.703627	0.594211	1.61791	-0.00782005	0.963885	0.581504
155	0	0	1	0	0	0	0	0	-1.10526	-0.143798	0.282083	0.166025	-1.02177	-0.619291	-0.755692	0.106482	0.482816	0.866496	-0.902153	-1.22418	-0.101518	-0.35287	0.633919	-1.18182
155	0	0	1	1	0	0	0	0	-0.96442	-0.0358628	0.229223	0.241912	-0.921195	-0.567576	-0.684605	0.135453	0.507796	0.754024	-0.980409	-1.17719	-0.119626	-0.331476	0.493763	-1.13341
155	0	0	1	0	0	0	0	0	-1.10526	-0.143798	0.282083	0.166025	-1.02177	-0.619291	-0.755692	0.106482	0.482816	0.866496	-0.902153	-1.22418	-0.101518	-0.35287	0.633919	-1.18182
155	0	0	0	1	0	0	0	0	-0.666315	0.406346	0.154314	0.491201	-0.862479	-0.50344	-0.63579	0.306603	0.543825	0.519083	-1.13541	-1.07519	-0.13899	-0.279047	0.209044	-1.02794
155	0	0	0	0	0	0	1	0	-0.986961	-0.636482	-0.594578	-0.106291	1.02087	0.0190894	0.229465	0.23713	-0.562824	0.798684	-0.703627	0.594211	1.61791	-0.00782005	0.963885	0.581504
156	0	0	0	1	0	0	0	0	-0.416581	0.357944	0.0191079	0.526298	-0.511198	-0.360896	-0.395714	0.234768	0.447988	0.0555692	-1.25358	-0.673023	0.0104949	-0.0733524	-0.401864	-0.614192
156	0	0	1	0	0	0	0	0	-0.981073	-0.526574	0.371724	0.244876	-0.865068	-0.534154	-0.586668	-0.11679	0.273926	0.829714	-0.621697	-1.15299	0.117387	-0.0765342	0.625878	-1.11987
156	0	1	1	0	0	0	1	0	-0.865873	-0.544283	0.287803	0.261421	-0.635218	-0.455559	-0.44495	-0.171406	0.251306	0.801092	-0.618157	-1.12322	0.141231	-0.0402141	0.596942	-1.0923
156	0	1	1	0	0	0	1	0	-0.865873	-0.544283	0.287803	0.261421	-0.635218	-0.455559	-0.44495	-0.171406	0.251306	0.801092	-0.618157	-1.12322	0.141231	-0.0402141	0.596942	-1.0923
156	0	0	1	0	0	0	0	0	-0.981073	-0.526574	0.371724	0.244876	-0.865068	-0.534154	-0.586668	-0.11679	0.273926	0.829714	-0.621697	-1.15299	0.117387	-0.0765342	0.625878	-1.11987
156	0	1	1	0	0	0	1	0	-0.865873	-0.544283	0.287803	0.261421	-0.635218	-0.455559	-0.44495	-0.171406	0.251306	0.801092	-0.618157	-1.12322	0.141231	-0.0402141	0.596942	-1.0923
156	0	1	0	0	0	0	0	0	-0.724103	-0.59301	0.446498	0.390936	-0.778279	-0.462665	-0.438331	-0.404676	0.236919	0.742721	-0.542404	-1.12366	0.0669402	-0.0116775	0.532232	-1.09099
156	0	0	0	0	0	0	1	0	-0.837804	-0.692541	0.178657	0.2861	-0.32991	-0.356552	-0.300459	-0.0208613	0.207518	0.789114	-0.649776	-1.0517	0.263404	-0.0200584	0.602227	-1.02143
157	0	0	0	0	0	0	0	1	-0.483804	0.0149603	-0.664761	0.632395	0.0470729	-0.35375	0.495122	-0.611309	-0.884914	-0.50343	0.112326	0.155396	-0.0689843	0.166353	-0.787945	0.32452
157	0	0	1	0	0	0	1	0	-1.25025	-0.306388	0.0655765	-0.0913469	-0.587173	-0.502894	-0.602008	-0.0053733	0.199609	0.9981	-0.256094	-1.01056	0.131683	-0.374742	0.951353	-0.962538
157	0	0	1	0	1	0	0	0	-1.28826	-0.209114	-0.0689308	-0.182829	-0.348589	-0.410215	-0.47809	-0.199759	0.0810803	0.922339	0.0444681	-0.870541	-0.00825549	-0.385524	0.935456	-0.801026
157	0	0	0	0	1	0	0	0	-1.4658	0.136771	-0.414602	-0.525317	0.136264	-0.215109	-0.270743	-0.776858	-0.15565	0.763324	0.673189	-0.587833	-0.247182	-0.398888	0.898545	-0.477653
157	0	0	1	0	0	0	0	0	-1.25211	-0.297219	0.0699331	-0.0933592	-0.601643	-0.506049	-0.607556	-0.0195285	0.199609	0.9981	-0.256093	-1.01056	0.131682	-0.374742	0.951352	-0.962538
157	0	0	1	0	0	0	0	0	-1.25211	-0.297219	0.0699331	-0.0933592	-0.601643	-0.506049	-0.607556	-0.0195285	0.199609	0.9981	-0.256093	-1.01056	0.131682	-0.374742	0.951352	-0.962538
158	0	1	0	0	0	0	1	0	-0.264929	-0.649045	0.136235	0.500428	0.117382	-0.190269	0.148235	-0.506065	-0.265776	0.130297	-0.272005	-0.383211	0.338863	0.270131	-0.1359	-0.321926
158	0	1	0	0	0	0	0	1	-0.282446	-0.541265	0.0270372	0.531962	0.0823877	-0.219279	0.201415	-0.540623	-0.328898	0.0169105	-0.202014	-0.374776	0.203126	0.265631	-0.253907	-0.27852
158	0	1	0	0	0	0	1	0	-0.264929	-0.649045	0.136235	0.500428	0.117382	-0.190269	0.148235	-0.506065	-0.265776	0.130297	-0.272005	-0.383211	0.338863	0.270131	-0.1359	-0.321926
158	0	1	0	0	0	0	1	0	-0.264929	-0.649045	0.136235	0.500428	0.117382	-0.190269	0.148235	-0.506065	-0.265776	0.130297	-0.272005	-0.383211	0.338863	0.270131	-0.1359	-0.321926
158	0	1	0	0	0	0	1	0	-0.264929	-0.649045	0.136235	0.500428	0.117382	-0.190269	0.148235	-0.506065	-0.265776	0.130297	-0.272005	-0.383211	0.338863	0.270131	-0.1359	-0.321926
158	0	1	0	0	0	0	1	0	-0.264929	-0.649045	0.136235	0.500428	0.117382	-0.190269	0.148235	-0.506065	-0.265776	0.130297	-0.272005	-0.383211	0.338863	0.270131	-0.1359	-0.321926
158	0	1	0	0	0	0	1	0	-0.264929	-0.649045	0.136235	0.500428	0.117382	-0.190269	0.148235	-0.506065	-0.265776	0.130297	-0.272005	-0.383211	0.338863	0.270131	-0.1359	-0.321926
158	0	0	0	0	0	0	0	1	-0.210112	0.0329858	-0.363276	0.792987	-0.320968	-0.396598	0.456006	-0.885485	-0.569041	-0.366778	0.0457829	-0.324291	-0.248668	0.246662	-0.682328	-0.106441
159	0	0	1	0	0	0	0	0	-1.07003	-0.321035	0.434224	0.180917	-1.07126	-0.633754	-0.741045	-0.267208	0.414381	0.892805	-0.340987	-1.31251	-0.482005	-0.245804	0.667544	-1.28557
159	0	0	1	0	0	0	0	0	-1.07003	-0.321035	0.434224	0.180917	-1.07126	-0.633754	-0.741045	-0.267208	0.414381	0.892805	-0.340987	-1.31251	-0.482005	-0.245804	0.667544	-1.28557
159	0	0	0	1	0	0	0	0	-0.416581	0.357944	0.0191079	0.526298	-0.511198	-0.360896	-0.395714	0.234768	0.447988	0.0555692	-1.25358	-0.673023	0.0104949	-0.0733524	-0.401864	-0.614192
159	0	1	1	0	0	0	0	0	-1.06625	-0.32037	0.440364	0.185218	-1.07574	-0.634692	-0.742045	-0.278502	0.414381	0.892805	-0.340987	-1.31251	-0.482005	-0.245804	0.667544	-1.28557
159	0	0	0	0	1	0	0	0	-1.40035	0.0892084	-0.58406	-0.484899	0.625962	-0.0431857	0.0321774	-0.842784	-0.672462	0.466284	1.2881	0.277503	-0.149441	-0.31488	0.794671	0.390776
160	0	1	1	0	0	0	0	0	-0.981439	-0.293206	0.308643	0.300395	-0.939087	-0.606974	-0.544062	-0.285639	0.251473	0.733981	-0.439587	-1.21008	-0.317506	-0.179012	0.486169	-1.1604
160	0	1	1	0	0	0	0	1	-0.97387	-0.285194	0.310213	0.311101	-0.948209	-0.609403	-0.537671	-0.302919	0.251473	0.733981	-0.439587	-1.21009	-0.317506	-0.179012	0.486169	-1.1604
160	0	0	1	0	0	0	0	0	-0.990879	-0.304071	0.300675	0.287209	-0.920646	-0.602395	-0.547048	-0.257768	0.251473	0.733981	-0.439588	-1.21008	-0.317505	-0.179012	0.48617	-1.1604
160	0	0	1	0	0	0	0	0	-0.990879	-0.304071	0.300675	0.287209	-0.920646	-0.602395	-0.547048	-0.257768	0.251473	0.733981	-0.439588	-1.21008	-0.317505	-0.179012	0.48617	-1.1604
160	0	0	0	1	0	0	0	0	-0.416581	0.357944	0.0191079	0.526298	-0.511198	-0.360896	-0.395714	0.234768	0.447988	0.0555692	-1.25358	-0.673023	0.0104949	-0.0733524	-0.401864	-0.614192
160	0	0	1	0	0	0	1	0	-1.00022	-0.317692	0.288862	0.273764	-0.894223	-0.595928	-0.546608	-0.224395	0.251473	0.733982	-0.439588	-1.21008	-0.317505	-0.179012	0.48617	-1.1604
161	0	0	0	1	0	0	0	0	-0.416581	0.357944	0.0191079	0.526298	-0.511198	-0.360896	-0.395714	0.234768	0.447988	0.0555692	-1.25358	-0.673023	0.0104949	-0.0733524	-0.401864	-0.614192
161	0	0	0	1	0	0	0	0	-0.416581	0.357944	0.0191079	0.526298	-0.511198	-0.360896	-0.395714	0.234768	0.447988	0.0555692	-1.25358	-0.673023	0.0104949	-0.0733524	-0.401864	-0.614192
161	0	0	0	1	0	0	0	0	-0.416581	0.357944	0.0191079	0.526298	-0.511198	-0.360896	-0.395714	0.234768	0.447988	0.0555692	-1.25358	-0.673023	0.0104949	-0.0733524	-0.401864	-0.614192
161	0	0	0	1	0	0	0	0	-0.416581	0.357944	0.0191079	0.526298	-0.511198	-0.360896	-0.395714	0.234768	0.447988	0.0555692	-1.25358	-0.673023	0.0104949	-0.0733524	-0.401864	-0.614192
161	0	0	0	1	0	0	0	0	-0.416581	0.357944	0.0191079	0.526298	-0.511198	-0.360896	-0.395714	0.234768	0.447988	0.0555692	-1.25358	-0.673023	0.0104949	-0.0733524	-0.401864	-0.614192
161	0	0	0	1	0	0	0	0	-0.416581	0.357944	0.0191079	0.526298	-0.511198	-0.360896	-0.395714	0.234768	0.447988	0.0555692	-1.25358	-0.673023	0.0104949	-0.0733524	-0.401864	-0.614192
161	0	0	0	1	0	0	0	0	-0.416581	0.357944	0.0191079	0.526298	-0.511198	-0.360896	-0.395714	0.234768	0.447988	0.0555692	-1.25358	-0.673023	0.0104949	-0.0733524	-0.401864	-0.614192
161	0	0	1	0	0	0	0	0	-1.16549	-0.33782	0.279108	0.0722391	-0.958132	-0.61005	-0.715771	0.0181161	0.391255	1.02551	-0.644544	-1.25437	-0.00739928	-0.354484	0.841982	-1.21264
161	0	0	0	1	0	0	0	0	-0.416581	0.357944	0.0191079	0.526298	-0.511198	-0.360896	-0.395714	0.234768	0.447988	0.0555692	-1.25358	-0.673023	0.0104949	-0.0733524	-0.401864	-0.614192
162	0	0	0	0	1	0	0	0	-1.34019	-0.034664	-0.477536	-0.346234	0.689257	-0.0139288	0.0877359	-0.774856	-0.647395	0.490546	1.00629	0.300404	0.137686	-0.229066	0.791445	0.407093
162	0	0	0	0	1	0	1	0	-1.34306	-0.0431365	-0.494196	-0.355279	0.714296	-0.00835227	0.0949576	-0.754667	-0.647396	0.490546	1.00629	0.300404	0.137686	-0.229066	0.791445	0.407093
162	0	0	0	1	0	0	0	0	-0.416581	0.357944	0.0191079	0.526298	-0.511198	-0.360896	-0.395714	0.234768	0.447988	0.0555692	-1.25358	-0.673023	0.010495	-0.0733525	-0.401864	-0.614192
162	0	1	0	0	1	0	0	0	-1.3364	-0.0261636	-0.457698	-0.334744	0.661435	-0.01999	0.080044	-0.79714	-0.647395	0.490546	1.00629	0.300404	0.137685	-0.229066	0.791445	0.407093
162	0	0	1	0	0	0	0	0	-1.16549	-0.33782	0.279108	0.0722391	-0.958132	-0.61005	-0.715771	0.0181161	0.391255	1.02551	-0.644544	-1.25437	-0.00739928	-0.354484	0.841982	-1.21264
162	0	0	0	1	0	0	0	0	-0.416581	0.357944	0.0191079	0.526298	-0.511198	-0.360896	-0.395714	0.234768	0.447988	0.0555692	-1.25358	-0.673023	0.010495	-0.0733525	-0.401864	-0.614192
162	0	0	0	1	0	0	0	0	-0.416581	0.357944	0.0191079	0.526298	-0.511198	-0.360896	-0.395714	0.234768	0.447988	0.0555692	-1.25358	-0.673023	0.010495	-0.0733525	-0.401864	-0.614192
162	0	0	1	0	0	0	0	0	-1.16549	-0.33782	0.279108	0.0722391	-0.958132	-0.61005	-0.715771	0.0181161	0.391255	1.02551	-0.644544	-1.25437	-0.00739928	-0.354484	0.841982	-1.21264
163	0	1	0	0	1	0	0	0	-1.22407	0.126525	0.0502575	-0.0110213	0.030547	-0.151503	-0.0797864	-1.29581	-0.39216	0.230013	1.25696	-0.4842	-0.907402	-0.127666	0.373457	-0.251712
163	0	1	0	0	1	0	0	0	-1.22407	0.126525	0.0502575	-0.0110213	0.030547	-0.151503	-0.0797864	-1.29581	-0.39216	0.230013	1.25696	-0.4842	-0.907402	-0.127666	0.373457	-0.251712
163	0	1	0	0	1	0	0	0	-1.22407	0.126525	0.0502575	-0.0110213	0.030547	-0.151503	-0.0797864	-1.29581	-0.39216	0.230013	1.25696	-0.4842	-0.907402	-0.127666	0.373457	-0.251712
163	0	0	1	0	0	0	0	0	-1.16549	-0.33782	0.279108	0.0722391	-0.958132	-0.61005	-0.715771	0.0181161	0.391255	1.02551	-0.644544	-1.25437	-0.00739928	-0.354484	0.841982	-1.21264
163	0	0	1	0	0	0	0	0	-1.16549	-0.33782	0.279108	0.0722391	-0.958132	-0.61005	-0.715771	0.0181161	0.391255	1.02551	-0.644544	-1.25437	-0.00739928	-0.354484	0.841982	-1.21264
164	0	0	0	1	0	0	0	0	-0.416581	0.357944	0.0191079	0.526298	-0.511198	-0.360896	-0.395714	0.234768	0.447988	0.0555692	-1.25358	-0.673023	0.0104949	-0.0733524	-0.401864	-0.614192
164	0	0	1	0	0	0	0	0	-1.16549	-0.33782	0.279108	0.0722391	-0.958132	-0.61005	-0.715771	0.0181161	0.391255	1.02551	-0.644544	-1.25437	-0.00739928	-0.354484	0.841982	-1.21264
164	0	0	1	0	0	0	0	0	-1.16549	-0.33782	0.279108	0.0722391	-0.958132	-0.61005	-0.715771	0.0181161	0.391255	1.02551	-0.644544	-1.25437	-0.00739928	-0.354484	0.841982	-1.21264
164	0	0	1	0	0	0	0	0	-1.16549	-0.33782	0.279108	0.0722391	-0.958132	-0.61005	-0.715771	0.0181161	0.391255	1.02551	-0.644544	-1.25437	-0.00739928	-0.354484	0.841982	-1.21264
164	0	0	1	0	0	0	0	0	-1.16549	-0.33782	0.279108	0.0722391	-0.958132	-0.61005	-0.715771	0.0181161	0.391255	1.02551	-0.644544	-1.25437	-0.00739928	-0.354484	0.841982	-1.21264
164	0	0	1	0	0	0	0	0	-1.16549	-0.33782	0.279108	0.0722391	-0.958132	-0.61005	-0.715771	0.0181161	0.391255	1.02551	-0.644544	-1.25437	-0.00739928	-0.354484	0.841982	-1.21264
164	0	0	0	1	0	0	0	0	-0.416581	0.357944	0.0191079	0.526298	-0.511198	-0.360896	-0.395714	0.234768	0.447988	0.0555692	-1.25358	-0.673023	0.0104949	-0.0733524	-0.401864	-0.614192
165	0	1	1	0	0	0	0	0	-0.988239	-0.306654	0.567121	0.274027	-1.16818	-0.654063	-0.762698	-0.511663	0.433244	0.784555	-0.0330546	-1.35494	-0.77214	-0.150952	0.525254	-1.33778
165	0	0	1	0	0	0	0	0	-0.99232	-0.307371	0.56049	0.269382	-1.16334	-0.65305	-0.761617	-0.499466	0.433244	0.784555	-0.0330546	-1.35494	-0.772141	-0.150952	0.525254	-1.33778
165	0	0	0	1	0	0	0	0	-0.416581	0.357944	0.0191079	0.526298	-0.511198	-0.360896	-0.395714	0.234768	0.447988	0.0555692	-1.25358	-0.673023	0.0104949	-0.0733524	-0.401864	-0.614192
165	0	0	1	0	0	0	0	0	-0.99232	-0.307371	0.56049	0.269382	-1.16334	-0.65305	-0.761617	-0.499466	0.433244	0.784555	-0.0330546	-1.35494	-0.772141	-0.150952	0.525254	-1.33778
165	0	1	1	0	0	0	0	0	-0.988239	-0.306654	0.567121	0.274027	-1.16818	-0.654063	-0.762698	-0.511663	0.433244	0.784555	-0.0330546	-1.35494	-0.77214	-0.150952	0.525254	-1.33778
165	0	1	1	0	0	0	0	0	-0.988239	-0.306654	0.567121	0.274027	-1.16818	-0.654063	-0.762698	-0.511663	0.433244	0.784555	-0.0330546	-1.35494	-0.77214	-0.150952	0.525254	-1.33778
166	0	0	1	0	0	0	0	0	-1.1618	-0.452006	0.168099	0.058381	-0.673452	-0.541457	-0.613701	0.20063	0.177375	1.0496	-0.858692	-0.823075	0.659555	-0.259739	0.955494	-0.796785
166	0	0	1	0	0	0	1	0	-1.03548	-0.580797	-0.241345	-0.00416104	0.256394	-0.235033	-0.144485	0.256564	-0.150621	0.94404	-0.843413	-0.170043	1.14294	-0.131743	0.95874	-0.164944
166	0	0	0	0	0	0	1	0	-0.978947	-0.67799	-0.464694	-0.0383391	0.774331	-0.0732957	0.101752	0.345144	-0.338974	0.879587	-0.835883	0.207797	1.43041	-0.0557828	0.958439	0.2023
166	0	0	0	0	0	0	1	0	-0.978947	-0.67799	-0.464694	-0.0383391	0.774331	-0.0732957	0.101752	0.345144	-0.338974	0.879587	-0.835883	0.207797	1.43041	-0.0557828	0.958439	0.2023
166	0	0	0	0	0	0	1	0	-0.978947	-0.67799	-0.464694	-0.0383391	0.774331	-0.0732957	0.101752	0.345144	-0.338974	0.879587	-0.835883	0.207797	1.43041	-0.0557828	0.958439	0.2023
166	0	0	0	0	1	0	1	0	-1.02305	-0.546171	-0.39047	-0.0412253	0.667959	-0.081715	0.0772023	0.0785419	-0.348909	0.79276	-0.574074	0.130774	1.1601	-0.0491757	0.873322	0.149919
166	0	0	1	0	0	0	0	0	-1.1618	-0.452006	0.168099	0.058381	-0.673452	-0.541457	-0.613701	0.20063	0.177375	1.0496	-0.858692	-0.823075	0.659555	-0.259739	0.955494	-0.796785
166	0	0	0	1	0	0	0	0	-0.416581	0.357944	0.0191079	0.526298	-0.511198	-0.360896	-0.395714	0.234768	0.447988	0.0555692	-1.25358	-0.673023	0.0104949	-0.0733524	-0.401864	-0.614192
166	0	1	0	0	0	0	0	0	-0.765417	-0.156409	0.274804	0.24225	-0.354879	-0.283306	-0.174992	-1.1266	-0.253645	0.256234	0.788642	-0.563717	-0.558279	0.0260803	0.257182	-0.437939
166	0	1	0	0	1	0	0	0	-0.989293	-0.1936	-0.106876	-0.0180379	0.22462	-0.137994	-0.0157687	-0.838394	-0.303337	0.432065	0.329867	-0.294044	0.0341464	0.000933681	0.468037	-0.205808
167	0	1	0	0	1	0	0	0	-1.32586	0.0286085	-0.377473	-0.297534	0.523329	-0.0519381	0.0372835	-0.909822	-0.604979	0.432473	1.11516	0.165498	-0.148819	-0.227163	0.706917	0.28769
167	0	1	0	0	1	0	0	0	-1.32586	0.0286085	-0.377473	-0.297534	0.523329	-0.0519381	0.0372835	-0.909822	-0.604979	0.432473	1.11516	0.165498	-0.148819	-0.227163	0.706917	0.28769
167	0	0	1	0	0	0	0	0	-1.16549	-0.33782	0.279108	0.0722391	-0.958132	-0.61005	-0.715771	0.0181161	0.391255	1.02551	-0.644544	-1.25437	-0.00739928	-0.354484	0.841982	-1.21264
167	0	0	1	0	0	0	0	0	-1.16549	-0.33782	0.279108	0.0722391	-0.958132	-0.61005	-0.715771	0.0181161	0.391255	1.02551	-0.644544	-1.25437	-0.00739928	-0.354484	0.841982	-1.21264
167	0	0	1	0	0	0	0	0	-1.16549	-0.33782	0.279108	0.0722391	-0.958132	-0.61005	-0.715771	0.0181161	0.391255	1.02551	-0.644544	-1.25437	-0.00739928	-0.354484	0.841982	-1.21264
167	0	0	1	0	0	0	0	0	-1.16549	-0.33782	0.279108	0.0722391	-0.958132	-0.61005	-0.715771	0.0181161	0.391255	1.02551	-0.644544	-1.25437	-0.00739928	-0.354484	0.841982	-1.21264
167	0	0	0	0	1	0	0	0	-1.32965	0.0223429	-0.395501	-0.308639	0.546782	-0.0469619	0.0434397	-0.891187	-0.604979	0.432473	1.11516	0.165498	-0.148819	-0.227163	0.706917	0.28769
167	0	0	0	0	1	0	1	0	-1.33239	0.0160526	-0.409967	-0.316977	0.567185	-0.0425086	0.0491011	-0.874837	-0.604979	0.432473	1.11516	0.165498	-0.148819	-0.227163	0.706917	0.28769
167	0	0	0	0	1	0	0	0	-1.32965	0.0223429	-0.395501	-0.308639	0.546782	-0.0469619	0.0434397	-0.891187	-0.604979	0.432473	1.11516	0.165498	-0.148819	-0.227163	0.706917	0.28769
168	0	1	1	0	0	0	0	0	-0.66477	-0.225466	0.129972	0.402446	-0.550404	-0.429034	-0.257596	-0.465658	-0.012627	0.316429	-0.229489	-0.824254	-0.181307	0.0341054	0.0739578	-0.764965
168	0	1	0	0	0	0	1	1	-0.500362	-0.273772	-0.0482538	0.477871	-0.164276	-0.29763	0.0138962	-0.513816	-0.185585	0.149304	-0.153804	-0.578779	-0.0984487	0.125362	-0.0780251	-0.51514
168	0	1	0	1	0	0	0	0	-0.323874	-0.0767522	0.102808	0.637303	-0.479677	-0.360352	-0.0238663	-0.878809	-0.162313	-0.0260264	-0.0252531	-0.689885	-0.393864	0.159299	-0.317455	-0.611144
168	0	0	0	0	0	0	1	0	-0.782526	-0.540231	-0.349866	0.225694	0.462553	-0.136935	0.166954	-0.147031	-0.23979	0.360881	-0.331335	-0.406836	0.330552	0.0955128	0.204181	-0.357815
168	0	1	0	0	0	0	0	1	-0.322479	-0.0884365	0.068509	0.636604	-0.43101	-0.346426	0.0151453	-0.883832	-0.16232	-0.0260451	-0.0252407	-0.689882	-0.393879	0.159304	-0.317477	-0.611139
168	0	0	1	0	0	0	0	0	-1.09036	-0.41099	0.313181	0.144191	-0.82974	-0.576421	-0.658149	-0.060866	0.192165	0.740823	-0.477266	-1.01728	0.0366647	-0.118678	0.559507	-0.981742
168	0	0	1	0	0	0	0	0	-1.09036	-0.41099	0.313181	0.144191	-0.82974	-0.576421	-0.658149	-0.060866	0.192165	0.740823	-0.477266	-1.01728	0.0366647	-0.118678	0.559507	-0.981742
168	0	0	1	0	0	0	1	0	-0.919753	-0.44774	-0.0032167	0.198585	-0.216505	-0.358731	-0.242353	-0.180205	-0.0267902	0.531454	-0.396791	-0.709718	0.155296	-0.00944149	0.35395	-0.666438
168	0	1	0	0	1	0	1	0	-0.557595	-0.297427	-0.0557207	0.434279	-0.122975	-0.287294	-0.00217621	-0.478888	-0.1856	0.149558	-0.153994	-0.578651	-0.0980489	0.125313	-0.0776892	-0.515031
169	0	0	1	0	0	0	0	0	-1.11738	-0.182825	0.281484	0.14716	-1.00897	-0.617432	-0.747662	0.088707	0.465885	0.932815	-0.836256	-1.24696	-0.0879548	-0.364111	0.714151	-1.20543
169	0	0	1	0	0	0	0	0	-1.11738	-0.182825	0.281484	0.14716	-1.00897	-0.617432	-0.747662	0.088707	0.465885	0.932815	-0.836256	-1.24696	-0.0879548	-0.364111	0.714151	-1.20543
169	0	0	0	0	0	0	1	0	-0.792017	-0.78708	-0.45208	0.099814	0.834938	-0.0450577	0.190185	0.440803	-0.401694	0.810187	-1.1001	0.413144	1.78807	0.0678579	0.844876	0.379048
169	0	0	1	0	0	0	0	0	-1.11738	-0.182825	0.281484	0.14716	-1.00897	-0.617432	-0.747662	0.088707	0.465885	0.932815	-0.836256	-1.24696	-0.0879548	-0.364111	0.714151	-1.20543
169	0	0	1	0	0	0	0	0	-1.11738	-0.182825	0.281484	0.14716	-1.00897	-0.617432	-0.747662	0.088707	0.465885	0.932815	-0.836256	-1.24696	-0.0879548	-0.364111	0.714151	-1.20543
169	0	0	1	1	0	0	0	0	-1.11509	-0.175474	0.281597	0.150713	-1.01138	-0.617782	-0.749174	0.0920552	0.465885	0.932815	-0.836256	-1.24696	-0.0879548	-0.364111	0.714151	-1.20543
170	0	0	1	0	0	0	0	0	-1.16549	-0.33782	0.279108	0.0722391	-0.958132	-0.61005	-0.715771	0.0181161	0.391255	1.02551	-0.644544	-1.25437	-0.00739928	-0.354484	0.841982	-1.21264
170	0	0	1	0	0	0	0	0	-1.16549	-0.33782	0.279108	0.0722391	-0.958132	-0.61005	-0.715771	0.0181161	0.391255	1.02551	-0.644544	-1.25437	-0.00739928	-0.354484	0.841982	-1.21264
170	0	0	1	0	0	0	0	0	-1.16549	-0.33782	0.279108	0.0722391	-0.958132	-0.61005	-0.715771	0.0181161	0.391255	1.02551	-0.644544	-1.25437	-0.00739928	-0.354484	0.841982	-1.21264
170	0	1	0	0	0	0	1	0	-0.315962	-0.751974	0.162193	0.432268	0.239523	-0.153257	0.109208	-0.407316	-0.182328	0.296585	-0.414819	-0.326727	0.575673	0.266861	0.128072	-0.321591
170	0	0	0	1	0	0	0	0	-0.416581	0.357944	0.0191079	0.526298	-0.511198	-0.360896	-0.395714	0.234768	0.447988	0.0555692	-1.25358	-0.673023	0.0104949	-0.0733524	-0.401864	-0.614192
170	0	0	0	1	0	0	0	0	-0.416581	0.357944	0.0191079	0.526298	-0.511198	-0.360896	-0.395714	0.234768	0.447988	0.0555692	-1.25358	-0.673023	0.0104949	-0.0733524	-0.401864	-0.614192
171	0	0	0	1	0	0	0	0	-0.416581	0.357944	0.0191079	0.526298	-0.511198	-0.360896	-0.395714	0.234768	0.447988	0.0555692	-1.25358	-0.673023	0.0104949	-0.0733524	-0.401864	-0.614192
171	0	0	0	1	0	0	0	0	-0.416581	0.357944	0.0191079	0.526298	-0.511198	-0.360896	-0.395714	0.234768	0.447988	0.0555692	-1.25358	-0.673023	0.0104949	-0.0733524	-0.401864	-0.614192
171	0	1	0	0	1	0	0	0	-1.34009	0.101965	-0.367219	-0.322904	0.42242	-0.080214	-0.00609738	-0.997652	-0.586826	0.388181	1.2778	0.0738786	-0.454916	-0.255501	0.655432	0.20793
171	0	0	1	0	0	0	0	0	-1.15991	-0.510603	0.111133	0.0512695	-0.527364	-0.506258	-0.561322	0.29429	0.281363	1.14948	-0.963949	-1.02215	0.661097	-0.303305	1.02462	-0.999377
171	0	0	1	0	0	0	1	0	-1.15961	-0.519949	0.102047	0.0501352	-0.504062	-0.500643	-0.552967	0.30923	0.281363	1.14948	-0.963949	-1.02215	0.661097	-0.303305	1.02462	-0.999377
171	0	0	0	1	0	0	0	0	-0.416581	0.357944	0.0191079	0.526298	-0.511198	-0.360896	-0.395714	0.234768	0.447988	0.0555692	-1.25358	-0.673023	0.0104949	-0.0733524	-0.401864	-0.614192
171	0	0	0	0	1	0	0	0	-1.34308	0.101333	-0.377955	-0.330925	0.432497	-0.0783807	-0.0042024	-0.989984	-0.586826	0.388181	1.2778	0.0738786	-0.454916	-0.255501	0.655432	0.20793
171	0	0	0	0	1	0	0	0	-1.34308	0.101333	-0.377955	-0.330925	0.432497	-0.0783807	-0.0042024	-0.989984	-0.586826	0.388181	1.2778	0.0738786	-0.454916	-0.255501	0.655432	0.20793
171	0	0	0	1	0	0	0	0	-0.416581	0.357944	0.0191079	0.526298	-0.511198	-0.360896	-0.395714	0.234768	0.447988	0.0555692	-1.25358	-0.673023	0.0104949	-0.0733524	-0.401864	-0.614192
172	0	1	0	0	0	0	0	0	-1.03036	0.141792	0.129172	0.13974	-0.195109	-0.205372	-0.15577	-1.20655	-0.259888	0.167002	0.988708	-0.562903	-0.902338	-0.0805996	0.233009	-0.381365
172	0	1	0	1	1	0	0	0	-1.01194	0.173046	0.0252776	0.107238	-0.128309	-0.20147	-0.16113	-0.994254	-0.203855	0.133562	0.809382	-0.559208	-0.887273	-0.0894552	0.167195	-0.38121
172	0	0	0	1	0	0	0	0	-0.695642	0.571499	0.0397467	0.45506	-0.523395	-0.286309	-0.370389	-0.404195	0.060923	0.0128584	0.0733763	-0.631834	-0.81295	-0.0810422	-0.10929	-0.493743
172	0	0	1	0	0	0	0	0	-1.16549	-0.33782	0.279108	0.0722391	-0.958132	-0.61005	-0.715771	0.0181161	0.391255	1.02551	-0.644544	-1.25437	-0.00739928	-0.354484	0.841982	-1.21264
172	0	0	1	0	0	0	0	0	-1.16549	-0.33782	0.279108	0.0722391	-0.958132	-0.61005	-0.715771	0.0181161	0.391255	1.02551	-0.644544	-1.25437	-0.00739928	-0.354484	0.841982	-1.21264
172	0	1	0	0	1	0	0	0	-1.0992	0.144129	0.0207614	0.0424334	-0.0652484	-0.177747	-0.125683	-1.16172	-0.27504	0.171465	1.011	-0.538887	-0.900109	-0.0912052	0.248875	-0.350895
172	0	1	0	0	1	0	0	0	-1.0992	0.144129	0.0207614	0.0424334	-0.0652484	-0.177747	-0.125683	-1.16172	-0.27504	0.171465	1.011	-0.538887	-0.900109	-0.0912052	0.248875	-0.350895
172	0	0	0	0	1	0	0	0	-1.21989	0.226697	-0.058082	-0.0325156	0.0449904	-0.140975	-0.10157	-1.1873	-0.28624	0.178684	1.0147	-0.516678	-0.88601	-0.0998129	0.263469	-0.325841
172	0	1	0	0	1	0	0	0	-1.0992	0.144129	0.0207614	0.0424334	-0.0652484	-0.177747	-0.125683	-1.16172	-0.27504	0.171465	1.011	-0.538887	-0.900109	-0.0912052	0.248875	-0.350895
172	0	1	0	0	1	0	0	0	-1.0992	0.144129	0.0207614	0.0424334	-0.0652484	-0.177747	-0.125683	-1.16172	-0.27504	0.171465	1.011	-0.538887	-0.900109	-0.0912052	0.248875	-0.350895
173	0	0	0	0	1	0	0	0	-1.40035	0.0892084	-0.58406	-0.484899	0.625963	-0.0431857	0.0321774	-0.842785	-0.672462	0.466284	1.2881	0.277503	-0.149441	-0.31488	0.794671	0.390776
173	0	0	1	0	0	0	0	0	-1.16549	-0.33782	0.279108	0.0722391	-0.958132	-0.61005	-0.715771	0.0181161	0.391255	1.02551	-0.644544	-1.25437	-0.00739928	-0.354484	0.841982	-1.21264
173	0	0	0	0	1	0	0	0	-1.40035	0.0892084	-0.58406	-0.484899	0.625963	-0.0431857	0.0321774	-0.842785	-0.672462	0.466284	1.2881	0.277503	-0.149441	-0.31488	0.794671	0.390776
173	0	0	1	0	0	0	0	0	-1.16549	-0.33782	0.279108	0.0722391	-0.958132	-0.61005	-0.715771	0.0181161	0.391255	1.02551	-0.644544	-1.25437	-0.00739928	-0.354484	0.841982	-1.21264
173	0	0	0	0	1	0	0	0	-1.40035	0.0892084	-0.58406	-0.484899	0.625963	-0.0431857	0.0321774	-0.842785	-0.672462	0.466284	1.2881	0.277503	-0.149441	-0.31488	0.794671	0.390776
173	0	0	0	0	1	0	0	0	-1.40035	0.0892084	-0.58406	-0.484899	0.625963	-0.0431857	0.0321774	-0.842785	-0.672462	0.466284	1.2881	0.277503	-0.149441	-0.31488	0.794671	0.390776
173	0	0	0	0	1	0	0	0	-1.40035	0.0892084	-0.58406	-0.484899	0.625963	-0.0431857	0.0321774	-0.842785	-0.672462	0.466284	1.2881	0.277503	-0.149441	-0.31488	0.794671	0.390776
174	0	0	0	0	0	0	1	0	-0.75206	-0.743064	-0.512004	0.158578	0.834306	-0.0508077	0.260307	0.402095	-0.489016	0.706289	-1.08687	0.463493	1.73995	0.0877014	0.718067	0.446216
174	0	0	0	0	0	0	1	0	-0.75206	-0.743064	-0.512004	0.158578	0.834306	-0.0508077	0.260307	0.402095	-0.489016	0.706289	-1.08687	0.463493	1.73995	0.0877014	0.718067	0.446216
174	0	0	0	0	0	0	1	0	-0.75206	-0.743064	-0.512004	0.158578	0.834306	-0.0508077	0.260307	0.402095	-0.489016	0.706289	-1.08687	0.463493	1.73995	0.0877014	0.718067	0.446216
174	0	0	0	0	0	0	1	0	-0.75206	-0.743064	-0.512004	0.158578	0.834306	-0.0508077	0.260307	0.402095	-0.489016	0.706289	-1.08687	0.463493	1.73995	0.0877014	0.718067	0.446216
174	0	0	0	0	0	0	1	0	-0.75206	-0.743064	-0.512004	0.158578	0.834306	-0.0508077	0.260307	0.402095	-0.489016	0.706289	-1.08687	0.463493	1.73995	0.0877014	0.718067	0.446216
174	0	0	0	0	0	0	1	1	-0.748704	-0.739367	-0.517036	0.163513	0.834253	-0.0512906	0.266196	0.398844	-0.489016	0.706289	-1.08687	0.463493	1.73995	0.0877014	0.718067	0.446216
174	0	0	0	1	0	0	0	0	-0.416581	0.357944	0.0191079	0.526298	-0.511198	-0.360896	-0.395714	0.234768	0.447988	0.0555692	-1.25358	-0.673023	0.0104949	-0.0733524	-0.401864	-0.614192
174	0	0	0	0	0	0	1	0	-0.75206	-0.743064	-0.512004	0.158578	0.834306	-0.0508077	0.260307	0.402095	-0.489016	0.706289	-1.08687	0.463493	1.73995	0.0877014	0.718067	0.446216
174	0	0	0	0	0	0	1	0	-0.75206	-0.743064	-0.512004	0.158578	0.834306	-0.0508077	0.260307	0.402095	-0.489016	0.706289	-1.08687	0.463493	1.73995	0.0877014	0.718067	0.446216
175	0	0	0	0	1	0	0	0	-1.34166	0.162886	-0.548889	-0.267154	0.508815	-0.0737675	0.125577	-0.978844	-0.73235	0.207668	1.20312	0.185696	-0.447446	-0.18996	0.417726	0.347535
175	0	1	0	0	1	0	0	0	-1.11887	0.145709	-0.463148	-0.0718459	0.31289	-0.132039	0.168616	-1.01415	-0.736986	0.0949803	1.15832	0.125299	-0.521789	-0.146051	0.251868	0.311946
175	0	1	0	0	0	0	0	1	-0.766002	0.193496	-0.322727	0.394147	-0.0549656	-0.238241	0.318138	-1.18707	-0.735786	-0.0912922	1.06593	0.0129481	-0.666679	-0.0594718	-0.0357514	0.234033
175	0	0	0	0	1	0	0	1	-1.12617	0.148518	-0.475585	-0.0772453	0.324543	-0.129631	0.173132	-1.01051	-0.736986	0.0949848	1.15832	0.125301	-0.521786	-0.146052	0.251874	0.311948
175	0	0	0	0	1	0	0	0	-1.34166	0.162886	-0.548889	-0.267154	0.508815	-0.0737675	0.125577	-0.978845	-0.73235	0.207668	1.20312	0.185696	-0.447446	-0.18996	0.417726	0.347535
175	0	0	0	0	1	0	0	0	-1.34166	0.162886	-0.548889	-0.267154	0.508815	-0.0737675	0.125577	-0.978845	-0.73235	0.207668	1.20312	0.185696	-0.447446	-0.18996	0.417726	0.347535
175	0	0	0	0	0	0	1	0	-0.792017	-0.78708	-0.45208	0.099814	0.834938	-0.0450577	0.190185	0.440803	-0.401694	0.810187	-1.1001	0.413144	1.78807	0.0678579	0.844876	0.379048
176	0	0	0	0	1	0	0	0	-1.40035	0.0892084	-0.58406	-0.484899	0.625963	-0.0431857	0.0321774	-0.842785	-0.672462	0.466284	1.2881	0.277503	-0.149441	-0.31488	0.794671	0.390776
176	0	0	1	0	0	0	1	0	-1.15961	-0.519949	0.102047	0.0501352	-0.504062	-0.500643	-0.552967	0.30923	0.281363	1.14948	-0.963949	-1.02215	0.661097	-0.303305	1.02462	-0.999377
176	0	0	1	0	0	0	0	0	-1.15991	-0.510603	0.111133	0.0512695	-0.527364	-0.506258	-0.561322	0.29429	0.281363	1.14948	-0.963949	-1.02215	0.661097	-0.303305	1.02462	-0.999377
176	0	0	0	0	1	0	0	0	-1.40035	0.0892084	-0.58406	-0.484899	0.625963	-0.0431857	0.0321774	-0.842785	-0.672462	0.466284	1.2881	0.277503	-0.149441	-0.31488	0.794671	0.390776
176	0	0	0	0	1	0	0	0	-1.40035	0.0892084	-0.58406	-0.484899	0.625963	-0.0431857	0.0321774	-0.842785	-0.672462	0.466284	1.2881	0.277503	-0.149441	-0.31488	0.794671	0.390776
176	0	0	0	1	0	0	0	0	-0.416581	0.357944	0.0191079	0.526298	-0.511198	-0.360896	-0.395714	0.234768	0.447988	0.0555692	-1.25358	-0.673023	0.0104949	-0.0733524	-0.401864	-0.614192
176	0	0	0	0	1	0	0	0	-1.40035	0.0892084	-0.58406	-0.484899	0.625963	-0.0431857	0.0321774	-0.842785	-0.672462	0.466284	1.2881	0.277503	-0.149441	-0.31488	0.794671	0.390776
176	0	0	0	0	1	0	0	0	-1.40035	0.0892084	-0.58406	-0.484899	0.625963	-0.0431857	0.0321774	-0.842785	-0.672462	0.466284	1.2881	0.277503	-0.149441	-0.31488	0.794671	0.390776
177	0	0	0	0	0	0	1	0	-0.719169	-0.781708	-0.358081	0.150687	0.743825	-0.0616148	0.177793	0.31102	-0.376047	0.692202	-0.997029	0.293356	1.53413	0.103893	0.683021	0.272824
177	0	1	0	0	0	0	1	0	-0.597188	-0.666057	-0.299425	0.270852	0.528542	-0.116671	0.208355	0.0852805	-0.385424	0.525623	-0.838259	0.169834	1.2459	0.129995	0.465982	0.18036
177	0	0	0	0	0	0	1	0	-0.719169	-0.781708	-0.358081	0.150687	0.743825	-0.0616148	0.177793	0.31102	-0.376047	0.692202	-0.997029	0.293356	1.53413	0.103893	0.683021	0.272824
177	0	1	0	0	0	0	0	1	-0.103927	-0.324315	0.0543415	0.715467	-0.267958	-0.307036	0.271358	-0.817607	-0.42375	0.00445969	-0.367432	-0.202433	0.343516	0.210192	-0.215149	-0.0936764
177	0	0	0	0	0	0	1	0	-0.719169	-0.781708	-0.358081	0.150687	0.743825	-0.0616148	0.177793	0.31102	-0.376047	0.692202	-0.997029	0.293356	1.53413	0.103893	0.683021	0.272824
177	0	0	0	0	0	0	1	0	-0.719169	-0.781708	-0.358081	0.150687	0.743825	-0.0616148	0.177793	0.31102	-0.376047	0.692202	-0.997029	0.293356	1.53413	0.103893	0.683021	0.272824
177	0	0	0	0	0	0	1	0	-0.719169	-0.781708	-0.358081	0.150687	0.743825	-0.0616148	0.177793	0.31102	-0.376047	0.692202	-0.997029	0.293356	1.53413	0.103893	0.683021	0.272824
178	0	1	0	0	1	0	0	0	-0.876693	0.193835	-0.138495	0.337802	-0.142584	-0.229834	0.188349	-1.29951	-0.641514	-0.347837	1.04939	-0.416453	-1.01074	0.0486433	-0.425291	-0.0631079
178	0	1	0	0	1	0	0	0	-0.876693	0.193835	-0.138495	0.337802	-0.142584	-0.229834	0.188349	-1.29951	-0.641514	-0.347837	1.04939	-0.416453	-1.01074	0.0486433	-0.425291	-0.0631079
178	0	0	1	0	0	0	0	0	-1.16549	-0.33782	0.279108	0.0722391	-0.958132	-0.61005	-0.715771	0.0181161	0.391255	1.02551	-0.644544	-1.25437	-0.00739928	-0.354484	0.841982	-1.21264
178	0	1	0	0	1	0	0	1	-0.862471	0.195838	-0.144798	0.351309	-0.149888	-0.233032	0.198143	-1.29936	-0.641514	-0.347837	1.04939	-0.416453	-1.01074	0.0486433	-0.425291	-0.0631079
178	0	0	1	0	0	0	0	0	-1.16549	-0.33782	0.279108	0.0722391	-0.958132	-0.61005	-0.715771	0.0181161	0.391255	1.02551	-0.644544	-1.25437	-0.00739928	-0.354484	0.841982	-1.21264
178	0	0	1	0	0	0	0	0	-1.16549	-0.33782	0.279108	0.0722391	-0.958132	-0.61005	-0.715771	0.0181161	0.391255	1.02551	-0.644544	-1.25437	-0.00739928	-0.354484	0.841982	-1.21264
178	0	1	0	0	0	0	0	1	-0.82531	0.19077	-0.141792	0.376021	-0.171933	-0.241272	0.20754	-1.29485	-0.641514	-0.347837	1.04939	-0.416453	-1.01074	0.0486433	-0.425291	-0.0631079
179	0	0	1	0	0	0	0	0	-1.16549	-0.33782	0.279108	0.0722391	-0.958132	-0.61005	-0.715771	0.0181161	0.391255	1.02551	-0.644544	-1.25437	-0.00739928	-0.354484	0.841982	-1.21264
179	0	0	1	0	0	0	0	0	-1.16549	-0.33782	0.279108	0.0722391	-0.958132	-0.61005	-0.715771	0.0181161	0.391255	1.02551	-0.644544	-1.25437	-0.00739928	-0.354484	0.841982	-1.21264
179	0	0	0	1	0	0	0	0	-0.416581	0.357944	0.0191079	0.526298	-0.511198	-0.360896	-0.395714	0.234768	0.447988	0.0555692	-1.25358	-0.673023	0.0104949	-0.0733524	-0.401864	-0.614192
179	0	0	1	0	0	0	0	0	-1.16549	-0.33782	0.279108	0.0722391	-0.958132	-0.61005	-0.715771	0.0181161	0.391255	1.02551	-0.644544	-1.25437	-0.00739928	-0.354484	0.841982	-1.21264
179	0	0	0	1	0	0	0	0	-0.416581	0.357944	0.0191079	0.526298	-0.511198	-0.360896	-0.395714	0.234768	0.447988	0.0555692	-1.25358	-0.673023	0.0104949	-0.0733524	-0.401864	-0.614192
179	0	0	1	0	0	0	0	0	-1.16549	-0.33782	0.279108	0.0722391	-0.958132	-0.61005	-0.715771	0.0181161	0.391255	1.02551	-0.644544	-1.25437	-0.00739928	-0.354484	0.841982	-1.21264
179	0	0	1	0	0	0	0	0	-1.16549	-0.33782	0.279108	0.0722391	-0.958132	-0.61005	-0.715771	0.0181161	0.391255	1.02551	-0.644544	-1.25437	-0.00739928	-0.354484	0.841982	-1.21264
179	0	0	1	0	0	0	0	0	-1.16549	-0.33782	0.279108	0.0722391	-0.958132	-0.61005	-0.715771	0.0181161	0.391255	1.02551	-0.644544	-1.25437	-0.00739928	-0.354484	0.841982	-1.21264
180	0	0	0	0	0	0	1	0	-0.41048	-0.624394	-0.275356	0.470356	0.634793	0.379483	0.0270029	0.162369	0.140795	0.248811	-1.1753	0.140262	1.02244	0.436667	0.268994	-0.0139415
180	0	1	0	0	0	0	1	1	-0.352531	-0.552667	-0.10305	0.508046	0.269132	0.142412	0.00544633	-0.191621	0.00261264	0.0922309	-0.823242	-0.0478552	0.634753	0.41211	0.0142517	-0.142153
180	1	0	0	0	0	0	1	0	-0.411808	-0.627019	-0.248082	0.471969	0.643567	0.448716	-0.0269561	0.197313	0.140794	0.24881	-1.1753	0.14026	1.02244	0.436666	0.268993	-0.0139438
180	0	1	0	0	0	0	0	0	-0.136063	-0.396017	0.0299487	0.68269	-0.271219	-0.308708	0.181384	-0.874916	-0.175542	-0.110528	-0.346699	-0.361476	0.0425957	0.364478	-0.332454	-0.380132
181	0	0	0	1	0	0	0	0	-0.416581	0.357944	0.0191079	0.526298	-0.511198	-0.360896	-0.395714	0.234768	0.447988	0.0555692	-1.25358	-0.673023	0.0104949	-0.0733524	-0.401864	-0.614192
181	0	0	1	0	0	0	0	0	-1.16549	-0.33782	0.279108	0.0722391	-0.958132	-0.61005	-0.715771	0.0181161	0.391255	1.02551	-0.644544	-1.25437	-0.00739928	-0.354484	0.841982	-1.21264
181	0	0	1	0	0	0	0	0	-1.16549	-0.33782	0.279108	0.0722391	-0.958132	-0.61005	-0.715771	0.0181161	0.391255	1.02551	-0.644544	-1.25437	-0.00739928	-0.354484	0.841982	-1.21264
181	0	0	0	1	0	0	0	0	-0.416581	0.357944	0.0191079	0.526298	-0.511198	-0.360896	-0.395714	0.234768	0.447988	0.0555692	-1.25358	-0.673023	0.0104949	-0.0733524	-0.401864	-0.614192
181	0	0	1	0	0	0	0	0	-1.16549	-0.33782	0.279108	0.0722391	-0.958132	-0.61005	-0.715771	0.0181161	0.391255	1.02551	-0.644544	-1.25437	-0.00739928	-0.354484	0.841982	-1.21264
181	0	0	0	1	0	0	0	0	-0.416581	0.357944	0.0191079	0.526298	-0.511198	-0.360896	-0.395714	0.234768	0.447988	0.0555692	-1.25358	-0.673023	0.0104949	-0.0733524	-0.401864	-0.614192
181	0	0	0	1	0	0	0	0	-0.416581	0.357944	0.0191079	0.526298	-0.511198	-0.360896	-0.395714	0.234768	0.447988	0.0555692	-1.25358	-0.673023	0.0104949	-0.0733524	-0.401864	-0.614192
182	0	0	0	0	1	0	0	0	-1.352	0.310293	-0.579613	-0.312719	0.491494	-0.0615448	-0.0528433	-0.720599	-0.436998	0.32706	0.723707	0.195858	-0.227425	-0.273291	0.544837	0.277107
182	0	0	0	1	0	0	0	0	-0.807287	0.550146	-0.256677	0.300828	-0.172569	-0.238663	-0.317795	-0.093637	-0.0343225	0.180081	-0.22352	-0.0949252	-0.198863	-0.195889	0.175269	-0.0278509
182	0	0	0	1	1	0	0	0	-1.13421	0.329712	-0.441223	-0.112467	0.254892	-0.131352	-0.135236	-0.49539	-0.278843	0.266233	0.341055	0.0809426	-0.222048	-0.242906	0.396688	0.156433
182	0	0	0	0	1	0	0	0	-1.352	0.310293	-0.579613	-0.312719	0.491494	-0.0615448	-0.0528433	-0.720599	-0.436998	0.32706	0.723707	0.195858	-0.227425	-0.273291	0.544837	0.277107
182	0	0	0	0	0	0	1	0	-0.792017	-0.78708	-0.45208	0.099814	0.834938	-0.0450577	0.190185	0.440803	-0.401694	0.810187	-1.1001	0.413144	1.78807	0.0678579	0.844876	0.379048
182	0	0	0	0	0	0	1	0	-0.792017	-0.78708	-0.45208	0.099814	0.834938	-0.0450577	0.190185	0.440803	-0.401694	0.810187	-1.1001	0.413144	1.78807	0.0678579	0.844876	0.379048
183	0	0	0	0	1	0	0	0	-1.40035	0.0892084	-0.58406	-0.484899	0.625963	-0.0431857	0.0321774	-0.842785	-0.672462	0.466284	1.2881	0.277503	-0.149441	-0.31488	0.794671	0.390776
183	0	0	0	0	1	0	0	0	-1.40035	0.0892084	-0.58406	-0.484899	0.625963	-0.0431857	0.0321774	-0.842785	-0.672462	0.466284	1.2881	0.277503	-0.149441	-0.31488	0.794671	0.390776
183	0	0	0	0	1	0	0	0	-1.40035	0.0892084	-0.58406	-0.484899	0.625963	-0.0431857	0.0321774	-0.842785	-0.672462	0.466284	1.2881	0.277503	-0.149441	-0.31488	0.794671	0.390776
183	0	0	0	0	1	0	0	0	-1.40035	0.0892084	-0.58406	-0.484899	0.625963	-0.0431857	0.0321774	-0.842785	-0.672462	0.466284	1.2881	0.277503	-0.149441	-0.31488	0.794671	0.390776
183	0	0	0	0	1	0	0	0	-1.40035	0.0892084	-0.58406	-0.484899	0.625963	-0.0431857	0.0321774	-0.842785	-0.672462	0.466284	1.2881	0.277503	-0.149441	-0.31488	0.794671	0.390776
184	0	0	0	0	0	0	0	1	-0.608342	0.0028894	-0.883274	0.538354	0.504315	-0.17201	0.640253	-0.344089	-0.945381	-0.324345	-0.218714	0.586975	0.511746	0.126323	-0.467146	0.748807
184	0	0	0	1	0	0	0	1	-0.591257	0.0158539	-0.876061	0.550759	0.477975	-0.178696	0.632116	-0.338935	-0.945382	-0.324347	-0.218719	0.586975	0.511747	0.126324	-0.46715	0.748808
184	0	0	0	0	0	0	1	1	-0.61179	-0.0164961	-0.891301	0.533857	0.532678	-0.164149	0.650233	-0.32715	-0.945381	-0.324345	-0.218714	0.586975	0.511746	0.126323	-0.467146	0.748807
184	0	0	0	0	0	0	1	1	-0.61179	-0.0164961	-0.891301	0.533857	0.532678	-0.164149	0.650233	-0.32715	-0.945381	-0.324345	-0.218714	0.586975	0.511746	0.126323	-0.467146	0.748807
184	0	0	0	0	1	0	0	0	-1.3375	0.180952	-0.850996	-0.18311	0.814297	-0.0145034	0.387412	-0.844072	-0.932805	0.00490259	0.580717	0.592041	0.265082	-0.055218	0.112802	0.752879
184	0	0	0	0	0	0	0	1	-0.608342	0.0028894	-0.883274	0.538354	0.504315	-0.17201	0.640253	-0.344089	-0.945381	-0.324345	-0.218714	0.586975	0.511746	0.126323	-0.467146	0.748807
184	0	0	0	0	1	0	0	1	-0.782701	0.0198574	-0.827084	0.320485	0.54323	-0.141187	0.519344	-0.451922	-0.94709	-0.22499	0.0350817	0.597523	0.432523	0.0649471	-0.285091	0.760418
184	0	0	0	0	1	0	1	1	-0.78136	0.0110555	-0.831298	0.321938	0.554789	-0.13832	0.525457	-0.442842	-0.94709	-0.224993	0.0350751	0.597523	0.432525	0.0649487	-0.285095	0.760418
184	0	0	0	0	0	0	1	1	-0.61179	-0.0164961	-0.891301	0.533857	0.532678	-0.164149	0.650233	-0.32715	-0.945381	-0.324345	-0.218714	0.586975	0.511746	0.126323	-0.467146	0.748807
184	0	0	0	0	1	0	0	0	-1.3375	0.180952	-0.850996	-0.18311	0.814297	-0.0145034	0.387412	-0.844072	-0.932805	0.00490259	0.580717	0.592041	0.265082	-0.055218	0.112802	0.752879
185	0	0	0	0	1	0	0	0	-1.28253	0.1917	-0.382927	-0.0922283	0.330648	-0.108646	0.122785	-1.12689	-0.709785	0.128123	1.13996	0.0754483	-0.590394	-0.12612	0.283105	0.253103
185	0	0	1	0	0	0	0	0	-1.16549	-0.33782	0.279108	0.0722391	-0.958132	-0.61005	-0.715771	0.0181161	0.391255	1.02551	-0.644544	-1.25437	-0.00739928	-0.354484	0.841982	-1.21264
185	0	0	0	0	0	0	0	1	-0.741506	0.148421	-0.784315	0.475834	0.233414	-0.26844	0.534489	-0.76508	-0.904146	-0.308747	0.581452	0.253183	-0.268638	0.0598879	-0.39698	0.441832
185	0	0	0	0	0	0	0	1	-0.741506	0.148421	-0.784315	0.475834	0.233414	-0.26844	0.534489	-0.76508	-0.904146	-0.308747	0.581452	0.253183	-0.268638	0.0598879	-0.39698	0.441832
185	0	1	0	0	1	0	0	0	-1.28032	0.189859	-0.368353	-0.0885562	0.320138	-0.110208	0.116458	-1.13312	-0.709785	0.128124	1.13996	0.0754482	-0.590395	-0.12612	0.283106	0.253103
185	0	0	0	0	1	0	0	1	-1.01694	0.134847	-0.480837	0.150938	0.237985	-0.190063	0.250169	-0.955825	-0.797335	-0.0671837	0.907638	0.159202	-0.450857	-0.0508477	-0.0150027	0.342653
185	0	1	0	0	1	0	0	0	-1.28032	0.189859	-0.368353	-0.0885562	0.320138	-0.110208	0.116458	-1.13312	-0.709785	0.128124	1.13996	0.0754482	-0.590395	-0.12612	0.283106	0.253103
185	0	0	0	1	0	0	0	0	-0.416581	0.357944	0.0191079	0.526298	-0.511198	-0.360896	-0.395714	0.234768	0.447988	0.0555692	-1.25358	-0.673023	0.0104949	-0.0733524	-0.401864	-0.614192
185	0	0	0	1	0	0	0	0	-0.416581	0.357944	0.0191079	0.526298	-0.511198	-0.360896	-0.395714	0.234768	0.447988	0.0555692	-1.25358	-0.673023	0.0104949	-0.0733524	-0.401864	-0.614192
186	0	0	1	0	0	0	0	0	-1.16549	-0.33782	0.279108	0.0722391	-0.958132	-0.61005	-0.715771	0.0181161	0.391255	1.02551	-0.644544	-1.25437	-0.00739928	-0.354484	0.841982	-1.21264
186	0	0	1	0	0	0	0	0	-1.16549	-0.33782	0.279108	0.0722391	-0.958132	-0.61005	-0.715771	0.0181161	0.391255	1.02551	-0.644544	-1.25437	-0.00739928	-0.354484	0.841982	-1.21264
186	0	0	1	0	0	0	0	0	-1.16549	-0.33782	0.279108	0.0722391	-0.958132	-0.61005	-0.715771	0.0181161	0.391255	1.02551	-0.644544	-1.25437	-0.00739928	-0.354484	0.841982	-1.21264
186	0	0	0	0	1	0	0	0	-1.40035	0.0892084	-0.58406	-0.484899	0.625962	-0.0431857	0.0321774	-0.842784	-0.672462	0.466284	1.2881	0.277503	-0.149441	-0.31488	0.794671	0.390776
186	0	0	0	1	0	0	0	0	-0.416581	0.357944	0.0191079	0.526298	-0.511198	-0.360896	-0.395714	0.234768	0.447988	0.0555692	-1.25358	-0.673023	0.0104949	-0.0733524	-0.401864	-0.614192
186	0	0	1	0	0	0	0	0	-1.16549	-0.33782	0.279108	0.0722391	-0.958132	-0.61005	-0.715771	0.0181161	0.391255	1.02551	-0.644544	-1.25437	-0.00739928	-0.354484	0.841982	-1.21264
186	0	0	1	0	0	0	0	0	-1.16549	-0.33782	0.279108	0.0722391	-0.958132	-0.61005	-0.715771	0.0181161	0.391255	1.02551	-0.644544	-1.25437	-0.00739928	-0.354484	0.841982	-1.21264
186	0	0	0	0	0	0	0	1	-0.483804	0.0149603	-0.664761	0.632395	0.0470729	-0.35375	0.495122	-0.611309	-0.884914	-0.50343	0.112326	0.155396	-0.0689843	0.166353	-0.787945	0.32452
187	0	0	0	0	0	0	1	0	-0.792017	-0.78708	-0.45208	0.099814	0.834938	-0.0450577	0.190185	0.440803	-0.401694	0.810187	-1.1001	0.413144	1.78807	0.0678579	0.844876	0.379048
187	0	0	0	0	0	1	0	0	-0.407569	-1.37625	0.428742	-0.167883	-1.02139	-0.0541034	-0.721896	-0.25696	0.59196	0.867235	0.0750016	-1.41771	-0.354482	0.239132	0.789223	-1.41708
187	0	0	0	0	1	0	0	0	-1.31389	0.107511	-0.27294	-0.252472	0.333923	-0.0963133	-0.0227386	-1.06499	-0.440527	0.307067	1.14094	-0.278586	-0.647248	-0.139131	0.457868	-0.122375
187	0	1	0	0	1	0	0	0	-1.00177	-0.0593803	-0.0238919	-0.0139901	-0.00691651	-0.196134	-0.100765	-1.04081	-0.329879	0.256786	1.03905	-0.476008	-0.737342	-0.0700336	0.328249	-0.335671
187	0	0	1	0	0	0	0	0	-1.16549	-0.33782	0.279108	0.0722391	-0.958132	-0.61005	-0.715771	0.0181161	0.391255	1.02551	-0.644544	-1.25437	-0.00739928	-0.354484	0.841982	-1.21264
187	0	0	1	0	0	0	0	0	-1.16549	-0.33782	0.279108	0.0722391	-0.958132	-0.61005	-0.715771	0.0181161	0.391255	1.02551	-0.644544	-1.25437	-0.00739928	-0.354484	0.841982	-1.21264
187	0	0	1	0	0	0	0	0	-1.16549	-0.33782	0.279108	0.0722391	-0.958132	-0.61005	-0.715771	0.0181161	0.391255	1.02551	-0.644544	-1.25437	-0.00739928	-0.354484	0.841982	-1.21264
187	0	1	0	0	0	0	0	0	-0.765417	-0.156409	0.274804	0.24225	-0.354879	-0.283306	-0.174992	-1.1266	-0.223309	0.209977	0.922172	-0.693629	-0.815444	0.00789417	0.198337	-0.56323
188	0	0	0	1	0	0	0	0	-0.416581	0.357944	0.0191079	0.526298	-0.511198	-0.360896	-0.395714	0.234768	0.447988	0.0555692	-1.25358	-0.673023	0.0104949	-0.0733524	-0.401864	-0.614192
188	0	0	1	0	0	0	0	0	-1.16549	-0.33782	0.279108	0.0722391	-0.958132	-0.61005	-0.715771	0.0181161	0.391255	1.02551	-0.644544	-1.25437	-0.00739928	-0.354484	0.841982	-1.21264
188	0	0	1	0	0	0	0	0	-1.16549	-0.33782	0.279108	0.0722391	-0.958132	-0.61005	-0.715771	0.0181161	0.391255	1.02551	-0.644544	-1.25437	-0.00739928	-0.354484	0.841982	-1.21264
188	0	0	1	0	0	0	0	0	-1.16549	-0.33782	0.279108	0.0722391	-0.958132	-0.61005	-0.715771	0.0181161	0.391255	1.02551	-0.644544	-1.25437	-0.00739928	-0.354484	0.841982	-1.21264
188	0	0	0	1	0	0	0	0	-0.416581	0.357944	0.0191079	0.526298	-0.511198	-0.360896	-0.395714	0.234768	0.447988	0.0555692	-1.25358	-0.673023	0.0104949	-0.0733524	-0.401864	-0.614192
188	0	0	1	0	0	0	0	0	-1.16549	-0.33782	0.279108	0.0722391	-0.958132	-0.61005	-0.715771	0.0181161	0.391255	1.02551	-0.644544	-1.25437	-0.00739928	-0.354484	0.841982	-1.21264
188	0	0	0	1	0	0	0	0	-0.416581	0.357944	0.0191079	0.526298	-0.511198	-0.360896	-0.395714	0.234768	0.447988	0.0555692	-1.25358	-0.673023	0.0104949	-0.0733524	-0.401864	-0.614192
188	0	0	1	0	0	0	0	0	-1.16549	-0.33782	0.279108	0.0722391	-0.958132	-0.61005	-0.715771	0.0181161	0.391255	1.02551	-0.644544	-1.25437	-0.00739928	-0.354484	0.841982	-1.21264
188	0	0	0	1	0	0	0	0	-0.416581	0.357944	0.0191079	0.526298	-0.511198	-0.360896	-0.395714	0.234768	0.447988	0.0555692	-1.25358	-0.673023	0.0104949	-0.0733524	-0.401864	-0.614192
189	0	0	0	0	0	0	0	1	-0.391955	0.0384647	-0.543158	0.709622	0.0372553	-0.0208358	0.290154	-0.534162	-0.46873	-0.589694	-0.521203	0.0894865	-0.1275	0.34861	-0.761272	0.152017
189	1	0	0	0	0	0	0	1	-0.361719	0.0462024	-0.503127	0.735045	0.0340234	0.0887594	0.222678	-0.508765	-0.468724	-0.589695	-0.521209	0.0894857	-0.127501	0.348612	-0.761272	0.152016
189	0	0	0	0	0	0	0	1	-0.391955	0.0384647	-0.543158	0.709622	0.0372553	-0.0208358	0.290154	-0.534162	-0.46873	-0.589694	-0.521203	0.0894865	-0.1275	0.34861	-0.761272	0.152017
189	0	0	0	0	0	0	0	1	-0.391955	0.0384647	-0.543158	0.709622	0.0372553	-0.0208358	0.290154	-0.534162	-0.46873	-0.589694	-0.521203	0.0894865	-0.1275	0.34861	-0.761272	0.152017
189	0	0	1	0	0	0	0	0	-1.16549	-0.33782	0.279108	0.0722391	-0.958132	-0.61005	-0.715771	0.0181161	0.391255	1.02551	-0.644544	-1.25437	-0.00739928	-0.354484	0.841982	-1.21264
189	0	0	1	0	0	0	0	0	-1.16549	-0.33782	0.279108	0.0722391	-0.958132	-0.61005	-0.715771	0.0181161	0.391255	1.02551	-0.644544	-1.25437	-0.00739928	-0.354484	0.841982	-1.21264
189	0	0	1	0	0	0	0	0	-1.16549	-0.33782	0.279108	0.0722391	-0.958132	-0.61005	-0.715771	0.0181161	0.391255	1.02551	-0.644544	-1.25437	-0.00739928	-0.354484	0.841982	-1.21264
190	0	0	0	0	1	0	0	0	-1.40035	0.0892084	-0.58406	-0.484899	0.625963	-0.0431857	0.0321774	-0.842785	-0.672462	0.466284	1.2881	0.277503	-0.149441	-0.31488	0.794671	0.390776
190	0	0	0	0	1	0	0	0	-1.40035	0.0892084	-0.58406	-0.484899	0.625963	-0.0431857	0.0321774	-0.842785	-0.672462	0.466284	1.2881	0.277503	-0.149441	-0.31488	0.794671	0.390776
190	0	0	0	0	1	0	0	0	-1.40035	0.0892084	-0.58406	-0.484899	0.625963	-0.0431857	0.0321774	-0.842785	-0.672462	0.466284	1.2881	0.277503	-0.149441	-0.31488	0.794671	0.390776
190	0	0	0	0	1	0	0	0	-1.40035	0.0892084	-0.58406	-0.484899	0.625963	-0.0431857	0.0321774	-0.842785	-0.672462	0.466284	1.2881	0.277503	-0.149441	-0.31488	0.794671	0.390776
190	0	0	0	0	1	0	0	0	-1.40035	0.0892084	-0.58406	-0.484899	0.625963	-0.0431857	0.0321774	-0.842785	-0.672462	0.466284	1.2881	0.277503	-0.149441	-0.31488	0.794671	0.390776
190	0	0	0	0	1	0	0	0	-1.40035	0.0892084	-0.58406	-0.484899	0.625963	-0.0431857	0.0321774	-0.842785	-0.672462	0.466284	1.2881	0.277503	-0.149441	-0.31488	0.794671	0.390776
190	0	0	0	0	1	0	0	0	-1.40035	0.0892084	-0.58406	-0.484899	0.625963	-0.0431857	0.0321774	-0.842785	-0.672462	0.466284	1.2881	0.277503	-0.149441	-0.31488	0.794671	0.390776
190	0	0	0	0	1	0	0	0	-1.40035	0.0892084	-0.58406	-0.484899	0.625963	-0.0431857	0.0321774	-0.842785	-0.672462	0.466284	1.2881	0.277503	-0.149441	-0.31488	0.794671	0.390776
190	0	0	0	0	1	0	0	0	-1.40035	0.0892084	-0.58406	-0.484899	0.625963	-0.0431857	0.0321774	-0.842785	-0.672462	0.466284	1.2881	0.277503	-0.149441	-0.31488	0.794671	0.390776
190	0	0	0	0	1	0	0	0	-1.40035	0.0892084	-0.58406	-0.484899	0.625963	-0.0431857	0.0321774	-0.842785	-0.672462	0.466284	1.2881	0.277503	-0.149441	-0.31488	0.794671	0.390776
190	0	0	1	0	0	0	0	0	-1.16549	-0.33782	0.279108	0.0722391	-0.958132	-0.61005	-0.715771	0.0181161	0.391255	1.02551	-0.644544	-1.25437	-0.00739928	-0.354484	0.841982	-1.21264
191	0	0	1	0	0	0	0	1	-0.865692	-0.061971	-0.343893	0.473236	-0.507226	-0.504986	0.0131159	-0.160885	-0.42611	0.233	-0.59243	-0.656994	0.0718784	-0.100682	-0.0731941	-0.410868
191	0	0	1	0	0	0	0	0	-1.00511	-0.0507049	-0.187709	0.412102	-0.780441	-0.58378	-0.202498	-0.065578	-0.323948	0.313359	-0.661146	-0.753718	0.067068	-0.140304	0.0368523	-0.543427
191	0	0	1	0	0	0	0	1	-0.865692	-0.061971	-0.343893	0.473236	-0.507226	-0.504986	0.0131159	-0.160885	-0.42611	0.233	-0.59243	-0.656994	0.0718784	-0.100682	-0.0731941	-0.410868
191	0	0	0	0	0	0	0	1	-0.77183	-0.0287968	-0.547692	0.578408	-0.366654	-0.472893	0.281704	-0.330274	-0.519709	0.159699	-0.536909	-0.565658	0.0864634	-0.0583164	-0.160118	-0.296099
191	0	0	0	0	0	0	1	1	-0.804754	-0.1109	-0.508487	0.5199	-0.301075	-0.454746	0.222628	-0.218602	-0.490696	0.186854	-0.562695	-0.591236	0.0950168	-0.0710628	-0.126144	-0.329871
191	0	0	0	0	0	0	0	1	-0.77183	-0.0287968	-0.547692	0.578408	-0.366654	-0.472893	0.281704	-0.330274	-0.519709	0.159699	-0.536909	-0.565658	0.0864634	-0.0583164	-0.160118	-0.296099
191	0	0	1	0	0	0	1	1	-0.857647	-0.0772541	-0.360713	0.473072	-0.466297	-0.49377	0.0327238	-0.149675	-0.426123	0.232991	-0.592422	-0.656981	0.0718811	-0.100677	-0.0732058	-0.410851
191	0	0	1	0	0	0	1	0	-0.949958	-0.102058	-0.271736	0.425955	-0.594044	-0.528184	-0.0973829	-0.033247	-0.36035	0.291821	-0.64434	-0.713789	0.0823043	-0.1252	0.00865518	-0.4927
191	0	0	1	0	0	0	0	1	-0.865692	-0.061971	-0.343893	0.473236	-0.507226	-0.504986	0.0131159	-0.160885	-0.42611	0.233	-0.59243	-0.656994	0.0718784	-0.100682	-0.073194	-0.410868
191	0	0	1	1	0	0	0	0	-1.00354	-0.0435144	-0.186574	0.415231	-0.787197	-0.585322	-0.203956	-0.0680852	-0.323947	0.313359	-0.661146	-0.753718	0.0670678	-0.140304	0.0368524	-0.543427
191	0	0	1	0	0	0	0	1	-0.865692	-0.061971	-0.343893	0.473236	-0.507226	-0.504986	0.0131159	-0.160885	-0.42611	0.233	-0.592429	-0.656994	0.0718784	-0.100682	-0.073194	-0.410868
192	1	0	1	0	0	0	0	0	-1.06429	-0.214415	0.339662	0.273487	-0.970757	-0.0522314	-0.800305	0.049264	0.724933	0.725005	-1.11141	-1.24916	-0.202416	-0.0149554	0.678526	-1.2109
192	0	0	1	0	0	0	0	1	-1.06773	-0.208926	0.301872	0.270667	-0.969295	-0.126866	-0.753118	0.0230424	0.724933	0.725005	-1.11141	-1.24916	-0.202416	-0.0149555	0.678526	-1.2109
192	0	0	1	0	0	0	0	0	-1.06904	-0.214883	0.317165	0.266249	-0.969596	-0.109046	-0.771962	0.0339608	0.724933	0.725005	-1.11141	-1.24916	-0.202416	-0.0149555	0.678526	-1.2109
192	0	0	1	0	0	0	0	0	-1.06904	-0.214883	0.317165	0.266249	-0.969596	-0.109046	-0.771962	0.0339608	0.724933	0.725005	-1.11141	-1.24916	-0.202416	-0.0149555	0.678526	-1.2109
192	0	0	0	0	1	0	0	0	-1.3642	0.254526	-0.580735	-0.356151	0.525413	-0.0569138	-0.0313973	-0.751419	-0.559128	0.379082	0.992876	0.260262	-0.22258	-0.29559	0.658783	0.35119
192	0	0	0	0	1	0	0	0	-1.3642	0.254526	-0.580735	-0.356151	0.525413	-0.0569138	-0.0313973	-0.751419	-0.559128	0.379082	0.992876	0.260262	-0.22258	-0.29559	0.658783	0.35119
192	0	0	0	1	1	0	0	0	-1.36218	0.263761	-0.580549	-0.348958	0.519796	-0.0576808	-0.034949	-0.746315	-0.559128	0.379082	0.992876	0.260262	-0.22258	-0.29559	0.658783	0.35119
192	1	0	1	0	0	0	0	0	-1.06429	-0.214415	0.339662	0.273487	-0.970757	-0.0522314	-0.800305	0.049264	0.724933	0.725005	-1.11141	-1.24916	-0.202416	-0.0149554	0.678526	-1.2109
192	0	0	0	0	1	0	0	0	-1.3642	0.254526	-0.580735	-0.356151	0.525413	-0.0569138	-0.0313973	-0.751419	-0.559128	0.379082	0.992876	0.260262	-0.22258	-0.29559	0.658783	0.35119
192	0	0	1	0	0	0	0	0	-1.06904	-0.214883	0.317165	0.266249	-0.969596	-0.109046	-0.771962	0.0339608	0.724933	0.725005	-1.11141	-1.24916	-0.202416	-0.0149555	0.678526	-1.2109
193	0	0	0	1	0	0	0	0	-0.416581	0.357944	0.0191079	0.526298	-0.511198	-0.360896	-0.395714	0.234768	0.447988	0.0555692	-1.25358	-0.673023	0.0104949	-0.0733524	-0.401864	-0.614192
193	1	0	1	0	0	0	0	0	-1.07469	-0.283791	0.463099	0.217532	-1.00224	-0.114852	-0.900478	0.0241264	0.80914	0.856329	-1.06105	-1.29929	-0.219842	-0.0429078	0.805483	-1.28425
193	1	0	1	0	0	0	0	0	-1.07469	-0.283791	0.463099	0.217532	-1.00224	-0.114852	-0.900478	0.0241264	0.80914	0.856329	-1.06105	-1.29929	-0.219842	-0.0429078	0.805483	-1.28425
193	1	0	1	0	0	0	0	0	-1.07469	-0.283791	0.463099	0.217532	-1.00224	-0.114852	-0.900478	0.0241264	0.80914	0.856329	-1.06105	-1.29929	-0.219842	-0.0429078	0.805483	-1.28425
193	0	0	1	0	0	0	0	0	-1.08008	-0.288572	0.450674	0.207176	-1.00226	-0.165669	-0.882867	0.0122835	0.809139	0.856329	-1.06105	-1.29929	-0.219842	-0.0429078	0.805483	-1.28425
193	0	0	1	0	0	0	0	0	-1.08008	-0.288572	0.450674	0.207176	-1.00226	-0.165669	-0.882867	0.0122835	0.809139	0.856329	-1.06105	-1.29929	-0.219842	-0.0429078	0.805483	-1.28425
193	0	0	1	0	0	0	0	0	-1.08008	-0.288572	0.450674	0.207176	-1.00226	-0.165669	-0.882867	0.0122835	0.809139	0.856329	-1.06105	-1.29929	-0.219842	-0.0429078	0.805483	-1.28425
193	0	1	1	0	0	0	0	0	-1.07836	-0.28809	0.453643	0.209334	-1.00399	-0.163647	-0.884083	0.00845154	0.809139	0.856329	-1.06105	-1.29929	-0.219842	-0.0429078	0.805483	-1.28425
193	0	0	1	0	0	0	0	0	-1.08008	-0.288572	0.450674	0.207176	-1.00226	-0.165669	-0.882867	0.0122835	0.809139	0.856329	-1.06105	-1.29929	-0.219842	-0.0429078	0.805483	-1.28425
193	0	0	1	0	0	0	0	0	-1.08008	-0.288572	0.450674	0.207176	-1.00226	-0.165669	-0.882867	0.0122835	0.809139	0.856329	-1.06105	-1.29929	-0.219842	-0.0429078	0.805483	-1.28425
193	0	0	1	0	0	0	0	0	-1.08008	-0.288572	0.450674	0.207176	-1.00226	-0.165669	-0.882867	0.0122835	0.809139	0.856329	-1.06105	-1.29929	-0.219842	-0.0429078	0.805483	-1.28425
194	0	0	1	0	0	0	0	0	-1.06632	-0.350943	0.405532	0.235604	-0.753748	0.215481	-0.909162	0.298468	0.933214	0.859335	-1.36489	-1.11317	0.38521	0.0999824	0.948596	-1.12393
194	0	0	0	0	0	0	1	0	-0.907109	-0.757085	-0.329313	0.0773533	0.546191	-0.1569	0.00302315	0.486775	0.0530505	0.924526	-1.18579	-0.19432	1.35877	0.0211033	0.948495	-0.220067
194	1	0	1	0	0	0	0	0	-1.05914	-0.339125	0.427678	0.249668	-0.770066	0.270987	-0.935431	0.299439	0.933217	0.859335	-1.36489	-1.11317	0.385207	0.0999826	0.948596	-1.12393
194	1	0	1	0	0	0	0	0	-1.05914	-0.339125	0.427678	0.249668	-0.770066	0.270987	-0.935431	0.299439	0.933217	0.859335	-1.36489	-1.11317	0.385207	0.0999826	0.948596	-1.12393
194	0	0	0	0	0	0	1	0	-0.907109	-0.757085	-0.329313	0.0773533	0.546191	-0.1569	0.00302315	0.486775	0.0530505	0.924526	-1.18579	-0.19432	1.35877	0.0211033	0.948495	-0.220067
194	0	0	1	0	0	0	1	0	-0.976052	-0.502094	0.11184	0.187185	-0.212126	0.119892	-0.53427	0.351117	0.55355	0.892018	-1.28691	-0.703262	0.803609	0.0638961	0.95242	-0.720258
195	0	0	1	0	0	0	0	0	-1.12543	-0.208781	0.281086	0.134613	-1.00046	-0.616196	-0.742321	0.0768856	0.452783	0.888729	-0.841657	-1.21802	-0.0683769	-0.344155	0.668313	-1.17527
195	0	0	1	0	0	0	0	0	-1.12543	-0.208781	0.281086	0.134613	-1.00046	-0.616196	-0.742321	0.0768856	0.452783	0.888729	-0.841657	-1.21802	-0.0683769	-0.344155	0.668313	-1.17527
195	0	0	1	1	0	0	0	0	-0.838799	0.0232479	0.175647	0.294185	-0.804686	-0.51357	-0.603529	0.1422	0.476324	0.595117	-1.01292	-1.05572	-0.0686632	-0.264243	0.290173	-1.00803
195	0	0	1	0	0	0	0	0	-1.12543	-0.208781	0.281086	0.134613	-1.00046	-0.616196	-0.742321	0.0768856	0.452783	0.888729	-0.841657	-1.21802	-0.0683769	-0.344155	0.668313	-1.17527
195	0	0	0	1	0	0	0	0	-0.516091	0.37723	0.0729823	0.512313	-0.65117	-0.417694	-0.491375	0.263391	0.499861	0.241	-1.22072	-0.863072	-0.0632222	-0.166012	-0.156438	-0.809251
195	0	0	0	1	0	0	0	0	-0.516091	0.37723	0.0729823	0.512313	-0.65117	-0.417694	-0.491375	0.263391	0.499861	0.241	-1.22072	-0.863072	-0.0632222	-0.166012	-0.156438	-0.809251
195	0	0	1	0	0	0	0	0	-1.12543	-0.208781	0.281086	0.134613	-1.00046	-0.616196	-0.742321	0.0768856	0.452783	0.888729	-0.841657	-1.21802	-0.0683769	-0.344155	0.668313	-1.17527
195	0	0	0	1	0	0	0	0	-0.516091	0.37723	0.0729823	0.512313	-0.65117	-0.417694	-0.491375	0.263391	0.499861	0.241	-1.22072	-0.863072	-0.0632222	-0.166012	-0.156438	-0.809251
195	0	0	0	1	0	0	0	0	-0.516091	0.37723	0.0729823	0.512313	-0.65117	-0.417694	-0.491375	0.263391	0.499861	0.241	-1.22072	-0.863072	-0.0632222	-0.166012	-0.156438	-0.809251
195	0	0	1	0	0	0	0	0	-1.12543	-0.208781	0.281086	0.134613	-1.00046	-0.616196	-0.742321	0.0768856	0.452783	0.888729	-0.841657	-1.21802	-0.0683769	-0.344155	0.668313	-1.17527
195	0	0	0	0	0	0	1	0	-0.792017	-0.78708	-0.45208	0.099814	0.834938	-0.0450577	0.190185	0.440803	-0.401694	0.810187	-1.1001	0.413144	1.78807	0.0678579	0.844876	0.379048
196	0	0	1	0	0	0	0	0	-1.16549	-0.33782	0.279108	0.0722391	-0.958132	-0.61005	-0.715771	0.0181161	0.391255	1.02551	-0.644544	-1.25437	-0.00739949	-0.354484	0.841981	-1.21264
196	0	0	1	0	0	0	0	0	-1.16549	-0.33782	0.279108	0.0722391	-0.958132	-0.61005	-0.715771	0.0181161	0.391255	1.02551	-0.644544	-1.25437	-0.00739949	-0.354484	0.841981	-1.21264
196	0	0	0	1	0	0	0	1	0.0269108	0.694534	-0.652032	1.01581	-0.517433	-0.399963	0.316204	-0.140752	-0.410381	-1.04983	-1.06004	-0.0450788	-0.633844	0.158581	-1.3346	0.195703
196	0	0	1	0	0	0	0	0	-1.16549	-0.33782	0.279108	0.0722391	-0.958132	-0.61005	-0.715771	0.0181161	0.391255	1.02551	-0.644544	-1.25437	-0.00739949	-0.354484	0.841981	-1.21264
196	0	0	0	0	1	0	0	0	-1.40035	0.0892084	-0.58406	-0.484899	0.625962	-0.0431857	0.0321774	-0.842785	-0.672462	0.466284	1.2881	0.277503	-0.149441	-0.31488	0.794671	0.390776
196	0	0	0	0	1	0	0	0	-1.40035	0.0892084	-0.58406	-0.484899	0.625962	-0.0431857	0.0321774	-0.842785	-0.672462	0.466284	1.2881	0.277503	-0.149441	-0.31488	0.794671	0.390776
196	0	0	1	0	0	0	0	0	-1.16549	-0.33782	0.279108	0.0722391	-0.958132	-0.61005	-0.715771	0.0181161	0.391255	1.02551	-0.644544	-1.25437	-0.00739949	-0.354484	0.841981	-1.21264
196	0	0	1	0	0	0	0	0	-1.16549	-0.33782	0.279108	0.0722391	-0.958132	-0.61005	-0.715771	0.0181161	0.391255	1.02551	-0.644544	-1.25437	-0.00739949	-0.354484	0.841981	-1.21264
196	0	0	0	0	1	0	0	0	-1.40035	0.0892084	-0.58406	-0.484899	0.625962	-0.0431857	0.0321774	-0.842785	-0.672462	0.466284	1.2881	0.277503	-0.149441	-0.31488	0.794671	0.390776
196	0	0	1	0	0	0	0	0	-1.16549	-0.33782	0.279108	0.0722391	-0.958132	-0.61005	-0.715771	0.0181161	0.391255	1.02551	-0.644544	-1.25437	-0.00739949	-0.354484	0.841981	-1.21264
196	0	0	1	0	0	0	0	0	-1.16549	-0.33782	0.279108	0.0722391	-0.958132	-0.61005	-0.715771	0.0181161	0.391255	1.02551	-0.644544	-1.25437	-0.00739949	-0.354484	0.841981	-1.21264
196	0	0	1	0	0	0	0	0	-1.16549	-0.33782	0.279108	0.0722391	-0.958132	-0.61005	-0.715771	0.0181161	0.391255	1.02551	-0.644544	-1.25437	-0.00739949	-0.354484	0.841981	-1.21264
196	0	0	1	0	0	0	0	0	-1.16549	-0.33782	0.279108	0.0722391	-0.958132	-0.61005	-0.715771	0.0181161	0.391255	1.02551	-0.644544	-1.25437	-0.00739949	-0.354484	0.841981	-1.21264
197	0	0	0	1	0	0	0	0	-0.616111	0.396616	0.127134	0.498256	-0.791862	-0.474785	-0.587528	0.292162	0.54885	0.368985	-1.21539	-0.989675	-0.131845	-0.234798	0.0190304	-0.939689
197	0	0	1	0	0	0	0	0	-1.06871	-0.0260397	0.283888	0.222946	-1.0604	-0.624899	-0.779921	0.160113	0.527446	0.721067	-1.04026	-1.17294	-0.139186	-0.331365	0.455673	-1.12899
197	0	0	1	0	0	0	0	0	-1.06871	-0.0260397	0.283888	0.222946	-1.0604	-0.624899	-0.779921	0.160113	0.527446	0.721067	-1.04026	-1.17294	-0.139186	-0.331365	0.455673	-1.12899
197	0	0	1	1	0	0	0	0	-0.821351	0.125232	0.184427	0.340343	-0.856137	-0.525953	-0.636861	0.19132	0.545515	0.545937	-1.13232	-1.08337	-0.143995	-0.286854	0.232145	-1.03663
197	0	0	0	1	0	0	0	0	-0.616111	0.396616	0.127134	0.498256	-0.791862	-0.474785	-0.587528	0.292162	0.54885	0.368985	-1.21539	-0.989675	-0.131845	-0.234798	0.0190304	-0.939689
197	0	0	1	1	0	0	0	0	-0.821351	0.125232	0.184427	0.340343	-0.856137	-0.525953	-0.636861	0.19132	0.545515	0.545937	-1.13232	-1.08337	-0.143995	-0.286854	0.232145	-1.03663
197	0	0	1	0	0	0	0	0	-1.06871	-0.0260397	0.283888	0.222946	-1.0604	-0.624899	-0.779921	0.160113	0.527446	0.721067	-1.04026	-1.17294	-0.139186	-0.331365	0.455673	-1.12899
197	0	0	0	1	0	0	0	0	-0.616111	0.396616	0.127134	0.498256	-0.791861	-0.474785	-0.587528	0.292162	0.54885	0.368985	-1.21539	-0.989675	-0.131845	-0.234798	0.0190304	-0.939689
198	0	0	0	0	0	0	1	1	-0.234706	0.0672217	-0.37372	0.82652	-0.370422	-0.39742	0.410652	-0.672963	-0.557696	-0.74307	-0.123724	-0.486849	-0.731959	0.203091	-1.08245	-0.179907
198	0	1	0	1	0	0	0	0	0.0707284	0.32062	0.0864605	0.934929	-0.81385	-0.436739	0.0304883	-0.745174	-0.201459	-0.776555	-0.358127	-0.689194	-0.909082	0.201567	-1.13109	-0.480148
198	0	1	0	1	0	0	0	1	-0.175998	0.178237	-0.170177	0.819892	-0.554074	-0.416055	0.174556	-0.609583	-0.37894	-0.764065	-0.244834	-0.578284	-0.813842	0.202348	-1.10976	-0.314433
198	0	0	0	1	0	0	0	0	0.0400168	0.48889	0.162796	0.896645	-0.861169	-0.429585	-0.228778	-0.429149	-0.0126662	-0.782845	-0.518564	-0.76671	-0.961906	0.194156	-1.14579	-0.59782
198	0	0	1	0	0	0	0	1	-0.222036	0.0986678	-0.332811	0.843291	-0.456774	-0.418612	0.383356	-0.71701	-0.55769	-0.74307	-0.123727	-0.486854	-0.731964	0.203091	-1.08245	-0.179916
198	0	0	0	0	0	0	0	1	-0.222046	0.0853782	-0.349268	0.838004	-0.417808	-0.40849	0.397227	-0.702959	-0.557693	-0.74307	-0.123725	-0.486852	-0.731962	0.203091	-1.08245	-0.179912
198	0	1	0	0	0	0	0	1	-0.149392	0.146734	-0.2045	0.856277	-0.548892	-0.422055	0.259903	-0.723075	-0.478015	-0.763635	-0.155225	-0.536516	-0.78489	0.206978	-1.10345	-0.248131
198	0	1	0	0	0	0	0	1	-0.149392	0.146734	-0.2045	0.856277	-0.548892	-0.422055	0.259903	-0.723075	-0.478015	-0.763635	-0.155225	-0.536516	-0.78489	0.206978	-1.10345	-0.248131
199	0	0	0	0	1	0	1	1	-0.577702	-0.502592	-0.503212	0.367061	0.623193	-0.0973186	0.412071	-0.102277	-0.681214	0.216462	-0.640791	0.412848	1.05678	0.174936	0.13801	0.468492
199	0	1	0	0	0	0	1	1	-0.539349	-0.490473	-0.481759	0.397623	0.57434	-0.10956	0.414913	-0.147091	-0.681219	0.216441	-0.640771	0.412842	1.05675	0.174939	0.137983	0.468489
199	0	0	0	0	0	0	1	0	-0.652688	-0.580138	-0.539952	0.292496	0.766375	-0.0603694	0.395358	0.0393904	-0.663498	0.296751	-0.716724	0.42993	1.15202	0.16319	0.238241	0.474853
199	0	0	0	0	0	0	1	1	-0.57259	-0.50822	-0.498938	0.36892	0.619359	-0.0985098	0.409078	-0.0970124	-0.681214	0.216464	-0.640792	0.412848	1.05678	0.174936	0.138012	0.468492
199	0	0	0	0	0	0	1	0	-0.652688	-0.580138	-0.539952	0.292496	0.766375	-0.0603694	0.395358	0.0393904	-0.663498	0.296751	-0.716724	0.429931	1.15202	0.16319	0.238241	0.474853
199	0	0	0	0	0	0	1	0	-0.652688	-0.580138	-0.539952	0.292496	0.766375	-0.0603694	0.395358	0.0393904	-0.663498	0.296751	-0.716724	0.429931	1.15202	0.16319	0.238241	0.474853
199	0	1	0	0	0	0	0	1	-0.337528	-0.270442	-0.47861	0.625145	0.344659	-0.166258	0.566874	-0.595116	-0.699354	0.0859584	-0.523192	0.353171	0.861628	0.194	-0.0317931	0.430332
199	0	1	0	0	0	0	1	0	-0.552253	-0.509292	-0.472588	0.380776	0.586496	-0.10591	0.39935	-0.119204	-0.681215	0.21646	-0.640788	0.412847	1.05678	0.174936	0.138006	0.468491
199	0	0	0	0	0	0	1	0	-0.652688	-0.580138	-0.539952	0.292496	0.766375	-0.0603694	0.395358	0.0393904	-0.663498	0.296751	-0.716724	0.429931	1.15202	0.16319	0.238241	0.474853
200	0	0	0	0	0	0	0	1	-0.291414	0.0641938	-0.410046	0.794159	0.0265086	0.343588	0.065786	-0.449713	0.548257	-0.348632	-1.1945	-0.235329	-0.00038708	0.599384	-0.270638	-0.396409
200	1	0	0	0	0	0	0	1	-0.399433	-0.167604	0.131144	0.628075	0.0128786	0.932897	-0.62525	-0.0657043	1.08107	-0.0963464	-1.4016	-0.473527	0.143134	0.711599	0.128341	-0.733191
200	1	0	0	0	0	0	0	0	-0.389315	-0.214921	0.311797	0.618185	0.00564271	1.20934	-0.875685	0.0588469	1.33704	0.0454692	-1.51286	-0.59854	0.223813	0.759602	0.343779	-0.912131
200	1	0	0	0	0	0	0	0	-0.389315	-0.214921	0.311797	0.618185	0.00564271	1.20934	-0.875685	0.0588469	1.33704	0.0454692	-1.51286	-0.59854	0.223813	0.759602	0.343779	-0.912131
200	1	0	0	0	0	0	0	0	-0.389315	-0.214921	0.311797	0.618185	0.00564271	1.20934	-0.875685	0.0588469	1.33704	0.0454692	-1.51286	-0.59854	0.223813	0.759602	0.343779	-0.912131
201	0	0	0	1	0	0	0	0	-0.416581	0.357944	0.0191079	0.526298	-0.511198	-0.360896	-0.395714	0.234768	0.447988	0.0555692	-1.25358	-0.673023	0.0104949	-0.0733524	-0.401864	-0.614192
201	0	0	0	1	0	0	0	0	-0.416581	0.357944	0.0191079	0.526298	-0.511198	-0.360896	-0.395714	0.234768	0.447988	0.0555692	-1.25358	-0.673023	0.0104949	-0.0733524	-0.401864	-0.614192
201	0	0	1	0	0	0	0	0	-1.10294	-0.288805	0.417151	0.18532	-0.968844	-0.108471	-0.892802	0.108223	0.848535	0.881476	-1.14793	-1.28516	-0.0736649	-0.0467509	0.859488	-1.26886
201	0	0	1	0	0	0	0	0	-1.10294	-0.288805	0.417151	0.18532	-0.968844	-0.108471	-0.892802	0.108223	0.848535	0.881476	-1.14793	-1.28516	-0.0736649	-0.0467509	0.859488	-1.26886
201	1	0	1	0	0	0	0	0	-1.09618	-0.283504	0.432078	0.197547	-0.970002	-0.0542332	-0.911945	0.117966	0.848535	0.881475	-1.14793	-1.28516	-0.0736649	-0.0467509	0.859488	-1.26886
201	0	0	0	1	0	0	0	0	-0.416581	0.357944	0.0191079	0.526298	-0.511198	-0.360896	-0.395714	0.234768	0.447988	0.0555692	-1.25358	-0.673023	0.0104949	-0.0733524	-0.401864	-0.614192
201	0	0	0	1	0	0	0	0	-0.416581	0.357944	0.0191079	0.526298	-0.511198	-0.360896	-0.395714	0.234768	0.447988	0.0555692	-1.25358	-0.673023	0.0104949	-0.0733524	-0.401864	-0.614192
201	0	0	0	1	0	0	0	0	-0.416581	0.357944	0.0191079	0.526298	-0.511198	-0.360896	-0.395714	0.234768	0.447988	0.0555692	-1.25358	-0.673023	0.0104949	-0.0733524	-0.401864	-0.614192
202	1	0	0	0	1	0	0	0	-0.727539	0.041501	0.265389	0.370238	0.140356	1.2852	-0.993336	-0.0736329	1.44672	0.173886	-1.45993	-0.538115	0.0672856	0.636883	0.629254	-0.877408
202	0	0	1	0	0	0	0	0	-1.16549	-0.33782	0.279108	0.0722391	-0.958132	-0.61005	-0.715771	0.0181161	0.391255	1.02551	-0.644544	-1.25437	-0.00739928	-0.354484	0.841982	-1.21264
202	0	0	1	0	0	0	0	0	-1.16549	-0.33782	0.279108	0.0722391	-0.958132	-0.61005	-0.715771	0.0181161	0.391255	1.02551	-0.644544	-1.25437	-0.00739928	-0.354484	0.841982	-1.21264
202	1	0	0	0	1	0	0	0	-0.727539	0.041501	0.265389	0.370238	0.140356	1.2852	-0.993336	-0.0736329	1.44672	0.173886	-1.45993	-0.538115	0.0672856	0.636883	0.629254	-0.877408
202	0	0	1	0	0	0	0	0	-1.16549	-0.33782	0.279108	0.0722391	-0.958132	-0.61005	-0.715771	0.0181161	0.391255	1.02551	-0.644544	-1.25437	-0.00739928	-0.354484	0.841982	-1.21264
202	0	0	0	1	0	0	0	0	-0.211545	0.409225	0.224795	0.69479	-0.536076	0.366289	-0.740489	0.369028	1.24879	-0.0537046	-1.49606	-0.674721	-0.0453182	0.428341	0.0330685	-0.860463
202	1	0	0	1	0	0	0	0	-0.64056	0.0926463	0.240559	0.419595	0.00475628	1.01602	-0.903692	0.00720827	1.40046	0.102485	-1.47359	-0.578131	0.031005	0.58194	0.454122	-0.875319
202	1	0	0	0	0	0	0	0	-0.700339	0.0370301	0.277075	0.387731	0.118162	1.27996	-0.997189	-0.0501372	1.44672	0.173886	-1.45993	-0.538115	0.0672856	0.636883	0.629254	-0.877408
202	1	0	0	0	0	0	0	0	-0.700339	0.0370301	0.277075	0.387731	0.118162	1.27996	-0.997189	-0.0501372	1.44672	0.173886	-1.45993	-0.538115	0.0672856	0.636883	0.629254	-0.877408
203	0	0	0	0	0	0	0	1	-0.552619	0.379993	-0.505143	0.779329	-0.548665	-0.506491	0.156685	-0.297376	-0.0244447	-0.0589717	-0.905374	-0.700046	-0.298661	-0.0374313	-0.388791	-0.532529
203	0	0	1	1	0	0	0	1	-0.728967	0.122934	0.0910983	0.417437	-0.755958	-0.394131	-0.526826	0.109097	0.444475	0.329211	-1.09306	-0.977874	-0.219782	-0.140812	-0.00822311	-0.913598
203	0	0	0	1	0	0	0	0	-0.462982	0.448283	0.0656697	0.622603	-0.721476	-0.247231	-0.535874	0.267107	0.605914	0.122394	-1.30122	-0.888659	-0.204956	-0.0263824	-0.264454	-0.849617
203	0	0	1	1	0	0	0	0	-0.75643	0.120609	0.155418	0.392881	-0.82089	-0.39853	-0.611948	0.163793	0.522257	0.396629	-1.12514	-1.02421	-0.200128	-0.1559	0.064425	-0.978064
203	0	0	1	0	0	0	0	0	-1.05948	-0.0754763	0.200352	0.242582	-1.02984	-0.624545	-0.673447	0.0742265	0.429971	0.672055	-0.950164	-1.15629	-0.178365	-0.278515	0.4159	-1.10287
203	0	0	1	0	0	0	0	0	-1.05948	-0.0754763	0.200352	0.242582	-1.02984	-0.624545	-0.673447	0.0742265	0.429971	0.672055	-0.950164	-1.15629	-0.178365	-0.278515	0.4159	-1.10287
203	0	0	1	0	0	0	0	0	-1.05948	-0.0754763	0.200352	0.242582	-1.02984	-0.624545	-0.673447	0.0742265	0.429971	0.672055	-0.950164	-1.15629	-0.178365	-0.278515	0.4159	-1.10287
203	1	0	0	1	0	0	0	0	-0.44729	0.447913	0.0795316	0.630006	-0.715337	-0.200135	-0.556104	0.27594	0.605915	0.122393	-1.30122	-0.888659	-0.204957	-0.026382	-0.264455	-0.849616
203	0	0	0	1	0	0	0	0	-0.462982	0.448283	0.0656697	0.622603	-0.721476	-0.247231	-0.535874	0.267107	0.605914	0.122394	-1.30122	-0.888659	-0.204956	-0.0263824	-0.264454	-0.849617
203	0	0	1	0	0	0	0	0	-1.05948	-0.0754763	0.200352	0.242582	-1.02984	-0.624545	-0.673447	0.0742265	0.429971	0.672055	-0.950164	-1.15629	-0.178365	-0.278515	0.4159	-1.10287
203	0	0	1	0	0	0	0	0	-1.05948	-0.0754763	0.200352	0.242582	-1.02984	-0.624545	-0.673447	0.0742265	0.429971	0.672055	-0.950164	-1.15629	-0.178365	-0.278515	0.4159	-1.10287
203	0	0	0	1	0	0	0	0	-0.462982	0.448283	0.0656697	0.622603	-0.721476	-0.247231	-0.535874	0.267107	0.605914	0.122394	-1.30122	-0.888659	-0.204956	-0.0263824	-0.264454	-0.849617
203	0	0	0	1	0	0	0	0	-0.462982	0.448283	0.0656697	0.622603	-0.721476	-0.247231	-0.535874	0.267107	0.605914	0.122394	-1.30122	-0.888659	-0.204956	-0.0263824	-0.264454	-0.849617
204	0	1	1	0	0	0	0	0	-0.614308	-0.19164	0.477124	0.574546	-1.01058	-0.382931	-0.529442	-0.651051	0.39795	0.242325	-0.430724	-1.18953	-0.798161	0.148459	-0.0647573	-1.1669
204	0	1	1	0	0	0	0	0	-0.614308	-0.19164	0.477124	0.574546	-1.01058	-0.382931	-0.529442	-0.651051	0.39795	0.242325	-0.430724	-1.18953	-0.798161	0.148459	-0.0647573	-1.1669
204	0	1	1	0	0	0	0	0	-0.614308	-0.19164	0.477124	0.574546	-1.01058	-0.382931	-0.529442	-0.651051	0.39795	0.242325	-0.430724	-1.18953	-0.798161	0.148459	-0.0647573	-1.1669
204	0	0	0	0	0	0	1	0	-0.431184	-0.488139	-0.36284	0.589912	0.146523	-0.237119	0.364161	-0.264722	-0.0805556	0.181209	-0.38854	-0.721673	-0.217716	0.167215	-0.140478	-0.665212
204	0	1	1	0	0	0	1	1	-0.613091	-0.250922	0.360358	0.540384	-0.805826	-0.352147	-0.424429	-0.549317	0.284612	0.221446	-0.450734	-1.05791	-0.64486	0.157148	-0.0880282	-1.02639
204	0	0	0	1	0	0	0	0	-0.180231	0.392412	0.236552	0.690707	-0.655009	-0.0226429	-0.590924	0.0860183	0.792946	-0.142232	-1.20791	-0.945918	-0.548272	0.198985	-0.470569	-0.963864
204	0	0	0	1	0	0	0	0	-0.180231	0.392412	0.236552	0.690707	-0.655009	-0.0226429	-0.590924	0.0860183	0.792946	-0.142232	-1.20791	-0.945918	-0.548272	0.198985	-0.470569	-0.963864
204	1	0	0	1	0	0	0	0	-0.331685	0.276351	0.348138	0.646741	-0.724887	0.233205	-0.755614	0.142757	0.789967	-0.0408537	-1.13957	-1.01642	-0.604488	0.196151	-0.336772	-1.03089
204	1	0	1	0	0	0	0	0	-0.71289	-0.152127	0.590076	0.537878	-1.08104	-0.127413	-0.783692	-0.440283	0.536401	0.221247	-0.582056	-1.19401	-0.780443	0.168552	-0.0452059	-1.18152
204	0	1	1	0	0	0	0	0	-0.614308	-0.19164	0.477124	0.574546	-1.01058	-0.382931	-0.529441	-0.651051	0.39795	0.242325	-0.430724	-1.18953	-0.798161	0.148459	-0.0647573	-1.1669
204	0	1	0	1	0	0	0	0	-0.469665	-0.0163711	0.352444	0.613736	-0.861324	-0.357932	-0.477605	-0.453496	0.515798	0.0906443	-0.672664	-1.09007	-0.69905	0.165808	-0.227237	-1.08101
204	0	1	0	0	0	0	1	1	-0.552655	-0.271177	0.273019	0.558104	-0.715341	-0.481829	-0.279147	-0.623478	0.222883	0.203523	-0.398758	-1.02781	-0.621772	0.153688	-0.123873	-0.992285
205	0	1	1	0	0	0	0	0	-0.999959	-0.13868	0.523902	0.276486	-0.830126	-0.24982	-0.643061	-0.810657	0.352619	0.462851	0.205955	-1.03709	-0.841379	0.0462529	0.471653	-1.00651
205	0	0	0	0	1	0	0	0	-1.30255	0.175063	-0.355307	-0.142345	0.420796	0.139735	-0.0567923	-0.988396	-0.200307	0.296614	0.762221	-0.205085	-0.562254	-0.00933529	0.540083	-0.130406
205	0	1	0	0	1	0	0	0	-1.16324	0.0262928	0.00827529	0.0365092	-0.139485	-0.126067	-0.295513	-0.949582	0.0137589	0.362204	0.562963	-0.543005	-0.684632	0.00654551	0.502066	-0.483531
205	0	1	1	0	0	0	0	0	-0.999959	-0.13868	0.523902	0.276486	-0.830126	-0.24982	-0.643061	-0.810657	0.352619	0.462851	0.205955	-1.03709	-0.841379	0.0462529	0.471653	-1.00651
205	0	1	1	0	0	0	0	0	-0.999959	-0.13868	0.523902	0.276486	-0.830126	-0.24982	-0.643061	-0.810657	0.352619	0.462851	0.205955	-1.03709	-0.841379	0.0462529	0.471653	-1.00651
205	0	1	0	0	1	0	0	0	-1.16324	0.0262928	0.0082753	0.0365092	-0.139485	-0.126067	-0.295513	-0.949582	0.0137588	0.362204	0.562963	-0.543005	-0.684632	0.00654551	0.502066	-0.483531
205	0	0	0	0	1	0	0	1	-1.30209	0.177106	-0.360773	-0.139582	0.420884	0.13395	-0.0489657	-0.991265	-0.200311	0.296613	0.762224	-0.20508	-0.562253	-0.00933573	0.540083	-0.130401
205	1	0	1	0	0	0	0	0	-0.973768	-0.169104	0.599774	0.33417	-0.867046	0.0818198	-0.921252	-0.547721	0.453927	0.4678	0.042007	-1.02695	-0.80796	0.0735914	0.498784	-1.00177
205	1	0	0	0	1	0	0	0	-1.25395	0.123978	-0.189745	-0.0566952	0.220868	0.287837	-0.252679	-0.796604	-0.0460076	0.334153	0.555783	-0.356186	-0.596747	0.0199527	0.548091	-0.297133
205	0	0	0	0	1	0	0	0	-1.30255	0.175063	-0.355307	-0.142345	0.420796	0.139735	-0.0567923	-0.988396	-0.200307	0.296614	0.762221	-0.205085	-0.562254	-0.00933529	0.540083	-0.130406
206	0	0	1	1	0	0	0	0	-0.896218	-0.0802116	0.354807	0.312612	-0.930788	-0.331588	-0.747517	0.00806441	0.666496	0.653254	-1.02314	-1.19008	-0.304598	-0.122943	0.451577	-1.1632
206	0	1	1	0	0	0	0	0	-1.04311	-0.219616	0.461565	0.246824	-1.06204	-0.328199	-0.854012	-0.0734982	0.708137	0.795337	-0.94795	-1.29379	-0.368888	-0.111334	0.660197	-1.27509
206	0	0	1	0	0	0	0	0	-1.04543	-0.219333	0.457424	0.244269	-1.05927	-0.327682	-0.853463	-0.0655788	0.708137	0.795337	-0.94795	-1.29379	-0.368888	-0.111334	0.660197	-1.27509
206	0	1	1	0	0	0	0	0	-1.04311	-0.219616	0.461565	0.246824	-1.06204	-0.328199	-0.854012	-0.0734982	0.708137	0.795337	-0.94795	-1.29379	-0.368888	-0.111334	0.660197	-1.27509
206	1	0	1	0	0	0	0	0	-1.04218	-0.21646	0.465684	0.25101	-1.05843	-0.290052	-0.866188	-0.0554577	0.708137	0.795337	-0.94795	-1.29379	-0.368887	-0.111334	0.660197	-1.27509
206	0	0	1	0	0	0	0	0	-1.04543	-0.219333	0.457424	0.244269	-1.05927	-0.327682	-0.853463	-0.0655788	0.708137	0.795337	-0.94795	-1.29379	-0.368888	-0.111334	0.660197	-1.27509
206	1	0	1	0	0	0	0	0	-1.04218	-0.21646	0.465684	0.25101	-1.05843	-0.290052	-0.866188	-0.0554577	0.708137	0.795337	-0.94795	-1.29379	-0.368887	-0.111334	0.660197	-1.27509
206	0	0	0	1	0	0	0	0	-0.541048	0.382068	0.0864941	0.508806	-0.686275	-0.43194	-0.515367	0.27057	0.558429	0.293057	-1.21273	-0.933109	-0.140532	-0.147597	-0.0692097	-0.886406
206	0	0	0	1	0	0	0	0	-0.541048	0.382068	0.0864941	0.508806	-0.686275	-0.43194	-0.515367	0.27057	0.558429	0.293057	-1.21273	-0.933109	-0.140532	-0.147597	-0.0692097	-0.886406
206	0	0	1	0	0	0	0	0	-1.04543	-0.219333	0.457424	0.244269	-1.05927	-0.327682	-0.853463	-0.0655788	0.708137	0.795337	-0.94795	-1.29379	-0.368888	-0.111334	0.660197	-1.27509
206	0	0	1	0	0	0	0	0	-1.04543	-0.219333	0.457424	0.244269	-1.05927	-0.327682	-0.853463	-0.0655788	0.708137	0.795337	-0.94795	-1.29379	-0.368888	-0.111334	0.660197	-1.27509
206	0	0	1	0	0	0	0	0	-1.04543	-0.219333	0.457424	0.244269	-1.05927	-0.327682	-0.853463	-0.0655788	0.708137	0.795337	-0.94795	-1.29379	-0.368888	-0.111334	0.660197	-1.27509
206	0	0	0	1	0	0	0	0	-0.541048	0.382068	0.0864941	0.508806	-0.686275	-0.43194	-0.515367	0.27057	0.558429	0.293057	-1.21273	-0.933109	-0.140532	-0.147597	-0.0692097	-0.886406
207	0	0	0	1	0	1	0	0	-0.201004	-0.0396974	0.0687578	0.508891	-0.749751	-0.286285	-0.461383	0.175169	0.489895	0.0408857	-1.19004	-0.916874	-0.183875	0.0997228	-0.456549	-0.895176
207	0	0	0	1	0	0	0	1	-0.217897	0.0608351	0.0184068	0.541817	-0.701946	-0.303701	-0.405347	0.164644	0.489895	0.0408854	-1.19004	-0.916874	-0.183875	0.0997227	-0.45655	-0.895175
207	0	0	0	1	0	0	0	0	-0.222786	0.0388076	0.0380724	0.528088	-0.709564	-0.300216	-0.426631	0.172796	0.489895	0.0408855	-1.19004	-0.916874	-0.183875	0.0997228	-0.45655	-0.895175
207	0	0	0	1	0	1	0	0	-0.201004	-0.0396974	0.0687578	0.508891	-0.749751	-0.286285	-0.461383	0.175169	0.489895	0.0408857	-1.19004	-0.916874	-0.183875	0.0997228	-0.456549	-0.895176
207	0	0	0	1	0	0	0	0	-0.222786	0.0388076	0.0380724	0.528088	-0.709564	-0.300216	-0.426631	0.172796	0.489895	0.0408855	-1.19004	-0.916874	-0.183875	0.0997228	-0.45655	-0.895175
207	0	0	1	0	0	0	0	0	-1.16549	-0.33782	0.279108	0.0722391	-0.958132	-0.61005	-0.715771	0.0181161	0.391255	1.02551	-0.644544	-1.25437	-0.00739928	-0.354484	0.841982	-1.21264
207	0	0	1	0	0	0	0	0	-1.16549	-0.33782	0.279108	0.0722391	-0.958132	-0.61005	-0.715771	0.0181161	0.391255	1.02551	-0.644544	-1.25437	-0.00739928	-0.354484	0.841982	-1.21264
207	0	0	0	1	0	0	0	0	-0.222786	0.0388076	0.0380724	0.528088	-0.709564	-0.300216	-0.426631	0.172796	0.489895	0.0408855	-1.19004	-0.916874	-0.183875	0.0997228	-0.45655	-0.895175
207	0	0	0	1	0	0	0	0	-0.222786	0.0388076	0.0380724	0.528088	-0.709564	-0.300216	-0.426631	0.172796	0.489895	0.0408855	-1.19004	-0.916874	-0.183875	0.0997228	-0.45655	-0.895175
208	0	0	0	0	1	0	0	0	-1.30421	0.327915	-0.399898	-0.216439	0.487051	0.382147	-0.295436	-0.607385	0.255097	0.279467	-0.138442	-0.0616185	-0.197197	0.0227662	0.583092	-0.0690221
208	0	0	0	1	0	0	0	0	-0.565908	0.4744	0.0202358	0.498371	-0.35915	0.025137	-0.542307	0.167498	0.654367	0.0781759	-1.24103	-0.558749	-0.0971914	0.0715288	-0.0326624	-0.578434
208	1	0	0	1	1	0	0	0	-0.877469	0.285725	-0.0433652	0.211935	-0.159738	0.20086	-0.512587	-0.101393	0.553355	0.222982	-0.812603	-0.431889	-0.144	0.0577359	0.295163	-0.450108
208	0	0	1	0	0	0	0	0	-1.10294	-0.288805	0.417151	0.18532	-0.968844	-0.108471	-0.892802	0.108223	0.901045	0.8042	-1.18396	-1.22898	-0.101944	-0.00228508	0.83159	-1.22715
208	0	0	0	1	0	0	0	0	-0.565908	0.4744	0.0202358	0.498371	-0.35915	0.025137	-0.542307	0.167498	0.654367	0.0781759	-1.24103	-0.558749	-0.0971914	0.0715288	-0.0326624	-0.578434
208	0	0	0	1	0	0	0	0	-0.565908	0.4744	0.0202358	0.498371	-0.35915	0.025137	-0.542307	0.167498	0.654367	0.0781759	-1.24103	-0.558749	-0.0971914	0.0715288	-0.0326624	-0.578434
208	1	0	1	0	0	0	0	0	-1.09288	0.00317121	0.331354	0.247954	-0.689213	0.295324	-0.945977	0.072698	0.814233	0.660357	-1.13531	-1.0529	-0.10999	0.0136424	0.704636	-1.05207
208	0	0	1	0	0	0	0	0	-1.10294	-0.288805	0.417151	0.18532	-0.968844	-0.108471	-0.892802	0.108223	0.901045	0.8042	-1.18396	-1.22898	-0.101944	-0.00228508	0.83159	-1.22715
208	0	0	0	0	1	0	0	0	-1.30421	0.327915	-0.399898	-0.216439	0.487051	0.382147	-0.295436	-0.607385	0.255097	0.279467	-0.138442	-0.0616185	-0.197197	0.0227662	0.583092	-0.0690221
209	0	0	1	0	0	0	0	0	-1.10061	-0.605379	0.303911	-0.0253121	-0.989164	-0.499383	-0.756936	0.145785	0.373358	1.05865	-0.773367	-1.18212	0.276956	-0.239687	0.919644	-1.13795
209	0	0	1	0	0	0	0	0	-1.10061	-0.605379	0.303911	-0.0253121	-0.989164	-0.499383	-0.756936	0.145785	0.373358	1.05865	-0.773367	-1.18212	0.276956	-0.239687	0.919644	-1.13795
209	1	0	0	1	0	0	0	0	0.0182737	0.466705	0.455342	0.883646	-0.56396	1.18137	-1.12694	0.519516	1.97718	-0.56924	-1.67447	-0.884247	-0.320124	0.701454	-0.444282	-1.08116
209	0	0	1	0	0	1	1	0	-0.899015	-0.595977	-0.104871	0.138021	-0.297706	-0.333607	-0.255325	0.184463	-0.027785	0.773222	-0.83258	-0.609741	0.64797	-0.0795888	0.649587	-0.551609
209	0	0	0	0	0	0	1	1	-0.604359	-0.576149	-0.572315	0.346421	0.358603	-0.145384	0.325648	0.107944	-0.516142	0.349325	-0.857711	0.0524144	1.00046	0.105908	0.211879	0.137428
209	0	0	0	0	0	0	0	1	-0.467746	-0.268887	-0.851542	0.604313	0.557292	-0.183724	0.677143	-0.135598	-0.719155	0.134865	-0.801238	0.313164	1.00109	0.162255	-0.0290354	0.411852
209	0	0	0	0	1	0	0	0	-1.40035	0.0892084	-0.58406	-0.484899	0.625962	-0.0431857	0.0321774	-0.842784	-0.672462	0.466284	1.2881	0.277503	-0.149441	-0.31488	0.794671	0.390776
209	0	0	0	0	0	0	1	0	-0.646637	-0.748989	-0.51757	0.251333	0.39857	-0.0936704	0.244132	0.300654	-0.409052	0.496409	-0.900099	-0.0830593	1.02737	0.0801694	0.388781	-0.00854557
209	0	0	0	0	0	0	1	1	-0.604359	-0.576149	-0.572315	0.346421	0.358603	-0.145384	0.325648	0.107944	-0.516142	0.349325	-0.857711	0.0524144	1.00046	0.105908	0.211879	0.137428
209	0	0	1	0	0	0	0	0	-1.10061	-0.605379	0.303911	-0.0253121	-0.989164	-0.499383	-0.756936	0.145785	0.373358	1.05865	-0.773367	-1.18212	0.276956	-0.239687	0.919644	-1.13795
210	0	0	1	0	0	0	0	0	-1.16549	-0.33782	0.279108	0.0722391	-0.958132	-0.61005	-0.715771	0.0181161	0.391255	1.02551	-0.644544	-1.25437	-0.00739928	-0.354484	0.841982	-1.21264
210	0	0	1	0	0	0	0	0	-1.16549	-0.33782	0.279108	0.0722391	-0.958132	-0.61005	-0.715771	0.0181161	0.391255	1.02551	-0.644544	-1.25437	-0.00739928	-0.354484	0.841982	-1.21264
210	0	0	1	0	0	0	0	0	-1.16549	-0.33782	0.279108	0.0722391	-0.958132	-0.61005	-0.715771	0.0181161	0.391255	1.02551	-0.644544	-1.25437	-0.00739928	-0.354484	0.841982	-1.21264
211	1	0	0	0	1	0	0	0	-0.669192	0.324517	0.220758	0.425785	0.0415912	1.29527	-1.01654	-0.0505233	1.2849	-0.0173247	-1.45002	-0.554315	-0.184059	0.466313	0.248911	-0.791181
211	0	0	1	0	0	0	0	0	-1.16549	-0.33782	0.279108	0.0722391	-0.958132	-0.61005	-0.715771	0.0181161	0.391255	1.02551	-0.644544	-1.25437	-0.00739928	-0.354484	0.841982	-1.21264
211	0	0	1	0	0	0	0	0	-1.16549	-0.33782	0.279108	0.0722391	-0.958132	-0.61005	-0.715771	0.0181161	0.391255	1.02551	-0.644544	-1.25437	-0.00739928	-0.354484	0.841982	-1.21264
211	0	0	1	0	0	0	0	0	-1.16549	-0.33782	0.279108	0.0722391	-0.958132	-0.61005	-0.715771	0.0181161	0.391255	1.02551	-0.644544	-1.25437	-0.00739928	-0.354484	0.841982	-1.21264
211	0	0	0	1	0	0	0	0	-0.282438	0.391494	0.153676	0.636532	-0.527474	0.114857	-0.621279	0.322606	0.957455	-0.0967833	-1.45033	-0.698882	-0.104822	0.225332	-0.258878	-0.773447
211	0	0	0	1	0	0	0	0	-0.282438	0.391494	0.153676	0.636532	-0.527474	0.114857	-0.621279	0.322606	0.957455	-0.0967833	-1.45033	-0.698882	-0.104822	0.225332	-0.258878	-0.773447
211	0	0	1	0	0	0	0	0	-1.16549	-0.33782	0.279108	0.0722391	-0.958132	-0.61005	-0.715771	0.0181161	0.391255	1.02551	-0.644544	-1.25437	-0.00739928	-0.354484	0.841982	-1.21264
211	1	0	0	1	0	0	0	0	-0.507622	0.348795	0.136105	0.500502	-0.261117	0.484556	-0.721298	0.120273	1.10229	-0.0795758	-1.45916	-0.648719	-0.139148	0.325856	-0.0830942	-0.788142
211	0	0	1	0	0	0	0	0	-1.16549	-0.33782	0.279108	0.0722391	-0.958132	-0.61005	-0.715771	0.0181161	0.391255	1.02551	-0.644544	-1.25437	-0.00739928	-0.354484	0.841982	-1.21264
211	0	0	1	0	0	0	0	0	-1.16549	-0.33782	0.279108	0.0722391	-0.958132	-0.61005	-0.715771	0.0181161	0.391255	1.02551	-0.644544	-1.25437	-0.00739928	-0.354484	0.841982	-1.21264
212	0	0	0	0	0	0	0	1	-0.362661	0.176156	-0.661742	0.723341	-0.0868289	-0.364712	0.452682	-0.499692	-0.69208	-0.614719	-0.346864	0.0469899	-0.208601	0.147457	-0.92692	0.232774
212	0	0	0	0	0	0	0	1	-0.362661	0.176156	-0.661742	0.723341	-0.0868289	-0.364712	0.452682	-0.499692	-0.69208	-0.614719	-0.346864	0.0469899	-0.208601	0.147457	-0.92692	0.232774
212	0	0	1	0	0	0	0	0	-1.16549	-0.33782	0.279108	0.0722391	-0.958132	-0.61005	-0.715771	0.0181161	0.391255	1.02551	-0.644544	-1.25437	-0.00739928	-0.354484	0.841982	-1.21264
212	0	0	0	0	0	0	0	1	-0.362661	0.176156	-0.661742	0.723341	-0.0868289	-0.364712	0.452682	-0.499692	-0.69208	-0.614719	-0.346864	0.0469899	-0.208601	0.147457	-0.92692	0.232774
212	0	0	0	1	0	0	0	1	-0.371236	0.247261	-0.439931	0.665949	-0.234862	-0.364282	0.173422	-0.252389	-0.388249	-0.539159	-0.631048	-0.137208	-0.212366	0.104678	-0.890361	0.0319034
212	0	0	1	0	0	0	0	0	-1.16549	-0.33782	0.279108	0.0722391	-0.958132	-0.61005	-0.715771	0.0181161	0.391255	1.02551	-0.644544	-1.25437	-0.00739928	-0.354484	0.841982	-1.21264
212	0	0	0	1	0	0	0	0	-0.277226	0.463708	-0.191779	0.680112	-0.513157	-0.373172	-0.172013	0.116771	0.0139786	-0.415723	-1.03635	-0.386619	-0.200299	0.0448163	-0.819613	-0.230326
212	0	0	0	1	0	0	0	0	-0.277226	0.463708	-0.191779	0.680112	-0.513157	-0.373172	-0.172013	0.116771	0.0139786	-0.415723	-1.03635	-0.386619	-0.200299	0.0448163	-0.819613	-0.230326
213	0	0	1	0	0	0	0	0	-1.10294	-0.288805	0.417151	0.18532	-0.968844	-0.108471	-0.892802	0.108223	0.848535	0.881476	-1.14793	-1.28516	-0.0736649	-0.0467509	0.859488	-1.26886
213	1	0	1	0	0	0	0	0	-1.09618	-0.283504	0.432078	0.197547	-0.970002	-0.0542332	-0.911945	0.117966	0.848535	0.881475	-1.14793	-1.28516	-0.0736649	-0.0467509	0.859488	-1.26886
213	0	0	1	0	0	0	0	0	-1.10294	-0.288805	0.417151	0.18532	-0.968844	-0.108471	-0.892802	0.108223	0.848535	0.881476	-1.14793	-1.28516	-0.0736649	-0.0467509	0.859488	-1.26886
213	0	0	0	0	0	0	1	0	-0.545293	-0.515287	-0.822098	0.462667	0.831034	-0.0805627	0.623176	0.201788	-0.866501	0.0375641	-0.810124	0.58817	1.1203	0.185067	-0.174693	0.682278
213	0	1	0	0	0	0	0	0	-0.343308	-0.416799	0.481459	0.475341	-0.709596	-0.404607	-0.262612	-0.970865	0.115279	0.0884169	0.447496	-1.12167	-0.9266	0.20358	-0.319694	-1.07731
213	0	0	0	0	0	0	1	1	-0.521627	-0.340564	-0.777383	0.522958	0.579003	-0.168928	0.588869	-0.0633263	-0.890453	-0.0646026	-0.746341	0.574919	1.01198	0.191502	-0.293098	0.681458
213	0	0	0	0	0	0	0	1	-0.469415	-0.239379	-0.832125	0.607233	0.504253	-0.201399	0.658221	-0.18505	-0.897572	-0.112603	-0.692605	0.545744	0.915551	0.191981	-0.365733	0.659858
213	0	0	0	0	0	0	0	1	-0.469415	-0.239379	-0.832125	0.607233	0.504253	-0.201399	0.658221	-0.18505	-0.897572	-0.112603	-0.692605	0.545744	0.915551	0.191981	-0.365733	0.659858
213	0	0	0	0	0	0	1	1	-0.521627	-0.340564	-0.777383	0.522958	0.579003	-0.168928	0.588869	-0.0633264	-0.890453	-0.0646026	-0.746341	0.574919	1.01198	0.191502	-0.293098	0.681458
213	0	0	0	0	0	0	1	1	-0.521627	-0.340564	-0.777383	0.522958	0.579003	-0.168928	0.588869	-0.0633264	-0.890453	-0.0646026	-0.746341	0.574919	1.01198	0.191502	-0.293098	0.681458
214	1	0	1	0	0	0	0	0	-0.919378	-0.209686	0.37177	0.34435	-0.816911	0.234287	-0.870724	0.0748305	0.90183	0.616784	-1.24712	-1.16843	-0.114447	0.133876	0.649915	-1.17121
214	0	0	1	0	0	0	0	0	-1.09005	-0.278702	0.445604	0.208627	-0.971052	-0.0050897	-0.92929	0.126795	0.946409	0.754577	-1.24	-1.25176	-0.101655	0.073675	0.7759	-1.24998
214	0	0	0	0	0	0	0	1	-0.359466	0.0467788	-0.500145	0.736939	0.0337826	0.0969236	0.217652	-0.506873	-0.000413194	-0.431597	-0.865718	-0.201168	-0.15403	0.407848	-0.497092	-0.185783
214	0	0	0	0	0	0	0	1	-0.359466	0.0467788	-0.500145	0.736939	0.0337826	0.0969236	0.217652	-0.506873	-0.000413194	-0.431597	-0.865718	-0.201168	-0.15403	0.407848	-0.497092	-0.185783
214	0	0	1	0	0	0	0	0	-1.09005	-0.278702	0.445604	0.208627	-0.971052	-0.0050897	-0.92929	0.126795	0.946409	0.754577	-1.24	-1.25176	-0.101655	0.073675	0.7759	-1.24998
214	1	0	1	0	0	0	0	0	-0.919378	-0.209686	0.37177	0.34435	-0.816911	0.234287	-0.870724	0.0748305	0.90183	0.616784	-1.24712	-1.16843	-0.114447	0.133876	0.649915	-1.17121
214	1	0	0	0	0	0	0	1	-0.585188	-0.0410344	0.0214602	0.630038	-0.384924	0.530462	-0.435858	-0.160282	0.393541	-0.0180217	-1.03694	-0.599787	-0.143517	0.314827	-0.0384118	-0.596355
214	0	0	1	0	0	0	0	0	-1.09005	-0.278702	0.445604	0.208627	-0.971052	-0.0050897	-0.92929	0.126795	0.946409	0.754577	-1.24	-1.25176	-0.101655	0.073675	0.7759	-1.24998
215	1	0	0	0	1	0	0	0	-0.898153	-0.127509	-0.00334822	0.285956	0.296984	1.12956	-0.770735	0.0438211	1.06045	0.378093	-1.38119	-0.35882	0.4189	0.525384	0.809821	-0.688469
215	1	0	0	0	0	0	1	1	-0.761925	-0.162946	-0.0563353	0.427199	0.36242	1.14577	-0.645664	0.0824015	1.00413	0.261323	-1.41541	-0.282913	0.449514	0.563987	0.660209	-0.610887
215	1	0	0	0	1	0	0	0	-0.898153	-0.127509	-0.00334822	0.285956	0.296984	1.12956	-0.770735	0.0438211	1.06045	0.378093	-1.38119	-0.35882	0.4189	0.525384	0.809821	-0.688469
215	0	0	0	0	0	0	0	1	-0.405255	-0.0125414	-0.356463	0.818763	-0.0416409	0.58324	-0.110261	-0.115993	0.750586	0.0576429	-1.36581	-0.264439	0.352377	0.533576	0.312477	-0.501104
215	1	0	0	0	0	0	1	0	-0.800679	-0.183233	0.0211081	0.398761	0.388737	1.31199	-0.782988	0.159304	1.08433	0.352737	-1.42496	-0.300243	0.484056	0.563409	0.797736	-0.657132
215	1	0	0	0	1	0	1	0	-0.886483	-0.138383	-0.0104946	0.291309	0.323635	1.14294	-0.763266	0.0584079	1.06045	0.378091	-1.38119	-0.358815	0.418904	0.525387	0.809821	-0.688466
215	1	0	1	0	0	0	0	0	-0.941328	-0.166872	0.0636378	0.257968	0.0264448	0.798614	-0.76892	0.0465561	1.00684	0.430602	-1.30871	-0.510765	0.267787	0.433972	0.792289	-0.778085
215	1	0	0	0	0	0	1	0	-0.800679	-0.183233	0.0211081	0.398761	0.388737	1.31199	-0.782988	0.159304	1.08433	0.352737	-1.42496	-0.300243	0.484056	0.563409	0.797736	-0.657132
215	1	0	1	0	0	0	0	1	-0.904071	-0.150534	0.00643254	0.289994	0.0298205	0.7177	-0.672312	-0.00400829	0.953155	0.355588	-1.31122	-0.480255	0.259886	0.445175	0.689634	-0.73335
215	0	0	1	0	0	0	0	0	-1.11135	-0.0984899	0.248555	0.174953	-0.856925	0.0337467	-0.836999	-0.0797071	0.849027	0.561441	-1.12563	-0.867739	-0.0528742	0.215202	0.775605	-0.970801
215	0	0	0	1	0	0	0	0	-0.416581	0.357944	0.0191079	0.526298	-0.511198	-0.360896	-0.395714	0.234768	0.447988	0.0555692	-1.25358	-0.673023	0.0104949	-0.0733524	-0.401864	-0.614192
215	0	0	1	0	0	0	0	0	-1.11135	-0.0984899	0.248555	0.174953	-0.856925	0.0337467	-0.836999	-0.0797071	0.849027	0.561441	-1.12563	-0.867739	-0.0528742	0.215202	0.775605	-0.970801
215	0	0	1	0	1	0	0	0	-1.17812	-0.0284784	0.101163	0.100322	-0.234769	0.544773	-0.832729	-0.178669	0.945486	0.485608	-1.23553	-0.644152	0.139464	0.346679	0.800808	-0.848181
216	0	0	1	0	0	0	0	0	-1.16549	-0.33782	0.279108	0.0722391	-0.958132	-0.61005	-0.715771	0.0181161	0.391255	1.02551	-0.644544	-1.25437	-0.00739928	-0.354484	0.841982	-1.21264
216	0	0	0	0	1	0	0	0	-1.40035	0.0892084	-0.58406	-0.484899	0.625962	-0.0431857	0.0321774	-0.842784	-0.672462	0.466284	1.2881	0.277503	-0.149441	-0.31488	0.794671	0.390776
216	0	0	1	0	0	0	0	0	-1.16549	-0.33782	0.279108	0.0722391	-0.958132	-0.61005	-0.715771	0.0181161	0.391255	1.02551	-0.644544	-1.25437	-0.00739928	-0.354484	0.841982	-1.21264
216	0	0	0	0	1	0	0	0	-1.40035	0.0892084	-0.58406	-0.484899	0.625962	-0.0431857	0.0321774	-0.842784	-0.672462	0.466284	1.2881	0.277503	-0.149441	-0.31488	0.794671	0.390776
216	0	0	0	1	0	0	0	0	-0.416581	0.357944	0.0191079	0.526298	-0.511198	-0.360896	-0.395714	0.234768	0.447988	0.0555692	-1.25358	-0.673023	0.0104949	-0.0733524	-0.401864	-0.614192
216	0	0	0	0	1	0	0	0	-1.40035	0.0892084	-0.58406	-0.484899	0.625962	-0.0431857	0.0321774	-0.842784	-0.672462	0.466284	1.2881	0.277503	-0.149441	-0.31488	0.794671	0.390776
216	0	0	0	0	1	0	0	0	-1.40035	0.0892084	-0.58406	-0.484899	0.625962	-0.0431857	0.0321774	-0.842784	-0.672462	0.466284	1.2881	0.277503	-0.149441	-0.31488	0.794671	0.390776
216	0	0	1	0	0	0	0	0	-1.16549	-0.33782	0.279108	0.0722391	-0.958132	-0.61005	-0.715771	0.0181161	0.391255	1.02551	-0.644544	-1.25437	-0.00739928	-0.354484	0.841982	-1.21264
216	0	0	1	0	0	0	0	0	-1.16549	-0.33782	0.279108	0.0722391	-0.958132	-0.61005	-0.715771	0.0181161	0.391255	1.02551	-0.644544	-1.25437	-0.00739928	-0.354484	0.841982	-1.21264
217	0	0	1	0	0	0	0	0	-1.16549	-0.33782	0.279108	0.0722391	-0.958132	-0.61005	-0.715771	0.0181161	0.391255	1.02551	-0.644544	-1.25437	-0.00739928	-0.354484	0.841982	-1.21264
217	0	0	0	0	0	0	0	1	-0.741506	0.148421	-0.784315	0.475834	0.233414	-0.26844	0.534489	-0.76508	-0.927578	-0.280599	0.586088	0.320192	-0.16869	0.0365272	-0.349248	0.501869
217	0	0	0	0	0	0	0	1	-0.741506	0.148421	-0.784315	0.475834	0.233414	-0.26844	0.534489	-0.76508	-0.927578	-0.280599	0.586088	0.320192	-0.16869	0.0365272	-0.349248	0.501869
217	0	0	0	0	1	0	0	0	-1.37015	0.171694	-0.694027	-0.3292	0.624672	-0.0549366	0.175325	-0.902062	-0.815245	0.238718	1.15523	0.359413	-0.194662	-0.215228	0.478501	0.508023
217	0	0	0	0	1	0	0	0	-1.37015	0.171694	-0.694027	-0.3292	0.624672	-0.0549366	0.175325	-0.902062	-0.815245	0.238718	1.15523	0.359413	-0.194662	-0.215228	0.478501	0.508023
217	0	0	0	0	1	0	0	1	-1.07753	0.12234	-0.687385	-0.00839498	0.434485	-0.153629	0.284501	-0.807956	-0.867663	0.00659731	0.917842	0.348585	-0.186935	-0.110287	0.115347	0.512665
217	0	0	0	0	1	0	0	0	-1.37015	0.171694	-0.694027	-0.3292	0.624672	-0.0549365	0.175325	-0.902061	-0.815245	0.238718	1.15523	0.359413	-0.194662	-0.215228	0.478501	0.508023
218	0	0	1	0	0	0	0	0	-1.12834	-0.308706	0.361103	0.139407	-0.964495	-0.312121	-0.820924	0.0716378	0.660296	0.940769	-0.976546	-1.27272	-0.0466966	-0.180869	0.852281	-1.24646
218	0	0	1	0	0	0	0	0	-1.12834	-0.308706	0.361103	0.139407	-0.964495	-0.312121	-0.820924	0.0716378	0.660296	0.940769	-0.976546	-1.27272	-0.0466966	-0.180869	0.852281	-1.24646
218	0	0	1	0	0	0	0	0	-1.12834	-0.308706	0.361103	0.139407	-0.964495	-0.312121	-0.820924	0.0716378	0.660296	0.940769	-0.976546	-1.27272	-0.0466966	-0.180869	0.852281	-1.24646
218	0	0	0	1	0	0	0	0	-0.416581	0.357944	0.0191079	0.526298	-0.511198	-0.360896	-0.395714	0.234768	0.447988	0.0555692	-1.25358	-0.673023	0.0104949	-0.0733524	-0.401864	-0.614192
218	0	0	0	1	0	0	0	0	-0.416581	0.357944	0.0191079	0.526298	-0.511198	-0.360896	-0.395714	0.234768	0.447988	0.0555692	-1.25358	-0.673023	0.0104949	-0.0733524	-0.401864	-0.614192
218	0	0	1	0	0	0	0	0	-1.12834	-0.308706	0.361103	0.139407	-0.964495	-0.312121	-0.820924	0.0716378	0.660296	0.940769	-0.976546	-1.27272	-0.0466966	-0.180869	0.852281	-1.24646
218	1	0	1	0	0	0	0	0	-1.12346	-0.304888	0.371854	0.148214	-0.965329	-0.273056	-0.834712	0.0786558	0.660296	0.940769	-0.976546	-1.27272	-0.0466966	-0.180869	0.852281	-1.24646
219	0	0	0	0	0	0	0	1	-0.497851	-0.0161691	-0.579186	0.673062	-0.0225787	-0.112054	0.309475	-0.402318	-0.360183	-0.251729	-0.665853	-0.135343	0.0881412	0.234215	-0.441681	-0.0431581
219	0	0	0	0	0	0	0	1	-0.497851	-0.0161691	-0.579186	0.673062	-0.0225787	-0.112054	0.309475	-0.402318	-0.360183	-0.251729	-0.665853	-0.135343	0.0881412	0.234215	-0.441681	-0.0431581
219	0	0	0	1	0	0	0	0	-0.416581	0.357944	0.0191079	0.526298	-0.511198	-0.360896	-0.395714	0.234768	0.447988	0.0555692	-1.25358	-0.673023	0.0104949	-0.0733524	-0.401864	-0.614192
219	0	0	1	0	0	0	0	1	-0.80938	-0.159835	-0.185467	0.397877	-0.464028	-0.349121	-0.160199	-0.213174	-0.0911756	0.235873	-0.61957	-0.613964	-0.0240249	-0.0144478	0.0355481	-0.530182
219	0	0	0	0	0	0	0	1	-0.497851	-0.0161691	-0.579186	0.673062	-0.0225787	-0.112054	0.309475	-0.402318	-0.360183	-0.251729	-0.665853	-0.135343	0.0881412	0.234215	-0.441681	-0.0431581
219	1	0	0	0	0	0	1	1	-0.466672	-0.0871477	-0.394912	0.659582	0.0352466	0.218025	0.0523099	-0.25217	-0.106723	-0.225162	-0.82033	-0.114431	0.198525	0.337966	-0.324967	-0.120205
219	0	0	1	0	0	0	0	0	-1.12643	-0.251703	0.160398	0.165873	-0.958897	-0.61619	-0.572192	-0.0699163	0.177894	0.736296	-0.569013	-1.11788	-0.125676	-0.254338	0.527302	-1.03786
219	0	0	1	0	0	0	0	0	-1.12643	-0.251703	0.160398	0.165873	-0.958897	-0.61619	-0.572192	-0.0699163	0.177894	0.736296	-0.569013	-1.11788	-0.125676	-0.254338	0.527302	-1.03786
219	0	0	1	0	0	0	0	0	-1.12643	-0.251703	0.160398	0.165873	-0.958897	-0.61619	-0.572192	-0.0699163	0.177894	0.736296	-0.569013	-1.11788	-0.125676	-0.254338	0.527302	-1.03786
219	1	0	0	0	0	0	0	0	-0.270283	-0.299518	-0.0251119	0.713739	0.378665	1.28787	-0.55372	0.275358	0.583737	-0.195625	-1.29834	-0.0291075	0.473392	0.621726	-0.0635548	-0.276032
219	0	0	1	0	0	0	0	0	-1.12643	-0.251703	0.160398	0.165873	-0.958897	-0.61619	-0.572192	-0.0699163	0.177894	0.736296	-0.569013	-1.11788	-0.125676	-0.254338	0.527302	-1.03786
220	1	0	1	0	0	0	0	0	-0.884912	-0.229609	0.61026	0.407712	-0.770005	0.86226	-1.15873	0.241501	1.62149	0.567796	-1.54329	-1.25075	-0.0240839	0.41185	0.84662	-1.30366
220	1	0	1	0	0	0	0	0	-0.884912	-0.229609	0.61026	0.407712	-0.770005	0.86226	-1.15873	0.241501	1.62149	0.567796	-1.54329	-1.25075	-0.0240839	0.41185	0.84662	-1.30366
220	1	0	1	0	0	0	0	0	-0.884912	-0.229609	0.61026	0.407712	-0.770005	0.86226	-1.15873	0.241501	1.62149	0.567796	-1.54329	-1.25075	-0.0240839	0.41185	0.84662	-1.30366
220	1	0	0	0	0	0	0	0	-0.846641	-0.218623	0.645695	0.447666	-0.736362	1.03681	-1.20728	0.265861	1.62752	0.557121	-1.54581	-1.24082	-0.00539529	0.425624	0.841544	-1.29832
220	1	0	1	0	0	0	0	0	-0.884912	-0.229609	0.61026	0.407712	-0.770005	0.86226	-1.15873	0.241501	1.62149	0.567796	-1.54329	-1.25075	-0.0240839	0.41185	0.84662	-1.30366
220	1	0	0	0	0	0	0	0	-0.846641	-0.218623	0.645695	0.447666	-0.736362	1.03681	-1.20728	0.265861	1.62752	0.557121	-1.54581	-1.24082	-0.00539529	0.425624	0.841544	-1.29832
220	1	0	1	0	0	0	0	0	-0.884912	-0.229609	0.61026	0.407712	-0.770005	0.86226	-1.15873	0.241501	1.62149	0.567796	-1.54329	-1.25075	-0.0240839	0.41185	0.84662	-1.30366
220	1	0	1	0	0	0	0	0	-0.884912	-0.229609	0.61026	0.407712	-0.770005	0.86226	-1.15873	0.241501	1.62149	0.567796	-1.54329	-1.25075	-0.0240839	0.41185	0.84662	-1.30366
220	0	0	1	0	0	0	0	0	-0.997988	-0.206554	0.648794	0.375074	-0.986818	0.733201	-1.18987	0.259426	1.59027	0.5829	-1.53449	-1.25505	-0.0313467	0.39101	0.848612	-1.30394
221	0	0	0	0	1	0	0	0	-1.35512	0.130445	-0.358072	-0.294116	0.608738	0.502726	-0.328188	-0.734756	0.304924	0.402177	0.0768128	0.0675466	-0.0793489	0.167724	0.891668	-0.077118
221	0	0	0	0	1	0	0	0	-1.35512	0.130445	-0.358072	-0.294116	0.608738	0.502726	-0.328188	-0.734756	0.304924	0.402177	0.0768128	0.0675466	-0.0793489	0.167724	0.891668	-0.077118
221	1	0	0	0	1	0	0	0	-1.10552	0.00429715	-0.111189	-0.051995	0.435389	0.74997	-0.551521	-0.470996	0.607902	0.378803	-0.336733	-0.0766578	-0.015889	0.306062	0.890896	-0.294062
221	1	0	0	0	0	0	0	0	-0.877526	-0.068914	0.233121	0.265455	0.286351	1.30427	-0.965198	-0.190595	0.973374	0.350867	-0.944675	-0.260691	0.0896554	0.472143	0.872912	-0.587601
221	1	0	0	0	0	0	0	0	-0.877526	-0.068914	0.233121	0.265455	0.286351	1.30427	-0.965198	-0.190595	0.973374	0.350867	-0.944675	-0.260691	0.0896554	0.472143	0.872912	-0.587601
221	0	0	0	0	1	0	0	0	-1.35512	0.130445	-0.358072	-0.294116	0.608738	0.502726	-0.328188	-0.734756	0.304924	0.402177	0.0768128	0.0675466	-0.0793489	0.167724	0.891668	-0.077118
221	1	0	0	0	1	0	0	0	-1.10552	0.00429715	-0.111189	-0.051995	0.435389	0.74997	-0.551521	-0.470996	0.607902	0.378803	-0.336733	-0.0766578	-0.015889	0.306062	0.890896	-0.294062
222	0	0	1	0	0	0	0	0	-1.12834	-0.308706	0.361103	0.139407	-0.964495	-0.312121	-0.820924	0.0716378	0.660296	0.940769	-0.976546	-1.27272	-0.0466966	-0.180869	0.852281	-1.24646
222	0	0	0	0	1	0	0	0	-1.40035	0.0892084	-0.58406	-0.484899	0.625962	-0.0431857	0.0321774	-0.842784	-0.672462	0.466284	1.2881	0.277503	-0.149441	-0.31488	0.794671	0.390776
222	0	0	0	1	0	0	0	0	-0.416581	0.357944	0.0191079	0.526298	-0.511198	-0.360896	-0.395714	0.234768	0.447988	0.0555692	-1.25358	-0.673023	0.0104949	-0.0733524	-0.401864	-0.614192
222	1	0	1	0	0	0	0	0	-1.12346	-0.304888	0.371854	0.148214	-0.965329	-0.273056	-0.834712	0.0786558	0.660296	0.940769	-0.976546	-1.27272	-0.0466966	-0.180869	0.852281	-1.24646
222	0	0	1	0	0	0	0	0	-1.12834	-0.308706	0.361103	0.139407	-0.964495	-0.312121	-0.820924	0.0716378	0.660296	0.940769	-0.976546	-1.27272	-0.0466966	-0.180869	0.852281	-1.24646
222	0	0	1	0	0	0	0	0	-1.12834	-0.308706	0.361103	0.139407	-0.964495	-0.312121	-0.820924	0.0716378	0.660296	0.940769	-0.976546	-1.27272	-0.0466966	-0.180869	0.852281	-1.24646
222	0	0	0	1	0	0	0	0	-0.416581	0.357944	0.0191079	0.526298	-0.511198	-0.360896	-0.395714	0.234768	0.447988	0.0555692	-1.25358	-0.673023	0.0104949	-0.0733524	-0.401864	-0.614192
222	0	0	1	0	0	0	0	0	-1.12834	-0.308706	0.361103	0.139407	-0.964495	-0.312121	-0.820924	0.0716378	0.660296	0.940769	-0.976546	-1.27272	-0.0466966	-0.180869	0.852281	-1.24646
222	0	0	0	1	0	0	0	0	-0.416581	0.357944	0.0191079	0.526298	-0.511198	-0.360896	-0.395714	0.234768	0.447988	0.0555692	-1.25358	-0.673023	0.0104949	-0.0733524	-0.401864	-0.614192
222	0	0	0	1	0	0	0	0	-0.416581	0.357944	0.0191079	0.526298	-0.511198	-0.360896	-0.395714	0.234768	0.447988	0.0555692	-1.25358	-0.673023	0.0104949	-0.0733524	-0.401864	-0.614192
222	0	0	0	1	0	0	0	0	-0.416581	0.357944	0.0191079	0.526298	-0.511198	-0.360896	-0.395714	0.234768	0.447988	0.0555692	-1.25358	-0.673023	0.0104949	-0.0733524	-0.401864	-0.614192
223	0	0	1	0	0	0	0	0	-1.11207	-0.295958	0.397004	0.168816	-0.96728	-0.181675	-0.866965	0.095072	0.792252	0.883483	-1.0866	-1.25754	-0.0675802	-0.067131	0.865677	-1.24451
223	0	0	1	0	0	0	0	0	-1.11207	-0.295958	0.397004	0.168816	-0.96728	-0.181675	-0.866965	0.095072	0.792252	0.883483	-1.0866	-1.25754	-0.0675802	-0.067131	0.865677	-1.24451
223	0	0	1	0	0	0	0	0	-1.11207	-0.295958	0.397004	0.168816	-0.96728	-0.181675	-0.866965	0.095072	0.792252	0.883483	-1.0866	-1.25754	-0.0675802	-0.067131	0.865677	-1.24451
223	1	0	0	0	1	0	0	0	-1.15732	-0.0146009	0.209533	0.0959711	-0.176078	0.838494	-0.859982	-0.207356	0.760772	0.635929	-0.769924	-0.774438	-0.125307	0.127747	0.913121	-0.828486
223	0	0	1	0	0	0	0	0	-1.11207	-0.295958	0.397004	0.168816	-0.96728	-0.181675	-0.866965	0.095072	0.792252	0.883483	-1.0866	-1.25754	-0.0675802	-0.067131	0.865677	-1.24451
223	1	0	1	0	0	0	0	0	-1.12708	-0.231839	0.362405	0.160449	-0.78069	0.0533254	-0.888634	0.0238311	0.824945	0.83424	-1.09261	-1.20442	-0.0816831	-0.0220178	0.873538	-1.20379
223	0	0	0	0	1	0	0	0	-1.34331	0.141206	-0.2991	-0.244331	0.604244	0.645184	-0.422227	-0.706565	0.667767	0.446189	-0.434334	-0.344965	-0.16964	0.22692	0.937467	-0.447633
223	0	0	1	0	0	0	0	0	-1.11207	-0.295958	0.397004	0.168816	-0.96728	-0.181675	-0.866965	0.095072	0.792252	0.883483	-1.0866	-1.25754	-0.0675802	-0.067131	0.865677	-1.24451
223	1	0	1	0	0	0	0	0	-1.12708	-0.231839	0.362405	0.160449	-0.78069	0.0533254	-0.888634	0.0238311	0.824945	0.83424	-1.09261	-1.20442	-0.0816831	-0.0220178	0.873538	-1.20379
223	0	0	0	0	0	0	1	1	-0.475231	-0.13657	-0.764473	0.617404	0.319452	-0.262982	0.592293	-0.357352	-0.915395	-0.376461	-0.31466	0.376507	0.429046	0.187743	-0.650277	0.524409
223	0	0	0	0	0	0	0	1	-0.475948	-0.123899	-0.756135	0.618657	0.296675	-0.270573	0.584167	-0.378589	-0.915395	-0.376462	-0.31466	0.376507	0.429046	0.187743	-0.650277	0.524409
223	0	0	0	0	0	0	0	1	-0.475948	-0.123899	-0.756135	0.618657	0.296675	-0.270573	0.584167	-0.378589	-0.915395	-0.376462	-0.31466	0.376507	0.429046	0.187743	-0.650277	0.524409
224	0	0	1	0	0	0	0	0	-1.02016	-0.223928	0.599863	0.334991	-0.983022	0.555411	-1.12712	0.227487	1.44703	0.692959	-1.48064	-1.32263	-0.156624	0.244165	0.882399	-1.33379
224	1	0	1	0	0	0	0	0	-1.01445	-0.219455	0.612461	0.345311	-0.983999	0.601183	-1.14327	0.23571	1.44703	0.692959	-1.48064	-1.32263	-0.156624	0.244165	0.882399	-1.33379
224	1	0	1	0	0	0	0	0	-1.01445	-0.219455	0.612461	0.345311	-0.983999	0.601183	-1.14327	0.23571	1.44703	0.692959	-1.48064	-1.32263	-0.156624	0.244165	0.882399	-1.33379
224	1	0	1	0	0	0	0	0	-1.01445	-0.219455	0.612461	0.345311	-0.983999	0.601183	-1.14327	0.23571	1.44703	0.692959	-1.48064	-1.32263	-0.156624	0.244165	0.882399	-1.33379
225	0	0	0	0	0	0	0	1	-0.483804	0.0149603	-0.664761	0.632395	0.0470729	-0.35375	0.495122	-0.611309	-0.884914	-0.50343	0.112326	0.155396	-0.0689843	0.166353	-0.787945	0.32452
225	0	0	0	0	1	0	0	0	-1.36287	0.123374	-0.396821	-0.326829	0.611692	0.409121	-0.266398	-0.753279	0.0336867	0.42301	0.587153	0.184096	-0.155916	0.044161	0.898443	0.138324
225	1	0	0	0	1	0	0	0	-1.35822	0.127612	-0.373601	-0.307226	0.609922	0.465214	-0.303426	-0.742179	0.0336873	0.42301	0.587152	0.184096	-0.155916	0.0441613	0.898443	0.138324
225	0	0	0	0	1	0	0	0	-1.36287	0.123374	-0.396821	-0.326829	0.611692	0.409121	-0.266398	-0.753279	0.0336867	0.42301	0.587153	0.184096	-0.155916	0.044161	0.898443	0.138324
225	0	0	1	0	0	0	0	0	-1.16549	-0.33782	0.279108	0.0722391	-0.958132	-0.61005	-0.715771	0.0181161	0.391255	1.02551	-0.644544	-1.25437	-0.00739928	-0.354484	0.841982	-1.21264
225	0	0	1	0	0	0	0	0	-1.16549	-0.33782	0.279108	0.0722391	-0.958132	-0.61005	-0.715771	0.0181161	0.391255	1.02551	-0.644544	-1.25437	-0.00739928	-0.354484	0.841982	-1.21264
225	0	0	1	0	0	0	0	0	-1.16549	-0.33782	0.279108	0.0722391	-0.958132	-0.61005	-0.715771	0.0181161	0.391255	1.02551	-0.644544	-1.25437	-0.00739928	-0.354484	0.841982	-1.21264
225	0	0	1	0	0	0	0	0	-1.16549	-0.33782	0.279108	0.0722391	-0.958132	-0.61005	-0.715771	0.0181161	0.391255	1.02551	-0.644544	-1.25437	-0.00739928	-0.354484	0.841982	-1.21264
225	0	0	1	0	0	0	0	0	-1.16549	-0.33782	0.279108	0.0722391	-0.958132	-0.61005	-0.715771	0.0181161	0.391255	1.02551	-0.644544	-1.25437	-0.00739928	-0.354484	0.841982	-1.21264
226	1	0	0	0	0	0	0	0	-0.579492	-0.0868663	0.205146	0.502384	0.145258	1.2531	-0.851694	-0.11675	0.944424	0.0241235	-1.23158	-0.288578	0.0709218	0.611603	0.390961	-0.590831
226	0	0	0	0	0	0	0	1	-0.592497	0.14303	-0.635409	0.588001	0.182828	0.0491662	0.318889	-0.653603	-0.263406	-0.363019	-0.313716	0.138763	-0.142746	0.325598	-0.282419	0.138524
226	0	0	0	0	1	0	0	0	-1.321	0.237108	-0.54634	-0.111298	0.609788	0.397057	-0.0722601	-0.833979	0.0209454	0.0242236	-0.124141	0.141431	-0.13357	0.265796	0.356154	0.0618485
226	1	0	0	0	0	0	0	1	-0.63979	0.010652	-0.189553	0.496322	0.180687	0.655792	-0.301346	-0.376046	0.324783	-0.172342	-0.736497	-0.0713404	-0.043935	0.465692	0.0473699	-0.215784
226	0	0	0	0	0	0	0	1	-0.592497	0.14303	-0.635409	0.588001	0.182828	0.0491662	0.318889	-0.653603	-0.263406	-0.363019	-0.313716	0.138763	-0.142746	0.325598	-0.282419	0.138524
226	0	0	0	0	1	0	0	1	-0.847764	0.145949	-0.527558	0.307971	0.327331	0.2482	0.0750215	-0.675319	-0.113057	-0.195985	-0.278804	0.129137	-0.130157	0.309874	-0.0120562	0.0855596
226	1	0	0	0	1	0	0	0	-0.832902	0.0277868	-0.121745	0.279633	0.30512	0.833603	-0.477551	-0.394788	0.53448	0.0130505	-0.723824	-0.105317	-0.0226011	0.464199	0.362071	-0.3029
226	1	0	0	0	0	0	0	0	-0.579492	-0.0868663	0.205146	0.502384	0.145258	1.2531	-0.851694	-0.11675	0.944424	0.0241235	-1.23158	-0.288578	0.0709218	0.611603	0.390961	-0.590831
227	0	0	1	0	0	0	0	0	-1.10289	-0.243437	0.213095	0.19673	-0.961963	-0.470883	-0.661977	-0.0307293	0.417889	0.816379	-0.786996	-1.21906	-0.162967	-0.211535	0.654224	-1.17282
227	0	0	1	0	0	0	0	0	-1.10289	-0.243437	0.213095	0.19673	-0.961963	-0.470883	-0.661977	-0.0307293	0.417889	0.816379	-0.786996	-1.21906	-0.162967	-0.211535	0.654224	-1.17282
227	0	0	1	0	0	0	0	0	-1.10289	-0.243437	0.213095	0.19673	-0.961963	-0.470883	-0.661977	-0.0307293	0.417889	0.816379	-0.786996	-1.21906	-0.162967	-0.211535	0.654224	-1.17282
227	0	0	0	1	0	0	0	0	-0.416581	0.357944	0.0191079	0.526298	-0.511198	-0.360896	-0.395714	0.234768	0.447988	0.0555692	-1.25358	-0.673023	0.0104949	-0.0733524	-0.401864	-0.614192
227	0	0	1	0	0	0	0	0	-1.10289	-0.243437	0.213095	0.19673	-0.961963	-0.470883	-0.661977	-0.0307293	0.417889	0.816379	-0.786996	-1.21906	-0.162967	-0.211535	0.654224	-1.17282
227	0	0	1	0	0	0	0	0	-1.10289	-0.243437	0.213095	0.19673	-0.961963	-0.470883	-0.661977	-0.0307293	0.417889	0.816379	-0.786996	-1.21906	-0.162967	-0.211535	0.654224	-1.17282
227	1	0	1	0	0	0	0	1	-1.03695	-0.241042	0.233069	0.240332	-0.870573	-0.284537	-0.697517	-0.0141526	0.51345	0.749307	-0.856784	-1.19627	-0.160364	-0.129872	0.625851	-1.169
227	0	0	1	0	0	0	0	0	-1.10289	-0.243437	0.213095	0.19673	-0.961963	-0.470883	-0.661977	-0.0307293	0.417889	0.816379	-0.786996	-1.21906	-0.162967	-0.211535	0.654224	-1.17282
227	0	0	1	0	0	0	0	0	-1.10289	-0.243437	0.213095	0.19673	-0.961963	-0.470883	-0.661977	-0.0307293	0.417889	0.816379	-0.786996	-1.21906	-0.162967	-0.211535	0.654224	-1.17282
227	1	0	0	0	0	0	0	0	-0.592533	-0.0570321	0.329	0.704736	-0.48265	1.08406	-0.964056	0.0651466	1.00115	0.416029	-1.24374	-1.07762	-0.123345	0.305662	0.492469	-1.14687
227	0	0	1	0	0	0	0	0	-1.10289	-0.243437	0.213095	0.19673	-0.961963	-0.470883	-0.661977	-0.0307293	0.417889	0.816379	-0.786996	-1.21906	-0.162967	-0.211535	0.654224	-1.17282
227	0	0	1	0	0	0	0	1	-1.0999	-0.237878	0.206928	0.203284	-0.962082	-0.467875	-0.655126	-0.0353001	0.417889	0.816379	-0.786996	-1.21906	-0.162967	-0.211535	0.654224	-1.17282
228	0	0	1	0	0	0	0	0	-1.16549	-0.33782	0.279108	0.0722391	-0.958132	-0.61005	-0.715771	0.0181161	0.391255	1.02551	-0.644544	-1.25437	-0.00739918	-0.354484	0.841982	-1.21264
228	0	0	1	0	0	0	0	0	-1.16549	-0.33782	0.279108	0.0722391	-0.958132	-0.61005	-0.715771	0.0181161	0.391255	1.02551	-0.644544	-1.25437	-0.00739918	-0.354484	0.841982	-1.21264
228	0	0	1	0	0	0	0	0	-1.16549	-0.33782	0.279108	0.0722391	-0.958132	-0.61005	-0.715771	0.0181161	0.391255	1.02551	-0.644544	-1.25437	-0.00739918	-0.354484	0.841982	-1.21264
228	0	0	0	1	0	0	0	0	-0.416581	0.357944	0.0191079	0.526298	-0.511198	-0.360896	-0.395714	0.234768	0.447988	0.0555692	-1.25358	-0.673023	0.0104949	-0.0733524	-0.401864	-0.614192
228	0	0	1	0	0	0	0	0	-1.16549	-0.33782	0.279108	0.0722391	-0.958132	-0.61005	-0.715771	0.0181161	0.391255	1.02551	-0.644544	-1.25437	-0.00739918	-0.354484	0.841982	-1.21264
228	0	0	0	1	0	0	0	0	-0.416581	0.357944	0.0191079	0.526298	-0.511198	-0.360896	-0.395714	0.234768	0.447988	0.0555692	-1.25358	-0.673023	0.0104949	-0.0733524	-0.401864	-0.614192
228	0	0	1	0	0	0	0	0	-1.16549	-0.33782	0.279108	0.0722391	-0.958132	-0.61005	-0.715771	0.0181161	0.391255	1.02551	-0.644544	-1.25437	-0.00739918	-0.354484	0.841982	-1.21264
228	0	0	1	0	0	0	0	0	-1.16549	-0.33782	0.279108	0.0722391	-0.958132	-0.61005	-0.715771	0.0181161	0.391255	1.02551	-0.644544	-1.25437	-0.00739918	-0.354484	0.841982	-1.21264
228	0	0	0	1	0	0	0	0	-0.416581	0.357944	0.0191079	0.526298	-0.511198	-0.360896	-0.395714	0.234768	0.447988	0.0555692	-1.25358	-0.673023	0.0104949	-0.0733524	-0.401864	-0.614192
228	0	0	0	1	0	0	0	0	-0.416581	0.357944	0.0191079	0.526298	-0.511198	-0.360896	-0.395714	0.234768	0.447988	0.0555692	-1.25358	-0.673023	0.0104949	-0.0733524	-0.401864	-0.614192
228	0	0	1	0	0	0	0	0	-1.16549	-0.33782	0.279108	0.0722391	-0.958132	-0.61005	-0.715771	0.0181161	0.391255	1.02551	-0.644544	-1.25437	-0.00739918	-0.354484	0.841982	-1.21264
228	0	0	1	0	0	0	0	0	-1.16549	-0.33782	0.279108	0.0722391	-0.958132	-0.61005	-0.715771	0.0181161	0.391255	1.02551	-0.644544	-1.25437	-0.00739918	-0.354484	0.841982	-1.21264
229	0	0	1	0	0	0	0	0	-1.04131	-0.831537	0.487079	-0.0971435	-1.19531	-0.508474	-0.90002	-0.0083092	0.56416	1.09677	-0.0858366	-1.4228	-0.329797	-0.0423194	0.989693	-1.41402
229	0	1	0	0	1	0	0	0	-0.813402	-0.769506	0.293254	-0.185559	-0.561423	-0.0549971	-0.471769	-1.06543	0.34259	0.738035	0.757903	-1.30631	-0.756284	0.159974	0.758312	-1.29348
229	0	0	0	0	0	1	0	0	-0.562984	-1.33062	0.493757	-0.223752	-1.06497	-0.106833	-0.78655	-0.479996	0.506692	0.894265	0.44859	-1.40684	-0.619517	0.174342	0.859894	-1.40487
229	0	0	0	0	1	1	0	0	-0.683237	-1.09172	0.412862	-0.198787	-0.877361	-0.110076	-0.668858	-0.617085	0.449194	0.839466	0.565546	-1.37047	-0.671388	0.171091	0.824681	-1.36479
229	0	1	0	0	0	1	0	0	-0.653768	-1.11328	0.431845	-0.186743	-0.904443	-0.114271	-0.681058	-0.60573	0.449196	0.839467	0.565543	-1.37047	-0.671386	0.171091	0.824682	-1.36479
229	0	0	0	0	0	0	1	1	-0.459173	-0.420417	-0.951255	0.589322	0.829671	-0.0929559	0.774314	0.118359	-0.974399	-0.0757874	-0.982765	0.8282	1.39143	0.23144	-0.305399	0.932749
229	0	0	0	0	0	1	0	0	-0.562984	-1.33062	0.493757	-0.223752	-1.06497	-0.106833	-0.78655	-0.479996	0.506692	0.894265	0.44859	-1.40684	-0.619517	0.174342	0.859894	-1.40487
229	0	0	1	0	0	1	0	0	-0.665353	-1.16577	0.458071	-0.175596	-1.04787	-0.191154	-0.775705	-0.395355	0.520833	0.952026	0.299906	-1.41034	-0.538027	0.109166	0.898585	-1.40607
230	0	0	0	0	0	0	0	1	-0.483804	0.0149603	-0.664761	0.632395	0.0470729	-0.35375	0.495122	-0.611309	-0.884914	-0.50343	0.112326	0.155396	-0.0689843	0.166353	-0.787945	0.32452
230	0	0	0	0	0	0	0	1	-0.483804	0.0149603	-0.664761	0.632395	0.0470729	-0.35375	0.495122	-0.611309	-0.884914	-0.50343	0.112326	0.155396	-0.0689843	0.166353	-0.787945	0.32452
230	0	0	0	0	0	1	1	0	-0.389933	-1.44072	0.213041	-0.211037	-0.470853	0.0811785	-0.508814	0.187748	0.493523	0.95305	-0.651949	-1.19123	0.571812	0.214128	0.94117	-1.19351
230	0	0	0	1	0	0	0	0	-0.690558	0.439745	0.338105	0.554849	-1.09575	-0.592078	-0.772148	0.131618	0.661441	0.424702	-1.16229	-1.17097	-0.511622	-0.251383	0.055801	-1.14307
230	0	0	0	0	0	1	0	0	-0.390403	-1.439	0.218794	-0.209886	-0.485536	0.0775704	-0.514498	0.175888	0.493523	0.95305	-0.651949	-1.19123	0.571812	0.214128	0.94117	-1.19351
230	0	0	1	0	0	0	0	0	-0.881915	0.260567	0.403693	0.438049	-1.20829	-0.655194	-0.8529	0.0762577	0.657534	0.486757	-1.13226	-1.19775	-0.512235	-0.268709	0.137705	-1.17008
230	0	0	0	0	0	1	1	0	-0.389933	-1.44072	0.213041	-0.211037	-0.470853	0.0811785	-0.508814	0.187748	0.493523	0.95305	-0.651949	-1.19123	0.571812	0.214128	0.94117	-1.19351
230	0	1	1	1	0	0	0	0	-0.782574	0.288995	0.332697	0.463314	-1.07552	-0.598044	-0.764802	0.102407	0.667334	0.453479	-1.1509	-1.18882	-0.525507	-0.26153	0.0882445	-1.16161
230	0	0	1	1	0	0	0	0	-0.7856	0.286986	0.328009	0.459856	-1.07158	-0.596784	-0.76295	0.108921	0.667334	0.453479	-1.1509	-1.18882	-0.525507	-0.26153	0.0882446	-1.16161
230	0	0	1	1	0	0	0	0	-0.7856	0.286986	0.328009	0.459856	-1.07158	-0.596784	-0.76295	0.108921	0.667334	0.453479	-1.1509	-1.18882	-0.525507	-0.26153	0.0882446	-1.16161
231	1	0	0	0	0	0	0	0	-0.494236	-0.322422	0.44318	0.500236	0.00691186	1.21652	-1.00976	0.158264	1.56999	0.307788	-1.55394	-0.742032	0.377685	0.735567	0.677598	-1.05065
231	1	0	0	0	0	0	0	0	-0.494236	-0.322422	0.44318	0.500236	0.00691186	1.21652	-1.00976	0.158264	1.56999	0.307788	-1.55394	-0.742032	0.377685	0.735567	0.677598	-1.05065
231	0	0	0	1	0	0	0	0	-0.416581	0.357944	0.0191079	0.526298	-0.511198	-0.360896	-0.395714	0.234768	0.447988	0.0555692	-1.25358	-0.673023	0.0104949	-0.0733524	-0.401864	-0.614192
231	0	0	0	1	0	0	0	0	-0.416581	0.357944	0.0191079	0.526298	-0.511198	-0.360896	-0.395714	0.234768	0.447988	0.0555692	-1.25358	-0.673023	0.0104949	-0.0733524	-0.401864	-0.614192
231	0	0	0	0	1	0	0	0	-1.40035	0.0892084	-0.58406	-0.484899	0.625962	-0.0431857	0.0321774	-0.842784	-0.672462	0.466284	1.2881	0.277503	-0.149441	-0.31488	0.794671	0.390776
231	0	0	0	0	0	0	0	1	-0.483804	0.0149603	-0.664761	0.632395	0.0470729	-0.35375	0.495122	-0.611309	-0.884914	-0.50343	0.112326	0.155396	-0.0689843	0.166353	-0.787945	0.32452
231	0	0	0	0	0	1	0	0	-0.407569	-1.37625	0.428742	-0.167883	-1.02139	-0.0541034	-0.721896	-0.25696	0.59196	0.867235	0.0750016	-1.41771	-0.354482	0.239132	0.789223	-1.41708
232	0	0	0	0	0	0	0	1	-0.483804	0.0149603	-0.664761	0.632395	0.0470729	-0.35375	0.495122	-0.611309	-0.884914	-0.50343	0.112326	0.155396	-0.0689842	0.166353	-0.787945	0.32452
232	0	0	0	1	0	0	0	0	-0.416581	0.357944	0.0191079	0.526298	-0.511198	-0.360896	-0.395714	0.234768	0.447988	0.0555692	-1.25358	-0.673023	0.010495	-0.0733525	-0.401864	-0.614192
232	0	0	0	0	0	1	0	0	-0.407569	-1.37625	0.428742	-0.167883	-1.02139	-0.0541034	-0.721896	-0.25696	0.59196	0.867235	0.0750016	-1.41771	-0.354482	0.239132	0.789223	-1.41708
232	0	0	0	0	0	0	0	1	-0.483804	0.0149603	-0.664761	0.632395	0.0470729	-0.35375	0.495122	-0.611309	-0.884914	-0.50343	0.112326	0.155396	-0.0689842	0.166353	-0.787945	0.32452
232	0	0	0	0	0	0	0	1	-0.483804	0.0149603	-0.664761	0.632395	0.0470729	-0.35375	0.495122	-0.611309	-0.884914	-0.50343	0.112326	0.155396	-0.0689842	0.166353	-0.787945	0.32452
232	0	0	0	1	0	0	0	0	-0.416581	0.357944	0.0191079	0.526298	-0.511198	-0.360896	-0.395714	0.234768	0.447988	0.0555692	-1.25358	-0.673023	0.010495	-0.0733525	-0.401864	-0.614192
232	0	0	0	1	0	0	0	0	-0.416581	0.357944	0.0191079	0.526298	-0.511198	-0.360896	-0.395714	0.234768	0.447988	0.0555692	-1.25358	-0.673023	0.010495	-0.0733525	-0.401864	-0.614192
232	0	0	0	0	0	1	0	0	-0.407569	-1.37625	0.428742	-0.167883	-1.02139	-0.0541034	-0.721896	-0.25696	0.59196	0.867235	0.0750016	-1.41771	-0.354482	0.239132	0.789223	-1.41708
233	0	0	1	0	0	0	0	0	-1.10526	-0.143798	0.282083	0.166025	-1.02177	-0.619291	-0.755692	0.106482	0.482816	0.866496	-0.902153	-1.22418	-0.101518	-0.35287	0.633919	-1.18182
233	0	0	1	0	0	0	0	0	-1.10526	-0.143798	0.282083	0.166025	-1.02177	-0.619291	-0.755692	0.106482	0.482816	0.866496	-0.902153	-1.22418	-0.101518	-0.35287	0.633919	-1.18182
233	0	0	1	0	0	0	0	0	-1.10526	-0.143798	0.282083	0.166025	-1.02177	-0.619291	-0.755692	0.106482	0.482816	0.866496	-0.902153	-1.22418	-0.101518	-0.35287	0.633919	-1.18182
233	0	0	0	1	0	0	0	0	-0.666315	0.406346	0.154314	0.491201	-0.862479	-0.50344	-0.63579	0.306603	0.543825	0.519083	-1.13541	-1.07519	-0.13899	-0.279047	0.209044	-1.02794
233	0	0	1	1	0	0	0	0	-0.96442	-0.0358628	0.229223	0.241912	-0.921195	-0.567576	-0.684605	0.135453	0.507796	0.754024	-0.980409	-1.17719	-0.119626	-0.331476	0.493763	-1.13341
234	0	0	1	0	0	0	0	0	-1.16549	-0.33782	0.279108	0.0722391	-0.958132	-0.61005	-0.715771	0.0181161	0.391255	1.02551	-0.644544	-1.25437	-0.00739918	-0.354484	0.841982	-1.21264
234	0	0	1	0	0	0	0	0	-1.16549	-0.33782	0.279108	0.0722391	-0.958132	-0.61005	-0.715771	0.0181161	0.391255	1.02551	-0.644544	-1.25437	-0.00739918	-0.354484	0.841982	-1.21264
234	0	0	1	0	0	0	0	0	-1.16549	-0.33782	0.279108	0.0722391	-0.958132	-0.61005	-0.715771	0.0181161	0.391255	1.02551	-0.644544	-1.25437	-0.00739918	-0.354484	0.841982	-1.21264
234	0	0	1	0	0	0	0	0	-1.16549	-0.33782	0.279108	0.0722391	-0.958132	-0.61005	-0.715771	0.0181161	0.391255	1.02551	-0.644544	-1.25437	-0.00739918	-0.354484	0.841982	-1.21264
234	0	0	1	0	0	0	0	0	-1.16549	-0.33782	0.279108	0.0722391	-0.958132	-0.61005	-0.715771	0.0181161	0.391255	1.02551	-0.644544	-1.25437	-0.00739918	-0.354484	0.841982	-1.21264
234	0	0	1	0	0	0	0	0	-1.16549	-0.33782	0.279108	0.0722391	-0.958132	-0.61005	-0.715771	0.0181161	0.391255	1.02551	-0.644544	-1.25437	-0.00739918	-0.354484	0.841982	-1.21264
234	0	0	1	0	0	0	0	0	-1.16549	-0.33782	0.279108	0.0722391	-0.958132	-0.61005	-0.715771	0.0181161	0.391255	1.02551	-0.644544	-1.25437	-0.00739918	-0.354484	0.841982	-1.21264
234	0	0	1	0	0	0	0	0	-1.16549	-0.33782	0.279108	0.0722391	-0.958132	-0.61005	-0.715771	0.0181161	0.391255	1.02551	-0.644544	-1.25437	-0.00739918	-0.354484	0.841982	-1.21264
234	0	0	1	0	0	0	0	0	-1.16549	-0.33782	0.279108	0.0722391	-0.958132	-0.61005	-0.715771	0.0181161	0.391255	1.02551	-0.644544	-1.25437	-0.00739918	-0.354484	0.841982	-1.21264
234	0	0	1	0	0	0	0	0	-1.16549	-0.33782	0.279108	0.0722391	-0.958132	-0.61005	-0.715771	0.0181161	0.391255	1.02551	-0.644544	-1.25437	-0.00739918	-0.354484	0.841982	-1.21264
234	0	0	1	0	0	0	0	0	-1.16549	-0.33782	0.279108	0.0722391	-0.958132	-0.61005	-0.715771	0.0181161	0.391255	1.02551	-0.644544	-1.25437	-0.00739918	-0.354484	0.841982	-1.21264
235	0	0	0	0	1	0	0	1	-1.2665	0.182309	-0.644811	-0.0767782	0.256604	-0.194473	0.185044	-0.812987	-0.617152	0.328834	0.789999	-0.0177951	-0.25071	-0.24494	0.457624	0.140078
235	0	0	1	0	0	0	0	0	-1.12643	-0.251703	0.160398	0.165873	-0.958897	-0.61619	-0.572192	-0.0699163	0.199233	0.805119	-0.498666	-1.17158	-0.172636	-0.315703	0.602862	-1.08973
235	0	0	1	0	0	0	0	0	-1.12643	-0.251703	0.160398	0.165873	-0.958897	-0.61619	-0.572192	-0.0699163	0.199233	0.805119	-0.498666	-1.17158	-0.172636	-0.315703	0.602862	-1.08973
235	0	0	1	0	0	0	0	0	-1.12643	-0.251703	0.160398	0.165873	-0.958897	-0.61619	-0.572192	-0.0699163	0.199233	0.805119	-0.498666	-1.17158	-0.172636	-0.315703	0.602862	-1.08973
235	0	0	0	0	1	0	0	0	-1.35999	0.199431	-0.731005	-0.276844	0.624238	-0.058888	0.223461	-0.921994	-0.829728	0.21977	1.1333	0.315339	-0.264711	-0.232238	0.443589	0.487132
235	0	0	0	0	1	0	0	0	-1.35999	0.199431	-0.731005	-0.276844	0.624238	-0.058888	0.223461	-0.921994	-0.829728	0.21977	1.1333	0.315339	-0.264711	-0.232238	0.443589	0.487132
235	0	0	1	0	0	0	0	0	-1.12643	-0.251703	0.160398	0.165873	-0.958897	-0.61619	-0.572192	-0.0699163	0.199233	0.805119	-0.498666	-1.17158	-0.172636	-0.315703	0.602862	-1.08973
235	0	0	1	0	0	0	0	1	-1.14699	-0.138807	-0.0358535	0.170775	-0.711436	-0.534394	-0.374731	-0.235809	0.0351608	0.702999	-0.262057	-0.956538	-0.201585	-0.300342	0.555578	-0.855101
236	0	0	0	0	0	1	1	0	-0.458443	-1.31746	0.181055	-0.148267	-0.450264	0.0165716	-0.470679	0.0794572	0.434263	0.9144	-0.532382	-1.13485	0.493126	0.204458	0.890187	-1.13958
236	0	0	0	0	0	1	0	0	-0.397381	-1.41349	0.304129	-0.192814	-0.70334	0.0240502	-0.598797	-4.80413e-05	0.483313	0.911425	-0.442404	-1.23984	0.339367	0.214546	0.877231	-1.24186
236	0	0	0	0	0	1	0	0	-0.397381	-1.41349	0.304129	-0.192814	-0.70334	0.0240502	-0.598797	-4.80413e-05	0.483313	0.911425	-0.442404	-1.23984	0.339367	0.214546	0.877231	-1.24186
236	0	0	0	0	0	1	1	0	-0.458443	-1.31746	0.181055	-0.148267	-0.450264	0.0165716	-0.470679	0.0794572	0.434263	0.9144	-0.532382	-1.13485	0.493126	0.204458	0.890187	-1.13958
236	1	0	0	0	0	0	0	0	-0.789522	0.0841294	-0.0799367	0.503822	0.276539	1.28784	-0.670113	-0.331936	1.01084	-0.123579	-1.31995	-0.106372	-0.0462698	0.73501	0.423716	-0.525643
236	1	0	0	0	1	0	0	1	-0.821391	0.128007	-0.136395	0.504209	0.30564	1.29553	-0.633455	-0.384842	1.01084	-0.123579	-1.31995	-0.106371	-0.0462702	0.73501	0.423715	-0.525643
236	0	0	0	0	0	0	1	0	-0.527999	-1.22733	-0.090954	-0.113413	0.165195	0.0778926	-0.193537	0.415378	0.333853	0.911553	-0.689368	-0.969616	0.75194	0.18434	0.902611	-0.978357
236	0	0	0	0	0	1	0	0	-0.397381	-1.41349	0.304129	-0.192814	-0.70334	0.0240502	-0.598797	-4.80413e-05	0.483313	0.911425	-0.442404	-1.23984	0.339367	0.214546	0.877231	-1.24186
237	1	0	0	0	0	1	0	0	-0.228873	-0.839405	0.658616	0.373394	-0.534226	1.30509	-1.14679	0.13807	1.76918	0.361032	-1.51842	-1.2197	0.0647106	0.82799	0.693854	-1.35361
237	1	0	0	0	0	1	0	0	-0.228873	-0.839405	0.658616	0.373394	-0.534226	1.30509	-1.14679	0.13807	1.76918	0.361032	-1.51842	-1.2197	0.0647106	0.82799	0.693854	-1.35361
237	1	0	0	0	0	0	0	0	-0.240054	-0.817623	0.649539	0.378738	-0.511426	1.30136	-1.14102	0.138921	1.76918	0.361032	-1.51842	-1.2197	0.0647106	0.82799	0.693854	-1.35361
237	1	0	0	0	0	0	0	0	-0.240054	-0.817623	0.649539	0.378738	-0.511426	1.30136	-1.14102	0.138921	1.76918	0.361032	-1.51842	-1.2197	0.0647106	0.82799	0.693854	-1.35361
237	0	0	1	0	0	0	0	0	-1.16549	-0.33782	0.279108	0.0722391	-0.958132	-0.61005	-0.715771	0.0181161	0.391255	1.02551	-0.644544	-1.25437	-0.00739928	-0.354484	0.841982	-1.21264
237	0	0	1	0	0	0	0	0	-1.16549	-0.33782	0.279108	0.0722391	-0.958132	-0.61005	-0.715771	0.0181161	0.391255	1.02551	-0.644544	-1.25437	-0.00739928	-0.354484	0.841982	-1.21264
238	0	0	0	0	0	0	0	1	-0.483804	0.0149603	-0.664761	0.632395	0.0470729	-0.35375	0.495122	-0.611309	-0.884914	-0.50343	0.112326	0.155396	-0.0689842	0.166353	-0.787945	0.32452
238	0	0	0	0	0	0	0	1	-0.483804	0.0149603	-0.664761	0.632395	0.0470729	-0.35375	0.495122	-0.611309	-0.884914	-0.50343	0.112326	0.155396	-0.0689842	0.166353	-0.787945	0.32452
238	0	0	0	0	0	0	0	1	-0.483804	0.0149603	-0.664761	0.632395	0.0470729	-0.35375	0.495122	-0.611309	-0.884914	-0.50343	0.112326	0.155396	-0.0689842	0.166353	-0.787945	0.32452
238	0	0	0	0	0	0	0	1	-0.483804	0.0149603	-0.664761	0.632395	0.0470729	-0.35375	0.495122	-0.611309	-0.884914	-0.50343	0.112326	0.155396	-0.0689842	0.166353	-0.787945	0.32452
238	0	0	0	0	0	0	0	1	-0.483804	0.0149603	-0.664761	0.632395	0.0470729	-0.35375	0.495122	-0.611309	-0.884914	-0.50343	0.112326	0.155396	-0.0689842	0.166353	-0.787945	0.32452
238	0	0	0	0	0	0	0	1	-0.483804	0.0149603	-0.664761	0.632395	0.0470729	-0.35375	0.495122	-0.611309	-0.884914	-0.50343	0.112326	0.155396	-0.0689842	0.166353	-0.787945	0.32452
238	0	0	0	0	0	0	0	1	-0.483804	0.0149603	-0.664761	0.632395	0.0470729	-0.35375	0.495122	-0.611309	-0.884914	-0.50343	0.112326	0.155396	-0.0689842	0.166353	-0.787945	0.32452
238	0	0	0	0	0	0	0	1	-0.483804	0.0149603	-0.664761	0.632395	0.0470729	-0.35375	0.495122	-0.611309	-0.884914	-0.50343	0.112326	0.155396	-0.0689842	0.166353	-0.787945	0.32452
239	0	0	0	1	0	0	0	0	-0.669431	0.451927	-0.0321718	0.424902	-0.523888	-0.371906	-0.463664	0.137291	0.412519	0.167233	-1.13018	-0.685273	-0.159831	-0.176085	-0.13049	-0.62937
239	0	0	0	1	0	0	0	0	-0.669431	0.451927	-0.0321718	0.424902	-0.523888	-0.371906	-0.463664	0.137291	0.412519	0.167233	-1.13018	-0.685273	-0.159831	-0.176085	-0.13049	-0.62937
239	0	0	1	1	0	0	0	0	-0.671039	0.452105	-0.0307439	0.424871	-0.527166	-0.373219	-0.465728	0.138258	0.412519	0.167233	-1.13018	-0.685273	-0.159831	-0.176085	-0.13049	-0.62937
239	0	0	0	1	0	0	0	0	-0.669431	0.451927	-0.0321718	0.424902	-0.523888	-0.371906	-0.463664	0.137291	0.412519	0.167233	-1.13018	-0.685273	-0.159831	-0.176085	-0.13049	-0.62937
239	0	0	0	1	1	0	0	0	-0.698915	0.467899	-0.0591237	0.405738	-0.487143	-0.358332	-0.45207	0.106955	0.412519	0.167233	-1.13018	-0.685273	-0.159831	-0.176085	-0.13049	-0.62937
240	0	0	1	0	0	0	0	0	-1.25374	-0.212363	0.155664	-0.0808414	-0.819158	-0.558694	-0.685289	-0.155518	0.252369	0.940404	-0.0356124	-1.13229	-0.277121	-0.397546	0.865239	-1.07671
240	0	0	1	0	0	0	0	0	-1.25374	-0.212363	0.155664	-0.0808414	-0.819158	-0.558694	-0.685289	-0.155518	0.252369	0.940404	-0.0356124	-1.13229	-0.277121	-0.397546	0.865239	-1.07671
240	0	0	1	0	1	0	0	0	-1.28944	-0.143042	-0.000868928	-0.17262	-0.520842	-0.452147	-0.540005	-0.305269	0.12328	0.876151	0.220973	-0.967933	-0.335447	-0.403776	0.866537	-0.892368
240	0	0	0	0	1	0	0	0	-1.4658	0.136771	-0.414602	-0.525317	0.136264	-0.215109	-0.270743	-0.776858	-0.133605	0.740403	0.737873	-0.649105	-0.420872	-0.40816	0.86371	-0.535622
240	0	0	1	0	0	0	0	0	-1.25374	-0.212363	0.155664	-0.0808414	-0.819158	-0.558694	-0.685289	-0.155518	0.252369	0.940404	-0.0356124	-1.13229	-0.277121	-0.397546	0.865239	-1.07671
241	0	0	0	0	1	0	0	0	-1.40035	0.0892084	-0.58406	-0.484899	0.625962	-0.0431857	0.0321774	-0.842784	-0.672462	0.466284	1.2881	0.277503	-0.149441	-0.31488	0.794671	0.390776
241	0	0	0	0	0	0	0	1	-0.471892	-0.195602	-0.803318	0.611564	0.425561	-0.227622	0.630148	-0.258419	-0.930864	-0.305242	-0.526327	0.491798	0.674687	0.198896	-0.570916	0.628635
241	0	0	0	0	0	0	1	1	-0.471085	-0.209855	-0.812698	0.610153	0.451182	-0.219084	0.639288	-0.234531	-0.930864	-0.305242	-0.526327	0.491798	0.674687	0.198896	-0.570916	0.628635
241	1	0	0	0	0	0	0	0	-0.727338	-0.253763	0.577135	0.465463	-0.484734	1.09765	-1.14041	0.229435	1.67801	0.446981	-1.56772	-1.10827	0.124794	0.567054	0.786488	-1.23187
241	1	0	1	0	0	0	0	0	-0.734735	-0.251584	0.581386	0.46436	-0.500336	1.09388	-1.14456	0.231693	1.67801	0.446981	-1.56772	-1.10827	0.124794	0.567054	0.786488	-1.23187
242	0	0	1	0	0	0	0	0	-1.16549	-0.33782	0.279108	0.0722391	-0.958132	-0.61005	-0.715771	0.0181161	0.391255	1.02551	-0.644544	-1.25437	-0.00739928	-0.354484	0.841982	-1.21264
242	0	0	1	0	0	0	0	0	-1.16549	-0.33782	0.279108	0.0722391	-0.958132	-0.61005	-0.715771	0.0181161	0.391255	1.02551	-0.644544	-1.25437	-0.00739928	-0.354484	0.841982	-1.21264
242	0	0	1	0	0	0	0	0	-1.16549	-0.33782	0.279108	0.0722391	-0.958132	-0.61005	-0.715771	0.0181161	0.391255	1.02551	-0.644544	-1.25437	-0.00739928	-0.354484	0.841982	-1.21264
242	0	0	1	0	0	0	0	0	-1.16549	-0.33782	0.279108	0.0722391	-0.958132	-0.61005	-0.715771	0.0181161	0.391255	1.02551	-0.644544	-1.25437	-0.00739928	-0.354484	0.841982	-1.21264
243	0	0	0	0	1	0	0	0	-1.40035	0.0892084	-0.58406	-0.484899	0.625962	-0.0431857	0.0321774	-0.842785	-0.672462	0.466284	1.2881	0.277503	-0.149441	-0.31488	0.794671	0.390776
243	0	0	0	0	1	0	0	0	-1.40035	0.0892084	-0.58406	-0.484899	0.625962	-0.0431857	0.0321774	-0.842785	-0.672462	0.466284	1.2881	0.277503	-0.149441	-0.31488	0.794671	0.390776
243	0	0	0	0	0	0	0	1	-0.483804	0.0149603	-0.664761	0.632395	0.0470729	-0.35375	0.495122	-0.611309	-0.884914	-0.50343	0.112326	0.155396	-0.0689843	0.166353	-0.787945	0.32452
243	0	0	0	0	1	0	0	0	-1.40035	0.0892084	-0.58406	-0.484899	0.625962	-0.0431857	0.0321774	-0.842785	-0.672462	0.466284	1.2881	0.277503	-0.149441	-0.31488	0.794671	0.390776
243	0	0	0	0	0	0	0	1	-0.483804	0.0149603	-0.664761	0.632395	0.0470729	-0.35375	0.495122	-0.611309	-0.884914	-0.50343	0.112326	0.155396	-0.0689843	0.166353	-0.787945	0.32452
243	0	0	1	0	0	0	0	0	-1.16549	-0.33782	0.279108	0.0722391	-0.958132	-0.61005	-0.715771	0.0181161	0.391255	1.02551	-0.644544	-1.25437	-0.00739928	-0.354484	0.841982	-1.21264
244	0	0	1	0	0	0	0	1	-0.856591	-0.0496959	-0.149346	0.391076	-0.620399	-0.524493	-0.19047	-0.229833	-0.158184	0.259458	-0.434288	-0.747801	-0.227849	-0.140479	-0.0223794	-0.597754
244	0	0	0	0	0	0	0	1	-0.596833	0.0380226	-0.588242	0.615672	-0.191811	-0.422016	0.386172	-0.571258	-0.642521	-0.202051	-0.070294	-0.30878	-0.227067	0.0435251	-0.513593	-0.0819646
244	0	0	0	0	0	0	0	1	-0.596833	0.0380226	-0.588242	0.615672	-0.191811	-0.422016	0.386172	-0.571258	-0.642521	-0.202051	-0.070294	-0.30878	-0.227067	0.0435251	-0.513593	-0.0819646
244	0	0	1	0	0	0	0	0	-1.07757	-0.0945092	0.162112	0.242158	-1.0103	-0.623689	-0.603598	0.000937249	0.232638	0.640442	-0.732469	-1.11773	-0.220153	-0.283458	0.386881	-1.03145
244	0	0	1	0	0	0	0	0	-1.07757	-0.0945092	0.162112	0.242158	-1.0103	-0.623689	-0.603598	0.000937249	0.232638	0.640442	-0.732469	-1.11773	-0.220153	-0.283458	0.386881	-1.03145
244	0	0	1	1	0	0	0	0	-0.96392	-0.0119865	0.137309	0.293422	-0.927788	-0.579586	-0.568737	0.0424366	0.295139	0.584375	-0.825958	-1.09631	-0.215476	-0.277193	0.31124	-1.01616
244	0	0	0	0	0	0	0	1	-0.596833	0.0380226	-0.588242	0.615672	-0.191811	-0.422016	0.386172	-0.571258	-0.642521	-0.202051	-0.070294	-0.30878	-0.227067	0.0435251	-0.513593	-0.0819646
244	0	0	1	0	0	0	0	0	-1.07757	-0.0945092	0.162112	0.242158	-1.0103	-0.623689	-0.603598	0.000937247	0.232638	0.640442	-0.732469	-1.11773	-0.220153	-0.283458	0.386881	-1.03145
244	0	0	0	1	0	0	0	0	-0.666315	0.406346	0.154314	0.491201	-0.862479	-0.50344	-0.63579	0.306603	0.474265	0.465249	-1.08674	-1.06122	-0.196555	-0.269278	0.147943	-0.999347
245	0	0	0	0	1	0	0	0	-1.40035	0.0892084	-0.58406	-0.484899	0.625962	-0.0431857	0.0321774	-0.842784	-0.672462	0.466284	1.2881	0.277503	-0.149441	-0.31488	0.794671	0.390776
245	0	0	0	0	1	0	0	0	-1.40035	0.0892084	-0.58406	-0.484899	0.625962	-0.0431857	0.0321774	-0.842784	-0.672462	0.466284	1.2881	0.277503	-0.149441	-0.31488	0.794671	0.390776
245	0	0	0	0	1	0	0	0	-1.40035	0.0892084	-0.58406	-0.484899	0.625962	-0.0431857	0.0321774	-0.842784	-0.672462	0.466284	1.2881	0.277503	-0.149441	-0.31488	0.794671	0.390776
245	0	0	0	0	1	0	0	0	-1.40035	0.0892084	-0.58406	-0.484899	0.625962	-0.0431857	0.0321774	-0.842784	-0.672462	0.466284	1.2881	0.277503	-0.149441	-0.31488	0.794671	0.390776
245	0	0	0	0	1	0	0	0	-1.40035	0.0892084	-0.58406	-0.484899	0.625962	-0.0431857	0.0321774	-0.842784	-0.672462	0.466284	1.2881	0.277503	-0.149441	-0.31488	0.794671	0.390776
245	0	0	0	0	1	0	0	0	-1.40035	0.0892084	-0.58406	-0.484899	0.625962	-0.0431857	0.0321774	-0.842784	-0.672462	0.466284	1.2881	0.277503	-0.149441	-0.31488	0.794671	0.390776
245	0	0	0	0	1	0	0	0	-1.40035	0.0892084	-0.58406	-0.484899	0.625962	-0.0431857	0.0321774	-0.842784	-0.672462	0.466284	1.2881	0.277503	-0.149441	-0.31488	0.794671	0.390776
245	0	0	0	0	1	0	0	0	-1.40035	0.0892084	-0.58406	-0.484899	0.625962	-0.0431857	0.0321774	-0.842784	-0.672462	0.466284	1.2881	0.277503	-0.149441	-0.31488	0.794671	0.390776
245	0	0	1	0	0	0	0	0	-1.16549	-0.33782	0.279108	0.0722391	-0.958132	-0.61005	-0.715771	0.0181161	0.391255	1.02551	-0.644544	-1.25437	-0.00739928	-0.354484	0.841982	-1.21264
246	0	0	0	0	1	0	0	0	-1.35999	0.199431	-0.731005	-0.276844	0.624238	-0.058888	0.223461	-0.921994	-0.852862	0.205028	1.1828	0.399858	-0.217298	-0.213929	0.450619	0.558556
246	0	0	0	0	1	0	0	0	-1.35999	0.199431	-0.731005	-0.276844	0.624238	-0.058888	0.223461	-0.921994	-0.852862	0.205028	1.1828	0.399858	-0.217298	-0.213929	0.450619	0.558556
246	0	0	0	0	1	0	0	0	-1.35999	0.199431	-0.731005	-0.276844	0.624238	-0.058888	0.223461	-0.921994	-0.852862	0.205028	1.1828	0.399858	-0.217298	-0.213929	0.450619	0.558556
[truncated: 3,446 more rows]

## Sheet: Model_response_on_Validation
ROIs of patient	TACS8	TACS7	TACS6	TACS5	TACS4	TACS3	TACS2	TACS1	layer1out8	layer1out7	layer1out6	layer1out5	layer1out4	layer1out3	layer1out2	layer1out1	layer2out8	layer2out7	layer2out6	layer2out5	layer2out4	layer2out3	layer2out2	layer2out1
0	0	0	1	0	0	0	0	0	-1.16549	-0.33782	0.279108	0.0722391	-0.958132	-0.61005	-0.715771	0.0181161	0.391255	1.02551	-0.644544	-1.25437	-0.00739928	-0.354484	0.841982	-1.21264
0	0	0	0	0	1	0	0	0	-1.40035	0.0892084	-0.58406	-0.484899	0.625962	-0.0431857	0.0321774	-0.842784	-0.672462	0.466284	1.2881	0.277503	-0.149441	-0.31488	0.794671	0.390776
0	0	0	1	0	0	0	0	0	-1.16549	-0.33782	0.279108	0.0722391	-0.958132	-0.61005	-0.715771	0.0181161	0.391255	1.02551	-0.644544	-1.25437	-0.00739928	-0.354484	0.841982	-1.21264
0	0	0	0	1	0	0	0	0	-0.416581	0.357944	0.0191079	0.526298	-0.511198	-0.360896	-0.395714	0.234768	0.447988	0.0555692	-1.25358	-0.673023	0.0104949	-0.0733524	-0.401864	-0.614192
0	0	0	0	1	0	0	0	0	-0.416581	0.357944	0.0191079	0.526298	-0.511198	-0.360896	-0.395714	0.234768	0.447988	0.0555692	-1.25358	-0.673023	0.0104949	-0.0733524	-0.401864	-0.614192
1	0	0	0	0	0	0	0	1	-0.483804	0.0149603	-0.664761	0.632395	0.0470729	-0.35375	0.495122	-0.611309	-0.884914	-0.50343	0.112326	0.155396	-0.0689843	0.166353	-0.787945	0.32452
1	0	0	0	0	1	0	0	0	-1.40035	0.0892084	-0.58406	-0.484899	0.625962	-0.0431857	0.0321774	-0.842785	-0.672462	0.466284	1.2881	0.277503	-0.149441	-0.31488	0.794671	0.390776
1	0	0	0	0	0	0	1	0	-0.792017	-0.78708	-0.45208	0.099814	0.834938	-0.0450577	0.190185	0.440803	-0.401694	0.810187	-1.1001	0.413144	1.78807	0.0678579	0.844876	0.379048
1	0	0	0	0	1	0	0	0	-1.40035	0.0892084	-0.58406	-0.484899	0.625962	-0.0431857	0.0321774	-0.842785	-0.672462	0.466284	1.2881	0.277503	-0.149441	-0.31488	0.794671	0.390776
1	0	0	0	0	0	0	0	1	-0.483804	0.0149603	-0.664761	0.632395	0.0470729	-0.35375	0.495122	-0.611309	-0.884914	-0.50343	0.112326	0.155396	-0.0689843	0.166353	-0.787945	0.32452
1	0	0	1	0	0	0	0	0	-1.16549	-0.33782	0.279108	0.0722391	-0.958132	-0.61005	-0.715771	0.0181161	0.391255	1.02551	-0.644544	-1.25437	-0.00739928	-0.354484	0.841982	-1.21264
1	0	0	0	0	0	1	0	0	-0.407569	-1.37625	0.428742	-0.167883	-1.02139	-0.0541034	-0.721896	-0.25696	0.59196	0.867235	0.0750016	-1.41771	-0.354482	0.239132	0.789223	-1.41708
1	0	0	0	0	1	0	0	0	-1.40035	0.0892084	-0.58406	-0.484899	0.625962	-0.0431857	0.0321774	-0.842785	-0.672462	0.466284	1.2881	0.277503	-0.149441	-0.31488	0.794671	0.390776
2	0	0	1	0	0	0	0	0	-1.16549	-0.33782	0.279108	0.0722391	-0.958132	-0.61005	-0.715771	0.0181161	0.391255	1.02551	-0.644544	-1.25437	-0.00739928	-0.354484	0.841982	-1.21264
2	0	0	0	0	1	0	0	0	-1.40035	0.0892084	-0.58406	-0.484899	0.625962	-0.0431857	0.0321774	-0.842784	-0.672462	0.466284	1.2881	0.277503	-0.149441	-0.31488	0.794671	0.390776
2	0	0	1	0	0	0	0	0	-1.16549	-0.33782	0.279108	0.0722391	-0.958132	-0.61005	-0.715771	0.0181161	0.391255	1.02551	-0.644544	-1.25437	-0.00739928	-0.354484	0.841982	-1.21264
2	0	0	1	0	0	0	0	0	-1.16549	-0.33782	0.279108	0.0722391	-0.958132	-0.61005	-0.715771	0.0181161	0.391255	1.02551	-0.644544	-1.25437	-0.00739928	-0.354484	0.841982	-1.21264
2	0	0	0	0	1	0	0	0	-1.40035	0.0892084	-0.58406	-0.484899	0.625962	-0.0431857	0.0321774	-0.842784	-0.672462	0.466284	1.2881	0.277503	-0.149441	-0.31488	0.794671	0.390776
2	0	0	0	0	1	0	0	0	-1.40035	0.0892084	-0.58406	-0.484899	0.625962	-0.0431857	0.0321774	-0.842784	-0.672462	0.466284	1.2881	0.277503	-0.149441	-0.31488	0.794671	0.390776
2	0	0	0	0	1	0	0	0	-1.40035	0.0892084	-0.58406	-0.484899	0.625962	-0.0431857	0.0321774	-0.842784	-0.672462	0.466284	1.2881	0.277503	-0.149441	-0.31488	0.794671	0.390776
3	0	0	1	0	0	0	0	0	-1.16549	-0.33782	0.279108	0.0722391	-0.958132	-0.61005	-0.715771	0.0181161	0.391255	1.02551	-0.644544	-1.25437	-0.00739928	-0.354484	0.841982	-1.21264
3	0	0	0	0	0	0	0	1	-0.483804	0.0149603	-0.664761	0.632395	0.0470729	-0.35375	0.495122	-0.611309	-0.884914	-0.50343	0.112326	0.155396	-0.0689843	0.166353	-0.787945	0.32452
3	0	1	0	0	1	0	0	0	-1.22407	0.126525	0.0502575	-0.0110213	0.030547	-0.151503	-0.0797864	-1.29581	-0.39216	0.230013	1.25696	-0.4842	-0.907402	-0.127666	0.373457	-0.251712
3	0	0	0	0	0	0	0	1	-0.483804	0.0149603	-0.664761	0.632395	0.0470729	-0.35375	0.495122	-0.611309	-0.884914	-0.50343	0.112326	0.155396	-0.0689843	0.166353	-0.787945	0.32452
3	0	0	1	0	0	0	0	0	-1.16549	-0.33782	0.279108	0.0722391	-0.958132	-0.61005	-0.715771	0.0181161	0.391255	1.02551	-0.644544	-1.25437	-0.00739928	-0.354484	0.841982	-1.21264
3	0	0	0	1	0	0	0	0	-0.416581	0.357944	0.0191079	0.526298	-0.511198	-0.360896	-0.395714	0.234768	0.447988	0.0555692	-1.25358	-0.673023	0.0104949	-0.0733524	-0.401864	-0.614192
4	0	0	0	0	1	0	0	0	-1.35155	0.150475	-0.554813	-0.303833	0.528549	-0.068616	0.109844	-0.955925	-0.731489	0.295342	1.22972	0.241417	-0.336972	-0.23487	0.552045	0.387925
4	0	0	0	0	0	0	0	1	-0.872833	0.216433	-0.845241	0.39605	0.328374	-0.224966	0.55455	-0.843443	-0.884394	-0.110855	0.852164	0.324303	-0.264002	-0.055654	-0.0525687	0.503401
4	0	0	0	0	1	0	0	0	-1.35155	0.150475	-0.554813	-0.303833	0.528549	-0.068616	0.109844	-0.955925	-0.731489	0.295342	1.22972	0.241417	-0.336972	-0.23487	0.552045	0.387925
4	0	0	0	0	1	0	0	0	-1.35155	0.150475	-0.554813	-0.303833	0.528549	-0.068616	0.109844	-0.955925	-0.731489	0.295342	1.22972	0.241417	-0.336972	-0.23487	0.552045	0.387925
4	0	0	0	0	1	0	0	0	-1.35155	0.150475	-0.554813	-0.303833	0.528549	-0.068616	0.109844	-0.955925	-0.731489	0.295342	1.22972	0.241417	-0.336972	-0.23487	0.552045	0.387925
4	0	1	0	0	1	0	0	0	-1.34981	0.150651	-0.547991	-0.299339	0.522409	-0.0697036	0.108326	-0.960448	-0.731489	0.295342	1.22972	0.241417	-0.336972	-0.23487	0.552045	0.387925
4	0	0	0	0	1	0	0	1	-1.22809	0.133366	-0.573091	-0.167562	0.460426	-0.10923	0.167888	-0.908674	-0.771766	0.191237	1.14144	0.266076	-0.320472	-0.191964	0.400541	0.421393
5	0	0	0	1	0	0	0	0	-0.416581	0.357944	0.0191079	0.526298	-0.511198	-0.360896	-0.395714	0.234768	0.447988	0.0555692	-1.25358	-0.673023	0.0104949	-0.0733524	-0.401864	-0.614192
5	0	0	0	0	0	1	0	1	-0.205387	-0.655618	-0.374334	0.498852	-0.529468	-0.218238	0.244282	-0.634082	-0.606398	-0.309008	0.239283	-0.744693	-0.448483	0.322588	-0.65505	-0.563349
5	0	0	0	0	1	0	0	0	-1.40035	0.0892084	-0.58406	-0.484899	0.625962	-0.0431857	0.0321774	-0.842784	-0.672462	0.466284	1.2881	0.277503	-0.149441	-0.31488	0.794671	0.390776
5	0	0	0	0	1	0	0	0	-1.40035	0.0892084	-0.58406	-0.484899	0.625962	-0.0431857	0.0321774	-0.842784	-0.672462	0.466284	1.2881	0.277503	-0.149441	-0.31488	0.794671	0.390776
5	0	0	0	0	0	0	0	1	-0.244471	-0.561483	-0.415103	0.517599	-0.448534	-0.237261	0.279495	-0.630885	-0.606399	-0.309009	0.239282	-0.744691	-0.448482	0.322588	-0.65505	-0.563347
5	0	0	0	1	0	0	0	0	-0.416581	0.357944	0.0191079	0.526298	-0.511198	-0.360896	-0.395714	0.234768	0.447988	0.0555692	-1.25358	-0.673023	0.0104949	-0.0733524	-0.401864	-0.614192
6	0	0	0	0	0	0	0	1	-0.635405	0.0458929	-0.562129	0.609966	-0.273333	-0.445312	0.348993	-0.557591	-0.617858	-0.10177	0.0525104	-0.434671	-0.311081	-0.00613345	-0.39278	-0.176457
6	0	0	1	0	1	0	0	0	-1.25016	-0.0548361	-0.122497	-0.0782808	-0.520121	-0.457848	-0.393454	-0.395863	-0.100661	0.624444	0.332414	-0.852068	-0.442988	-0.336934	0.577626	-0.726324
6	0	0	1	0	0	0	0	0	-1.2053	-0.101109	0.00299191	0.0361104	-0.818205	-0.565791	-0.502278	-0.269874	-0.0274265	0.625884	0.103549	-0.987569	-0.411486	-0.314014	0.504202	-0.869291
6	0	0	1	0	0	0	0	0	-1.2053	-0.101109	0.00299191	0.0361104	-0.818205	-0.565791	-0.502278	-0.269874	-0.0274265	0.625884	0.103549	-0.987569	-0.411486	-0.314014	0.504202	-0.869291
6	0	0	1	0	0	0	0	1	-0.966433	-0.0573949	-0.223579	0.237489	-0.534725	-0.496703	-0.166139	-0.387566	-0.279967	0.306938	0.0855138	-0.741618	-0.372854	-0.184328	0.110769	-0.559665
6	0	0	0	0	0	0	0	1	-0.635405	0.0458929	-0.562129	0.609966	-0.273333	-0.445312	0.348993	-0.557591	-0.617858	-0.10177	0.0525104	-0.434671	-0.311081	-0.00613345	-0.39278	-0.176457
6	0	0	0	0	1	0	0	0	-1.4658	0.136771	-0.414602	-0.525317	0.136264	-0.215109	-0.270743	-0.776858	-0.217294	0.646895	0.777238	-0.613133	-0.488539	-0.393001	0.755354	-0.474469
7	0	1	0	0	1	0	0	0	-1.35093	0.0996699	-0.406232	-0.352049	0.45904	-0.0735521	0.00078876	-0.969789	-0.603177	0.402643	1.27971	0.111581	-0.4031	-0.266677	0.681214	0.241785
7	0	0	0	0	1	0	0	0	-1.3536	0.0991061	-0.415814	-0.359208	0.468035	-0.0719157	0.00248021	-0.962945	-0.603177	0.402643	1.27971	0.111581	-0.4031	-0.266677	0.681213	0.241785
7	0	0	0	0	1	0	0	0	-1.3536	0.0991061	-0.415814	-0.359208	0.468035	-0.0719157	0.00248021	-0.962945	-0.603177	0.402643	1.27971	0.111581	-0.4031	-0.266677	0.681213	0.241785
7	0	0	0	0	1	0	0	0	-1.3536	0.0991061	-0.415814	-0.359208	0.468035	-0.0719157	0.00248021	-0.962945	-0.603177	0.402643	1.27971	0.111581	-0.4031	-0.266677	0.681213	0.241785
7	0	0	0	0	1	0	0	0	-1.3536	0.0991061	-0.415814	-0.359208	0.468035	-0.0719157	0.00248021	-0.962945	-0.603177	0.402643	1.27971	0.111581	-0.4031	-0.266677	0.681213	0.241785
7	0	0	0	0	1	0	0	0	-1.3536	0.0991061	-0.415814	-0.359208	0.468035	-0.0719157	0.00248021	-0.962945	-0.603177	0.402643	1.27971	0.111581	-0.4031	-0.266677	0.681213	0.241785
7	0	0	0	0	1	0	0	0	-1.3536	0.0991061	-0.415814	-0.359208	0.468035	-0.0719157	0.00248021	-0.962945	-0.603177	0.402643	1.27971	0.111581	-0.4031	-0.266677	0.681213	0.241785
7	0	0	0	0	1	0	0	0	-1.3536	0.0991061	-0.415814	-0.359208	0.468035	-0.0719157	0.00248021	-0.962945	-0.603177	0.402643	1.27971	0.111581	-0.4031	-0.266677	0.681213	0.241785
7	0	0	0	0	1	0	0	0	-1.3536	0.0991061	-0.415814	-0.359208	0.468035	-0.0719157	0.00248021	-0.962945	-0.603177	0.402643	1.27971	0.111581	-0.4031	-0.266677	0.681213	0.241785
7	0	1	0	0	1	0	0	0	-1.35093	0.0996698	-0.406232	-0.352049	0.45904	-0.0735521	0.000788763	-0.969789	-0.603176	0.402643	1.27971	0.111581	-0.4031	-0.266677	0.681213	0.241785
7	0	1	0	0	1	0	0	0	-1.35093	0.0996698	-0.406232	-0.352049	0.45904	-0.0735521	0.000788763	-0.969789	-0.603176	0.402643	1.27971	0.111581	-0.4031	-0.266677	0.681213	0.241785
8	0	0	1	0	0	0	0	0	-1.16549	-0.33782	0.279108	0.0722391	-0.958132	-0.61005	-0.715771	0.0181161	0.391255	1.02551	-0.644544	-1.25437	-0.00739928	-0.354484	0.841982	-1.21264
8	0	0	0	1	0	0	0	0	-0.416581	0.357944	0.0191079	0.526298	-0.511198	-0.360896	-0.395714	0.234768	0.447988	0.0555692	-1.25358	-0.673023	0.010495	-0.0733525	-0.401864	-0.614192
8	0	0	0	1	0	0	0	0	-0.416581	0.357944	0.0191079	0.526298	-0.511198	-0.360896	-0.395714	0.234768	0.447988	0.0555692	-1.25358	-0.673023	0.010495	-0.0733525	-0.401864	-0.614192
8	0	0	0	1	0	0	0	0	-0.416581	0.357944	0.0191079	0.526298	-0.511198	-0.360896	-0.395714	0.234768	0.447988	0.0555692	-1.25358	-0.673023	0.010495	-0.0733525	-0.401864	-0.614192
9	1	0	0	0	0	0	0	0	-0.494236	-0.322422	0.44318	0.500236	0.00691186	1.21652	-1.00976	0.158264	1.56999	0.307788	-1.55394	-0.742032	0.377685	0.735567	0.677598	-1.05065
9	0	0	1	0	0	0	0	0	-1.16549	-0.33782	0.279108	0.0722391	-0.958132	-0.61005	-0.715771	0.0181161	0.391255	1.02551	-0.644544	-1.25437	-0.00739928	-0.354484	0.841982	-1.21264
9	0	0	1	0	0	0	0	0	-1.16549	-0.33782	0.279108	0.0722391	-0.958132	-0.61005	-0.715771	0.0181161	0.391255	1.02551	-0.644544	-1.25437	-0.00739928	-0.354484	0.841982	-1.21264
9	0	0	1	0	0	0	0	0	-1.16549	-0.33782	0.279108	0.0722391	-0.958132	-0.61005	-0.715771	0.0181161	0.391255	1.02551	-0.644544	-1.25437	-0.00739928	-0.354484	0.841982	-1.21264
9	0	0	1	0	0	0	0	0	-1.16549	-0.33782	0.279108	0.0722391	-0.958132	-0.61005	-0.715771	0.0181161	0.391255	1.02551	-0.644544	-1.25437	-0.00739928	-0.354484	0.841982	-1.21264
9	0	0	1	0	0	0	0	0	-1.16549	-0.33782	0.279108	0.0722391	-0.958132	-0.61005	-0.715771	0.0181161	0.391255	1.02551	-0.644544	-1.25437	-0.00739928	-0.354484	0.841982	-1.21264
9	0	0	0	0	0	1	0	0	-0.407569	-1.37625	0.428742	-0.167883	-1.02139	-0.0541034	-0.721896	-0.25696	0.59196	0.867235	0.0750016	-1.41771	-0.354482	0.239132	0.789223	-1.41708
10	0	0	1	0	0	0	0	1	-0.731176	0.0654338	-0.497293	0.595796	-0.475742	-0.503155	0.256679	-0.523655	-0.726058	-0.225775	0.0130593	-0.486528	-0.41133	0.0242517	-0.611577	-0.142011
10	0	0	0	0	0	0	0	1	-0.713942	0.0619174	-0.50896	0.598346	-0.439318	-0.492746	0.273291	-0.529762	-0.726058	-0.225775	0.0130593	-0.486528	-0.41133	0.0242518	-0.611577	-0.142011
10	0	0	0	0	0	0	1	0	-0.792017	-0.78708	-0.45208	0.099814	0.834938	-0.0450577	0.190185	0.440803	-0.401694	0.810187	-1.1001	0.413144	1.78807	0.0678579	0.844876	0.379048
11	0	0	0	1	0	0	0	0	-0.416581	0.357944	0.0191079	0.526298	-0.511198	-0.360896	-0.395714	0.234768	0.447988	0.0555692	-1.25358	-0.673023	0.0104949	-0.0733524	-0.401864	-0.614192
11	0	0	0	0	1	0	0	0	-1.40035	0.0892084	-0.58406	-0.484899	0.625962	-0.0431857	0.0321774	-0.842785	-0.672462	0.466284	1.2881	0.277503	-0.149441	-0.31488	0.794671	0.390776
11	0	0	0	1	0	0	0	0	-0.416581	0.357944	0.0191079	0.526298	-0.511198	-0.360896	-0.395714	0.234768	0.447988	0.0555692	-1.25358	-0.673023	0.0104949	-0.0733524	-0.401864	-0.614192
11	0	0	0	0	1	0	0	0	-1.40035	0.0892084	-0.58406	-0.484899	0.625962	-0.0431857	0.0321774	-0.842785	-0.672462	0.466284	1.2881	0.277503	-0.149441	-0.31488	0.794671	0.390776
11	0	0	0	0	1	0	0	0	-1.40035	0.0892084	-0.58406	-0.484899	0.625962	-0.0431857	0.0321774	-0.842785	-0.672462	0.466284	1.2881	0.277503	-0.149441	-0.31488	0.794671	0.390776
12	0	0	0	0	1	0	0	0	-1.40035	0.0892084	-0.58406	-0.484899	0.625962	-0.0431857	0.0321774	-0.842784	-0.672462	0.466284	1.2881	0.277503	-0.149441	-0.31488	0.794671	0.390776
12	0	0	0	0	1	0	0	0	-1.40035	0.0892084	-0.58406	-0.484899	0.625962	-0.0431857	0.0321774	-0.842784	-0.672462	0.466284	1.2881	0.277503	-0.149441	-0.31488	0.794671	0.390776
12	0	0	0	0	1	0	0	0	-1.40035	0.0892084	-0.58406	-0.484899	0.625962	-0.0431857	0.0321774	-0.842784	-0.672462	0.466284	1.2881	0.277503	-0.149441	-0.31488	0.794671	0.390776
12	0	0	1	0	0	0	0	0	-1.16549	-0.33782	0.279108	0.0722391	-0.958132	-0.61005	-0.715771	0.0181161	0.391255	1.02551	-0.644544	-1.25437	-0.00739928	-0.354484	0.841982	-1.21264
12	0	0	0	0	1	0	0	0	-1.40035	0.0892084	-0.58406	-0.484899	0.625962	-0.0431857	0.0321774	-0.842784	-0.672462	0.466284	1.2881	0.277503	-0.149441	-0.31488	0.794671	0.390776
13	1	0	1	0	0	0	0	0	-0.732184	-0.0397222	0.415044	0.408201	-0.831349	0.271464	-0.952446	0.236945	1.19353	0.491363	-1.30522	-1.19076	-0.147454	0.163185	0.532512	-1.22472
13	1	0	0	1	0	0	0	0	-0.301294	0.25618	0.5396	0.7365	-0.702669	1.11449	-1.17499	0.449306	1.66694	0.0607686	-1.57451	-1.1048	-0.239592	0.465822	0.21042	-1.19574
13	1	0	0	1	0	0	0	0	-0.301294	0.25618	0.5396	0.7365	-0.702669	1.11449	-1.17499	0.449306	1.66694	0.0607686	-1.57451	-1.1048	-0.239592	0.465822	0.21042	-1.19574
13	0	0	1	0	0	0	0	0	-1.11887	-0.30129	0.381989	0.156516	-0.966115	-0.236233	-0.847709	0.0852709	0.832662	0.807616	-1.13211	-1.2505	-0.0797771	-0.0568867	0.757153	-1.24145
13	0	0	0	0	1	0	0	0	-1.40035	0.0892084	-0.58406	-0.484899	0.625962	-0.0431857	0.0321774	-0.842784	-0.672462	0.466284	1.2881	0.277503	-0.149441	-0.31488	0.794671	0.390776
13	0	0	0	0	1	0	0	0	-1.40035	0.0892084	-0.58406	-0.484899	0.625962	-0.0431857	0.0321774	-0.842784	-0.672462	0.466284	1.2881	0.277503	-0.149441	-0.31488	0.794671	0.390776
13	0	0	1	0	0	0	0	0	-1.11887	-0.30129	0.381989	0.156516	-0.966115	-0.236233	-0.847709	0.0852709	0.832662	0.807616	-1.13211	-1.2505	-0.0797771	-0.0568867	0.757153	-1.24145
13	0	0	1	0	0	0	0	0	-1.11887	-0.30129	0.381989	0.156516	-0.966115	-0.236233	-0.847709	0.0852709	0.832662	0.807616	-1.13211	-1.2505	-0.0797771	-0.0568867	0.757153	-1.24145
14	0	0	1	0	0	0	0	0	-1.16549	-0.33782	0.279108	0.0722391	-0.958132	-0.61005	-0.715771	0.0181161	0.391255	1.02551	-0.644544	-1.25437	-0.00739918	-0.354484	0.841982	-1.21264
14	0	0	1	0	0	0	0	0	-1.16549	-0.33782	0.279108	0.0722391	-0.958132	-0.61005	-0.715771	0.0181161	0.391255	1.02551	-0.644544	-1.25437	-0.00739918	-0.354484	0.841982	-1.21264
14	0	0	1	0	0	0	0	0	-1.16549	-0.33782	0.279108	0.0722391	-0.958132	-0.61005	-0.715771	0.0181161	0.391255	1.02551	-0.644544	-1.25437	-0.00739918	-0.354484	0.841982	-1.21264
14	0	0	1	0	0	0	0	0	-1.16549	-0.33782	0.279108	0.0722391	-0.958132	-0.61005	-0.715771	0.0181161	0.391255	1.02551	-0.644544	-1.25437	-0.00739918	-0.354484	0.841982	-1.21264
14	0	0	1	0	0	0	0	0	-1.16549	-0.33782	0.279108	0.0722391	-0.958132	-0.61005	-0.715771	0.0181161	0.391255	1.02551	-0.644544	-1.25437	-0.00739918	-0.354484	0.841982	-1.21264
14	0	0	0	0	1	0	0	0	-1.40035	0.0892084	-0.58406	-0.484899	0.625962	-0.0431857	0.0321774	-0.842784	-0.672462	0.466284	1.2881	0.277503	-0.149441	-0.31488	0.794671	0.390776
14	1	0	0	0	0	0	0	0	-0.494236	-0.322422	0.44318	0.500236	0.00691186	1.21652	-1.00976	0.158264	1.56999	0.307788	-1.55394	-0.742032	0.377685	0.735567	0.677598	-1.05065
14	0	0	0	1	0	0	0	0	-0.416581	0.357944	0.0191079	0.526298	-0.511198	-0.360896	-0.395714	0.234768	0.447988	0.0555692	-1.25358	-0.673023	0.0104949	-0.0733524	-0.401864	-0.614192
14	0	0	0	0	1	0	0	0	-1.40035	0.0892084	-0.58406	-0.484899	0.625962	-0.0431857	0.0321774	-0.842784	-0.672462	0.466284	1.2881	0.277503	-0.149441	-0.31488	0.794671	0.390776
14	0	0	1	0	0	0	0	0	-1.16549	-0.33782	0.279108	0.0722391	-0.958132	-0.61005	-0.715771	0.0181161	0.391255	1.02551	-0.644544	-1.25437	-0.00739918	-0.354484	0.841982	-1.21264
14	0	0	1	0	0	0	0	0	-1.16549	-0.33782	0.279108	0.0722391	-0.958132	-0.61005	-0.715771	0.0181161	0.391255	1.02551	-0.644544	-1.25437	-0.00739918	-0.354484	0.841982	-1.21264
15	0	0	1	0	0	0	0	0	-1.16549	-0.33782	0.279108	0.0722391	-0.958132	-0.61005	-0.715771	0.0181161	0.391255	1.02551	-0.644544	-1.25437	-0.00739928	-0.354484	0.841982	-1.21264
15	0	0	0	1	0	0	0	0	-0.416581	0.357944	0.0191079	0.526298	-0.511198	-0.360896	-0.395714	0.234768	0.447988	0.0555692	-1.25358	-0.673023	0.0104949	-0.0733524	-0.401864	-0.614192
15	0	0	1	0	0	0	0	0	-1.16549	-0.33782	0.279108	0.0722391	-0.958132	-0.61005	-0.715771	0.0181161	0.391255	1.02551	-0.644544	-1.25437	-0.00739928	-0.354484	0.841982	-1.21264
15	0	0	1	0	0	0	0	0	-1.16549	-0.33782	0.279108	0.0722391	-0.958132	-0.61005	-0.715771	0.0181161	0.391255	1.02551	-0.644544	-1.25437	-0.00739928	-0.354484	0.841982	-1.21264
16	0	0	0	1	0	0	0	0	-0.416581	0.357944	0.0191079	0.526298	-0.511198	-0.360896	-0.395714	0.234768	0.447988	0.0555692	-1.25358	-0.673023	0.0104949	-0.0733524	-0.401864	-0.614192
16	0	0	1	0	0	0	0	0	-1.16549	-0.33782	0.279108	0.0722391	-0.958132	-0.61005	-0.715771	0.0181161	0.391255	1.02551	-0.644544	-1.25437	-0.00739928	-0.354484	0.841982	-1.21264
17	0	1	1	0	1	0	0	0	-1.28396	0.325637	-0.267374	-0.126971	0.0015132	-0.205491	-0.25558	-0.708058	-0.246262	0.350091	0.713219	-0.241519	-0.607365	-0.286757	0.498794	-0.109474
17	0	0	0	0	1	0	0	0	-1.33636	0.305314	-0.369771	-0.219627	0.211441	-0.13283	-0.151925	-0.85153	-0.311508	0.351496	0.821898	-0.170819	-0.587472	-0.282221	0.525891	-0.0308076
17	0	0	0	0	1	0	0	0	-1.33636	0.305314	-0.369771	-0.219627	0.211441	-0.13283	-0.151925	-0.85153	-0.311508	0.351496	0.821898	-0.170819	-0.587472	-0.282221	0.525891	-0.0308076
17	0	0	0	0	1	0	0	0	-1.33636	0.305314	-0.369771	-0.219627	0.211441	-0.13283	-0.151925	-0.85153	-0.311508	0.351496	0.821898	-0.170819	-0.587472	-0.282221	0.525891	-0.0308076
17	0	0	0	1	1	0	0	0	-1.2875	0.329972	-0.292689	-0.136652	0.0405435	-0.193182	-0.239349	-0.707534	-0.246287	0.350091	0.713261	-0.241491	-0.607359	-0.286756	0.498804	-0.109444
17	0	0	0	1	1	0	0	0	-1.2875	0.329972	-0.292689	-0.136652	0.0405435	-0.193182	-0.239349	-0.707534	-0.246287	0.350091	0.713261	-0.241491	-0.607359	-0.286756	0.498804	-0.109444
17	0	0	1	1	0	0	0	0	-1.20477	0.545472	-0.109591	0.113671	-0.477821	-0.345661	-0.519125	-0.428949	-0.104638	0.358554	0.477662	-0.407713	-0.621593	-0.297904	0.451615	-0.278016
17	0	1	0	0	1	0	0	0	-1.33592	0.304825	-0.356472	-0.214518	0.19258	-0.137814	-0.159033	-0.85955	-0.311506	0.351496	0.821895	-0.170821	-0.587472	-0.282221	0.52589	-0.03081
18	0	0	0	0	1	0	0	1	-1.04451	0.104916	-0.671658	0.0112134	0.41054	-0.164554	0.278971	-0.787998	-0.850789	-0.00304034	0.867334	0.320409	-0.170659	-0.100345	0.083806	0.479933
18	0	0	0	0	0	0	0	1	-0.676468	0.114738	-0.754143	0.515347	0.186386	-0.289971	0.524553	-0.726272	-0.919641	-0.334772	0.477071	0.283809	-0.147167	0.0683122	-0.455858	0.463063
18	0	0	0	0	1	0	0	0	-1.37622	0.15511	-0.671918	-0.360504	0.624931	-0.052574	0.146545	-0.890144	-0.790529	0.276618	1.17182	0.342453	-0.185313	-0.230358	0.52894	0.484609
18	0	0	0	0	0	0	0	1	-0.676468	0.114738	-0.754143	0.515347	0.186386	-0.289971	0.524553	-0.726272	-0.919641	-0.334772	0.477071	0.283809	-0.147167	0.0683122	-0.455858	0.463063
18	0	0	0	0	1	0	0	0	-1.37622	0.15511	-0.671918	-0.360504	0.624931	-0.052574	0.146545	-0.890144	-0.790529	0.276618	1.17182	0.342453	-0.185313	-0.230358	0.52894	0.484609
18	0	0	0	0	1	0	0	0	-1.37622	0.15511	-0.671918	-0.360504	0.624931	-0.052574	0.146545	-0.890144	-0.790529	0.276618	1.17182	0.342453	-0.185313	-0.230358	0.52894	0.484609
18	0	0	0	0	1	0	0	0	-1.37622	0.15511	-0.671918	-0.360504	0.624931	-0.052574	0.146545	-0.890144	-0.790529	0.276618	1.17182	0.342453	-0.185313	-0.230358	0.52894	0.484609
18	0	0	0	0	0	0	0	1	-0.676468	0.114738	-0.754143	0.515347	0.186386	-0.289971	0.524553	-0.726272	-0.919641	-0.334772	0.477071	0.283809	-0.147167	0.0683122	-0.455858	0.463063
19	0	0	1	0	0	0	0	0	-1.17275	-0.261168	0.329243	0.0882828	-0.963429	-0.43098	-0.769705	-0.0863763	0.515205	0.913807	-0.651924	-1.25167	-0.262017	-0.249228	0.814626	-1.21523
19	0	0	1	0	0	0	0	0	-1.17275	-0.261168	0.329243	0.0882828	-0.963429	-0.43098	-0.769705	-0.0863763	0.515205	0.913807	-0.651924	-1.25167	-0.262017	-0.249228	0.814626	-1.21523
19	0	1	1	0	1	0	0	0	-1.19649	-0.223429	0.242561	0.032099	-0.812272	-0.393402	-0.692939	-0.168242	0.434893	0.872409	-0.457238	-1.19092	-0.325261	-0.258711	0.801274	-1.14198
19	0	0	1	0	0	0	0	0	-1.17275	-0.261168	0.329243	0.0882828	-0.963429	-0.43098	-0.769705	-0.0863763	0.515205	0.913807	-0.651924	-1.25167	-0.262017	-0.249228	0.814626	-1.21523
19	0	0	1	0	0	0	0	0	-1.17275	-0.261168	0.329243	0.0882828	-0.963429	-0.43098	-0.769705	-0.0863763	0.515205	0.913807	-0.651924	-1.25167	-0.262017	-0.249228	0.814626	-1.21523
19	0	0	1	0	0	0	0	0	-1.17275	-0.261168	0.329243	0.0882828	-0.963429	-0.43098	-0.769705	-0.0863763	0.515205	0.913807	-0.651924	-1.25167	-0.262017	-0.249228	0.814626	-1.21523
19	0	0	1	0	0	0	0	0	-1.17275	-0.261168	0.329243	0.0882828	-0.963429	-0.43098	-0.769705	-0.0863763	0.515205	0.913807	-0.651924	-1.25167	-0.262017	-0.249228	0.814626	-1.21523
19	0	0	1	0	0	0	0	0	-1.17275	-0.261168	0.329243	0.0882828	-0.963429	-0.43098	-0.769705	-0.0863763	0.515205	0.913807	-0.651924	-1.25167	-0.262017	-0.249228	0.814626	-1.21523
19	0	0	0	0	1	0	0	0	-1.41167	0.153172	-0.153761	-0.313882	-0.133791	-0.251221	-0.303567	-1.02546	0.0608532	0.688689	0.430428	-0.914263	-0.586502	-0.307628	0.746394	-0.809983
19	1	0	0	0	0	0	0	0	-0.727338	-0.253763	0.577135	0.465463	-0.484734	1.09765	-1.14041	0.229435	1.15876	0.650882	-1.21131	-1.16555	-0.0293829	0.228824	0.793978	-1.22113
19	1	0	1	0	0	0	0	0	-1.09944	-0.265934	0.346956	0.136058	-0.863219	-0.238641	-0.802253	-0.0559741	0.631248	0.866935	-0.74343	-1.23688	-0.222964	-0.167385	0.811644	-1.21665
20	0	0	0	0	1	0	0	0	-1.3175	0.262039	-0.911201	-0.0726445	0.750181	-0.0398822	0.463216	-0.923752	-0.985785	-0.116325	0.822713	0.526559	-0.0214236	-0.0391911	-0.0043724	0.714802
20	0	0	0	0	1	0	0	1	-0.988421	0.16671	-0.817588	0.209298	0.474429	-0.163484	0.48025	-0.80178	-1.00162	-0.230309	0.706118	0.513223	-0.0143383	0.0050343	-0.187784	0.706909
20	0	0	0	0	1	0	1	1	-0.991547	0.166961	-0.819471	0.206877	0.479632	-0.161621	0.481429	-0.801649	-1.00162	-0.230308	0.706119	0.513223	-0.0143383	0.00503388	-0.187782	0.706909
20	0	0	0	0	0	0	0	1	-0.870363	0.179581	-0.867352	0.391721	0.421033	-0.199788	0.587749	-0.784951	-0.99797	-0.296914	0.61342	0.477981	-0.0163104	0.0419762	-0.30189	0.671529
20	0	0	0	0	0	0	0	1	-0.870363	0.179581	-0.867352	0.391721	0.421033	-0.199788	0.587749	-0.784951	-0.99797	-0.296914	0.61342	0.477981	-0.0163104	0.0419762	-0.30189	0.671529
20	0	0	0	0	1	0	0	0	-1.3175	0.262039	-0.911201	-0.0726445	0.750181	-0.0398822	0.463216	-0.923752	-0.985785	-0.116325	0.822713	0.526559	-0.0214236	-0.0391911	-0.0043724	0.714802
20	0	0	0	0	0	0	0	1	-0.870363	0.179581	-0.867352	0.391721	0.421033	-0.199788	0.587749	-0.784951	-0.99797	-0.296914	0.61342	0.477981	-0.0163104	0.0419762	-0.30189	0.671529
20	0	0	0	0	1	0	0	1	-0.988421	0.16671	-0.817588	0.209298	0.474429	-0.163484	0.48025	-0.80178	-1.00162	-0.230309	0.706118	0.513223	-0.0143383	0.0050343	-0.187784	0.706909
20	0	0	0	0	1	0	0	1	-0.988421	0.16671	-0.817588	0.209298	0.474429	-0.163484	0.48025	-0.80178	-1.00162	-0.230309	0.706118	0.513223	-0.0143383	0.0050343	-0.187784	0.706909
20	0	0	0	0	0	0	0	1	-0.870363	0.179581	-0.867352	0.391721	0.421033	-0.199788	0.587749	-0.784951	-0.99797	-0.296914	0.61342	0.477981	-0.0163104	0.0419762	-0.30189	0.671529
20	0	0	0	0	0	1	0	0	-0.810336	-0.4636	0.00694596	0.142888	0.05234	-0.313354	-0.142799	-0.199399	-0.0851656	0.634511	-0.350199	-0.491014	0.512774	-0.0217141	0.546658	-0.454866
21	0	0	1	0	0	0	0	0	-1.2093	-0.275539	0.217827	-0.00375466	-0.889141	-0.584555	-0.700639	-0.0680809	0.342351	0.99578	-0.406958	-1.21817	-0.149612	-0.378022	0.855288	-1.17228
21	0	0	1	0	0	0	0	0	-1.2093	-0.275539	0.217827	-0.00375466	-0.889141	-0.584555	-0.700639	-0.0680809	0.342351	0.99578	-0.406958	-1.21817	-0.149612	-0.378022	0.855288	-1.17228
21	0	0	1	0	0	0	0	0	-1.2093	-0.275539	0.217827	-0.00375466	-0.889141	-0.584555	-0.700639	-0.0680809	0.342351	0.99578	-0.406958	-1.21817	-0.149612	-0.378022	0.855288	-1.17228
21	0	0	1	0	0	0	0	0	-1.2093	-0.275539	0.217827	-0.00375466	-0.889141	-0.584555	-0.700639	-0.0680809	0.342351	0.99578	-0.406958	-1.21817	-0.149612	-0.378022	0.855288	-1.17228
21	0	0	1	0	0	0	0	0	-1.2093	-0.275539	0.217827	-0.00375466	-0.889141	-0.584555	-0.700639	-0.0680809	0.342351	0.99578	-0.406958	-1.21817	-0.149612	-0.378022	0.855288	-1.17228
21	0	0	1	0	0	0	0	0	-1.2093	-0.275539	0.217827	-0.00375466	-0.889141	-0.584555	-0.700639	-0.0680809	0.342351	0.99578	-0.406958	-1.21817	-0.149612	-0.378022	0.855288	-1.17228
21	0	0	1	0	0	0	0	0	-1.2093	-0.275539	0.217827	-0.00375466	-0.889141	-0.584555	-0.700639	-0.0680809	0.342351	0.99578	-0.406958	-1.21817	-0.149612	-0.378022	0.855288	-1.17228
21	0	0	1	0	1	0	0	0	-1.21401	-0.26884	0.211235	-0.0119292	-0.88172	-0.581813	-0.699011	-0.077353	0.342351	0.99578	-0.406958	-1.21817	-0.149612	-0.378022	0.855288	-1.17228
22	1	0	1	0	0	0	0	0	-1.06286	-0.257392	0.50562	0.25779	-0.975709	0.212979	-1.00626	0.16597	1.08865	0.805843	-1.31321	-1.30056	-0.10745	0.0809712	0.86868	-1.29602
22	0	0	0	0	0	0	0	1	-0.483804	0.0149603	-0.664761	0.632395	0.0470729	-0.35375	0.495122	-0.611309	-0.884914	-0.50343	0.112326	0.155396	-0.0689843	0.166353	-0.787945	0.32452
22	0	0	0	1	1	0	0	0	-1.25173	0.768782	-0.570392	0.0443493	0.212631	-0.0996183	-0.22916	-0.467208	-0.134389	0.112759	0.091235	0.207606	-0.426005	-0.235066	0.243769	0.230291
22	0	0	1	0	0	0	0	0	-1.07046	-0.263354	0.48883	0.244036	-0.974406	0.151971	-0.984725	0.15501	1.08865	0.805843	-1.31321	-1.30056	-0.10745	0.0809712	0.86868	-1.29602
23	0	0	0	0	1	0	1	1	-1.12859	0.118556	-0.822521	0.313758	0.328877	-0.22452	0.504576	-0.529697	-0.447203	0.318535	-0.185778	-0.295037	0.131299	-0.184239	0.22842	-0.106046
23	0	0	1	0	0	0	0	0	-1.07757	-0.0945092	0.162112	0.242158	-1.0103	-0.623689	-0.603598	0.000937247	0.273765	0.698239	-0.756024	-1.13738	-0.183545	-0.315663	0.461528	-1.05469
23	0	0	1	0	0	0	0	0	-1.07757	-0.0945092	0.162112	0.242158	-1.0103	-0.623689	-0.603598	0.000937247	0.273765	0.698239	-0.756024	-1.13738	-0.183545	-0.315663	0.461528	-1.05469
23	0	0	1	0	0	0	0	0	-1.07757	-0.0945092	0.162112	0.242158	-1.0103	-0.623689	-0.603598	0.000937247	0.273765	0.698239	-0.756024	-1.13738	-0.183545	-0.315663	0.461528	-1.05469
23	0	0	1	0	0	0	0	1	-1.10299	-0.05614	-0.0522017	0.228974	-0.652251	-0.51338	-0.370406	-0.0953801	0.0682496	0.58579	-0.594057	-0.889972	-0.109418	-0.277338	0.387111	-0.778047
23	0	0	1	1	0	0	0	0	-0.96392	-0.0119865	0.137309	0.293422	-0.927788	-0.579586	-0.568737	0.0424366	0.329415	0.632546	-0.845587	-1.11269	-0.184969	-0.304034	0.373453	-1.03553
23	0	0	0	1	0	0	0	0	-0.666315	0.406346	0.154314	0.491201	-0.862479	-0.50344	-0.63579	0.306603	0.474265	0.465249	-1.08674	-1.06122	-0.196555	-0.269278	0.147943	-0.999347
24	0	0	0	1	1	0	0	0	-1.36218	0.263761	-0.580549	-0.348958	0.519796	-0.0576808	-0.034949	-0.746315	-0.559128	0.379082	0.992876	0.260262	-0.222581	-0.29559	0.658783	0.35119
24	0	0	0	0	1	0	0	0	-1.3642	0.254526	-0.580735	-0.356151	0.525413	-0.0569138	-0.0313973	-0.751419	-0.559128	0.379082	0.992876	0.260262	-0.22258	-0.29559	0.658783	0.35119
24	0	0	1	0	0	0	0	0	-1.16549	-0.33782	0.279108	0.0722391	-0.958132	-0.61005	-0.715771	0.0181161	0.391255	1.02551	-0.644544	-1.25437	-0.00739928	-0.354484	0.841982	-1.21264
24	0	0	1	0	0	0	0	0	-1.16549	-0.33782	0.279108	0.0722391	-0.958132	-0.61005	-0.715771	0.0181161	0.391255	1.02551	-0.644544	-1.25437	-0.00739928	-0.354484	0.841982	-1.21264
24	0	0	0	0	1	0	0	0	-1.3642	0.254526	-0.580735	-0.356151	0.525413	-0.0569138	-0.0313973	-0.751419	-0.559128	0.379082	0.992876	0.260262	-0.22258	-0.29559	0.658783	0.35119
24	0	0	0	0	1	0	0	0	-1.3642	0.254526	-0.580735	-0.356151	0.525413	-0.0569138	-0.0313973	-0.751419	-0.559128	0.379082	0.992876	0.260262	-0.22258	-0.29559	0.658783	0.35119
25	0	0	0	0	1	0	0	0	-1.44364	0.120669	-0.471972	-0.511634	0.302051	-0.156904	-0.16819	-0.799177	-0.35807	0.628486	1.03371	-0.284271	-0.392921	-0.387448	0.845839	-0.159903
25	0	0	0	0	1	0	0	0	-1.44364	0.120669	-0.471972	-0.511634	0.302051	-0.156904	-0.16819	-0.799177	-0.35807	0.628486	1.03371	-0.284271	-0.392921	-0.387448	0.845839	-0.159903
25	0	0	1	0	1	0	0	0	-1.33589	-0.0585122	-0.171981	-0.282925	-0.206649	-0.339717	-0.391588	-0.475835	-0.110199	0.755734	0.64433	-0.631763	-0.380096	-0.398986	0.858474	-0.535699
25	0	0	1	0	0	0	0	0	-1.28372	-0.169738	0.113724	-0.132851	-0.77194	-0.541245	-0.674933	-0.214511	0.146436	0.881399	0.232674	-1.00825	-0.339526	-0.404153	0.867021	-0.938304
25	0	0	1	0	0	0	0	0	-1.28372	-0.169738	0.113724	-0.132851	-0.77194	-0.541245	-0.674933	-0.214511	0.146436	0.881399	0.232674	-1.00825	-0.339526	-0.404153	0.867021	-0.938304
26	0	0	0	1	1	0	0	0	-0.698915	0.467899	-0.0591237	0.405738	-0.487143	-0.358332	-0.45207	0.106955	0.411596	0.195893	-1.11741	-0.71023	-0.154977	-0.182343	-0.0894058	-0.654697
26	0	0	0	1	0	0	0	0	-0.669431	0.451927	-0.0321718	0.424902	-0.523888	-0.371906	-0.463664	0.137291	0.411596	0.195893	-1.11741	-0.71023	-0.154977	-0.182343	-0.0894059	-0.654697
26	0	0	1	1	0	0	0	0	-0.753806	0.319877	0.0211232	0.365843	-0.599307	-0.412863	-0.507584	0.118147	0.439273	0.295558	-1.10843	-0.79779	-0.16277	-0.215017	0.012594	-0.744645
26	0	0	0	1	0	0	0	0	-0.669431	0.451927	-0.0321718	0.424902	-0.523888	-0.371906	-0.463664	0.137291	0.411596	0.195893	-1.11741	-0.71023	-0.154977	-0.182343	-0.0894059	-0.654697
26	0	0	0	1	0	0	0	0	-0.669431	0.451927	-0.0321718	0.424902	-0.523888	-0.371906	-0.463664	0.137291	0.411596	0.195893	-1.11741	-0.71023	-0.154977	-0.182343	-0.0894059	-0.654697
26	0	0	1	0	0	0	0	0	-1.04417	0.0530341	0.285101	0.261168	-1.08634	-0.628666	-0.796191	0.196127	0.49595	0.553342	-1.06888	-1.02803	-0.16773	-0.293113	0.297239	-0.980453
27	0	0	1	0	0	0	0	0	-1.09005	-0.278702	0.445604	0.208627	-0.971052	-0.0050897	-0.92929	0.126795	0.944213	0.851338	-1.22008	-1.29136	-0.0872092	0.0152006	0.86315	-1.27987
27	1	0	1	0	0	0	0	0	-1.08275	-0.272978	0.461723	0.221831	-0.972302	0.0534807	-0.949963	0.137317	0.944213	0.851338	-1.22008	-1.29136	-0.0872092	0.0152007	0.86315	-1.27987
27	0	0	0	0	1	0	0	0	-1.352	0.310293	-0.579613	-0.312719	0.491494	-0.0615448	-0.0528433	-0.720599	-0.340475	0.303751	0.518414	0.113742	-0.206449	-0.256381	0.474156	0.205842
27	0	0	0	1	0	0	0	0	-0.605845	0.45105	-0.114487	0.417077	-0.347161	-0.301684	-0.357969	0.0756833	0.251203	0.103383	-0.868447	-0.411745	-0.102874	-0.131051	-0.134223	-0.340146
27	0	0	0	1	0	0	0	0	-0.605845	0.45105	-0.114487	0.417077	-0.347161	-0.301684	-0.357969	0.0756833	0.251203	0.103383	-0.868447	-0.411745	-0.102874	-0.131051	-0.134223	-0.340146
27	0	0	0	1	1	0	0	0	-0.907528	0.33863	-0.295816	0.0893027	0.0129031	-0.20386	-0.217515	-0.264751	-0.00552451	0.185866	-0.280524	-0.189998	-0.150207	-0.183729	0.115229	-0.114315
27	0	0	0	0	1	0	0	0	-1.352	0.310293	-0.579613	-0.312719	0.491494	-0.0615448	-0.0528433	-0.720599	-0.340475	0.303751	0.518414	0.113742	-0.206449	-0.256381	0.474156	0.205842
27	0	0	0	1	0	0	0	0	-0.605845	0.45105	-0.114487	0.417077	-0.347161	-0.301684	-0.357969	0.0756833	0.251203	0.103383	-0.868447	-0.411746	-0.102874	-0.131051	-0.134223	-0.340146
27	0	0	1	0	0	0	0	0	-1.09005	-0.278702	0.445604	0.208627	-0.971052	-0.0050897	-0.92929	0.126795	0.944213	0.851338	-1.22008	-1.29136	-0.0872092	0.0152006	0.86315	-1.27987
27	0	0	1	0	0	0	0	0	-1.09005	-0.278702	0.445604	0.208627	-0.971052	-0.0050897	-0.92929	0.126795	0.944213	0.851338	-1.22008	-1.29136	-0.0872092	0.0152006	0.86315	-1.27987
27	1	0	1	0	0	0	0	0	-1.08275	-0.272978	0.461723	0.221831	-0.972302	0.0534807	-0.949963	0.137317	0.944214	0.851338	-1.22008	-1.29136	-0.0872092	0.0152007	0.863151	-1.27987
28	0	0	1	0	1	0	0	0	-1.25138	-0.197025	0.0517211	-0.106794	-0.579321	-0.473779	-0.552355	-0.230877	0.158254	0.899681	-0.0304149	-0.970225	-0.207497	-0.379372	0.852124	-0.904549
28	0	0	1	0	0	0	0	0	-1.2093	-0.275539	0.217827	-0.00375466	-0.889141	-0.584555	-0.700639	-0.0680809	0.321186	0.982575	-0.352618	-1.19546	-0.149292	-0.376415	0.853737	-1.14712
28	0	0	1	0	0	0	0	0	-1.2093	-0.275539	0.217827	-0.00375466	-0.889141	-0.584555	-0.700639	-0.0680809	0.321186	0.982575	-0.352618	-1.19546	-0.149292	-0.376415	0.853737	-1.14712
28	0	0	1	0	0	0	0	0	-1.2093	-0.275539	0.217827	-0.00375466	-0.889141	-0.584555	-0.700639	-0.0680809	0.321186	0.982575	-0.352618	-1.19546	-0.149292	-0.376415	0.853737	-1.14712
28	0	0	1	0	0	0	0	0	-1.2093	-0.275539	0.217827	-0.00375466	-0.889141	-0.584555	-0.700639	-0.0680809	0.321186	0.982575	-0.352618	-1.19546	-0.149292	-0.376415	0.853737	-1.14712
28	0	0	1	0	0	0	0	0	-1.2093	-0.275539	0.217827	-0.00375466	-0.889141	-0.584555	-0.700639	-0.0680809	0.321186	0.982575	-0.352618	-1.19546	-0.149292	-0.376415	0.853737	-1.14712
28	0	0	1	0	0	0	0	0	-1.2093	-0.275539	0.217827	-0.00375466	-0.889141	-0.584555	-0.700639	-0.0680809	0.321186	0.982575	-0.352618	-1.19546	-0.149292	-0.376415	0.853737	-1.14712
28	0	0	1	0	0	0	0	0	-1.2093	-0.275539	0.217827	-0.00375466	-0.889141	-0.584555	-0.700639	-0.0680809	0.321186	0.982575	-0.352618	-1.19546	-0.149292	-0.376415	0.853737	-1.14712
28	0	0	0	0	1	0	0	0	-1.44364	0.120669	-0.471972	-0.511634	0.302051	-0.156904	-0.16819	-0.799177	-0.274643	0.673616	0.859863	-0.387976	-0.347452	-0.383287	0.84514	-0.275788
28	0	0	0	0	1	0	0	0	-1.44364	0.120669	-0.471972	-0.511634	0.302051	-0.156904	-0.16819	-0.799177	-0.274643	0.673616	0.859863	-0.387976	-0.347452	-0.383287	0.84514	-0.275788
29	1	0	0	0	0	0	0	0	-0.494236	-0.322422	0.44318	0.500236	0.00691186	1.21652	-1.00976	0.158264	1.56999	0.307788	-1.55394	-0.742032	0.377685	0.735567	0.677598	-1.05065
29	0	0	0	0	1	0	0	0	-1.40035	0.0892084	-0.58406	-0.484899	0.625962	-0.0431857	0.0321774	-0.842784	-0.672462	0.466284	1.2881	0.277503	-0.149441	-0.31488	0.794671	0.390776
29	0	0	1	0	0	0	0	0	-1.16549	-0.33782	0.279108	0.0722391	-0.958132	-0.61005	-0.715771	0.0181161	0.391255	1.02551	-0.644544	-1.25437	-0.00739928	-0.354484	0.841982	-1.21264
29	0	0	0	0	1	0	0	0	-1.40035	0.0892084	-0.58406	-0.484899	0.625962	-0.0431857	0.0321774	-0.842784	-0.672462	0.466284	1.2881	0.277503	-0.149441	-0.31488	0.794671	0.390776
29	0	0	1	0	0	0	0	0	-1.16549	-0.33782	0.279108	0.0722391	-0.958132	-0.61005	-0.715771	0.0181161	0.391255	1.02551	-0.644544	-1.25437	-0.00739928	-0.354484	0.841982	-1.21264
30	0	0	1	0	0	0	0	0	-1.16549	-0.33782	0.279108	0.0722391	-0.958132	-0.61005	-0.715771	0.0181161	0.391255	1.02551	-0.644544	-1.25437	-0.00739928	-0.354484	0.841982	-1.21264
30	0	0	1	0	0	0	0	0	-1.16549	-0.33782	0.279108	0.0722391	-0.958132	-0.61005	-0.715771	0.0181161	0.391255	1.02551	-0.644544	-1.25437	-0.00739928	-0.354484	0.841982	-1.21264
30	0	0	1	0	0	0	0	0	-1.16549	-0.33782	0.279108	0.0722391	-0.958132	-0.61005	-0.715771	0.0181161	0.391255	1.02551	-0.644544	-1.25437	-0.00739928	-0.354484	0.841982	-1.21264
30	0	0	0	1	0	0	0	0	-0.416581	0.357944	0.0191079	0.526298	-0.511198	-0.360896	-0.395714	0.234768	0.447988	0.0555692	-1.25358	-0.673023	0.010495	-0.0733525	-0.401864	-0.614192
30	0	0	0	1	0	0	0	0	-0.416581	0.357944	0.0191079	0.526298	-0.511198	-0.360896	-0.395714	0.234768	0.447988	0.0555692	-1.25358	-0.673023	0.010495	-0.0733525	-0.401864	-0.614192
30	0	0	0	1	0	0	0	0	-0.416581	0.357944	0.0191079	0.526298	-0.511198	-0.360896	-0.395714	0.234768	0.447988	0.0555692	-1.25358	-0.673023	0.010495	-0.0733525	-0.401864	-0.614192
30	0	0	1	0	0	0	0	0	-1.16549	-0.33782	0.279108	0.0722391	-0.958132	-0.61005	-0.715771	0.0181161	0.391255	1.02551	-0.644544	-1.25437	-0.00739928	-0.354484	0.841982	-1.21264
31	0	0	0	0	1	0	0	0	-1.3313	0.152157	-0.239084	-0.193664	0.599669	0.790161	-0.517929	-0.677876	0.594517	0.378856	-0.31945	0.0340497	-0.0868978	0.302936	0.955336	-0.244548
31	1	0	0	0	1	0	0	0	-1.18959	0.0780152	-0.106044	-0.0619769	0.500692	0.910826	-0.632146	-0.530494	0.704722	0.370239	-0.467693	-0.0119999	-0.0691378	0.353606	0.962615	-0.320026
31	1	0	0	0	1	0	0	0	-1.18959	0.0780152	-0.106044	-0.0619769	0.500692	0.910826	-0.632146	-0.530494	0.704722	0.370239	-0.467693	-0.0119999	-0.0691378	0.353606	0.962615	-0.320026
31	1	0	0	0	0	0	0	0	-1.07666	0.0627904	0.123989	0.14348	0.431528	1.34986	-0.942044	-0.371837	0.832421	0.360501	-0.72538	-0.0740974	-0.0232936	0.411565	0.954797	-0.434459
31	1	0	0	0	1	0	0	0	-1.18959	0.0780152	-0.106044	-0.0619769	0.500692	0.910826	-0.632146	-0.530494	0.704722	0.370239	-0.467693	-0.0119999	-0.0691378	0.353606	0.962615	-0.320026
31	0	0	0	0	1	0	0	0	-1.3313	0.152157	-0.239084	-0.193664	0.59967	0.790161	-0.517929	-0.677876	0.594517	0.378856	-0.31945	0.0340497	-0.0868978	0.302936	0.955336	-0.244548
32	0	0	1	0	0	0	0	0	-1.16549	-0.33782	0.279108	0.0722391	-0.958132	-0.61005	-0.715771	0.0181161	0.391255	1.02551	-0.644544	-1.25437	-0.00739928	-0.354484	0.841982	-1.21264
32	0	0	0	1	0	0	0	0	-0.605845	0.45105	-0.114487	0.417077	-0.347161	-0.301684	-0.357969	0.0756833	0.321109	0.0692204	-1.06393	-0.481615	-0.100085	-0.113445	-0.232948	-0.422406
32	0	0	0	1	0	0	0	0	-0.605845	0.45105	-0.114487	0.417077	-0.347161	-0.301684	-0.357969	0.0756833	0.321109	0.0692204	-1.06393	-0.481615	-0.100085	-0.113445	-0.232948	-0.422406
32	0	0	0	1	0	0	0	0	-0.605845	0.45105	-0.114487	0.417077	-0.347161	-0.301684	-0.357969	0.0756833	0.321109	0.0692204	-1.06393	-0.481615	-0.100085	-0.113445	-0.232948	-0.422406
32	0	0	0	1	1	0	0	0	-0.646188	0.470896	-0.142963	0.393796	-0.312195	-0.289063	-0.349923	0.0417736	0.321109	0.0692204	-1.06393	-0.481615	-0.100085	-0.113445	-0.232948	-0.422406
32	0	0	1	0	0	0	0	0	-1.16549	-0.33782	0.279108	0.0722391	-0.958132	-0.61005	-0.715771	0.0181161	0.391255	1.02551	-0.644544	-1.25437	-0.00739928	-0.354484	0.841982	-1.21264
33	0	0	1	0	0	0	0	0	-1.18389	-0.123903	0.198807	0.0331544	-0.908211	-0.582016	-0.722254	-0.0383105	0.373657	0.87111	-0.496979	-1.17711	-0.269283	-0.380804	0.718991	-1.12709
33	0	0	1	0	0	0	0	0	-1.18389	-0.123903	0.198807	0.0331544	-0.908211	-0.582016	-0.722254	-0.0383105	0.373657	0.87111	-0.496979	-1.17711	-0.269283	-0.380804	0.718991	-1.12709
33	0	0	1	0	0	0	0	0	-1.18389	-0.123903	0.198807	0.0331544	-0.908211	-0.582016	-0.722254	-0.0383105	0.373657	0.87111	-0.496979	-1.17711	-0.269283	-0.380804	0.718991	-1.12709
33	0	0	1	0	0	0	0	0	-1.18389	-0.123903	0.198807	0.0331544	-0.908211	-0.582016	-0.722254	-0.0383105	0.373657	0.87111	-0.496979	-1.17711	-0.269283	-0.380804	0.718991	-1.12709
33	0	1	0	0	1	0	0	0	-1.37625	0.156003	-0.0905695	-0.283994	-0.169382	-0.271084	-0.329166	-1.00744	0.0314385	0.653813	0.52918	-0.904227	-0.642901	-0.352189	0.679914	-0.79699
33	0	0	1	0	1	0	0	0	-1.19599	-0.0834846	0.169885	0.0160323	-0.762814	-0.516417	-0.626654	-0.232384	0.288561	0.818038	-0.250246	-1.10703	-0.359227	-0.375558	0.710212	-1.04247
33	0	0	0	1	0	0	0	0	-0.666315	0.406346	0.154314	0.491201	-0.862479	-0.50344	-0.63579	0.306603	0.504468	0.542858	-0.992164	-1.06609	-0.204237	-0.298267	0.265726	-1.0168
33	0	0	1	1	0	0	0	0	-1.06932	-0.0494459	0.174156	0.109535	-0.853879	-0.550678	-0.676224	0.00609498	0.407081	0.790138	-0.610714	-1.15028	-0.258259	-0.361539	0.606762	-1.10033
34	0	0	1	0	0	0	0	0	-1.16549	-0.33782	0.279108	0.0722391	-0.958132	-0.61005	-0.715771	0.0181161	0.391255	1.02551	-0.644544	-1.25437	-0.00739928	-0.354484	0.841982	-1.21264
34	0	0	1	0	0	0	0	0	-1.16549	-0.33782	0.279108	0.0722391	-0.958132	-0.61005	-0.715771	0.0181161	0.391255	1.02551	-0.644544	-1.25437	-0.00739928	-0.354484	0.841982	-1.21264
34	0	0	1	0	0	0	0	0	-1.16549	-0.33782	0.279108	0.0722391	-0.958132	-0.61005	-0.715771	0.0181161	0.391255	1.02551	-0.644544	-1.25437	-0.00739928	-0.354484	0.841982	-1.21264
34	0	0	0	0	1	0	0	0	-1.40035	0.0892084	-0.58406	-0.484899	0.625962	-0.0431857	0.0321774	-0.842784	-0.672462	0.466284	1.2881	0.277503	-0.149441	-0.31488	0.794671	0.390776
34	0	0	0	0	1	0	0	0	-1.40035	0.0892084	-0.58406	-0.484899	0.625962	-0.0431857	0.0321774	-0.842784	-0.672462	0.466284	1.2881	0.277503	-0.149441	-0.31488	0.794671	0.390776
35	0	0	0	0	1	1	0	0	-1.40417	-0.0905672	-0.148969	-0.470083	-0.555657	-0.217157	-0.647797	-0.633359	0.278119	0.823732	0.263301	-1.12151	-0.616057	-0.356886	0.846353	-1.06831
35	0	0	1	0	1	0	0	0	-1.23954	-0.0968213	0.0901691	-0.105947	-0.819893	-0.450522	-0.709821	-0.212045	0.33958	0.815582	-0.144379	-1.13941	-0.520015	-0.395637	0.751522	-1.08608
35	0	0	1	1	1	0	0	0	-1.23608	-0.079104	0.0934895	-0.0919326	-0.828973	-0.458795	-0.713211	-0.197844	0.339582	0.815583	-0.144394	-1.13941	-0.520011	-0.395638	0.751519	-1.08608
35	0	0	1	0	0	0	0	0	-1.22876	0.072997	0.117383	0.0140768	-0.886426	-0.554259	-0.731338	-0.0865646	0.37125	0.821109	-0.320859	-1.15551	-0.463871	-0.404822	0.716302	-1.10333
35	0	0	1	0	0	0	0	0	-1.22876	0.072997	0.117383	0.0140768	-0.886426	-0.554259	-0.731338	-0.0865646	0.37125	0.821109	-0.320859	-1.15551	-0.463871	-0.404822	0.716302	-1.10333
35	0	0	1	0	0	0	0	0	-1.22876	0.072997	0.117383	0.0140768	-0.886426	-0.554259	-0.731338	-0.0865646	0.37125	0.821109	-0.320859	-1.15551	-0.463871	-0.404822	0.716302	-1.10333
35	0	0	1	1	0	0	0	0	-1.22654	0.0817516	0.117564	0.0191773	-0.890294	-0.554737	-0.733333	-0.0820268	0.37125	0.821109	-0.32086	-1.15551	-0.463871	-0.404822	0.716301	-1.10333
36	0	0	1	0	0	0	0	0	-1.16549	-0.33782	0.279108	0.0722391	-0.958132	-0.61005	-0.715771	0.0181161	0.391255	1.02551	-0.644544	-1.25437	-0.00739928	-0.354484	0.841982	-1.21264
36	0	0	0	0	1	0	0	0	-1.40035	0.0892084	-0.58406	-0.484899	0.625962	-0.0431857	0.0321774	-0.842784	-0.672462	0.466284	1.2881	0.277503	-0.149441	-0.31488	0.794671	0.390776
36	0	0	0	0	1	0	0	0	-1.40035	0.0892084	-0.58406	-0.484899	0.625962	-0.0431857	0.0321774	-0.842784	-0.672462	0.466284	1.2881	0.277503	-0.149441	-0.31488	0.794671	0.390776
36	0	0	0	0	1	0	0	0	-1.40035	0.0892084	-0.58406	-0.484899	0.625962	-0.0431857	0.0321774	-0.842784	-0.672462	0.466284	1.2881	0.277503	-0.149441	-0.31488	0.794671	0.390776
36	0	0	0	0	1	0	0	0	-1.40035	0.0892084	-0.58406	-0.484899	0.625962	-0.0431857	0.0321774	-0.842784	-0.672462	0.466284	1.2881	0.277503	-0.149441	-0.31488	0.794671	0.390776
37	0	0	0	1	0	0	0	0	-0.582714	0.390143	0.109052	0.50295	-0.744884	-0.455722	-0.555422	0.282556	0.54717	0.259287	-1.2606	-0.917056	-0.120144	-0.198787	-0.118759	-0.864942
37	0	0	0	1	0	0	0	0	-0.582714	0.390143	0.109052	0.50295	-0.744884	-0.455722	-0.555422	0.282556	0.54717	0.259287	-1.2606	-0.917056	-0.120144	-0.198787	-0.118759	-0.864942
37	0	0	0	1	0	0	0	0	-0.582714	0.390143	0.109052	0.50295	-0.744884	-0.455722	-0.555422	0.282556	0.54717	0.259287	-1.2606	-0.917056	-0.120144	-0.198787	-0.118759	-0.864942
37	0	0	0	1	0	0	0	0	-0.582714	0.390143	0.109052	0.50295	-0.744884	-0.455722	-0.555422	0.282556	0.54717	0.259287	-1.2606	-0.917056	-0.120144	-0.198787	-0.118759	-0.864942
37	0	0	1	1	0	0	0	0	-0.666992	0.288433	0.134261	0.442141	-0.778294	-0.478796	-0.580306	0.246145	0.560577	0.32442	-1.24714	-0.961633	-0.140513	-0.225592	-0.0426355	-0.911106
37	0	0	1	1	0	0	0	0	-0.666992	0.288433	0.134261	0.442141	-0.778294	-0.478796	-0.580306	0.246145	0.560577	0.32442	-1.24714	-0.961633	-0.140513	-0.225592	-0.0426355	-0.911106
37	0	0	1	0	0	0	0	0	-1.00294	0.185847	0.287137	0.325366	-1.1299	-0.634991	-0.823517	0.256615	0.568994	0.462594	-1.20261	-1.05021	-0.16149	-0.272826	0.1505	-1.00246
38	0	0	1	0	0	0	0	0	-1.16549	-0.33782	0.279108	0.0722391	-0.958132	-0.61005	-0.715771	0.0181161	0.391255	1.02551	-0.644544	-1.25437	-0.00739928	-0.354484	0.841982	-1.21264
38	0	0	0	0	1	0	0	0	-1.40035	0.0892084	-0.58406	-0.484899	0.625962	-0.0431857	0.0321774	-0.842784	-0.672462	0.466284	1.2881	0.277503	-0.149441	-0.31488	0.794671	0.390776
38	0	0	1	0	0	0	0	0	-1.16549	-0.33782	0.279108	0.0722391	-0.958132	-0.61005	-0.715771	0.0181161	0.391255	1.02551	-0.644544	-1.25437	-0.00739928	-0.354484	0.841982	-1.21264
38	0	0	1	0	0	0	0	0	-1.16549	-0.33782	0.279108	0.0722391	-0.958132	-0.61005	-0.715771	0.0181161	0.391255	1.02551	-0.644544	-1.25437	-0.00739928	-0.354484	0.841982	-1.21264
38	0	0	1	0	0	0	0	0	-1.16549	-0.33782	0.279108	0.0722391	-0.958132	-0.61005	-0.715771	0.0181161	0.391255	1.02551	-0.644544	-1.25437	-0.00739928	-0.354484	0.841982	-1.21264
38	0	0	0	0	1	0	0	0	-1.40035	0.0892084	-0.58406	-0.484899	0.625962	-0.0431857	0.0321774	-0.842784	-0.672462	0.466284	1.2881	0.277503	-0.149441	-0.31488	0.794671	0.390776
39	1	0	0	0	1	0	0	0	-1.36852	0.118226	-0.425037	-0.350649	0.613842	0.340961	-0.221405	-0.766767	-0.169296	0.434252	0.769253	0.208362	-0.154236	-0.0349957	0.871484	0.203909
39	0	0	0	0	1	0	0	0	-1.37244	0.11465	-0.444635	-0.367194	0.615336	0.29362	-0.190154	-0.776135	-0.169297	0.434252	0.769253	0.208362	-0.154236	-0.034996	0.871484	0.203909
39	0	0	0	0	1	0	0	0	-1.37244	0.11465	-0.444635	-0.367194	0.615336	0.29362	-0.190154	-0.776135	-0.169297	0.434252	0.769253	0.208362	-0.154236	-0.034996	0.871484	0.203909
39	0	0	1	1	0	0	0	0	-1.08183	-0.0682922	0.28324	0.202522	-1.04654	-0.622887	-0.771227	0.14087	0.516567	0.869864	-0.947257	-1.24186	-0.140536	-0.370612	0.62734	-1.20048
39	0	0	0	0	0	1	0	0	-0.407569	-1.37625	0.428742	-0.167883	-1.02139	-0.0541034	-0.721896	-0.25696	0.59196	0.867235	0.0750016	-1.41771	-0.354482	0.239132	0.789223	-1.41708
39	0	0	1	0	0	0	0	0	-1.08499	-0.0785024	0.283084	0.197587	-1.04319	-0.622401	-0.769126	0.13622	0.516567	0.869864	-0.947257	-1.24186	-0.140536	-0.370612	0.62734	-1.20048
39	0	0	1	0	0	0	0	0	-1.08499	-0.0785024	0.283084	0.197587	-1.04319	-0.622401	-0.769126	0.13622	0.516567	0.869864	-0.947257	-1.24186	-0.140536	-0.370612	0.62734	-1.20048
39	0	0	0	0	1	0	0	0	-1.37244	0.11465	-0.444635	-0.367194	0.615336	0.29362	-0.190154	-0.776135	-0.169297	0.434252	0.769253	0.208362	-0.154236	-0.034996	0.871484	0.203909
40	0	0	0	1	0	0	0	0	-0.316903	0.382874	0.119102	0.60821	-0.523292	-0.0073767	-0.563326	0.300038	0.814865	-0.0918057	-1.43012	-0.727935	-0.0699873	0.134254	-0.412163	-0.749429
40	0	0	1	0	0	0	0	0	-1.16549	-0.33782	0.279108	0.0722391	-0.958132	-0.61005	-0.715771	0.0181161	0.391255	1.02551	-0.644544	-1.25437	-0.00739928	-0.354484	0.841982	-1.21264
40	0	0	1	0	0	0	0	0	-1.16549	-0.33782	0.279108	0.0722391	-0.958132	-0.61005	-0.715771	0.0181161	0.391255	1.02551	-0.644544	-1.25437	-0.00739928	-0.354484	0.841982	-1.21264
40	0	0	0	1	0	0	0	0	-0.316903	0.382874	0.119102	0.60821	-0.523292	-0.0073767	-0.563326	0.300038	0.814865	-0.0918057	-1.43012	-0.727935	-0.0699873	0.134254	-0.412163	-0.749429
40	0	0	0	1	0	0	0	0	-0.316903	0.382874	0.119102	0.60821	-0.523292	-0.0073767	-0.563326	0.300038	0.814865	-0.0918057	-1.43012	-0.727935	-0.0699873	0.134254	-0.412163	-0.749429
40	0	0	1	0	0	0	0	0	-1.16549	-0.33782	0.279108	0.0722391	-0.958132	-0.61005	-0.715771	0.0181161	0.391255	1.02551	-0.644544	-1.25437	-0.00739928	-0.354484	0.841982	-1.21264
40	1	0	0	1	0	0	0	0	-0.298302	0.387527	0.137762	0.623495	-0.525549	0.0585949	-0.594604	0.312219	0.814865	-0.0918057	-1.43012	-0.727935	-0.0699873	0.134254	-0.412163	-0.749429
40	0	0	0	0	0	1	0	0	-0.810336	-0.4636	0.00694596	0.142888	0.05234	-0.313354	-0.142799	-0.199399	-0.0851656	0.634511	-0.350199	-0.491014	0.512774	-0.0217141	0.546658	-0.454866
40	0	0	0	0	0	1	0	0	-0.810336	-0.4636	0.00694596	0.142888	0.05234	-0.313354	-0.142799	-0.199399	-0.0851656	0.634511	-0.350199	-0.491014	0.512774	-0.0217141	0.546658	-0.454866
40	0	0	0	0	0	1	0	0	-0.810336	-0.4636	0.00694596	0.142888	0.05234	-0.313354	-0.142799	-0.199399	-0.0851656	0.634511	-0.350199	-0.491014	0.512774	-0.0217141	0.546658	-0.454866
40	0	0	0	0	0	1	0	0	-0.810336	-0.4636	0.00694596	0.142888	0.05234	-0.313354	-0.142799	-0.199399	-0.0851656	0.634511	-0.350199	-0.491014	0.512774	-0.0217141	0.546658	-0.454866
40	0	0	0	0	0	1	0	0	-0.810336	-0.4636	0.00694596	0.142888	0.05234	-0.313354	-0.142799	-0.199399	-0.0851656	0.634511	-0.350199	-0.491014	0.512774	-0.0217141	0.546658	-0.454866
40	0	0	0	0	0	1	0	0	-0.810336	-0.4636	0.00694596	0.142888	0.05234	-0.313354	-0.142799	-0.199399	-0.0851656	0.634511	-0.350199	-0.491014	0.512774	-0.0217141	0.546658	-0.454866
40	0	0	0	0	0	1	0	0	-0.810336	-0.4636	0.00694596	0.142888	0.05234	-0.313354	-0.142799	-0.199399	-0.0851656	0.634511	-0.350199	-0.491014	0.512774	-0.0217141	0.546658	-0.454866
40	0	0	0	0	0	1	0	0	-0.810336	-0.4636	0.00694596	0.142888	0.05234	-0.313354	-0.142799	-0.199399	-0.0851656	0.634511	-0.350199	-0.491014	0.512774	-0.0217141	0.546658	-0.454866
41	0	0	0	0	1	0	0	0	-1.40035	0.0892084	-0.58406	-0.484899	0.625962	-0.0431857	0.0321774	-0.842784	-0.672462	0.466284	1.2881	0.277503	-0.149441	-0.31488	0.794671	0.390776
41	1	0	0	0	0	0	0	0	-0.494236	-0.322422	0.44318	0.500236	0.00691186	1.21652	-1.00976	0.158264	1.56999	0.307788	-1.55394	-0.742032	0.377685	0.735567	0.677598	-1.05065
41	0	0	0	0	1	0	0	0	-1.40035	0.0892084	-0.58406	-0.484899	0.625962	-0.0431857	0.0321774	-0.842784	-0.672462	0.466284	1.2881	0.277503	-0.149441	-0.31488	0.794671	0.390776
41	0	0	0	0	1	0	0	0	-1.40035	0.0892084	-0.58406	-0.484899	0.625962	-0.0431857	0.0321774	-0.842784	-0.672462	0.466284	1.2881	0.277503	-0.149441	-0.31488	0.794671	0.390776
41	0	0	0	0	1	0	0	0	-1.40035	0.0892084	-0.58406	-0.484899	0.625962	-0.0431857	0.0321774	-0.842784	-0.672462	0.466284	1.2881	0.277503	-0.149441	-0.31488	0.794671	0.390776
42	0	0	1	0	0	0	0	0	-1.16549	-0.33782	0.279108	0.0722391	-0.958132	-0.61005	-0.715771	0.0181161	0.391255	1.02551	-0.644544	-1.25437	-0.00739928	-0.354484	0.841982	-1.21264
42	0	0	1	0	0	0	0	0	-1.16549	-0.33782	0.279108	0.0722391	-0.958132	-0.61005	-0.715771	0.0181161	0.391255	1.02551	-0.644544	-1.25437	-0.00739928	-0.354484	0.841982	-1.21264
42	1	0	0	0	0	0	0	0	-0.494236	-0.322422	0.44318	0.500236	0.00691186	1.21652	-1.00976	0.158264	1.56999	0.307788	-1.55394	-0.742032	0.377685	0.735567	0.677598	-1.05065
42	0	0	0	1	0	0	0	0	-0.416581	0.357944	0.0191079	0.526298	-0.511198	-0.360896	-0.395714	0.234768	0.447988	0.0555692	-1.25358	-0.673023	0.0104949	-0.0733524	-0.401864	-0.614192
43	0	0	0	0	1	0	0	0	-1.40035	0.0892084	-0.58406	-0.484899	0.625962	-0.0431857	0.0321774	-0.842784	-0.672462	0.466284	1.2881	0.277503	-0.149441	-0.31488	0.794671	0.390776
43	0	0	0	0	1	0	0	0	-1.40035	0.0892084	-0.58406	-0.484899	0.625962	-0.0431857	0.0321774	-0.842784	-0.672462	0.466284	1.2881	0.277503	-0.149441	-0.31488	0.794671	0.390776
43	0	0	0	0	1	0	0	0	-1.40035	0.0892084	-0.58406	-0.484899	0.625962	-0.0431857	0.0321774	-0.842784	-0.672462	0.466284	1.2881	0.277503	-0.149441	-0.31488	0.794671	0.390776
43	0	0	0	0	1	0	0	0	-1.40035	0.0892084	-0.58406	-0.484899	0.625962	-0.0431857	0.0321774	-0.842784	-0.672462	0.466284	1.2881	0.277503	-0.149441	-0.31488	0.794671	0.390776
43	0	0	0	0	1	0	0	0	-1.40035	0.0892084	-0.58406	-0.484899	0.625962	-0.0431857	0.0321774	-0.842784	-0.672462	0.466284	1.2881	0.277503	-0.149441	-0.31488	0.794671	0.390776
43	0	0	0	0	1	0	0	0	-1.40035	0.0892084	-0.58406	-0.484899	0.625962	-0.0431857	0.0321774	-0.842784	-0.672462	0.466284	1.2881	0.277503	-0.149441	-0.31488	0.794671	0.390776
44	0	0	1	0	0	0	0	0	-1.22404	-0.254581	0.197205	-0.0293276	-0.865924	-0.575976	-0.695547	-0.0970874	0.279718	0.956955	-0.216483	-1.14931	-0.192106	-0.381939	0.856124	-1.09575
44	0	0	1	0	0	0	0	0	-1.22404	-0.254581	0.197205	-0.0293276	-0.865924	-0.575976	-0.695547	-0.0970874	0.279718	0.956955	-0.216483	-1.14931	-0.192106	-0.381939	0.856124	-1.09575
44	0	0	0	0	1	0	0	0	-1.43269	0.112712	-0.500322	-0.504872	0.383976	-0.128142	-0.117512	-0.810207	-0.396295	0.608597	1.02882	-0.185941	-0.327178	-0.370346	0.834336	-0.0819757
44	0	0	0	0	1	0	0	0	-1.43269	0.112712	-0.500322	-0.504872	0.383976	-0.128142	-0.117512	-0.810207	-0.396295	0.608597	1.02882	-0.185941	-0.327178	-0.370346	0.834336	-0.0819757
44	0	0	1	0	1	0	0	0	-1.28684	-0.134233	-0.0689834	-0.188212	-0.361989	-0.39593	-0.451419	-0.353679	0.00596472	0.818709	0.277884	-0.753517	-0.252209	-0.378736	0.848346	-0.681075
44	0	0	0	0	1	0	0	0	-1.43269	0.112712	-0.500322	-0.504872	0.383976	-0.128142	-0.117512	-0.810207	-0.396295	0.608597	1.02882	-0.185941	-0.327178	-0.370346	0.834336	-0.0819757
44	0	0	0	1	0	0	0	0	-0.416581	0.357944	0.0191079	0.526298	-0.511198	-0.360896	-0.395714	0.234768	0.447988	0.0555692	-1.25358	-0.673023	0.0104949	-0.0733524	-0.401864	-0.614192
44	0	0	1	0	0	0	0	0	-1.22404	-0.254581	0.197205	-0.0293276	-0.865924	-0.575976	-0.695547	-0.0970874	0.279718	0.956955	-0.216483	-1.14931	-0.192106	-0.381939	0.856124	-1.09575
44	0	0	1	0	0	0	0	0	-1.22404	-0.254581	0.197205	-0.0293276	-0.865924	-0.575976	-0.695547	-0.0970874	0.279718	0.956955	-0.216483	-1.14931	-0.192106	-0.381939	0.856124	-1.09575
[truncated: 1,669 more rows]

## Sheet: Cluster_gnnlayer2_Training
ROI	layer2out8	layer2out7	layer2out6	layer2out5	layer2out4	layer2out3	layer2out2	layer2out1	clustertype
[truncated: 5,445 more rows]

## Sheet: Cluster_gnnlayer2_Validation
ROI	layer2out8	layer2out7	layer2out6	layer2out5	layer2out4	layer2out3	layer2out2	layer2out1	clustertype
[truncated: 1,979 more rows]
