# Supplementary material for: Intratumor graph neural network recovers hidden prognostic value of multi-biomarker spatial heterogeneity
Source: Nat Commun. 2022 Jul 22;13:4250. doi: 10.1038/s41467-022-31771-w (PMC9307796; doi:10.1038/s41467-022-31771-w)
Supplement: Supplementary file 4 — Source Data [file 41467_2022_31771_MOESM4_ESM.zip › Source Data/Table_10.xlsx]

## Sheet: IGNN_prediction
Graph_id	original_model_score	original_model_risk	seed1_model_score	seed1_model_risk	seed2_model_score	seed2_model_risk	seed3_model_score	seed3_model_risk	seed4_model_score	seed4_model_risk	see5_model_score	seed5_model_risk	seed6_model_score	seed6_model_risk	seed7_model_score	seed7_model_risk	seed8_model_score	seed8_model_risk	seed9_model_score	seed9_model_risk	seed10_model_score	seed10_model_risk	seed11_model_score	seed11_model_risk	seed12_model_score	seed12_model_risk	seed13_model_score	seed13_model_risk	seed14_model_score	seed14_model_risk	seed15_model_score	seed15_model_risk	seed16_model_score	seed16_model_risk	seed17_model_score	seed17_model_risk	seed18_model_score	seed18_model_risk	seed19_model_score	seed19_model_risk	seed20_model_score	seed20_model_risk
177	0.203487	0	0.437786	0	0.437786	0	0.437786	0	0.437786	0	0.437786	0	0.437786	0	0.437786	0	0.437786	0	0.437786	0	0.437786	0	0.437786	0	0.437786	0	0.437786	0	0.437786	0	0.437786	0	0.437786	0	0.437786	0	0.437786	0	0.437786	0	0.437786	0
259	0.773815	0	1.12397	0	1.12397	0	1.12397	0	1.12397	0	1.12397	0	1.12397	0	1.12397	0	1.12397	0	1.12397	0	1.12397	0	1.12397	0	1.12397	0	1.12397	0	1.12397	0	1.12397	0	1.12397	0	1.12397	0	1.12397	0	1.12397	0	1.12397	0
125	1.35553	1	1.43837	1	1.43837	1	1.43837	1	1.43837	1	1.43837	1	1.43837	1	1.43837	1	1.43837	1	1.43837	1	1.43837	1	1.43837	1	1.43837	1	1.43837	1	1.43837	1	1.43837	1	1.43837	1	1.43837	1	1.43837	1	1.43837	1	1.43837	1
264	-0.372151	0	-0.254867	0	-0.254867	0	-0.254867	0	-0.254867	0	-0.254867	0	-0.254867	0	-0.254867	0	-0.254867	0	-0.254867	0	-0.254867	0	-0.254867	0	-0.254867	0	-0.254867	0	-0.254867	0	-0.254867	0	-0.254867	0	-0.254867	0	-0.254867	0	-0.254867	0	-0.254867	0
67	-0.418023	0	-0.569229	0	-0.569229	0	-0.569229	0	-0.569229	0	-0.569229	0	-0.569229	0	-0.569229	0	-0.569229	0	-0.569229	0	-0.569229	0	-0.569229	0	-0.569229	0	-0.569229	0	-0.569229	0	-0.569229	0	-0.569229	0	-0.569229	0	-0.569229	0	-0.569229	0	-0.569229	0
261	1.55408	1	1.65501	1	1.65501	1	1.65501	1	1.65501	1	1.65501	1	1.65501	1	1.65501	1	1.65501	1	1.65501	1	1.65501	1	1.65501	1	1.65501	1	1.65501	1	1.65501	1	1.65501	1	1.65501	1	1.65501	1	1.65501	1	1.65501	1	1.65501	1
61	-0.0988802	0	-0.152599	0	-0.152599	0	-0.152599	0	-0.152599	0	-0.152599	0	-0.152599	0	-0.152599	0	-0.152599	0	-0.152599	0	-0.152599	0	-0.152599	0	-0.186153	0	-0.152599	0	-0.152599	0	-0.152599	0	-0.152599	0	-0.152599	0	-0.152599	0	-0.186153	0	-0.152599	0
197	2.15265	1	2.23232	1	2.23232	1	2.23232	1	2.23232	1	2.23232	1	2.23232	1	2.23232	1	2.23232	1	2.23232	1	2.23232	1	2.23232	1	2.23232	1	2.23232	1	2.23232	1	2.23232	1	2.23232	1	2.23232	1	2.23232	1	2.23232	1	2.23232	1
212	1.86886	1	1.78988	1	1.78988	1	1.78988	1	1.78988	1	1.78988	1	1.78988	1	1.78988	1	1.78988	1	1.78988	1	1.78988	1	1.78988	1	1.78988	1	1.78988	1	1.78988	1	1.78988	1	1.78988	1	1.78988	1	1.78988	1	1.78988	1	1.78988	1
190	2.08116	1	2.1643	1	2.06134	1	2.1643	1	2.06134	1	2.06134	1	2.06134	1	2.06134	1	2.1643	1	2.02044	1	2.1643	1	2.06134	1	2.06134	1	2.06134	1	2.06134	1	2.02044	1	2.1643	1	2.06134	1	2.06134	1	2.1643	1	2.1643	1
131	-0.00545208	0	-0.225383	0	-0.225383	0	-0.225383	0	-0.225383	0	-0.225383	0	-0.225383	0	-0.225383	0	-0.225383	0	-0.225383	0	-0.225383	0	-0.225383	0	-0.225383	0	-0.225383	0	-0.225383	0	-0.225383	0	-0.225383	0	-0.225383	0	-0.225383	0	-0.225383	0	-0.225383	0
134	-0.519289	0	-0.481456	0	-0.481456	0	-0.481456	0	-0.481456	0	-0.481456	0	-0.481456	0	-0.481456	0	-0.481456	0	-0.481456	0	-0.481456	0	-0.481456	0	-0.481456	0	-0.481456	0	-0.481456	0	-0.481456	0	-0.481456	0	-0.481456	0	-0.481456	0	-0.481456	0	-0.481456	0
226	2.15154	1	2.19829	1	2.19829	1	2.19829	1	2.19829	1	2.16075	1	2.19829	1	2.19829	1	2.19829	1	2.19829	1	2.19829	1	2.19829	1	2.19829	1	2.19829	1	2.19829	1	2.19829	1	2.19829	1	2.19829	1	2.19829	1	2.19829	1	2.19829	1
147	-0.544372	0	-0.59936	0	-0.59936	0	-0.562404	0	-0.562404	0	-0.62374	0	-0.54179	0	-0.54179	0	-0.54179	0	-0.562404	0	-0.562403	0	-0.54179	0	-0.562403	0	-0.562403	0	-0.62374	0	-0.562404	0	-0.562403	0	-0.562403	0	-0.62374	0	-0.54179	0	-0.562403	0
231	2.13761	1	2.12284	1	2.12284	1	2.12284	1	2.12284	1	2.12284	1	2.12284	1	2.12284	1	2.12284	1	2.12284	1	2.12284	1	2.12284	1	2.12284	1	2.12284	1	2.12284	1	2.12284	1	2.12284	1	2.12284	1	2.12284	1	2.12284	1	2.12284	1
215	1.90266	1	1.91174	1	1.91174	1	1.91174	1	1.91174	1	1.91174	1	1.91174	1	1.91174	1	1.91174	1	1.91174	1	1.91174	1	1.91174	1	1.91174	1	1.91174	1	1.91174	1	1.91174	1	1.91174	1	1.91174	1	1.91174	1	1.91174	1	1.91174	1
192	0.409084	0	0.755315	0	0.755315	0	0.755315	0	0.755315	0	0.755315	0	0.755315	0	0.755315	0	0.755315	0	0.755315	0	0.755315	0	0.755315	0	0.755315	0	0.755315	0	0.755315	0	0.755315	0	0.755315	0	0.755315	0	0.755315	0	0.755315	0	0.755315	0
194	1.88363	1	1.80936	1	1.80936	1	1.80936	1	1.80936	1	1.80936	1	1.80936	1	1.80936	1	1.80936	1	1.80936	1	1.80936	1	1.80936	1	1.80936	1	1.80936	1	1.80936	1	1.80936	1	1.80936	1	1.80936	1	1.80936	1	1.80936	1	1.80936	1
166	2.04218	1	1.99492	1	1.87306	1	2.15642	1	1.99492	1	1.87306	1	1.99492	1	1.99492	1	1.99492	1	1.87306	1	2.15642	1	1.99492	1	1.87306	1	1.87306	1	1.98375	1	1.87306	1	2.15642	1	1.98375	1	1.87306	1	1.99492	1	2.15642	1
224	2.03152	1	2.10922	1	2.13761	1	2.10922	1	2.10922	1	2.10922	1	2.10922	1	2.10922	1	2.10922	1	2.10922	1	2.10922	1	2.10922	1	2.10922	1	2.10922	1	2.10922	1	2.10922	1	2.10922	1	2.10922	1	2.10922	1	2.10922	1	2.13761	1
227	2.05423	1	1.98631	1	1.98631	1	1.98631	1	1.98631	1	1.98631	1	1.98631	1	1.98631	1	1.98631	1	1.98631	1	1.98631	1	1.98631	1	1.98631	1	1.98631	1	1.98631	1	1.98631	1	1.98631	1	1.98631	1	1.98631	1	1.98631	1	1.98631	1
229	1.9606	1	2.50159	1	2.50159	1	2.50159	1	2.50159	1	2.50159	1	2.50159	1	2.50159	1	2.50159	1	2.50159	1	2.50159	1	2.50159	1	2.50159	1	2.50159	1	2.50159	1	2.50159	1	2.50159	1	2.50159	1	2.50159	1	2.50159	1	2.50159	1
237	2.07396	1	1.90245	1	1.90245	1	1.90245	1	1.90245	1	1.90245	1	1.90245	1	1.90245	1	1.90245	1	1.90245	1	1.90245	1	1.90245	1	1.90245	1	1.90245	1	1.90245	1	1.90245	1	1.90245	1	1.90245	1	1.90245	1	1.90245	1	1.90245	1
179	2.05592	1	2.18164	1	2.18164	1	2.18164	1	2.18164	1	2.18164	1	2.18164	1	2.18164	1	2.18164	1	2.18164	1	2.18164	1	2.18164	1	2.18164	1	2.18164	1	2.18164	1	2.18164	1	2.18164	1	2.18164	1	2.18164	1	2.18164	1	2.18164	1
185	1.92464	1	1.94649	1	1.94649	1	1.94649	1	1.94649	1	1.94649	1	1.94649	1	1.94649	1	1.94649	1	1.94649	1	1.94649	1	1.94649	1	1.94649	1	1.94649	1	1.94649	1	1.94649	1	1.94649	1	1.94649	1	1.94649	1	1.94649	1	1.94649	1
178	1.67949	1	1.5774	1	1.5774	1	1.5774	1	1.5774	1	1.5774	1	1.5774	1	1.5774	1	1.5774	1	1.5774	1	1.5774	1	1.5774	1	1.5774	1	1.5774	1	1.5774	1	1.5774	1	1.5774	1	1.5774	1	1.5774	1	1.5774	1	1.5774	1
187	1.721	1	1.94594	1	1.94594	1	1.94594	1	1.94594	1	1.94594	1	1.94594	1	1.94594	1	1.94594	1	1.94594	1	1.94594	1	1.94594	1	1.94594	1	1.94594	1	1.94594	1	1.94594	1	1.94594	1	1.94594	1	1.94594	1	1.94594	1	1.94594	1
191	1.3913	1	1.63644	1	1.63644	1	1.63644	1	1.63644	1	1.63644	1	1.63644	1	1.63644	1	1.63644	1	1.63644	1	1.63644	1	1.63644	1	1.63644	1	1.63644	1	1.63644	1	1.63644	1	1.63644	1	1.63644	1	1.63644	1	1.63644	1	1.63644	1
152	2.31367	1	2.55948	1	2.1719	1	2.1719	1	2.31838	1	2.1396	1	2.1396	1	2.31838	1	2.1719	1	2.1396	1	2.06745	1	2.1719	1	2.46887	1	2.1396	1	2.46887	1	2.31838	1	2.30672	1	2.1396	1	2.1396	1	2.1719	1	2.1719	1
234	-0.176575	0	-0.176575	0	-0.176575	0	-0.176575	0	-0.176575	0	-0.176575	0	-0.176575	0	-0.176575	0	-0.176575	0	-0.176575	0	-0.176575	0	-0.176575	0	-0.176575	0	-0.176575	0	-0.176575	0	-0.176575	0	-0.176575	0	-0.176575	0	-0.176575	0	-0.176575	0	-0.176575	0
203	1.86082	1	1.54117	1	1.54117	1	1.98209	1	1.61059	1	1.61059	1	1.54117	1	1.61059	1	1.98209	1	1.54117	1	1.54117	1	1.98209	1	1.98209	1	1.98209	1	1.54117	1	1.54117	1	1.98209	1	1.98209	1	1.54117	1	1.98209	1	1.98209	1
202	-0.176575	0	-0.176575	0	-0.176575	0	-0.176575	0	-0.176575	0	-0.176575	0	-0.176575	0	-0.176575	0	-0.176575	0	-0.176575	0	-0.176575	0	-0.176575	0	-0.176575	0	-0.176575	0	-0.176575	0	-0.176575	0	-0.176575	0	-0.176575	0	-0.176575	0	-0.176575	0	-0.176575	0
189	1.98251	1	1.94594	1	1.94594	1	1.94594	1	1.94594	1	1.94594	1	1.94594	1	1.94594	1	1.94594	1	1.94594	1	1.94594	1	1.94594	1	1.94594	1	1.94594	1	1.94594	1	1.94594	1	1.94594	1	1.94594	1	1.94594	1	1.94594	1	1.94594	1
186	-0.503413	0	-0.446731	0	-0.446731	0	-0.446731	0	-0.446731	0	-0.446731	0	-0.446731	0	-0.446731	0	-0.446731	0	-0.446731	0	-0.446731	0	-0.446731	0	-0.446731	0	-0.446731	0	-0.446731	0	-0.446731	0	-0.446731	0	-0.446731	0	-0.446731	0	-0.446731	0	-0.446731	0
167	1.94476	1	1.98631	1	1.98631	1	1.98631	1	1.98631	1	1.98631	1	1.98631	1	1.98631	1	1.98631	1	1.98631	1	1.98631	1	1.98631	1	1.98631	1	1.98631	1	1.98631	1	1.98631	1	1.98631	1	1.98631	1	1.98631	1	1.98631	1	1.98631	1
170	1.77707	1	1.55886	1	1.61962	1	1.89236	1	1.89236	1	1.55886	1	1.55886	1	1.89236	1	1.55886	1	1.55886	1	1.89236	1	1.89236	1	1.61962	1	1.55886	1	1.55886	1	1.89236	1	1.61962	1	1.55886	1	1.89236	1	1.61962	1	1.89236	1
176	2.12284	1	2.12284	1	2.12284	1	2.12284	1	2.12284	1	2.12284	1	2.12284	1	2.12284	1	2.12284	1	2.12284	1	2.12284	1	2.12284	1	2.12284	1	2.12284	1	2.12284	1	2.12284	1	2.12284	1	2.12284	1	2.12284	1	2.12284	1	2.12284	1
235	2.0693	1	2.0529	1	2.0529	1	2.0529	1	2.0529	1	2.0529	1	2.12284	1	2.0529	1	2.12284	1	2.0529	1	2.0529	1	2.0529	1	2.0529	1	2.0529	1	2.0529	1	2.0529	1	2.0529	1	2.0529	1	2.0529	1	2.0529	1	2.0529	1
160	2.0409	1	2.01974	1	2.01974	1	2.01974	1	2.01974	1	2.01974	1	2.01974	1	2.01974	1	2.01974	1	2.01974	1	2.01974	1	2.01974	1	2.01974	1	2.01974	1	2.01974	1	2.01974	1	2.01974	1	2.01974	1	2.01974	1	2.01974	1	2.01974	1
206	1.81686	1	1.83851	1	1.83851	1	1.83851	1	1.83851	1	1.83851	1	1.83851	1	1.83851	1	1.83851	1	1.83851	1	1.83851	1	1.83851	1	1.83851	1	1.83851	1	1.83851	1	1.83851	1	1.83851	1	1.83851	1	1.83851	1	1.83851	1	1.83851	1
169	-0.176575	0	-0.176575	0	-0.176575	0	-0.176575	0	-0.176575	0	-0.176575	0	-0.176575	0	-0.176575	0	-0.176575	0	-0.176575	0	-0.176575	0	-0.176575	0	-0.176575	0	-0.176575	0	-0.176575	0	-0.176575	0	-0.176575	0	-0.176575	0	-0.176575	0	-0.176575	0	-0.176575	0
181	0.292232	0	0.541877	0	0.541877	0	0.541877	0	0.541877	0	0.541877	0	0.541877	0	0.541877	0	0.541877	0	0.541877	0	0.541877	0	0.541877	0	0.541877	0	0.541877	0	0.541877	0	0.541877	0	0.541877	0	0.541877	0	0.541877	0	0.541877	0	0.541877	0
171	-0.340303	0	-0.363593	0	-0.363593	0	-0.363593	0	-0.363593	0	-0.363593	0	-0.363593	0	-0.363593	0	-0.363593	0	-0.363593	0	-0.363593	0	-0.363593	0	-0.363593	0	-0.363593	0	-0.363593	0	-0.363593	0	-0.363593	0	-0.363593	0	-0.363593	0	-0.363593	0	-0.363593	0
159	2.23773	1	2.27491	1	2.27491	1	2.27491	1	2.27491	1	2.27491	1	2.27491	1	2.27491	1	2.27491	1	2.27491	1	2.27491	1	2.27491	1	2.27491	1	2.27491	1	2.27491	1	2.27491	1	2.27491	1	2.27491	1	2.27491	1	2.27491	1	2.27491	1
196	-0.0650147	0	-0.04846	0	-0.04846	0	-0.04846	0	-0.04846	0	-0.04846	0	-0.04846	0	-0.04846	0	-0.04846	0	-0.04846	0	-0.04846	0	-0.04846	0	-0.04846	0	-0.04846	0	-0.04846	0	-0.04846	0	-0.04846	0	-0.04846	0	-0.04846	0	-0.04846	0	-0.04846	0
155	2.0394	1	2.03387	1	2.03387	1	2.03387	1	2.03387	1	2.03387	1	2.03387	1	2.03387	1	2.03387	1	2.03387	1	2.03387	1	2.03387	1	2.03387	1	2.03387	1	2.03387	1	2.03387	1	2.03387	1	2.03387	1	2.03387	1	2.03387	1	2.03387	1
153	1.99875	1	2.12293	1	2.12293	1	2.12293	1	2.12293	1	2.12293	1	2.12293	1	2.12293	1	2.12293	1	2.12293	1	2.12293	1	2.12293	1	2.12293	1	2.12293	1	2.12293	1	2.12293	1	2.12293	1	2.12293	1	2.12293	1	2.12293	1	2.12293	1
233	1.28411	1	1.34206	1	1.34206	1	1.34206	1	1.34206	1	1.34206	1	1.34206	1	1.34206	1	1.34206	1	1.34206	1	1.34206	1	1.34206	1	1.34206	1	1.34206	1	1.34206	1	1.34206	1	1.34206	1	1.34206	1	1.34206	1	1.34206	1	1.34206	1
180	2.12284	1	2.12284	1	2.12284	1	2.12284	1	2.12284	1	2.12284	1	2.12284	1	2.12284	1	2.12284	1	2.12284	1	2.12284	1	2.12284	1	2.12284	1	2.12284	1	2.12284	1	2.12284	1	2.12284	1	2.12284	1	2.12284	1	2.12284	1	2.12284	1
175	2.04037	1	2.12284	1	2.12284	1	2.12284	1	2.12284	1	2.12284	1	2.12284	1	2.12284	1	2.12284	1	2.12284	1	2.12284	1	2.12284	1	2.12284	1	2.12284	1	2.12284	1	2.12284	1	2.12284	1	2.12284	1	2.12284	1	2.12284	1	2.12284	1
184	2.02354	1	1.68825	1	1.68825	1	1.68825	1	1.68825	1	1.68825	1	1.68825	1	1.68825	1	1.68825	1	1.68825	1	1.68825	1	1.68825	1	1.68825	1	1.68825	1	1.68825	1	1.68825	1	1.68825	1	1.68825	1	1.68825	1	1.68825	1	1.68825	1
173	2.03142	1	2.01526	1	2.01526	1	2.01526	1	2.01526	1	2.01526	1	2.01526	1	2.01526	1	2.01526	1	2.01526	1	2.01526	1	2.01526	1	2.01526	1	2.01526	1	2.01526	1	2.01526	1	2.01526	1	2.01526	1	2.01526	1	2.01526	1	2.01526	1
199	1.9904	1	1.97864	1	2.08538	1	2.014	1	1.97864	1	2.014	1	1.97864	1	1.97864	1	1.97864	1	1.97864	1	2.01009	1	2.014	1	1.97864	1	1.97864	1	1.97864	1	2.01009	1	1.97864	1	2.01009	1	1.97864	1	2.08538	1	1.97864	1
222	2.12284	1	2.12284	1	2.12284	1	2.12284	1	2.12284	1	2.12284	1	2.12284	1	2.12284	1	2.12284	1	2.12284	1	2.12284	1	2.12284	1	2.12284	1	2.12284	1	2.12284	1	2.12284	1	2.12284	1	2.12284	1	2.12284	1	2.12284	1	2.12284	1
238	-0.140562	0	-0.0859507	0	-0.0859507	0	-0.265848	0	-0.0859508	0	0.08607	0	-0.0859507	0	-0.0859507	0	-0.0859507	0	-0.0859507	0	-0.0859513	0	0.08607	0	-0.0859507	0	-0.265848	0	-0.0859508	0	-0.0859513	0	-0.0859507	0	-0.0859513	0	-0.0859513	0	-0.265848	0	-0.265848	0
174	2.17496	1	2.09123	1	2.07785	1	2.07785	1	2.09123	1	2.09123	1	2.09123	1	2.12213	1	2.09123	1	2.08769	1	2.12213	1	2.09123	1	2.09123	1	2.08769	1	2.08769	1	2.09123	1	2.09123	1	2.07785	1	2.09123	1	2.09123	1	2.09123	1
209	2.11813	1	2.06392	1	2.06392	1	2.06392	1	2.06392	1	2.06392	1	2.06392	1	2.06392	1	2.06392	1	2.06392	1	2.06392	1	2.06392	1	2.06392	1	2.06392	1	2.06392	1	2.06392	1	2.06392	1	2.06392	1	2.06392	1	2.06392	1	2.06392	1
188	2.24402	1	1.30353	1	1.30353	1	1.30353	1	1.30353	1	1.30353	1	1.30353	1	1.30353	1	1.30353	1	1.30353	1	1.30353	1	1.30353	1	1.30353	1	1.30353	1	1.30353	1	1.30353	1	1.30353	1	1.30353	1	1.30353	1	1.30353	1	1.30353	1
219	2.97128	1	2.88567	1	2.88567	1	2.88567	1	2.88567	1	2.88567	1	2.88567	1	2.88567	1	2.88567	1	2.88567	1	2.88567	1	2.88567	1	2.88567	1	2.88567	1	2.88567	1	2.88567	1	2.88567	1	2.88567	1	2.88567	1	2.88567	1	2.88567	1
230	1.25444	1	1.70517	1	1.70517	1	1.70517	1	1.70517	1	1.70517	1	1.70517	1	1.70517	1	1.70517	1	1.70517	1	1.70517	1	1.70517	1	1.70517	1	1.70517	1	1.70517	1	1.70517	1	1.70517	1	1.70517	1	1.70517	1	1.70517	1	1.70517	1
198	1.85701	1	1.49955	1	1.49955	1	1.94967	1	2.01547	1	2.25109	1	1.51377	1	2.01547	1	1.49955	1	1.49955	1	1.49955	1	1.80283	1	1.80283	1	1.80283	1	2.25109	1	1.80283	1	2.25109	1	1.49955	1	1.49955	1	2.01547	1	2.01547	1
201	2.01696	1	1.9882	1	1.9882	1	1.9882	1	1.9882	1	1.9882	1	1.9882	1	1.9882	1	1.9882	1	1.9882	1	1.9882	1	1.9882	1	1.9882	1	1.9882	1	1.9882	1	2.04026	1	1.9882	1	1.9882	1	1.9882	1	1.9882	1	1.9882	1
220	1.56304	1	1.09798	0	1.09248	0	1.09798	0	1.61877	1	1.61877	1	1.39369	1	1.61877	1	1.09248	0	1.09798	0	1.09248	0	1.09248	0	1.09798	0	1.39369	1	1.09798	0	1.09798	0	1.61877	1	1.39369	1	1.09798	0	1.61877	1	1.61877	1
154	-0.265454	0	-0.27071	0	-0.27071	0	-0.27071	0	-0.27071	0	-0.27071	0	-0.27071	0	-0.27071	0	-0.27071	0	-0.27071	0	-0.27071	0	-0.27071	0	-0.27071	0	-0.27071	0	-0.27071	0	-0.27071	0	-0.27071	0	-0.27071	0	-0.27071	0	-0.27071	0	-0.27071	0
205	1.69237	1	1.73195	1	1.62648	1	1.62648	1	1.62689	1	1.75351	1	1.62648	1	1.54516	1	1.73195	1	1.73195	1	1.62648	1	1.73195	1	1.54516	1	1.62648	1	1.54516	1	1.62648	1	1.54516	1	1.73195	1	1.62648	1	1.73195	1	1.73195	1
150	2.01585	1	2.13524	1	2.13524	1	2.13524	1	2.13524	1	2.13524	1	2.13524	1	2.13524	1	2.13524	1	2.13524	1	2.13524	1	2.13524	1	2.13524	1	2.13524	1	2.13524	1	2.13524	1	2.13524	1	2.13524	1	2.13524	1	2.13524	1	2.13524	1
165	1.55382	1	1.51051	1	1.51051	1	1.51051	1	1.51051	1	1.51051	1	1.51051	1	1.51051	1	1.51051	1	1.51051	1	1.51051	1	1.51051	1	1.51051	1	1.51051	1	1.51051	1	1.51051	1	1.51051	1	1.51051	1	1.51051	1	1.51051	1	1.51051	1
218	2.12284	1	2.12284	1	2.12284	1	2.12284	1	2.12284	1	2.12284	1	2.12284	1	2.12284	1	2.12284	1	2.12284	1	2.12284	1	2.12284	1	2.12284	1	2.12284	1	2.12284	1	2.12284	1	2.12284	1	2.12284	1	2.12284	1	2.12284	1	2.12284	1
210	2.05402	1	2.03669	1	2.01832	1	2.01832	1	2.01832	1	2.03669	1	2.01832	1	2.01832	1	2.01832	1	2.01832	1	2.03669	1	2.01832	1	2.03669	1	2.01832	1	2.01832	1	2.01832	1	2.01832	1	2.01832	1	2.01832	1	2.1075	1	2.01832	1
211	2.00159	1	1.91332	1	1.91332	1	1.93427	1	1.93427	1	2.06114	1	1.93427	1	1.93427	1	1.91332	1	1.91332	1	1.93427	1	1.91332	1	1.91332	1	1.91332	1	1.91332	1	1.91332	1	1.93427	1	2.06114	1	1.91332	1	2.06114	1	1.91332	1
208	1.51898	1	1.56264	1	1.56264	1	1.56264	1	1.56264	1	1.56264	1	1.56264	1	1.56264	1	1.56264	1	1.56264	1	1.56264	1	1.56264	1	1.56264	1	1.56264	1	1.56264	1	1.56264	1	1.56264	1	1.56264	1	1.56264	1	1.56264	1	1.56264	1
213	1.80299	1	1.92125	1	1.9199	1	1.84368	1	2.02875	1	1.84368	1	1.84368	1	1.9199	1	1.92125	1	2.02875	1	1.92125	1	1.7545	1	1.92125	1	2.02875	1	1.84368	1	1.84368	1	1.92125	1	1.92125	1	1.92125	1	1.84368	1	1.7545	1
172	-0.228772	0	0.0693387	0	0.0693387	0	0.0693387	0	0.0693387	0	0.0693387	0	0.0693387	0	0.0693387	0	0.0693387	0	0.0693387	0	0.0693387	0	0.0693387	0	0.0693387	0	0.0693387	0	0.0693387	0	0.0693387	0	0.0693387	0	0.0693387	0	0.0693387	0	0.0693387	0	0.0693387	0
156	2.13139	1	2.13761	1	2.13761	1	2.13761	1	2.19584	1	2.19584	1	2.19584	1	2.19584	1	2.19584	1	2.19584	1	2.19584	1	2.19584	1	2.13761	1	2.19584	1	2.19584	1	2.19584	1	2.19584	1	2.1766	1	2.19584	1	2.19584	1	2.1766	1
164	1.91775	1	1.80673	1	1.80673	1	1.80673	1	1.80673	1	1.80673	1	1.80673	1	1.80673	1	1.80673	1	1.80673	1	1.80673	1	1.80673	1	1.80673	1	1.80673	1	1.80673	1	1.80673	1	1.80673	1	1.80673	1	1.80673	1	1.80673	1	1.80673	1
207	2.12284	1	2.12284	1	2.12284	1	2.12284	1	2.12284	1	2.12284	1	2.12284	1	2.12284	1	2.12284	1	2.12284	1	2.12284	1	2.12284	1	2.12284	1	2.12284	1	2.12284	1	2.12284	1	2.12284	1	2.12284	1	2.12284	1	2.12284	1	2.12284	1
254	-0.22108	0	-0.176575	0	-0.176575	0	-0.176575	0	-0.176575	0	-0.176575	0	-0.176575	0	-0.176575	0	-0.176575	0	-0.176575	0	-0.176575	0	-0.176575	0	-0.176575	0	-0.176575	0	-0.176575	0	-0.176575	0	-0.176575	0	-0.176575	0	-0.176575	0	-0.176575	0	-0.176575	0
68	0.930202	0	0.930203	0	0.930203	0	0.930203	0	0.930203	0	0.930203	0	0.930203	0	0.930203	0	0.930203	0	0.930203	0	0.930203	0	0.930203	0	0.930203	0	0.930203	0	0.930203	0	0.930203	0	0.930203	0	0.930203	0	0.930203	0	0.930203	0	0.930203	0
245	0.0102907	0	-0.231552	0	0.019409	0	-0.0248808	0	-0.231552	0	-0.0248808	0	0.0916977	0	-0.0248808	0	0.0194091	0	0.0916977	0	-0.231552	0	-0.231552	0	0.0194091	0	0.0916979	0	0.019409	0	-0.111446	0	0.0194091	0	-0.231552	0	0.0916979	0	0.019409	0	0.0916979	0
56	0.088193	0	-0.0328837	0	-0.0328837	0	-0.0328836	0	-0.0328837	0	-0.0328837	0	-0.0328837	0	-0.0328837	0	-0.0328837	0	-0.176575	0	-0.0328837	0	-0.0328837	0	-0.0328837	0	-0.0328837	0	-0.0328837	0	-0.0328837	0	-0.176575	0	-0.0328836	0	-0.0328836	0	-0.0328837	0	-0.0328837	0
246	0.386999	0	0.0428592	0	0.0428592	0	0.0428592	0	0.0428592	0	0.0428592	0	0.0428592	0	0.0428592	0	0.0428592	0	0.0428592	0	0.0428592	0	0.0428592	0	0.0428592	0	0.0428592	0	0.0428592	0	0.0428592	0	0.0428592	0	0.0428592	0	0.0428592	0	0.0428592	0	0.0428592	0
64	-0.354014	0	-0.206226	0	-0.206226	0	-0.0109071	0	-0.183614	0	-0.183614	0	-0.183614	0	-0.183614	0	-0.183614	0	-0.183614	0	-0.327919	0	-0.183614	0	-0.183614	0	-0.327919	0	-0.183614	0	-0.183614	0	-0.183614	0	-0.183614	0	-0.183614	0	-0.0109071	0	-0.183614	0
55	0.56691	0	0.371722	0	0.371722	0	0.371722	0	0.371722	0	0.371722	0	0.371722	0	0.371722	0	0.371722	0	0.371722	0	0.371722	0	0.371722	0	0.371722	0	0.371722	0	0.371722	0	0.371722	0	0.371722	0	0.371722	0	0.371722	0	0.371722	0	0.371722	0
263	-0.0650147	0	-0.159174	0	-0.159174	0	-0.159174	0	-0.159174	0	-0.159174	0	-0.159174	0	-0.159174	0	-0.159174	0	-0.159174	0	-0.159174	0	-0.159174	0	-0.159174	0	-0.159174	0	-0.159174	0	-0.159174	0	-0.159174	0	-0.159174	0	-0.159174	0	-0.159174	0	-0.159174	0
145	1.54351	1	1.68198	1	1.68198	1	1.68198	1	1.68198	1	1.68198	1	1.68198	1	1.68198	1	1.68198	1	1.68198	1	1.68198	1	1.68198	1	1.68198	1	1.68198	1	1.68198	1	1.68198	1	1.68198	1	1.68198	1	1.68198	1	1.68198	1	1.68198	1
257	-0.193654	0	-0.196551	0	-0.196551	0	-0.196551	0	-0.196551	0	-0.196551	0	-0.196551	0	-0.196551	0	-0.196551	0	-0.196551	0	-0.196551	0	-0.196551	0	-0.196551	0	-0.196551	0	-0.196551	0	-0.196551	0	-0.196551	0	-0.196551	0	-0.196551	0	-0.196551	0	-0.196551	0
99	-0.569148	0	-0.660689	0	-0.660689	0	-0.792219	0	-0.638365	0	-0.628501	0	-0.660689	0	-0.660689	0	-0.628501	0	-0.628501	0	-0.628501	0	-0.792219	0	-0.628501	0	-0.741823	0	-0.741823	0	-0.638365	0	-0.517455	0	-0.792219	0	-0.628501	0	-0.741823	0	-0.628501	0
108	-0.532713	0	-0.638019	0	-0.638019	0	-0.638019	0	-0.638019	0	-0.638019	0	-0.638019	0	-0.638019	0	-0.638019	0	-0.638019	0	-0.638019	0	-0.638019	0	-0.638019	0	-0.638019	0	-0.638019	0	-0.638019	0	-0.638019	0	-0.638019	0	-0.638019	0	-0.638019	0	-0.638019	0
48	-0.0658379	0	-0.0309236	0	-0.0309236	0	-0.0309236	0	-0.0309236	0	-0.0309236	0	-0.0309236	0	-0.0309236	0	-0.0309236	0	-0.0309236	0	-0.0309236	0	-0.0309236	0	-0.0309236	0	-0.0309236	0	-0.0309236	0	-0.0309236	0	-0.0309236	0	-0.0309236	0	-0.0309236	0	-0.0309236	0	-0.0309236	0
258	0.800745	0	-0.144018	0	-0.144018	0	-0.144018	0	-0.144018	0	-0.144018	0	-0.144018	0	-0.144018	0	-0.144018	0	-0.144018	0	-0.144018	0	-0.144018	0	-0.144018	0	-0.144018	0	-0.144018	0	-0.144018	0	-0.144018	0	-0.144018	0	-0.144018	0	-0.144018	0	-0.144018	0
65	-0.176575	0	-0.176575	0	-0.176575	0	-0.176575	0	-0.176575	0	-0.176575	0	-0.176575	0	-0.176575	0	-0.176575	0	-0.176575	0	-0.176575	0	-0.176575	0	-0.176575	0	-0.176575	0	-0.176575	0	-0.176575	0	-0.176575	0	-0.176575	0	-0.176575	0	-0.176575	0	-0.176575	0
63	-0.176575	0	-0.176575	0	-0.176575	0	-0.176575	0	-0.176575	0	-0.176575	0	-0.176575	0	-0.176575	0	-0.176575	0	-0.176575	0	-0.176575	0	-0.176575	0	-0.176575	0	-0.176575	0	-0.176575	0	-0.176575	0	-0.176575	0	-0.176575	0	-0.176575	0	-0.176575	0	-0.176575	0
62	-0.0621274	0	-0.288079	0	-0.288079	0	-0.288079	0	-0.288079	0	-0.288079	0	-0.288079	0	-0.288079	0	-0.288079	0	-0.288079	0	-0.288079	0	-0.288079	0	-0.288079	0	-0.288079	0	-0.288079	0	-0.288079	0	-0.288079	0	-0.288079	0	-0.288079	0	-0.288079	0	-0.288079	0
85	-0.891245	0	-0.891796	0	-0.891796	0	-0.891796	0	-0.891796	0	-0.891796	0	-0.891796	0	-0.891796	0	-0.891796	0	-0.891796	0	-0.891796	0	-0.891796	0	-0.891796	0	-0.891796	0	-0.891796	0	-0.891796	0	-0.891796	0	-0.891796	0	-0.891796	0	-0.891796	0	-0.891796	0
243	-0.587884	0	-0.635635	0	-0.635635	0	-0.635635	0	-0.635635	0	-0.635635	0	-0.635635	0	-0.635635	0	-0.635635	0	-0.635635	0	-0.635635	0	-0.635635	0	-0.635635	0	-0.635635	0	-0.635635	0	-0.635635	0	-0.635635	0	-0.635635	0	-0.635635	0	-0.635635	0	-0.635635	0
86	-0.176575	0	-0.176575	0	-0.176575	0	-0.176575	0	-0.176575	0	-0.176575	0	-0.176575	0	-0.176575	0	-0.176575	0	-0.176575	0	-0.176575	0	-0.176575	0	-0.176575	0	-0.176575	0	-0.176575	0	-0.176575	0	-0.176575	0	-0.176575	0	-0.176575	0	-0.176575	0	-0.176575	0
249	-0.126079	0	-0.181629	0	-0.181629	0	-0.181629	0	-0.181629	0	-0.181629	0	-0.181629	0	-0.181629	0	-0.181629	0	-0.181629	0	-0.181629	0	-0.181629	0	-0.181629	0	-0.181629	0	-0.181629	0	-0.181629	0	-0.181629	0	-0.181629	0	-0.181629	0	-0.181629	0	-0.181629	0
46	-0.190251	0	-0.112163	0	-0.112163	0	-0.112163	0	-0.112163	0	-0.112163	0	-0.112163	0	-0.112163	0	-0.112163	0	-0.112163	0	-0.112163	0	-0.112163	0	-0.112163	0	-0.112163	0	-0.112163	0	-0.112163	0	-0.112163	0	-0.112163	0	-0.112163	0	-0.112163	0	-0.112163	0
252	-0.247029	0	-0.258601	0	-0.258601	0	-0.258601	0	-0.258601	0	-0.258601	0	-0.258601	0	-0.258601	0	-0.258601	0	-0.258601	0	-0.258601	0	-0.258601	0	-0.258601	0	-0.258601	0	-0.258601	0	-0.258601	0	-0.258601	0	-0.258601	0	-0.258601	0	-0.258601	0	-0.258601	0
52	-0.474889	0	-0.510663	0	-0.510663	0	-0.510663	0	-0.510663	0	-0.510663	0	-0.510663	0	-0.510663	0	-0.510663	0	-0.510663	0	-0.510663	0	-0.510663	0	-0.510663	0	-0.510663	0	-0.510663	0	-0.510663	0	-0.510663	0	-0.510663	0	-0.510663	0	-0.510663	0	-0.510663	0
248	-0.36627	0	-0.395141	0	-0.52458	0	-0.524581	0	-0.52458	0	-0.395141	0	-0.52458	0	-0.395141	0	-0.395141	0	-0.446306	0	-0.52458	0	-0.446306	0	-0.52458	0	-0.524581	0	-0.395141	0	-0.52458	0	-0.52458	0	-0.52458	0	-0.395141	0	-0.483904	0	-0.52458	0
50	-0.941661	0	-0.881515	0	-0.881515	0	-0.881515	0	-0.881515	0	-0.881515	0	-0.881515	0	-0.881515	0	-0.881515	0	-0.881515	0	-0.881515	0	-0.881515	0	-0.881515	0	-0.881515	0	-0.881515	0	-0.881515	0	-0.881515	0	-0.881515	0	-0.881515	0	-0.881515	0	-0.881515	0
57	1.73083	1	2.00159	1	2.00159	1	2.00159	1	2.00159	1	2.00159	1	2.00159	1	2.00159	1	2.00159	1	2.00159	1	2.00159	1	2.00159	1	2.00159	1	2.00159	1	2.00159	1	2.00159	1	2.00159	1	2.00159	1	2.00159	1	2.00159	1	2.00159	1
35	-0.571943	0	0.435581	0	0.435581	0	0.435581	0	0.435581	0	0.435581	0	0.435581	0	0.435581	0	0.435581	0	0.435581	0	0.435581	0	0.435581	0	0.435581	0	0.435581	0	0.435581	0	0.435581	0	0.435581	0	0.435581	0	0.435581	0	0.435581	0	0.435581	0
49	1.97309	1	1.90396	1	1.90396	1	1.90396	1	1.90396	1	1.90396	1	1.90396	1	1.90396	1	1.90396	1	1.90396	1	1.90396	1	1.90396	1	1.90396	1	1.90396	1	1.90396	1	1.90396	1	1.90396	1	1.90396	1	1.90396	1	1.90396	1	1.90396	1
19	-0.553397	0	-0.531827	0	-0.531827	0	-0.531827	0	-0.531827	0	-0.531827	0	-0.531827	0	-0.531827	0	-0.531827	0	-0.531827	0	-0.531827	0	-0.531827	0	-0.531827	0	-0.531827	0	-0.531827	0	-0.531827	0	-0.531827	0	-0.531827	0	-0.531827	0	-0.531827	0	-0.531827	0
71	-0.107853	0	0.110453	0	0.110453	0	0.110453	0	0.110453	0	0.110453	0	0.110453	0	0.110453	0	0.110453	0	0.110453	0	0.110453	0	0.110453	0	0.110453	0	0.110453	0	0.110453	0	0.110453	0	0.110453	0	0.110453	0	0.110453	0	0.110453	0	0.110453	0
31	1.93815	1	1.884	1	1.884	1	1.884	1	1.884	1	1.884	1	1.884	1	1.884	1	1.884	1	1.884	1	1.884	1	1.884	1	1.884	1	1.884	1	1.884	1	1.884	1	1.884	1	1.884	1	1.884	1	1.884	1	1.884	1
66	-0.393659	0	-0.121011	0	-0.121011	0	-0.121011	0	-0.121011	0	-0.121011	0	-0.121011	0	-0.121011	0	-0.121011	0	-0.121011	0	-0.121011	0	-0.121011	0	-0.121011	0	-0.121011	0	-0.121011	0	-0.121011	0	-0.121011	0	-0.121011	0	-0.121011	0	-0.121011	0	-0.121011	0
34	-0.115551	0	-0.0765886	0	-0.0765886	0	-0.0765886	0	-0.0765886	0	-0.0765886	0	-0.0765886	0	-0.0765886	0	-0.0765886	0	-0.0765886	0	-0.0765886	0	-0.0765886	0	-0.0765886	0	-0.0765886	0	-0.0765886	0	-0.0765886	0	-0.0765886	0	-0.0765886	0	-0.0765886	0	-0.0765886	0	-0.0765886	0
33	2.12284	1	2.12284	1	2.12284	1	2.12284	1	2.12284	1	2.12284	1	2.12284	1	2.12284	1	2.12284	1	2.12284	1	2.12284	1	2.12284	1	2.12284	1	2.12284	1	2.12284	1	2.12284	1	2.12284	1	2.12284	1	2.12284	1	2.12284	1	2.12284	1
5	1.96192	1	1.89752	1	1.89752	1	2.05488	1	1.89752	1	1.89752	1	1.89752	1	1.89752	1	1.89752	1	1.89752	1	2.05488	1	1.89752	1	1.89752	1	1.87771	1	1.89752	1	1.89752	1	1.89752	1	2.05488	1	1.89752	1	1.89752	1	2.05488	1
113	1.4108	1	0.941213	0	0.941213	0	0.941213	0	0.941213	0	0.941213	0	0.941213	0	0.941213	0	0.941213	0	0.941213	0	0.941213	0	0.941213	0	0.941213	0	0.941213	0	0.941213	0	0.941213	0	0.941213	0	0.941213	0	0.941213	0	0.941213	0	0.941213	0
112	1.56153	1	1.31389	1	1.31389	1	1.31389	1	1.31389	1	1.31389	1	1.31389	1	1.31389	1	1.31389	1	1.31389	1	1.31389	1	1.31389	1	1.31389	1	1.31389	1	1.31389	1	1.31389	1	1.31389	1	1.31389	1	1.31389	1	1.31389	1	1.31389	1
123	0.335497	0	0.3118	0	0.211864	0	-0.119263	0	-0.0711623	0	-0.0711623	0	0.3118	0	0.3118	0	-0.0711623	0	0.108555	0	-0.0711623	0	0.3118	0	0.108555	0	0.3118	0	-0.0711623	0	0.3118	0	0.108555	0	-0.119263	0	0.108555	0	-0.119263	0	-0.0711623	0
30	1.41376	1	1.61046	1	1.61046	1	0.951722	0	1.61046	1	1.61046	1	1.61046	1	1.61046	1	1.61046	1	0.662388	0	0.662388	0	0.662388	0	1.61046	1	0.662388	0	1.61046	1	1.61046	1	0.951722	0	0.662388	0	0.662388	0	1.61046	1	0.662388	0
36	-0.176575	0	-0.176575	0	-0.176575	0	-0.176575	0	-0.176575	0	-0.176575	0	-0.176575	0	-0.176575	0	-0.176575	0	-0.176575	0	-0.176575	0	-0.176575	0	-0.176575	0	-0.176575	0	-0.176575	0	-0.176575	0	-0.176575	0	-0.176575	0	-0.176575	0	-0.176575	0	-0.176575	0
76	-0.614635	0	-0.566102	0	-0.0254314	0	-0.0254314	0	-0.432034	0	-0.0254314	0	-0.0254314	0	-0.432034	0	-0.0254314	0	-0.462742	0	-0.566102	0	-0.432034	0	-0.0254314	0	-0.528313	0	-0.462742	0	-0.528313	0	-0.566102	0	-0.566102	0	-0.566102	0	-0.432034	0	-0.528313	0
119	1.88512	1	1.68198	1	1.68198	1	1.68198	1	1.68198	1	1.68198	1	1.68198	1	1.68198	1	1.68198	1	1.68198	1	1.68198	1	1.68198	1	1.68198	1	1.68198	1	1.68198	1	1.68198	1	1.68198	1	1.68198	1	1.68198	1	1.68198	1	1.68198	1
117	2.00397	1	1.94476	1	1.94476	1	1.94476	1	1.94476	1	1.94476	1	1.94476	1	1.94476	1	1.94476	1	1.94476	1	1.94476	1	1.94476	1	1.94476	1	1.94476	1	1.94476	1	1.94476	1	1.94476	1	1.94476	1	1.94476	1	1.94476	1	1.94476	1
129	0.704507	0	1.25074	1	1.25074	1	1.25074	1	1.25074	1	1.25074	1	1.25074	1	1.25074	1	1.25074	1	1.25074	1	1.25074	1	1.25074	1	1.25074	1	1.25074	1	1.25074	1	1.25074	1	1.25074	1	1.25074	1	1.25074	1	1.25074	1	1.25074	1
136	-0.440704	0	-0.459245	0	-0.459245	0	-0.459245	0	-0.459245	0	-0.459245	0	-0.459245	0	-0.459245	0	-0.459245	0	-0.459245	0	-0.459245	0	-0.459245	0	-0.459245	0	-0.459245	0	-0.459245	0	-0.459245	0	-0.459245	0	-0.459245	0	-0.459245	0	-0.459245	0	-0.459245	0
161	0.122654	0	-0.0888399	0	-0.0888399	0	-0.0888399	0	-0.0888399	0	-0.0888399	0	-0.0888399	0	-0.0888399	0	-0.0888399	0	-0.0888399	0	-0.0888399	0	-0.0888399	0	-0.0888399	0	-0.0888399	0	-0.0888399	0	-0.0888399	0	-0.0888399	0	-0.0888399	0	-0.0888399	0	-0.0888399	0	-0.0888399	0
8	-0.244068	0	-0.687234	0	-0.687234	0	-0.0914635	0	-0.198713	0	-0.687233	0	-0.111915	0	-0.0914635	0	-0.362948	0	-0.0914635	0	-0.687234	0	-0.687234	0	-0.198713	0	-0.0914635	0	-0.111915	0	-0.111915	0	-0.687233	0	-0.198713	0	-0.687233	0	-0.362948	0	-0.687233	0
12	1.87178	1	1.80324	1	1.80324	1	1.80324	1	1.80324	1	1.80324	1	1.80324	1	1.80324	1	1.80324	1	1.80324	1	1.80324	1	1.80324	1	1.80324	1	1.80324	1	1.80324	1	1.80324	1	1.80324	1	1.80324	1	1.80324	1	1.80324	1	1.80324	1
9	2.09075	1	2.0878	1	2.0878	1	2.0878	1	2.0878	1	2.0878	1	2.0878	1	2.0878	1	2.0878	1	2.0878	1	2.0878	1	2.0878	1	2.0878	1	2.0878	1	2.0878	1	2.0878	1	2.0878	1	2.0878	1	2.0878	1	2.0878	1	2.0878	1
24	1.00381	0	0.308929	0	0.308929	0	1.10705	0	1.02799	0	0.308929	0	1.10705	0	0.0737792	0	1.10705	0	0.0737792	0	0.0737793	0	-0.117129	0	1.02799	0	1.02799	0	0.308929	0	0.0737793	0	0.308929	0	0.308929	0	1.02799	0	-0.117129	0	1.10705	0
28	1.59468	1	1.4108	1	1.4108	1	1.4108	1	1.4108	1	1.4108	1	1.4108	1	1.4108	1	1.4108	1	1.4108	1	1.4108	1	1.4108	1	1.4108	1	1.4108	1	1.4108	1	1.4108	1	1.4108	1	1.4108	1	1.4108	1	1.4108	1	1.4108	1
38	-0.186385	0	-0.202411	0	-0.28306	0	-0.202411	0	-0.28306	0	-0.202411	0	-0.202411	0	-0.360968	0	-0.202411	0	-0.202411	0	-0.360968	0	-0.360968	0	-0.28306	0	-0.202411	0	-0.360968	0	-0.29592	0	-0.202411	0	-0.29592	0	-0.202411	0	-0.28306	0	-0.0907789	0
37	0.0817712	0	-0.314145	0	0.0129934	0	-0.127288	0	0.0129934	0	0.0129934	0	-0.127288	0	-0.314145	0	-0.127288	0	-0.207034	0	-0.127288	0	-0.127288	0	-0.314145	0	0.0129934	0	-0.193527	0	-0.314145	0	-0.127288	0	-0.127288	0	-0.314145	0	-0.207034	0	-0.314145	0
200	-0.312419	0	0.74208	0	0.74208	0	0.74208	0	0.74208	0	0.74208	0	0.74208	0	0.74208	0	0.74208	0	0.74208	0	0.74208	0	0.74208	0	0.74208	0	0.74208	0	0.74208	0	0.74208	0	0.74208	0	0.74208	0	0.74208	0	0.74208	0	0.74208	0
96	-0.299101	0	0.181443	0	0.181443	0	0.181443	0	0.181443	0	0.181443	0	0.181443	0	0.181443	0	0.181443	0	0.181443	0	0.181443	0	0.181443	0	0.181443	0	0.181443	0	0.181443	0	0.181443	0	0.181443	0	0.181443	0	0.181443	0	0.181443	0	0.181443	0
90	0.740171	0	0.740171	0	0.740171	0	0.740171	0	0.740171	0	0.740171	0	0.740171	0	0.740171	0	0.740171	0	0.740171	0	0.740171	0	0.740171	0	0.740171	0	0.740171	0	0.740171	0	0.740171	0	0.740171	0	0.740171	0	0.740171	0	0.740171	0	0.740171	0
98	0.711457	0	0.602024	0	-0.481551	0	-0.248362	0	-0.22614	0	-0.481551	0	0.602024	0	0.602024	0	-0.481551	0	0.469188	0	0.602024	0	0.602024	0	0.469188	0	0.602024	0	0.602024	0	-0.248362	0	0.602024	0	0.602024	0	0.602024	0	-0.248362	0	0.602024	0
182	-0.415038	0	-0.467831	0	-0.467831	0	-0.467831	0	-0.467831	0	-0.467831	0	-0.467831	0	-0.467831	0	-0.467831	0	-0.467831	0	-0.467831	0	-0.467831	0	-0.467831	0	-0.467831	0	-0.467831	0	-0.467831	0	-0.467831	0	-0.467831	0	-0.467831	0	-0.467831	0	-0.467831	0
88	-0.193654	0	-0.176575	0	-0.176575	0	-0.176575	0	-0.176575	0	-0.176575	0	-0.176575	0	-0.176575	0	-0.176575	0	-0.176575	0	-0.176575	0	-0.176575	0	-0.176575	0	-0.176575	0	-0.176575	0	-0.176575	0	-0.176575	0	-0.176575	0	-0.176575	0	-0.176575	0	-0.176575	0
2	-0.398853	0	-0.419856	0	-0.419856	0	-0.419856	0	-0.419856	0	-0.419856	0	-0.419856	0	-0.419856	0	-0.419856	0	-0.419856	0	-0.419856	0	-0.419856	0	-0.419856	0	-0.419856	0	-0.419856	0	-0.419856	0	-0.419856	0	-0.419856	0	-0.419856	0	-0.419856	0	-0.419856	0
3	-0.176575	0	-0.176575	0	-0.176575	0	-0.176575	0	-0.176575	0	-0.176575	0	-0.176575	0	-0.176575	0	-0.176575	0	-0.176575	0	-0.176575	0	-0.176575	0	-0.176575	0	-0.176575	0	-0.176575	0	-0.176575	0	-0.176575	0	-0.176575	0	-0.176575	0	-0.176575	0	-0.176575	0
47	-0.70182	0	-0.749576	0	-0.764638	0	-0.764637	0	-0.679839	0	-0.764637	0	-0.749576	0	-0.749575	0	-0.749575	0	-0.764638	0	-0.749576	0	-0.764638	0	-0.801267	0	-0.749576	0	-0.749576	0	-0.749575	0	-0.764638	0	-0.679839	0	-0.749576	0	-0.764638	0	-0.679839	0
115	1.67411	1	1.78088	1	1.78088	1	1.78088	1	1.78088	1	1.78088	1	1.78088	1	1.78088	1	1.78088	1	1.78088	1	1.78088	1	1.78088	1	1.78088	1	1.78088	1	1.78088	1	1.78088	1	1.78088	1	1.78088	1	1.78088	1	1.78088	1	1.78088	1
133	-0.428122	0	-0.438575	0	-0.426803	0	-0.386131	0	-0.355729	0	-0.438575	0	-0.426803	0	-0.438575	0	-0.426803	0	-0.355729	0	-0.426803	0	-0.386131	0	-0.438575	0	-0.438575	0	-0.438575	0	-0.386131	0	-0.426803	0	-0.386131	0	-0.426803	0	-0.386131	0	-0.438575	0
126	-0.188021	0	0.35558	0	0.35558	0	0.35558	0	0.35558	0	0.35558	0	0.35558	0	0.35558	0	0.35558	0	0.35558	0	0.35558	0	0.35558	0	0.35558	0	0.35558	0	0.35558	0	0.35558	0	0.35558	0	0.35558	0	0.35558	0	0.35558	0	0.35558	0
60	-0.176575	0	-0.176575	0	-0.176575	0	-0.176575	0	-0.176575	0	-0.176575	0	-0.176575	0	-0.176575	0	-0.176575	0	-0.176575	0	-0.176575	0	-0.176575	0	-0.176575	0	-0.176575	0	-0.176575	0	-0.176575	0	-0.176575	0	-0.176575	0	-0.176575	0	-0.176575	0	-0.176575	0
94	1.88083	1	1.78732	1	1.78732	1	1.78732	1	1.78732	1	1.78732	1	1.78732	1	1.78732	1	1.78732	1	1.78732	1	1.78732	1	1.78732	1	1.78732	1	1.78732	1	1.78732	1	1.78732	1	1.78732	1	1.78732	1	1.78732	1	1.78732	1	1.78732	1
10	-0.577439	0	-0.555287	0	-0.549072	0	-0.591374	0	-0.549072	0	-0.591374	0	-0.555287	0	-0.555287	0	-0.591374	0	-0.555287	0	-0.591374	0	-0.591374	0	-0.549072	0	-0.591374	0	-0.549072	0	-0.591374	0	-0.591374	0	-0.549072	0	-0.549072	0	-0.555287	0	-0.591374	0
107	-0.589692	0	-0.545773	0	-0.545773	0	-0.545773	0	-0.545773	0	-0.545773	0	-0.545773	0	-0.545773	0	-0.545773	0	-0.545773	0	-0.545773	0	-0.545773	0	-0.545773	0	-0.545773	0	-0.545773	0	-0.545773	0	-0.545773	0	-0.545773	0	-0.545773	0	-0.545773	0	-0.545773	0
73	-0.176575	0	-0.176575	0	-0.176575	0	-0.176575	0	-0.176575	0	-0.176575	0	-0.176575	0	-0.176575	0	-0.176575	0	-0.176575	0	-0.176575	0	-0.176575	0	-0.176575	0	-0.176575	0	-0.176575	0	-0.176575	0	-0.176575	0	-0.176575	0	-0.176575	0	-0.176575	0	-0.176575	0
79	-0.0720604	0	-0.04846	0	-0.04846	0	-0.04846	0	-0.04846	0	-0.04846	0	-0.04846	0	-0.04846	0	-0.04846	0	-0.04846	0	-0.04846	0	-0.04846	0	-0.04846	0	-0.04846	0	-0.04846	0	-0.04846	0	-0.04846	0	-0.04846	0	-0.04846	0	-0.04846	0	-0.04846	0
75	-0.176575	0	-0.176575	0	-0.176575	0	-0.176575	0	-0.176575	0	-0.176575	0	-0.176575	0	-0.176575	0	-0.176575	0	-0.176575	0	-0.176575	0	-0.176575	0	-0.176575	0	-0.176575	0	-0.176575	0	-0.176575	0	-0.176575	0	-0.176575	0	-0.176575	0	-0.176575	0	-0.176575	0
120	-0.360968	0	-0.292867	0	-0.292867	0	-0.292867	0	-0.292867	0	-0.292867	0	-0.292867	0	-0.292867	0	-0.292867	0	-0.292867	0	-0.292867	0	-0.292867	0	-0.292867	0	-0.292867	0	-0.292867	0	-0.292867	0	-0.292867	0	-0.292867	0	-0.292867	0	-0.292867	0	-0.292867	0
118	-0.15867	0	-0.157255	0	-0.157255	0	-0.157255	0	-0.157255	0	-0.157255	0	-0.157255	0	-0.157255	0	-0.157255	0	-0.157255	0	-0.157255	0	-0.157255	0	-0.157255	0	-0.157255	0	-0.157255	0	-0.157255	0	-0.157255	0	-0.157255	0	-0.157255	0	-0.157255	0	-0.157255	0
121	-0.663945	0	-0.711865	0	-0.711865	0	-0.711865	0	-0.711865	0	-0.711865	0	-0.711865	0	-0.711865	0	-0.711865	0	-0.711865	0	-0.711865	0	-0.711865	0	-0.711865	0	-0.711865	0	-0.711865	0	-0.711865	0	-0.711865	0	-0.711865	0	-0.711865	0	-0.711865	0	-0.711865	0
20	-0.33767	0	-0.417072	0	-0.417072	0	-0.417072	0	-0.417072	0	-0.417072	0	-0.417072	0	-0.417072	0	-0.417072	0	-0.417072	0	-0.417072	0	-0.417072	0	-0.417072	0	-0.417072	0	-0.417072	0	-0.417072	0	-0.417072	0	-0.417072	0	-0.417072	0	-0.417072	0	-0.417072	0
70	1.10318	0	1.14122	0	1.14122	0	1.14122	0	1.14122	0	1.14122	0	1.14122	0	1.14122	0	1.14122	0	1.14122	0	1.14122	0	1.14122	0	1.14122	0	1.14122	0	1.14122	0	1.14122	0	1.14122	0	1.14122	0	1.14122	0	1.14122	0	1.14122	0
43	-0.743028	0	-0.699189	0	-0.699189	0	-0.699189	0	-0.699189	0	-0.699189	0	-0.699189	0	-0.699189	0	-0.699189	0	-0.699189	0	-0.699189	0	-0.699189	0	-0.699189	0	-0.699189	0	-0.699189	0	-0.699189	0	-0.699189	0	-0.699189	0	-0.699189	0	-0.699189	0	-0.699189	0
18	-0.293896	0	-0.176575	0	-0.176575	0	-0.176575	0	-0.176575	0	-0.176575	0	-0.176575	0	-0.176575	0	-0.176575	0	-0.176575	0	-0.176575	0	-0.176575	0	-0.176575	0	-0.176575	0	-0.176575	0	-0.176575	0	-0.176575	0	-0.176575	0	-0.176575	0	-0.176575	0	-0.176575	0
128	0.0859725	0	-0.0720606	0	-0.0720606	0	-0.0720606	0	-0.0720606	0	-0.0720606	0	-0.0720606	0	-0.0720606	0	-0.0720606	0	-0.0720606	0	-0.0720606	0	-0.0720606	0	-0.0720606	0	-0.0720606	0	-0.0720606	0	-0.0720606	0	-0.0720606	0	-0.0720606	0	-0.0720606	0	-0.0720606	0	-0.0720606	0
157	0.147249	0	0.239023	0	0.239023	0	0.239023	0	0.239023	0	0.239023	0	0.239023	0	0.239023	0	0.239023	0	0.239023	0	0.239023	0	0.239023	0	0.239023	0	0.239023	0	0.239023	0	0.239023	0	0.239023	0	0.239023	0	0.239023	0	0.239023	0	0.239023	0
15	-0.738029	0	-0.107145	0	-0.107145	0	-0.107145	0	-0.107145	0	-0.107145	0	-0.107145	0	-0.107145	0	-0.107145	0	-0.107145	0	-0.107145	0	-0.107145	0	-0.107145	0	-0.107145	0	-0.107145	0	-0.107145	0	-0.107145	0	-0.107145	0	-0.107145	0	-0.107145	0	-0.107145	0
158	0.48956	0	0.0406866	0	0.0406866	0	0.0406866	0	0.0406866	0	0.0406866	0	0.0406866	0	0.0406866	0	0.0406866	0	0.0406866	0	0.0406866	0	0.0406866	0	0.0406866	0	0.0406866	0	0.0406866	0	0.0406866	0	0.0406866	0	0.0406866	0	0.0406866	0	0.0406866	0	0.0406866	0
13	-0.597528	0	-0.366001	0	-0.0467813	0	-0.366001	0	-0.366001	0	-0.426144	0	-0.366001	0	-0.366001	0	-0.046781	0	-0.426144	0	-0.0467813	0	-0.731761	0	-0.366001	0	-0.0467813	0	-0.731761	0	-0.731761	0	-0.731761	0	-0.366001	0	-0.366001	0	-0.0467813	0	-0.799743	0
41	0.0109195	0	0.0860701	0	0.0860701	0	0.0860701	0	0.0860701	0	-0.089039	0	-0.089039	0	0.0860701	0	0.0860701	0	-0.089039	0	0.0860701	0	-0.089039	0	0.0860701	0	0.0860701	0	0.0860701	0	0.0860702	0	0.0860701	0	0.0860701	0	-0.089039	0	-0.089039	0	0.0860701	0
40	-0.408958	0	-0.429775	0	-0.429775	0	-0.429775	0	-0.429775	0	-0.429775	0	-0.429775	0	-0.429775	0	-0.429775	0	-0.429775	0	-0.429775	0	-0.429775	0	-0.429775	0	-0.429775	0	-0.429775	0	-0.429775	0	-0.429775	0	-0.429775	0	-0.429775	0	-0.429775	0	-0.429775	0
23	-0.361982	0	-0.382953	0	-0.382953	0	-0.382953	0	-0.382953	0	-0.382953	0	-0.382953	0	-0.382953	0	-0.382953	0	-0.382953	0	-0.382953	0	-0.382953	0	-0.382953	0	-0.382953	0	-0.382953	0	-0.382953	0	-0.382953	0	-0.382953	0	-0.382953	0	-0.382953	0	-0.382953	0
228	-0.176575	0	-0.176575	0	-0.176575	0	-0.176575	0	-0.176575	0	-0.176575	0	-0.176575	0	-0.176575	0	-0.176575	0	-0.176575	0	-0.176575	0	-0.176575	0	-0.176575	0	-0.176575	0	-0.176575	0	-0.176575	0	-0.176575	0	-0.176575	0	-0.176575	0	-0.176575	0	-0.176575	0
89	1.35235	1	0.728803	0	0.728803	0	0.728803	0	0.728803	0	0.728803	0	0.728803	0	0.728803	0	0.728803	0	0.728803	0	0.728803	0	0.728803	0	0.728803	0	0.728803	0	0.728803	0	0.728803	0	0.728803	0	0.728803	0	0.728803	0	0.728803	0	0.728803	0
92	-0.59144	0	-0.380097	0	-0.380097	0	-0.380097	0	-0.380097	0	-0.380097	0	-0.380097	0	-0.380097	0	-0.380097	0	-0.380097	0	-0.380097	0	-0.380097	0	-0.380097	0	-0.380097	0	-0.380097	0	-0.380097	0	-0.380097	0	-0.380097	0	-0.380097	0	-0.380097	0	-0.380097	0
87	-0.373434	0	-0.387962	0	-0.387962	0	-0.387962	0	-0.387962	0	-0.387962	0	-0.387962	0	-0.387962	0	-0.387962	0	-0.387962	0	-0.387962	0	-0.387962	0	-0.387962	0	-0.387962	0	-0.387962	0	-0.387962	0	-0.387962	0	-0.387962	0	-0.387962	0	-0.387962	0	-0.387962	0
93	-0.528398	0	-0.497638	0	-0.497638	0	-0.497638	0	-0.497638	0	-0.497638	0	-0.497638	0	-0.497638	0	-0.497638	0	-0.497638	0	-0.497638	0	-0.497638	0	-0.497638	0	-0.497638	0	-0.497638	0	-0.497638	0	-0.497638	0	-0.497638	0	-0.497638	0	-0.497638	0	-0.497638	0
26	-0.176575	0	-0.176575	0	-0.176575	0	-0.176575	0	-0.176575	0	-0.176575	0	-0.176575	0	-0.176575	0	-0.176575	0	-0.176575	0	-0.176575	0	-0.176575	0	-0.176575	0	-0.176575	0	-0.176575	0	-0.176575	0	-0.176575	0	-0.176575	0	-0.176575	0	-0.176575	0	-0.176575	0
130	-0.181951	0	-0.166813	0	-0.166813	0	-0.166813	0	-0.166813	0	-0.166813	0	-0.166813	0	-0.166813	0	-0.166813	0	-0.166813	0	-0.166813	0	-0.166813	0	-0.166813	0	-0.166813	0	-0.166813	0	-0.166813	0	-0.166813	0	-0.166813	0	-0.166813	0	-0.166813	0	-0.166813	0
106	-0.166912	0	-0.306747	0	-0.306747	0	-0.306747	0	-0.306747	0	-0.306747	0	-0.306747	0	-0.306747	0	-0.306747	0	-0.306747	0	-0.306747	0	-0.306747	0	-0.306747	0	-0.306747	0	-0.306747	0	-0.306747	0	-0.306747	0	-0.306747	0	-0.306747	0	-0.306747	0	-0.306747	0
101	-0.402684	0	-0.407521	0	-0.407521	0	-0.407521	0	-0.407521	0	-0.407521	0	-0.407521	0	-0.407521	0	-0.407521	0	-0.407521	0	-0.407521	0	-0.407521	0	-0.407521	0	-0.407521	0	-0.407521	0	-0.407521	0	-0.407521	0	-0.407521	0	-0.407521	0	-0.407521	0	-0.407521	0
21	-0.110961	0	-0.0575073	0	-0.0575073	0	-0.0575073	0	-0.0575073	0	-0.0575073	0	-0.0575073	0	-0.0575073	0	-0.0575073	0	-0.0575073	0	-0.0575073	0	-0.0575073	0	-0.0575073	0	-0.0575073	0	-0.0575073	0	-0.0575073	0	-0.0575073	0	-0.0575073	0	-0.0575073	0	-0.0575073	0	-0.0575073	0
100	-0.0428148	0	-0.176575	0	-0.176575	0	-0.176575	0	-0.176575	0	-0.176575	0	-0.176575	0	-0.176575	0	-0.176575	0	-0.176575	0	-0.176575	0	-0.176575	0	-0.176575	0	-0.176575	0	-0.176575	0	-0.176575	0	-0.176575	0	-0.176575	0	-0.176575	0	-0.176575	0	-0.176575	0
91	-0.55262	0	-0.506353	0	-0.20132	0	-0.485983	0	-0.508222	0	-0.385241	0	-0.585989	0	-0.549234	0	-0.518469	0	-0.518469	0	-0.498629	0	-0.566834	0	-0.385241	0	-0.503692	0	-0.566834	0	-0.333248	0	-0.508222	0	-0.312245	0	-0.518469	0	-0.583625	0	-0.498629	0
97	-0.603527	0	-0.617549	0	-0.617549	0	-0.636537	0	-0.617549	0	-0.617549	0	-0.617549	0	-0.617549	0	-0.617549	0	-0.636537	0	-0.659292	0	-0.617549	0	-0.636537	0	-0.617549	0	-0.642916	0	-0.617549	0	-0.617549	0	-0.617549	0	-0.617549	0	-0.636537	0	-0.636537	0
1	-0.477261	0	-0.544188	0	-0.544188	0	-0.544188	0	-0.544188	0	-0.544188	0	-0.544188	0	-0.49943	0	-0.49943	0	-0.490745	0	-0.544188	0	-0.49943	0	-0.544188	0	-0.544188	0	-0.544188	0	-0.49943	0	-0.490745	0	-0.544188	0	-0.490745	0	-0.49943	0	-0.544188	0
102	-0.181951	0	-0.166813	0	-0.166813	0	-0.166813	0	-0.166813	0	-0.166813	0	-0.166813	0	-0.166813	0	-0.166813	0	-0.166813	0	-0.166813	0	-0.166813	0	-0.166813	0	-0.166813	0	-0.166813	0	-0.166813	0	-0.166813	0	-0.166813	0	-0.166813	0	-0.166813	0	-0.166813	0
105	-0.488158	0	-0.450717	0	-0.450717	0	-0.450717	0	-0.450717	0	-0.450717	0	-0.450717	0	-0.450717	0	-0.450717	0	-0.450717	0	-0.450717	0	-0.450717	0	-0.450717	0	-0.450717	0	-0.450717	0	-0.450717	0	-0.450717	0	-0.450717	0	-0.450717	0	-0.450717	0	-0.450717	0
104	1.67941	1	1.45978	1	1.45978	1	1.45978	1	1.45978	1	1.45978	1	1.45978	1	1.45978	1	1.45978	1	1.45978	1	1.45978	1	1.45978	1	1.45978	1	1.45978	1	1.45978	1	1.45978	1	1.45978	1	1.45978	1	1.45978	1	1.45978	1	1.45978	1
25	0.912996	0	0.908672	0	0.908672	0	0.908672	0	0.908672	0	0.908672	0	0.908672	0	0.908672	0	0.908672	0	0.908672	0	0.908672	0	0.908672	0	0.908672	0	0.908672	0	0.908672	0	0.908672	0	0.908672	0	0.908672	0	0.908672	0	0.908672	0	0.908672	0
44	-0.445852	0	-0.398071	0	-0.297645	0	-0.207034	0	-0.461968	0	-0.297645	0	-0.461968	0	-0.440672	0	-0.207034	0	-0.461968	0	-0.461968	0	-0.207034	0	-0.461968	0	-0.207034	0	-0.461968	0	-0.207034	0	-0.461968	0	-0.461968	0	-0.461968	0	-0.398071	0	-0.461968	0
143	0.0685684	0	0.08607	0	0.0860699	0	-0.089039	0	-0.089039	0	-0.089039	0	-0.089039	0	0.0860699	0	0.08607	0	0.0860699	0	0.08607	0	-0.089039	0	0.0860698	0	0.0860699	0	0.0860698	0	-0.089039	0	0.08607	0	0.0860698	0	0.08607	0	0.08607	0	0.0860699	0
7	-0.293896	0	-0.312744	0	-0.312744	0	-0.312744	0	-0.312744	0	-0.312744	0	-0.312744	0	-0.312744	0	-0.312744	0	-0.312744	0	-0.312744	0	-0.312744	0	-0.312744	0	-0.312744	0	-0.312744	0	-0.312744	0	-0.312744	0	-0.312744	0	-0.312744	0	-0.312744	0	-0.312744	0
135	-0.261587	0	-0.0543389	0	-0.0543389	0	-0.0543389	0	-0.0543389	0	-0.0543389	0	-0.0543389	0	-0.0543389	0	-0.0543389	0	-0.0543389	0	-0.0543389	0	-0.1872	0	-0.1872	0	-0.0543389	0	-0.0543389	0	-0.089039	0	-0.0543389	0	-0.0543389	0	-0.0543389	0	-0.0543389	0	-0.0543389	0
111	-0.246695	0	-0.689253	0	-0.689253	0	-0.689253	0	-0.689253	0	-0.689253	0	-0.689253	0	-0.689253	0	-0.689253	0	-0.689253	0	-0.689253	0	-0.689253	0	-0.689253	0	-0.689253	0	-0.689253	0	-0.689253	0	-0.689253	0	-0.689253	0	-0.689253	0	-0.689253	0	-0.689253	0
81	-0.0502243	0	-0.176575	0	-0.00645556	0	-0.00645556	0	-0.00645556	0	-0.00645556	0	-0.00645556	0	-0.00645556	0	-0.00645556	0	-0.00645556	0	-0.00645556	0	-0.00645556	0	-0.176575	0	-0.00645556	0	-0.176575	0	-0.00645556	0	-0.00645556	0	-0.00645556	0	-0.00645556	0	-0.00645556	0	-0.00645556	0
78	1.26875	1	1.53485	1	1.53485	1	1.53485	1	1.53485	1	1.53485	1	1.53485	1	1.53485	1	1.53485	1	1.53485	1	1.53485	1	1.53485	1	1.53485	1	1.53485	1	1.53485	1	1.53485	1	1.53485	1	1.53485	1	1.53485	1	1.53485	1	1.53485	1
77	-0.524939	0	-0.471134	0	-0.529986	0	-0.454906	0	-0.529986	0	-0.454906	0	-0.454906	0	-0.454906	0	-0.454906	0	-0.454906	0	-0.454906	0	-0.712876	0	-0.454906	0	-0.529986	0	-0.454906	0	-0.454906	0	-0.454906	0	-0.529986	0	-0.532966	0	-0.454906	0	-0.529986	0
241	0.376145	0	0.656228	0	0.656228	0	0.656228	0	0.656228	0	0.656228	0	0.656228	0	0.656228	0	0.656228	0	0.656228	0	0.656228	0	0.656228	0	0.656228	0	0.656228	0	0.656228	0	0.656228	0	0.656228	0	0.656228	0	0.656228	0	0.656228	0	0.656228	0
146	0.985255	0	0.562549	0	0.562549	0	0.562549	0	0.562549	0	0.562549	0	0.562549	0	0.562549	0	0.562549	0	0.562549	0	0.562549	0	0.562549	0	0.562549	0	0.562549	0	0.562549	0	0.562549	0	0.562549	0	0.562549	0	0.562549	0	0.562549	0	0.562549	0
137	-0.176575	0	-0.176575	0	-0.176575	0	-0.176575	0	-0.176575	0	-0.176575	0	-0.176575	0	-0.176575	0	-0.176575	0	-0.176575	0	-0.176575	0	-0.176575	0	-0.176575	0	-0.176575	0	-0.176575	0	-0.176575	0	-0.176575	0	-0.176575	0	-0.176575	0	-0.176575	0	-0.176575	0
54	1.56837	1	1.7047	1	1.7047	1	1.7047	1	1.7047	1	1.7047	1	1.7047	1	1.7047	1	1.7047	1	1.7047	1	1.7047	1	1.7047	1	1.7047	1	1.7047	1	1.7047	1	1.7047	1	1.7047	1	1.7047	1	1.7047	1	1.7047	1	1.7047	1
51	-0.617596	0	-0.704779	0	-0.592547	0	-0.557358	0	-0.559024	0	-0.516611	0	-0.559024	0	-0.559024	0	-0.704779	0	-0.559024	0	-0.704779	0	-0.559024	0	-0.592547	0	-0.559024	0	-0.592547	0	-0.557358	0	-0.644874	0	-0.704779	0	-0.516611	0	-0.516611	0	-0.559024	0
80	-0.176575	0	-0.176575	0	-0.176575	0	-0.176575	0	-0.176575	0	-0.176575	0	-0.176575	0	-0.176575	0	-0.176575	0	-0.176575	0	-0.176575	0	-0.176575	0	-0.176575	0	-0.176575	0	-0.176575	0	-0.176575	0	-0.176575	0	-0.176575	0	-0.176575	0	-0.176575	0	-0.176575	0
29	1.12397	0	0.645866	0	0.645866	0	0.645866	0	0.645866	0	0.645866	0	0.645866	0	0.645866	0	0.645866	0	0.645866	0	0.645866	0	0.645866	0	0.645866	0	0.645866	0	0.645866	0	0.645866	0	0.645866	0	0.645866	0	0.645866	0	0.645866	0	0.645866	0
4	0.930203	0	0.930202	0	0.930202	0	0.930202	0	0.930202	0	0.930202	0	0.930202	0	0.930202	0	0.930202	0	0.930202	0	0.930202	0	0.930202	0	0.930202	0	0.930202	0	0.930202	0	0.930202	0	0.930202	0	0.930202	0	0.930202	0	0.930202	0	0.930202	0
16	0.345612	0	1.24788	1	1.24788	1	1.24788	1	1.24788	1	1.24788	1	1.24788	1	1.24788	1	1.24788	1	1.24788	1	1.24788	1	1.24788	1	1.24788	1	1.24788	1	1.24788	1	1.24788	1	1.24788	1	1.24788	1	1.24788	1	1.24788	1	1.24788	1
45	-0.176575	0	-0.176575	0	-0.176575	0	-0.176575	0	-0.176575	0	-0.176575	0	-0.176575	0	-0.176575	0	-0.176575	0	-0.176575	0	-0.176575	0	-0.176575	0	-0.176575	0	-0.176575	0	-0.176575	0	-0.176575	0	-0.176575	0	-0.176575	0	-0.176575	0	-0.176575	0	-0.176575	0
6	2.15758	1	2.07753	1	2.07753	1	2.07753	1	2.07753	1	2.07753	1	2.07753	1	2.07753	1	2.07753	1	2.07753	1	2.07753	1	2.07753	1	2.07753	1	2.07753	1	2.07753	1	2.07753	1	2.07753	1	2.07753	1	2.07753	1	2.07753	1	2.07753	1
139	-0.176575	0	-0.176575	0	-0.176575	0	-0.176575	0	-0.176575	0	-0.176575	0	-0.176575	0	-0.176575	0	-0.176575	0	-0.176575	0	-0.176575	0	-0.176575	0	-0.176575	0	-0.176575	0	-0.176575	0	-0.176575	0	-0.176575	0	-0.176575	0	-0.176575	0	-0.176575	0	-0.176575	0
138	0.95797	0	1.53246	1	1.53246	1	1.53246	1	1.53246	1	1.53246	1	1.53246	1	1.53246	1	1.53246	1	1.53246	1	1.53246	1	1.53246	1	1.53246	1	1.53246	1	1.53246	1	1.53246	1	1.53246	1	1.53246	1	1.53246	1	1.53246	1	1.53246	1
142	-0.176575	0	-0.176575	0	-0.176575	0	-0.176575	0	-0.176575	0	-0.176575	0	-0.176575	0	-0.176575	0	-0.176575	0	-0.176575	0	-0.176575	0	-0.176575	0	-0.176575	0	-0.176575	0	-0.176575	0	-0.176575	0	-0.176575	0	-0.176575	0	-0.176575	0	-0.176575	0	-0.176575	0
140	-0.176575	0	-0.176575	0	-0.176575	0	-0.176575	0	-0.176575	0	-0.176575	0	-0.176575	0	-0.176575	0	-0.176575	0	-0.176575	0	-0.176575	0	-0.176575	0	-0.176575	0	-0.176575	0	-0.176575	0	-0.176575	0	-0.176575	0	-0.176575	0	-0.176575	0	-0.176575	0	-0.176575	0
141	0.083609	0	0.236165	0	0.236165	0	0.236165	0	0.236165	0	0.236165	0	0.236165	0	0.236165	0	0.236165	0	0.236165	0	0.236165	0	0.236165	0	0.236165	0	0.236165	0	0.236165	0	0.236165	0	0.236165	0	0.236165	0	0.236165	0	0.236165	0	0.236165	0
163	1.10271	0	1.19645	1	0.958826	0	1.64342	1	1.19645	1	1.19645	1	1.64342	1	1.19645	1	0.958826	0	1.19645	1	1.19645	1	0.958826	0	0.849455	0	1.19645	1	1.19645	1	1.64342	1	1.19645	1	1.19645	1	1.19645	1	1.19645	1	1.64342	1
168	2.38682	1	2.37325	1	2.37325	1	2.37325	1	2.37325	1	2.37325	1	2.37325	1	2.37325	1	2.37325	1	2.37325	1	2.37325	1	2.37325	1	2.37325	1	2.37325	1	2.37325	1	2.37325	1	2.37325	1	2.37325	1	2.37325	1	2.37325	1	2.37325	1
216	0.0255788	0	0.0693387	0	0.0693387	0	0.0693387	0	0.0693387	0	0.0693387	0	0.0693387	0	0.0693387	0	0.0693387	0	0.0693387	0	0.0693387	0	0.0693387	0	0.0693387	0	0.0693387	0	0.0693387	0	0.0693387	0	0.0693387	0	0.0693387	0	0.0693387	0	0.0693387	0	0.0693387	0
162	1.54117	1	1.87779	1	1.87779	1	1.87779	1	1.87779	1	1.87779	1	1.87779	1	1.87779	1	1.87779	1	1.87779	1	1.87779	1	1.87779	1	1.87779	1	1.87779	1	1.87779	1	1.87779	1	1.87779	1	1.87779	1	1.87779	1	1.87779	1	1.87779	1
242	-0.411458	0	-0.398071	0	-0.398071	0	-0.398071	0	-0.398071	0	-0.398071	0	-0.398071	0	-0.398071	0	-0.398071	0	-0.398071	0	-0.398071	0	-0.398071	0	-0.398071	0	-0.398071	0	-0.398071	0	-0.398071	0	-0.398071	0	-0.398071	0	-0.398071	0	-0.398071	0	-0.398071	0
149	2.12284	1	2.12284	1	2.12284	1	2.12284	1	2.12284	1	2.12284	1	2.12284	1	2.12284	1	2.12284	1	2.12284	1	2.12284	1	2.12284	1	2.12284	1	2.12284	1	2.12284	1	2.12284	1	2.12284	1	2.12284	1	2.12284	1	2.12284	1	2.12284	1
