# Supplementary material for: Intratumor graph neural network recovers hidden prognostic value of multi-biomarker spatial heterogeneity
Source: Nat Commun. 2022 Jul 22;13:4250. doi: 10.1038/s41467-022-31771-w (PMC9307796; doi:10.1038/s41467-022-31771-w)
Supplement: Supplementary file 4 — Source Data [file 41467_2022_31771_MOESM4_ESM.zip › Source Data/Table_S6.xlsx]

## Sheet: note
To simplify the input, some clinical and follow-up information were assigned with a value
	y			model_risk	model defined prognostic risk
	0	DFS > 5 years		0	low risk
	1	DFS ≤ 5 years		1	high risk
	DFS	disease-free survival
	value	month
	type	Molecular subtype
	1	Luminal A
	2	Luminal B
	3	HER2 enriched
	4	Triple Negative
	size	Tumor size
	1	≤ 2cm
	2	2-5cm
	3	> 2cm
	lym	Lymph node metastasis
	1	0
	2	1-3
	3	≥ 4
	stage	Clinical stage
	1	Ⅰ
	2	Ⅱ
	3	Ⅲ
	grade	Histological grade
	1	G1
	2	G2
	3	G3
	Chemotherapy	Chemotherapy
	0	No
	1	Yes
	Endocrine	Endocrinotherapy
	0	No
	1	Yes
	Radiation	Radiotherapy
	0	No
	1	Yes
	Targeted	Targetedtherapy
	0	No
	1	Yes
	Age	Age of patient
	value	month

## Sheet: TACS_training_cohort
id	y	DFS	STATUS	type	size	lym	stage	grade	age	Chemotherapy	Endocrine	Radiation	Targeted	model_score	model_risk
1	1	21	1	3	2	0	2	3	41	1	0	0	0	1.08777	1
2	1	23	1	3	3	2	3	2	34	1	0	0	0	0.897623	1
3	1	9	1	4	1	0	1	2	82	0	0	0	0	1.28835	1
4	1	20	1	3	2	0	2	2	41	0	1	0	0	0.111999	1
5	1	30	1	4	2	2	2	1	80	0	0	0	0	1.31412	1
6	1	18	1	2	3	2	3	2	63	1	1	1	0	1.24535	1
7	1	15	1	3	3	2	3	3	37	1	0	1	0	-0.911141	0
8	1	12	1	4	1	1	2	2	53	1	0	0	0	0.529649	1
9	1	15	1	3	1	0	1	3	37	1	1	1	0	0.29427	1
10	1	12	1	2	2	2	3	3	56	1	1	1	0	0.202394	1
11	1	18	1	4	2	1	2	3	74	0	0	1	0	0.50857	1
12	1	13	1	3	2	0	2	1	29	1	0	0	0	0.989425	1
13	1	24	1	2	2	2	3	2	33	1	1	0	0	0.785429	1
14	1	10	1	3	2	2	3	3	54	1	0	1	0	-0.140773	1
15	1	12	1	3	3	2	3	3	53	1	1	0	0	0.611943	1
16	1	9	1	3	2	2	3	2	44	1	0	1	0	-0.579598	0
17	1	12	1	4	1	0	1	1	34	1	0	0	0	-0.853736	0
18	1	6	1	4	2	2	3	3	37	1	1	0	0	1.25443	1
19	1	8	1	4	1	2	3	3	65	1	0	1	0	-0.12487	1
20	1	11	1	4	1	0	1	2	67	1	0	0	0	0.0907939	1
21	1	19	1	4	1	2	3	3	60	1	0	0	0	0.31658	1
22	1	16	1	3	2	0	2	3	58	1	0	0	0	0.356308	1
23	1	28	1	2	2	2	3	3	47	1	1	1	0	0.68848	1
24	1	42	1	4	2	0	2	2	61	1	0	0	0	0.982164	1
25	1	44	1	3	1	2	3	2	60	1	0	1	1	0.606361	1
26	1	47	1	4	2	2	3	2	66	1	0	0	0	0.450774	1
27	1	45	1	3	3	2	3	2	36	1	0	0	0	-0.00105431	1
28	1	36	1	3	2	0	2	2	57	1	0	0	1	1.20107	1
29	1	12	1	3	1	0	1	2	45	1	1	1	0	0.361058	1
30	1	47	1	2	2	2	3	2	46	1	1	1	0	-0.987184	0
31	1	54	1	4	2	1	2	3	68	1	0	0	0	0.509608	1
32	1	12	1	4	1	2	3	3	45	1	0	1	0	0.0875818	1
33	1	18	1	3	1	0	1	2	58	1	0	1	0	-1.39881	0
34	0	76	1	3	1	0	1	1	65	0	0	0	0	-0.0828759	1
35	0	91	1	3	2	0	2	2	52	1	0	0	0	-1.15706	0
36	0	70	1	4	2	0	2	2	46	1	0	0	0	0.861319	1
37	0	116	0	4	1	2	3	3	40	1	0	0	0	-1.0597	0
38	0	109	0	2	1	1	2	2	54	0	0	0	0	-1.6616	0
39	0	70	0	2	2	0	2	3	44	1	1	1	1	-0.228355	1
40	0	120	0	3	2	1	2	3	40	1	0	0	0	-1.28182	0
41	0	66	0	2	1	0	1	1	54	1	1	0	0	-1.28095	0
42	0	83	0	1	2	1	2	1	34	1	1	1	0	-0.0909172	1
43	0	88	0	1	2	2	3	2	55	1	1	1	0	-0.236507	1
44	0	75	0	2	1	0	1	1	56	1	1	0	0	-0.873789	0
45	0	84	0	1	1	0	1	2	44	0	1	0	0	-0.490553	0
46	0	84	0	1	1	0	1	2	40	1	1	1	0	-1.25918	0
47	0	82	0	2	2	1	2	2	49	1	1	0	1	-0.936017	0
48	0	81	0	2	1	0	1	2	47	1	1	1	0	-1.23505	0
49	0	82	0	4	1	0	1	2	57	1	0	1	0	-0.641621	0
50	0	79	0	4	1	2	3	2	47	1	0	1	0	-1.23505	0
51	0	79	0	2	2	0	2	3	57	0	1	0	0	-0.206895	1
52	0	79	0	1	1	1	2	2	43	1	1	1	0	-1.39881	0
53	0	78	0	1	1	0	1	2	77	0	1	0	0	-1.2536	0
54	0	76	0	3	1	1	2	2	46	1	0	1	0	-0.488023	0
55	0	76	0	3	2	2	3	3	45	1	0	0	1	-0.101412	1
56	0	76	0	2	1	0	1	2	60	1	0	0	0	-0.681005	0
57	0	76	0	4	2	0	2	3	47	1	0	0	0	0.367371	1
58	0	75	0	2	3	2	3	2	46	1	1	1	0	-1.31318	0
59	0	75	0	3	2	1	2	3	25	1	0	0	1	0.310819	1
60	0	75	0	3	3	0	2	3	47	1	0	1	1	-0.329806	0
61	0	75	0	1	2	0	2	2	48	1	1	0	0	-0.164829	1
62	0	74	0	1	1	1	2	2	50	1	1	0	0	-0.960806	0
63	0	73	0	1	1	0	1	2	64	1	1	0	0	-1.41623	0
64	0	73	0	2	2	2	3	2	48	1	1	1	1	-0.644804	0
65	1	44	1	2	3	2	3	3	64	1	1	1	0	-1.24864	0
66	1	16	1	2	1	0	1	2	80	0	0	0	0	-1.09658	0
67	0	83	0	2	1	2	3	2	40	1	1	1	0	-1.20204	0
68	0	75	0	3	2	0	2	2	25	1	0	0	1	-1.64783	0
69	0	75	0	2	1	0	1	1	64	1	1	0	0	0.144508	1
70	0	75	0	3	1	1	2	2	41	1	0	0	0	-0.933714	0
71	0	74	0	1	2	1	2	1	43	1	1	0	0	-0.997384	0
72	0	74	0	2	2	1	2	3	45	1	1	0	0	-1.14056	0
73	0	74	0	2	1	0	1	2	48	1	1	1	0	-1.25612	0
74	0	74	0	1	2	1	2	1	45	1	1	0	0	-0.857321	0
75	0	74	0	4	2	1	2	3	68	1	1	0	0	-1.5218	0
76	0	74	0	1	1	0	1	2	47	1	1	1	0	-1.97882	0
77	0	78	0	2	1	0	1	3	50	1	1	0	0	-1.60007	0
78	0	78	0	4	2	0	2	3	67	1	0	0	0	-1.39443	0
79	0	78	0	2	1	2	3	3	44	1	1	0	0	-1.25322	0
80	0	77	0	1	2	0	2	2	82	0	1	0	0	-0.689586	0
81	0	77	0	4	2	0	2	3	43	1	0	0	0	-1.25096	0
82	0	62	1	2	2	2	3	3	56	1	1	1	0	-1.00155	0
83	0	76	0	2	1	0	1	3	60	1	1	0	0	-1.24247	0
84	0	76	0	1	2	2	3	2	46	1	1	1	0	-0.395861	0
85	0	76	0	2	2	0	2	3	52	1	1	0	0	-1.23505	0
86	0	76	0	3	1	0	1	3	72	0	0	0	0	-0.920798	0
87	0	75	0	1	1	0	1	2	55	1	1	0	0	-0.412061	0
88	0	85	0	2	2	0	2	2	61	1	1	0	0	-0.849484	0
89	0	84	0	2	2	0	2	3	58	1	1	0	0	-1.50647	0
90	0	77	0	2	1	0	1	2	61	1	1	0	0	-0.0695627	1
91	0	77	0	1	2	2	3	3	50	1	1	1	0	-1.92518	0
92	0	77	0	1	1	0	1	2	49	1	1	0	0	-1.45319	0
93	0	77	0	4	1	0	1	2	54	1	0	0	0	-1.4242	0
94	0	76	0	1	1	0	1	2	49	1	1	0	0	-1.67261	0
95	0	76	0	2	2	2	3	3	55	1	1	1	0	-1.71117	0
96	0	75	0	2	3	1	3	2	69	1	1	0	0	0.265236	1
97	1	28	1	2	2	0	2	2	46	1	1	0	0	0.842908	1
98	1	43	1	2	1	1	2	3	53	1	1	0	0	0.562416	1
99	1	30	1	2	2	1	2	3	40	1	1	0	0	-0.574478	0
100	1	14	1	1	2	1	2	3	33	1	1	0	0	0.173406	1
101	1	4	1	2	1	2	3	2	55	1	1	1	0	0.902911	1
102	1	24	1	4	1	0	1	2	66	1	0	0	0	-0.108863	1
103	1	42	1	1	2	1	2	3	62	1	1	0	0	1.03516	1
104	1	58	1	4	2	1	2	3	63	1	0	0	0	0.460027	1
105	1	48	1	2	2	1	2	2	57	1	1	1	0	-0.652162	0
106	1	26	1	2	1	2	3	3	70	1	1	1	0	0.429785	1
107	1	31	1	2	1	2	3	1	41	1	1	1	0	-0.617079	0
108	1	32	1	1	1	2	3	2	39	1	1	1	0	1.44703	1
109	1	13	1	2	3	2	3	3	50	1	1	1	0	1.74134	1
110	1	52	1	2	2	0	2	2	35	1	1	0	0	0.236396	1
111	1	23	1	2	2	2	3	3	61	1	1	0	0	1.60547	1
112	1	19	1	2	2	2	3	2	38	1	1	1	0	1.1676	1
113	1	36	1	2	3	2	3	2	72	1	1	0	0	1.50143	1
114	1	28	1	1	1	2	3	2	34	1	1	1	0	1.08875	1
115	1	35	1	2	3	2	3	1	45	1	1	1	0	0.264112	1
116	1	4	1	2	1	0	1	2	53	0	1	0	0	0.676298	1
117	1	20	1	2	2	2	3	3	74	1	0	0	0	0.421408	1
118	1	13	1	2	2	2	3	2	62	1	0	1	0	1.48007	1
119	1	9	1	4	2	1	2	2	56	1	0	0	0	0.781307	1
120	1	1	1	2	2	2	3	3	49	1	0	0	0	1.51638	1
121	1	24	1	2	3	2	3	2	54	0	0	0	0	0.0901542	1
122	1	20	1	2	1	1	2	2	38	1	1	1	0	0.774356	1
123	1	16	1	2	2	2	3	2	38	1	1	1	0	0.0508675	1
124	1	30	1	2	3	2	3	2	29	1	1	1	0	0.036991	1
125	1	17	1	4	3	2	3	2	50	1	0	0	0	0.491965	1
126	1	17	1	3	1	0	1	2	54	0	0	0	0	1.8099	1
127	1	15	1	4	2	1	2	2	46	1	0	1	0	1.22825	1
128	1	33	1	4	3	1	3	3	43	1	0	0	0	0.503505	1
129	1	24	1	2	2	2	3	2	51	1	1	1	0	1.19619	1
130	1	46	1	2	2	0	2	1	38	1	1	0	0	-1.12793	0
131	1	45	1	1	1	0	1	1	40	1	1	0	0	0.779159	1
132	1	28	1	3	2	1	2	2	33	0	0	0	0	2.19454	1
133	1	11	1	2	2	2	3	2	58	1	0	0	0	0.942072	1
134	1	50	1	3	1	2	3	1	57	1	0	0	0	0.289931	1
135	0	71	0	3	1	0	1	1	48	1	0	0	0	-0.652432	0
136	0	71	0	4	1	0	1	2	57	1	0	0	0	-1.23505	0
137	0	70	0	4	2	0	2	3	47	1	0	0	0	-1.23505	0
138	0	69	0	4	2	0	2	2	52	1	0	0	0	-0.834165	0
139	0	69	0	4	2	0	2	3	40	1	0	0	0	-1.12712	0
140	0	68	0	4	2	0	2	1	57	1	0	0	0	-0.97496	0
141	0	67	0	3	2	0	2	3	50	1	0	0	0	-0.383576	0
142	0	67	0	4	2	0	2	3	62	1	0	0	0	-1.27599	0
143	0	67	0	4	1	0	1	2	44	1	0	0	0	-1.13782	0
144	0	66	0	4	2	0	2	3	55	1	0	0	0	-1.01525	0
145	0	65	0	3	2	1	2	2	56	1	0	0	0	-1.21434	0
146	0	65	0	3	1	1	2	2	52	1	1	0	0	0.474635	1
147	0	65	0	4	1	0	1	2	49	1	0	0	0	-0.521829	0
148	0	63	0	3	1	0	1	2	78	0	0	0	0	-0.414616	0
149	0	63	0	4	1	1	2	3	45	1	0	1	0	-1.24247	0
150	0	62	0	4	2	0	2	2	60	1	0	0	0	-1.24911	0
151	0	62	0	3	2	0	2	3	48	1	0	0	0	-0.767409	0
152	0	62	0	3	1	0	1	1	51	1	0	0	0	-1.36171	0
153	0	62	0	3	1	0	1	3	65	1	0	0	0	-1.23505	0
154	0	70	0	3	1	0	1	3	41	1	0	0	1	-1.33826	0
155	0	69	0	3	1	0	1	3	61	1	0	0	0	-1.23505	0
156	0	67	0	4	2	0	2	1	48	1	0	0	0	-1.33638	0
157	0	71	0	1	2	1	2	2	50	1	1	1	0	-0.570348	0
158	0	70	0	1	1	0	1	1	68	0	0	0	0	-1.26671	0
159	0	69	0	1	2	0	2	1	76	0	1	0	0	1.07479	1
160	0	69	0	1	1	1	2	2	54	1	1	1	0	1.35946	1
161	1	49	1	2	2	2	3	2	49	1	0	0	0	-0.579182	0
162	1	23	1	2	1	0	1	1	43	1	0	0	0	0.402827	1
163	1	58	1	2	1	2	3	2	55	1	1	0	0	1.11556	1
164	1	44	1	2	2	0	2	2	48	1	1	0	0	-0.478884	0
165	1	26	1	2	2	2	3	3	48	1	1	0	0	-0.0956873	1
166	1	57	1	2	2	0	2	2	36	1	1	0	0	0.119531	1
167	1	41	1	2	2	2	3	3	53	1	1	0	0	-0.98246	0
168	1	27	1	2	1	1	2	2	44	1	1	1	1	0.673252	1
169	1	15	1	2	2	2	3	2	76	1	1	0	0	1.55424	1
170	1	50	1	2	2	1	2	2	34	1	1	0	0	-0.952597	0
171	1	15	1	2	2	1	2	3	48	1	0	0	0	1.08236	1
172	1	36	1	2	3	2	3	2	46	1	1	1	0	0.0867228	1
173	1	55	1	2	2	2	3	1	51	1	0	0	0	-0.454677	0
174	1	32	1	2	1	1	2	2	53	1	1	0	0	0.219158	1
175	1	35	1	2	2	2	3	3	37	1	1	0	0	-0.928014	0
176	0	64	0	2	2	1	2	2	47	1	1	0	0	-1.60714	0
177	0	64	0	1	1	1	2	2	35	1	1	0	0	-0.771337	0
178	0	64	0	2	1	2	3	3	64	1	1	1	0	0.613041	1
179	0	63	0	2	1	2	3	2	59	1	1	1	1	-0.504385	0
180	0	63	0	2	2	1	2	2	62	1	1	0	0	0.844876	1
181	0	63	0	2	1	1	2	3	34	1	1	1	0	-0.402609	0
182	0	63	0	2	1	0	1	3	35	1	1	0	0	-1.14231	0
183	0	63	0	2	1	1	2	2	62	1	0	0	0	-0.604519	0
184	0	62	0	2	2	0	2	2	48	1	1	0	1	-1.2562	0
185	0	62	0	2	2	0	2	2	57	1	1	0	0	-0.574161	0
186	0	62	0	2	1	0	1	2	51	1	1	1	0	-0.92648	0
187	0	62	0	2	1	1	2	2	64	1	1	0	0	-1.07307	0
188	0	61	0	2	1	0	1	2	42	1	1	0	0	-1.34056	0
189	0	61	0	2	2	0	2	2	47	1	1	0	0	-0.526534	0
190	1	6	1	2	2	1	2	3	52	1	0	0	0	0.620138	1
191	1	21	1	3	2	2	3	2	50	1	0	1	1	0.709822	1
192	1	31	1	4	2	0	2	2	57	1	0	0	0	0.750404	1
193	1	9	1	3	1	1	2	2	62	1	0	1	0	-0.150746	1
194	1	3	1	4	2	2	3	3	49	1	0	0	0	0.775771	1
195	1	7	1	4	2	2	3	3	51	1	0	1	0	0.741994	1
196	1	2	1	4	2	1	2	3	52	1	0	1	0	-0.667896	0
197	1	7	1	4	3	2	3	3	61	0	0	1	0	-1.00288	0
198	1	39	1	3	2	2	3	2	60	1	0	1	0	0.199617	1
199	1	39	1	3	2	0	2	2	35	1	1	1	1	0.991282	1
200	0	98	0	3	2	0	2	2	55	1	0	0	1	-0.946462	0
201	1	23	1	2	2	1	2	3	72	0	1	0	0	1.32247	1
202	0	70	0	2	1	0	1	2	39	1	1	1	1	-1.29006	0
203	0	115	0	2	2	0	2	1	61	1	1	0	0	0.0164873	1
204	0	87	0	2	1	0	1	1	31	1	1	0	0	-1.25613	0
205	0	84	0	2	2	2	3	3	57	1	1	1	0	0.747969	1
206	0	82	0	2	3	0	2	3	30	1	1	1	0	-1.07373	0
207	0	79	0	2	2	2	3	2	68	1	1	1	0	-0.528042	0
208	0	78	0	2	2	0	2	2	48	1	1	0	0	0.15315	1
209	0	78	0	3	1	0	1	3	65	1	0	0	0	-0.470875	0
210	0	73	1	2	1	0	1	3	56	1	1	1	0	-0.595208	0
211	0	77	0	1	1	0	1	1	47	0	1	1	0	-0.587288	0
212	0	77	0	2	2	1	2	3	40	1	1	0	1	0.159211	1
213	0	75	0	1	2	2	3	2	30	1	1	1	0	-1.06374	0
214	0	75	0	2	2	1	2	3	48	1	1	0	0	-1.26473	0
215	0	73	0	2	2	1	2	3	48	1	1	1	0	-1.56722	0
216	0	84	0	2	1	0	1	2	52	1	1	0	0	-1.59976	0
217	0	74	0	4	1	0	1	3	31	1	0	1	0	-1.23505	0
218	0	85	0	2	3	2	3	3	51	1	1	1	1	-1.69283	0
219	0	85	0	1	1	0	1	3	60	0	1	0	0	-1.06761	0
220	0	84	0	1	2	2	3	3	61	1	1	1	0	-1.56043	0
221	0	84	0	1	2	0	2	2	48	1	1	0	0	-1.56547	0
222	0	84	0	2	1	2	3	3	45	1	1	0	0	-0.392093	0
223	0	77	0	2	1	0	1	2	57	1	1	0	0	-0.908422	0
224	0	84	0	1	1	0	1	1	48	1	1	0	0	-1.1855	0
225	0	77	0	3	2	0	2	2	55	1	0	0	1	-1.466	0
226	0	77	0	2	3	0	2	2	37	1	1	0	0	-0.883219	0
227	0	77	0	1	2	0	2	3	49	1	1	0	0	-1.0428	0
228	1	24	1	2	3	1	3	1	36	1	1	1	0	0.92984	1
229	1	43	1	2	2	0	2	1	70	0	1	0	0	0.510895	1
230	1	6	1	1	1	0	1	1	70	0	0	0	0	-0.250499	1
231	1	32	1	2	1	0	1	3	76	0	1	0	0	-0.589407	0
232	1	6	1	1	2	0	2	3	56	1	1	0	0	0.100734	1
233	1	60	1	1	2	2	3	2	34	1	1	1	0	0.0361265	1
234	1	48	1	2	2	0	2	2	40	1	1	0	0	-0.244324	1
235	1	35	1	1	2	2	3	2	43	1	1	0	0	0.35391	1
236	1	44	1	1	2	0	2	2	48	1	0	0	0	-0.116126	1
237	1	50	1	2	2	1	2	3	24	1	1	0	0	-0.772466	0
238	1	55	1	2	1	1	2	3	46	1	1	0	0	0.553063	1
239	1	20	1	1	2	2	3	2	47	1	0	0	0	0.901959	1
240	1	34	1	2	2	1	2	3	77	0	1	0	0	0.896945	1
241	1	52	1	2	1	2	3	3	37	1	1	0	0	-0.617523	0
242	1	6	1	4	1	2	2	2	43	1	0	0	0	1.39209	1
243	1	24	1	3	2	2	3	2	55	1	0	0	0	0.846587	1
244	1	7	1	1	2	0	2	1	64	1	1	0	0	1.53516	1
245	1	10	1	4	2	2	2	3	35	1	0	0	0	-0.618953	0
246	0	68	0	4	1	0	1	2	47	1	0	0	0	-1.48275	0
247	0	68	0	3	1	0	1	2	51	1	0	0	0	-0.0455402	1
248	0	67	0	3	2	0	2	1	39	1	0	0	0	-0.849043	0
249	0	66	0	3	2	0	2	3	39	1	0	0	0	-1.26038	0
250	0	64	0	3	2	0	2	2	36	1	0	0	0	-1.14304	0
251	0	63	0	3	2	0	2	2	68	1	0	0	0	-1.23505	0
252	0	62	0	3	1	0	1	2	59	1	0	0	0	-0.990794	0
253	0	61	0	3	2	2	3	3	35	1	0	1	0	-1.62569	0
254	0	61	0	4	2	0	2	3	63	1	0	0	0	-1.23505	0
255	0	70	0	1	1	0	1	2	47	1	1	1	0	1.1849	1
256	1	31	1	2	2	2	3	2	54	1	0	0	0	0.506376	1
257	1	60	1	2	1	0	1	1	75	0	1	0	0	-0.0211651	1
258	1	36	1	2	2	0	2	2	65	0	0	0	0	0.636116	1
259	1	13	1	2	2	2	2	2	51	1	1	0	0	0.550592	1
260	1	54	1	2	2	1	2	2	63	1	0	0	0	-0.222602	1
261	1	13	1	2	3	2	3	2	38	1	0	0	0	-1.11546	0
262	1	59	1	2	1	1	2	1	71	1	0	0	0	-1.31268	0
263	0	64	0	2	1	2	3	2	60	1	1	1	0	-0.404726	0
264	0	62	0	2	2	0	2	2	37	1	1	0	0	-0.810258	0
265	0	61	0	2	2	2	3	2	42	1	1	1	0	-0.348203	0
266	0	61	0	2	1	0	1	2	66	1	1	0	0	0.0669752	1
267	0	115	0	2	1	0	1	1	57	1	1	1	0	-0.986029	0
268	0	94	0	2	2	1	2	2	54	1	1	0	0	-0.474155	0
269	0	95	0	4	2	1	2	3	49	1	0	1	0	-1.39881	0
270	0	94	0	4	1	1	2	3	33	1	0	1	0	-0.773345	0
271	1	14	1	3	1	2	3	2	55	1	0	1	1	1.53516	1
272	0	94	0	4	1	0	1	2	68	1	0	0	0	-1.23505	0
273	0	74	1	2	3	0	2	2	62	1	1	1	0	-0.646691	0
274	0	88	0	1	1	0	1	2	38	0	0	0	0	-0.020961	1
275	0	89	0	1	1	0	1	1	39	1	1	0	0	0.152674	1
276	0	90	0	2	1	0	1	2	21	0	1	1	0	-1.6281	0
277	1	5	1	2	1	0	1	3	40	1	1	1	0	-0.403461	0
278	0	90	0	4	2	0	2	2	46	1	0	0	0	-1.0003	0
279	0	86	0	1	2	0	2	2	55	1	1	0	0	-0.310772	0
280	0	86	0	1	1	0	1	2	46	1	1	1	0	-0.702248	0
281	1	18	1	2	1	2	3	2	55	1	1	1	0	0.45203	1
282	0	86	0	4	2	1	2	3	71	1	0	0	0	-0.0446971	1
283	0	88	0	1	1	0	1	2	35	1	1	1	0	0.316131	1
284	0	92	0	2	2	2	3	2	41	1	1	1	0	-1.83361	0
285	0	86	0	2	2	0	2	1	31	1	1	0	0	-1.22434	0
286	0	93	0	1	3	0	2	2	46	1	1	1	0	-1.56549	0
287	0	82	1	2	2	1	2	3	47	1	1	1	0	-1.073	0
288	0	83	0	2	1	2	3	3	35	1	1	1	0	-0.155076	1
289	0	85	0	1	1	0	1	2	56	1	1	1	0	0.837732	1
290	0	85	0	4	2	0	2	2	56	1	0	0	0	-1.26671	0
291	0	87	0	2	1	0	1	2	58	1	1	0	0	-0.443559	0
292	1	18	1	2	2	2	3	2	59	1	1	0	0	0.613502	1
293	0	94	0	3	1	0	1	2	35	1	0	0	1	-0.637494	0
294	0	86	0	4	1	0	1	1	49	1	1	0	0	-1.09986	0
295	0	84	0	2	1	0	1	2	60	1	1	0	0	0.424797	1
296	0	85	0	1	1	0	1	2	43	1	1	0	0	-1.75847	0
297	0	85	0	1	3	0	2	2	65	1	1	0	0	-0.625099	0
298	0	83	0	2	2	0	2	2	46	1	1	0	0	0.891275	1
299	0	86	0	1	2	1	2	1	60	1	1	0	0	-0.940043	0
300	0	84	0	1	1	0	1	2	47	1	1	0	0	-1.36171	0
301	0	84	0	4	1	0	1	3	63	1	0	0	0	-0.5308	0
302	0	83	0	2	2	2	3	2	63	1	1	0	0	1.1735	1
303	0	80	0	4	2	2	3	1	57	0	0	0	0	-0.746542	0
304	0	90	0	2	2	1	2	2	36	1	1	0	0	-0.47702	0
305	0	93	0	3	1	0	1	1	54	1	0	0	0	-1.14157	0
306	0	83	0	2	1	0	1	2	43	1	1	0	0	-1.2206	0
307	0	64	1	2	2	1	2	3	72	1	1	0	0	1.53516	1
308	0	82	0	2	2	2	3	2	50	1	1	1	0	-0.46586	0
309	0	95	0	2	1	0	1	2	63	1	1	0	0	0.152674	1
310	0	81	0	2	2	0	2	2	39	1	0	0	0	-1.07397	0
311	0	82	0	2	2	1	2	1	49	1	1	1	0	0.327979	1
312	0	81	0	2	1	0	1	2	46	1	1	0	0	-0.835028	0
313	0	84	0	1	1	0	1	2	50	1	1	0	0	-1.42958	0
314	0	93	0	2	2	0	2	2	51	1	1	0	0	-1.25088	0
315	0	92	0	1	2	2	3	2	50	1	1	1	0	-0.628822	0
316	0	81	0	2	2	2	3	2	52	1	1	1	0	0.430701	1
317	0	81	0	2	1	1	2	2	54	1	1	0	0	0.278164	1
318	0	93	0	3	2	1	2	1	47	1	0	0	0	-1.7834	0
319	0	81	0	2	2	0	2	2	32	1	1	0	0	-0.0470678	1
320	0	84	0	2	2	0	2	2	44	1	1	0	0	-0.953167	0
321	1	37	1	2	2	0	2	3	30	1	1	0	0	0.16306	1
322	0	81	0	1	2	0	2	1	52	1	0	0	0	0.550763	1
323	0	81	0	2	1	0	1	3	27	1	1	1	0	-0.421995	0
324	0	89	0	2	1	2	3	1	72	0	1	0	0	-0.194256	1
325	0	71	1	1	1	0	1	1	73	0	1	0	0	-1.34258	0
326	0	80	0	2	2	2	3	2	57	1	1	1	0	-0.445052	0
327	0	81	0	2	1	1	2	2	46	1	1	0	0	-0.0387789	1
328	0	80	0	2	2	1	2	3	46	1	1	0	0	-1.23505	0
329	0	80	0	4	1	0	1	3	46	1	0	0	0	-0.583771	0
330	0	80	0	2	2	2	3	2	54	1	1	1	0	-0.84355	0
331	0	80	0	1	2	2	3	1	57	1	1	1	0	0.700848	1
332	0	79	0	1	2	0	2	1	61	1	1	0	0	0.948363	1
333	0	79	0	1	1	1	2	2	40	1	0	0	0	0.678281	1
334	0	79	0	1	2	0	2	2	59	1	1	0	0	-0.681005	0
335	0	80	0	2	2	1	2	2	54	1	1	1	0	-0.356872	0
336	0	80	0	1	2	0	2	1	31	1	1	0	0	-0.311023	0
337	0	83	0	2	2	2	3	2	50	1	1	1	0	-0.88046	0
338	0	79	0	2	1	1	2	3	48	1	1	0	0	1.44065	1
339	1	56	1	2	2	2	3	2	52	1	1	1	0	0.124507	1
340	0	79	0	1	2	0	2	2	37	1	1	0	0	1.39141	1
341	0	79	0	2	2	1	2	2	60	1	1	0	0	-0.695935	0
342	0	78	0	3	2	2	3	2	31	1	0	0	0	-1.23505	0
343	0	78	0	2	2	0	2	1	43	1	1	0	1	-0.315158	0
344	0	78	0	2	2	0	2	3	61	1	1	0	0	-0.990964	0
345	0	78	0	1	1	1	2	1	51	1	1	0	0	0.309669	1
346	0	78	0	1	2	0	2	2	46	1	1	0	0	-1.30646	0
347	0	78	0	2	1	0	1	2	42	1	1	0	0	-1.08955	0
348	0	78	0	2	2	0	2	3	50	1	1	0	0	-0.959127	0
349	0	80	0	1	2	1	2	1	41	1	1	0	0	-0.603824	0
350	0	80	0	2	2	0	2	3	40	1	1	0	0	-1.23876	0
351	0	88	0	2	1	2	3	1	56	1	1	1	1	0.181114	1
352	0	80	0	2	2	1	2	3	39	1	1	1	0	-0.0632881	1
353	0	80	0	4	2	0	2	1	63	1	0	0	0	-1.23505	0
354	0	80	0	2	2	0	2	2	50	1	1	0	0	0.255238	1
355	0	93	0	2	1	1	2	2	33	1	1	1	0	-0.828768	0
356	0	94	0	2	2	2	3	2	52	1	1	1	0	0.152674	1
357	1	7	1	1	1	0	1	2	61	1	1	0	0	0.160983	1
358	0	93	0	2	1	0	1	1	53	1	1	0	0	-0.241418	1
359	0	90	0	1	1	0	1	2	40	1	1	1	0	-0.135921	1
360	1	30	1	1	2	0	2	1	50	1	1	0	0	-1.4049	0
361	0	94	0	2	1	0	1	2	48	1	1	1	0	-0.660818	0
362	0	90	0	4	1	0	1	3	57	1	0	0	0	-1.23505	0
363	0	86	0	1	1	0	1	2	65	1	1	0	0	-0.108199	1
364	0	91	0	1	2	0	2	1	31	1	1	0	0	-0.0297664	1
365	0	79	0	2	1	0	1	2	56	1	1	0	0	-0.564616	0
366	0	78	0	1	2	1	2	2	47	1	1	1	0	-0.637638	0
367	0	79	0	1	2	1	2	2	58	1	1	0	0	0.766229	1
368	0	92	0	4	2	0	2	3	47	1	0	0	0	0.681558	1
369	0	87	0	4	1	0	1	2	53	1	0	0	0	-0.619994	0
370	0	88	0	3	1	2	3	1	46	1	0	1	0	-0.778841	0
371	0	79	0	2	1	1	2	2	35	1	1	1	0	0.118687	1
372	0	88	0	1	1	0	1	1	45	1	1	0	0	-0.352121	0
373	0	86	0	1	2	1	2	2	43	1	1	1	0	1.69374	1
374	0	78	0	4	1	0	1	3	39	1	0	1	0	-0.373974	0
375	0	88	0	2	1	1	2	2	55	1	1	0	0	-0.361381	0
376	0	80	0	1	1	0	1	2	53	1	1	0	0	0.114408	1
377	0	77	0	1	1	1	2	1	43	1	1	1	0	-1.31104	0
378	1	45	1	1	2	0	2	2	46	1	1	0	0	0.154937	1
379	1	52	1	1	1	1	2	1	48	1	1	0	0	-0.0384553	1
380	1	58	1	2	2	2	3	2	31	0	0	0	0	0.118389	1
381	1	46	1	2	2	2	3	3	32	1	1	1	0	1.09978	1
382	1	10	1	2	1	1	2	3	38	1	1	0	0	0.34195	1
383	1	60	1	2	1	1	2	2	39	1	1	0	0	-0.081686	1
384	1	17	1	2	2	2	3	3	41	1	1	1	0	0.449541	1
385	1	55	1	2	2	0	2	2	45	1	1	0	0	-1.24035	0
386	1	43	1	2	2	2	3	2	48	1	1	0	0	0.935331	1
387	1	52	1	2	1	1	2	2	48	1	0	1	0	0.630466	1
388	1	14	1	2	2	0	2	2	51	1	1	1	0	-0.177631	1
389	1	51	1	2	2	2	3	3	52	1	1	1	0	1.35872	1
390	1	7	1	2	2	0	2	3	56	1	1	0	0	0.306963	1
391	1	31	1	2	2	0	2	1	58	1	1	0	0	0.656559	1
392	1	60	1	2	1	0	1	2	63	1	1	0	0	1.35947	1
393	1	6	1	2	2	0	2	2	66	0	0	0	0	-0.820792	0
394	1	8	1	3	2	2	3	3	27	1	0	1	0	0.180067	1
395	1	14	1	3	3	2	3	3	34	1	1	1	0	1.14704	1
396	1	31	1	3	2	1	2	3	52	1	0	0	0	-0.129104	1
397	1	25	1	3	1	0	1	1	53	1	0	0	0	1.80865	1
398	1	15	1	3	3	2	3	3	53	1	0	0	0	-0.0485962	1
399	1	8	1	4	2	2	3	3	38	1	0	1	0	0.533845	1
400	1	4	1	4	2	2	3	1	41	1	0	0	0	1.33766	1
401	1	9	1	4	2	2	3	3	48	1	0	0	0	0.496986	1
402	1	25	1	4	2	0	2	1	50	1	0	0	0	0.324175	1
403	0	97	0	2	1	0	1	1	32	1	1	1	0	-1.43693	0
404	0	112	0	2	1	0	1	2	32	1	1	0	0	-1.8304	0
405	0	108	0	2	2	2	3	3	34	1	1	1	0	-0.709722	0
406	0	96	0	2	2	2	3	2	34	1	1	1	0	-0.769453	0
407	0	154	0	2	2	1	2	2	35	1	1	1	0	-1.31949	0
408	0	101	0	2	2	1	2	3	35	1	1	1	0	-0.993927	0
409	0	69	1	2	1	2	3	2	35	1	0	1	0	0.125246	1
410	0	98	0	2	2	2	3	2	36	1	1	0	0	-1.25616	0
411	0	109	0	2	2	1	2	1	37	1	1	0	0	-0.201425	1
412	0	102	0	3	2	1	2	3	34	1	0	1	0	-1.00353	0
413	0	108	0	3	1	0	1	3	36	1	0	0	0	-1.23505	0
414	0	80	0	3	1	0	1	2	40	1	0	0	0	-1.9159	0
415	0	118	0	3	1	0	1	3	43	1	0	0	0	-0.641827	0
416	0	126	0	3	2	1	2	3	43	1	1	1	1	-0.984428	0
417	0	96	0	3	2	1	2	2	46	1	0	1	0	-1.24123	0
418	0	96	0	3	2	0	2	2	49	1	1	0	0	0.156558	1
419	0	100	0	3	2	0	2	2	50	1	0	0	0	-1.25324	0
420	0	115	0	3	1	2	3	1	50	1	0	0	0	-1.36171	0
421	0	96	0	3	1	0	1	1	50	1	0	0	0	-1.48443	0
422	0	108	0	3	1	0	1	1	51	0	0	0	0	-0.0602381	1
423	0	106	0	3	1	0	1	3	53	1	0	0	0	-1.41449	0
424	0	100	0	3	2	0	2	2	58	1	0	0	1	-1.24432	0
425	0	137	0	4	1	2	3	2	29	1	0	0	0	-1.23505	0
426	0	135	0	4	1	2	3	3	31	0	1	1	0	0.180067	1
427	0	113	0	4	2	1	2	2	33	1	0	0	0	-1.25978	0
428	0	79	1	2	2	1	2	2	40	1	1	1	1	-0.89188	0
429	0	79	0	2	1	0	1	1	43	0	1	0	0	-1.12597	0
430	0	78	0	2	1	0	1	3	36	1	1	0	0	-1.35705	0
431	0	77	0	3	2	0	2	3	46	1	0	0	0	-1.23968	0
432	1	11	1	3	2	0	2	2	49	1	0	0	1	0.493705	1
433	1	13	1	2	2	0	2	2	54	1	0	0	0	0.11962	1
434	1	28	1	4	2	0	2	3	39	1	0	1	0	0.697199	1
435	1	22	1	4	1	0	1	2	36	1	0	0	0	1.17569	1
436	1	19	1	3	2	1	2	2	64	0	0	0	0	0.0553475	1
437	1	12	1	4	2	2	3	2	56	1	0	1	0	-0.149226	1
438	1	29	1	3	3	0	3	2	45	0	0	0	0	1.28727	1
439	1	26	1	3	2	2	3	3	59	1	0	1	0	0.549726	1
440	1	31	1	1	2	0	3	2	50	1	1	0	0	0.530105	1
441	1	21	1	3	2	2	3	3	38	1	0	1	0	1.41395	1
442	1	18	1	4	2	1	2	2	65	1	0	0	0	0.921889	1
443	1	22	1	4	2	1	2	3	45	1	0	0	0	-0.425723	0
444	1	14	1	2	2	2	3	3	48	1	1	1	0	0.745759	1
445	1	43	1	3	2	0	2	2	55	1	0	0	0	-0.442768	0
446	1	36	1	4	3	2	3	3	62	1	0	1	0	-0.286945	1
447	1	46	1	3	2	2	3	2	59	1	0	0	0	-0.281887	1
448	1	57	1	4	2	0	2	2	61	1	0	0	0	-0.348007	0
449	1	45	1	3	1	0	1	2	45	1	0	0	1	1.01673	1
450	0	64	1	3	2	2	3	2	48	1	0	1	0	0.365326	1
451	0	151	0	1	2	1	2	2	59	1	1	0	0	0.0871692	1
452	0	66	0	1	1	1	2	2	48	1	1	0	0	-0.341218	0
453	0	72	1	4	1	0	1	1	37	1	1	1	0	-0.124867	1
454	0	76	0	2	1	0	1	2	41	1	1	0	1	-1.0103	0
455	0	116	0	3	2	0	2	3	59	1	0	0	0	-0.988036	0
456	0	131	0	1	1	0	1	1	45	1	1	0	0	1.07479	1
457	0	67	0	1	1	1	2	1	38	1	1	0	0	0.727024	1
458	0	147	0	1	2	0	2	3	44	1	0	0	0	0.843916	1
459	0	109	0	2	1	1	2	2	59	1	1	0	0	-0.988036	0
460	0	83	0	1	2	0	2	2	42	1	1	1	0	-0.390373	0
461	0	79	0	2	1	0	1	2	49	1	1	0	0	-0.133838	1
462	0	79	0	4	1	0	1	3	40	1	0	0	0	0.00198999	1
463	0	78	0	3	2	0	2	2	41	1	0	1	1	-0.010469	1
464	0	78	0	1	1	0	1	2	55	1	1	1	0	0.26172	1
465	0	76	0	1	1	1	2	2	68	1	0	0	0	1.62906	1
466	0	75	0	2	1	0	1	3	52	1	0	1	0	-0.797038	0
467	0	75	0	3	1	0	1	2	50	1	0	0	0	-0.684867	0
468	0	74	0	1	1	0	1	2	63	0	1	0	0	-0.213023	1
469	0	73	0	1	1	0	1	2	28	0	1	0	0	-1.12276	0
470	1	52	1	4	2	2	3	2	64	1	0	0	1	0.431104	1
471	1	10	1	1	1	0	1	2	50	1	0	0	0	-0.805751	0
472	1	3	1	3	2	2	3	3	69	0	0	0	0	-1.23505	0
473	1	25	1	1	2	2	3	3	48	1	1	0	0	-1.30545	0
474	0	80	0	2	1	2	3	1	63	1	1	1	0	-0.93519	0
475	0	75	0	3	1	0	1	2	55	1	0	0	0	-1.23916	0
476	0	75	0	1	2	1	2	2	60	1	1	0	0	-1.39977	0
477	0	74	0	2	1	2	3	2	58	1	0	0	0	-1.23115	0
478	0	74	0	2	2	1	2	2	50	1	1	0	0	-1.25731	0
479	0	86	0	1	2	0	2	3	41	1	1	0	0	-1.23765	0
480	0	85	0	1	1	2	3	1	66	1	1	1	0	-1.23505	0
481	0	84	0	1	1	0	1	1	46	1	1	0	0	-1.23505	0
482	0	84	0	1	1	2	3	2	50	1	1	0	0	-0.906384	0
483	0	84	0	1	2	0	2	2	46	1	1	0	1	-1.94757	0
484	0	84	0	2	2	0	2	3	51	1	1	0	0	-1.24124	0
485	0	84	0	2	2	2	3	3	57	1	1	1	0	-0.712079	0
486	0	83	0	2	2	0	2	3	47	1	1	0	0	-1.24035	0
487	0	78	0	3	2	2	3	3	53	1	0	1	0	0.122865	1
488	0	78	0	2	1	0	1	3	51	1	1	0	0	-0.541186	0
489	0	77	0	1	1	0	1	3	61	1	1	0	0	-1.01137	0
490	0	76	0	1	2	0	2	2	63	1	1	0	0	-1.28939	0
491	0	76	0	1	2	0	2	2	45	1	1	0	0	-0.654626	0
492	0	84	0	2	2	0	2	2	52	1	1	0	0	-1.64001	0
493	0	84	1	1	1	0	1	2	42	0	1	0	0	-1.32595	0
494	0	72	0	1	2	2	3	2	58	1	0	0	0	-1.69386	0
495	0	76	0	2	2	2	3	2	43	1	1	1	1	-1.2106	0
496	1	8	1	2	1	0	1	1	46	1	1	1	0	0.411695	1
497	1	12	1	2	2	2	3	1	54	1	1	1	0	0.646865	1
498	1	7	1	2	2	0	2	1	58	1	1	1	0	1.50929	1
499	1	15	1	2	1	0	1	2	40	1	1	0	0	1.03183	1
500	1	5	1	1	2	1	2	2	57	1	0	1	0	1.01904	1
501	1	38	1	1	2	0	2	2	57	1	0	0	0	1.03581	1
502	1	26	1	2	2	2	3	2	60	1	1	0	0	-0.021256	1
503	1	17	1	2	1	1	2	1	51	1	1	0	0	0.334489	1
504	1	32	1	2	1	1	2	1	47	1	1	0	0	0.965885	1
505	1	18	1	3	3	2	3	2	38	1	0	1	0	0.319263	1
506	1	38	1	2	2	0	2	3	50	1	1	0	0	0.525966	1
507	1	30	1	2	2	1	2	2	55	1	0	1	0	0.70905	1
508	1	53	1	1	2	1	2	3	67	1	1	0	0	-0.982957	0
509	1	31	1	1	2	2	3	2	39	1	1	0	0	1.70599	1
510	1	26	1	2	2	2	3	2	53	1	1	1	0	0.785965	1
511	1	16	1	4	2	2	3	2	60	1	0	1	0	0.860944	1
512	1	21	1	2	2	1	2	1	53	1	1	0	0	0.122766	1
513	1	44	1	3	1	0	1	2	45	1	1	0	0	1.53516	1
514	1	19	1	2	3	2	3	3	45	1	1	1	0	0.622328	1
515	1	55	1	2	1	0	1	3	30	1	1	0	0	-1.06986	0
516	1	42	1	2	1	1	2	2	35	1	1	1	0	0.150196	1
517	1	42	1	2	2	1	2	3	49	1	1	0	0	0.732724	1
518	1	31	1	2	2	2	3	2	38	1	1	1	0	1.06319	1
519	1	9	1	3	2	2	3	2	29	1	1	0	0	1.29692	1
520	1	25	1	2	3	2	3	2	54	1	1	0	0	1.16137	1
521	1	14	1	2	1	1	2	2	61	1	1	1	0	1.24758	1
522	1	21	1	3	2	0	2	3	82	0	0	0	0	1.66683	1
523	1	37	1	3	1	2	3	3	62	1	0	1	0	0.583515	1
524	1	15	1	4	2	1	2	3	74	0	0	1	0	1.46377	1
525	1	30	1	3	2	0	2	3	30	1	0	0	1	-0.594514	0
526	0	71	0	3	1	0	1	2	54	1	0	0	1	-0.80501	0
527	0	68	0	4	2	1	2	2	34	1	0	1	0	-1.23505	0
528	0	68	0	3	1	0	1	2	58	1	0	0	0	-1.23505	0
529	0	68	0	4	1	0	1	3	38	1	0	0	0	-1.18349	0
530	0	66	0	3	2	0	2	1	50	1	0	0	0	-1.17091	0
531	0	64	0	3	2	0	2	2	35	1	0	0	0	-0.732165	0
532	0	63	0	3	2	1	2	2	58	1	0	0	0	-0.961306	0
533	0	63	0	3	1	0	1	3	51	1	0	0	0	-1.45662	0
534	0	63	0	4	1	0	1	3	66	1	0	0	0	-1.28958	0
535	0	62	0	3	3	0	2	2	53	1	0	0	0	0.0870369	1
536	0	62	0	3	2	1	2	2	54	1	0	0	0	-0.366351	0
537	0	61	0	4	1	2	3	3	57	1	0	0	0	-0.503206	0
538	0	61	0	4	2	0	2	3	51	1	0	0	0	-0.772422	0
539	0	71	0	4	1	0	1	2	48	1	1	0	0	0.206736	1
540	0	68	0	4	1	0	1	3	48	1	0	0	0	0.350901	1
541	0	71	0	1	2	0	2	2	44	1	1	0	0	-0.831119	0
542	0	71	0	1	1	0	1	1	42	1	1	0	0	-1.13421	0
543	1	1	1	2	3	2	3	2	70	1	1	0	0	0.0381974	1
544	1	18	1	2	2	2	3	3	44	1	0	0	0	2.29858	1
545	1	20	1	2	2	1	2	2	34	1	1	0	0	2.29739	1
546	1	11	1	2	2	2	3	3	48	1	1	0	0	-0.303394	1
547	1	49	1	2	3	2	3	2	41	1	1	1	0	-0.336279	0
548	1	49	1	2	1	0	1	1	84	0	1	0	0	-0.838411	0
549	0	64	0	2	3	1	3	2	57	1	0	0	0	-1.23505	0
550	0	64	0	2	2	0	2	2	48	1	1	0	0	-0.704935	0
551	0	64	0	2	1	0	1	2	44	1	1	0	0	-1.26287	0
552	0	64	0	2	1	0	1	3	52	1	1	0	0	-1.31073	0
553	0	63	0	2	1	0	1	2	40	1	1	0	0	-1.43248	0
554	0	62	0	2	1	1	2	2	29	1	1	1	0	-0.731671	0
555	0	62	0	2	2	0	2	3	61	1	1	0	0	-0.862641	0
556	0	62	0	2	1	1	2	2	54	1	1	1	0	-1.05883	0
557	0	61	0	2	2	0	2	2	51	1	1	0	0	-0.774696	0
558	0	61	0	2	2	0	2	3	66	1	1	0	0	-1.23505	0
559	0	63	0	2	1	1	2	2	39	1	1	1	0	-0.0226238	1
560	1	22	1	4	2	1	2	2	65	1	0	1	0	0.30613	1
561	1	16	1	3	2	1	2	3	48	1	0	1	0	0.0608144	1
562	1	8	1	4	1	1	2	3	47	1	0	1	0	0.0660954	1
563	1	18	1	3	3	2	3	2	40	1	0	0	0	0.449588	1
564	1	38	1	4	1	0	1	3	69	1	0	0	0	-1.18798	0
565	1	56	1	3	2	0	2	1	79	0	0	0	0	0.357441	1
566	1	38	1	4	2	0	2	3	59	1	0	0	0	1.18954	1
567	1	38	1	4	1	0	1	2	87	0	0	0	0	0.408275	1
568	1	29	1	4	2	0	2	2	31	1	0	0	0	0.100023	1
569	0	133	0	1	1	0	1	1	55	1	1	0	0	-0.0309068	1
570	0	95	0	4	2	0	2	2	50	1	0	0	0	-1.02514	0
571	0	131	0	4	1	1	2	3	36	1	0	0	0	-1.38026	0
572	0	83	0	3	1	1	2	3	61	1	0	1	0	-0.988036	0
573	0	112	0	2	1	0	1	1	56	1	1	0	0	0.600906	1
574	0	81	0	1	1	0	1	2	63	1	1	0	0	0.609592	1
575	0	79	0	4	2	0	2	2	33	1	0	0	0	0.466973	1
576	0	78	0	1	2	0	2	2	41	1	1	1	0	-1.01858	0
577	0	78	0	2	1	0	1	2	36	1	1	0	0	0.697199	1
578	0	76	0	4	1	0	1	2	42	1	0	1	0	-0.851256	0
579	0	75	0	2	2	1	2	2	49	1	1	1	0	-0.642203	0
580	0	77	0	1	1	0	1	2	58	1	1	0	0	-1.16986	0
581	0	75	0	2	2	2	3	3	56	1	1	0	0	-1.81922	0
582	0	66	0	1	2	0	2	3	82	0	1	0	0	-0.838907	0
583	0	77	0	2	2	0	2	2	49	1	1	0	1	-0.519075	0
584	0	78	0	2	2	1	2	2	40	1	1	1	0	-0.31071	0
585	0	84	0	1	1	0	1	2	48	0	1	0	0	-1.23505	0
586	0	81	0	1	1	2	3	2	61	1	1	1	0	-1.03508	0
587	0	77	0	2	2	2	3	2	43	1	1	1	1	-0.76632	0
588	0	75	0	1	1	0	1	1	57	0	1	0	0	-1.23505	0
589	1	22	1	4	2	1	2	3	63	1	0	0	0	0.070567	1
590	1	22	1	1	2	1	2	2	49	1	1	1	0	0.78297	1
591	1	57	1	1	2	1	2	2	52	1	1	0	0	-0.708602	0
592	1	29	1	1	3	2	3	2	78	0	1	0	0	0.808476	1
593	1	33	1	2	2	2	3	3	46	1	0	1	0	0.683937	1
594	1	54	1	1	1	0	1	2	43	1	1	0	1	-0.212954	1
595	1	37	1	1	1	1	2	3	45	1	1	0	0	0.75558	1
596	1	32	1	2	2	1	2	3	48	1	1	1	0	-0.410366	0
597	1	32	1	2	2	2	3	2	46	1	1	1	0	0.352581	1
598	1	29	1	1	1	0	1	2	43	1	1	0	0	1.07479	1
599	0	71	0	4	1	0	1	2	44	1	0	1	0	0.0626888	1
600	0	71	0	3	2	0	2	1	49	1	0	0	0	-1.34056	0
601	0	70	0	3	1	1	2	2	54	1	0	0	0	-0.729036	0
602	0	69	0	3	2	0	2	3	53	1	0	0	0	-1.23505	0
603	0	68	0	3	3	0	2	2	54	1	0	1	0	-1.23505	0
604	0	66	0	3	3	0	2	2	43	1	0	1	0	-0.227825	1
605	0	65	0	3	2	0	2	3	48	1	0	0	0	-1.25316	0
606	0	65	0	3	2	0	2	3	33	1	0	0	1	-1.27723	0
607	0	64	0	3	2	1	2	2	58	1	0	0	0	-0.442768	0
608	0	63	0	3	2	0	2	2	62	1	0	0	0	-1.42109	0
609	0	61	0	3	1	2	3	2	53	1	0	0	0	-1.23505	0
610	1	45	1	2	2	0	2	3	53	1	1	0	0	0.271685	1
611	1	31	1	2	2	2	2	2	37	1	0	0	1	1.6859	1
612	1	6	1	2	1	0	1	2	49	0	0	0	0	2.17333	1
613	1	36	1	2	3	1	3	2	33	1	1	0	0	0.246981	1
614	0	63	0	2	1	0	1	2	38	1	1	0	0	-1.52021	0
615	0	63	0	2	1	0	1	3	45	1	1	0	0	-1.2943	0
616	0	62	0	2	2	0	2	3	48	1	1	0	0	-1.36171	0
617	1	9	1	2	2	0	2	3	41	1	1	0	0	1.13977	1
618	0	95	0	1	2	1	2	2	72	0	1	0	0	-0.542058	0
619	0	73	1	1	1	0	1	1	34	1	1	0	0	-0.95732	0
620	0	95	0	4	1	0	1	1	53	1	0	0	0	-0.846125	0
621	0	93	0	1	2	0	2	1	44	1	1	0	0	-1.07299	0
622	0	94	0	2	1	2	3	2	81	1	1	0	0	-0.911991	0
623	0	94	0	1	1	2	3	2	30	1	1	1	0	-1.20504	0
624	0	94	0	1	2	2	3	1	50	1	1	0	0	-1.43699	0
625	0	95	0	2	2	2	3	3	40	1	1	1	0	-1.16816	0
626	0	90	0	2	1	0	1	2	39	1	1	1	0	-0.921527	0
627	0	91	0	2	2	1	2	1	37	1	1	1	0	-1.06218	0
628	0	92	0	1	1	1	2	2	40	1	1	1	0	-1.14396	0
629	0	89	0	4	1	0	1	2	35	1	0	1	0	0.183692	1
630	0	91	0	1	1	2	3	2	30	1	1	1	0	-0.478467	0
631	0	89	0	1	2	2	3	1	36	1	1	1	0	1.17344	1
632	0	90	0	3	1	0	1	1	35	1	0	0	0	-1.10029	0
633	0	94	0	3	2	0	2	3	55	1	0	0	0	-1.27884	0
634	0	90	0	4	2	1	2	3	57	1	0	0	0	-0.494762	0
635	0	90	0	4	2	0	2	2	36	1	0	1	0	-1.93701	0
636	0	92	0	1	2	0	2	1	51	1	1	0	0	0.896113	1
637	0	91	0	1	1	0	1	1	43	1	1	0	0	-1.27425	0
638	0	91	0	1	1	0	1	1	40	1	1	0	0	-0.295883	1
639	0	92	0	2	1	1	2	2	56	1	1	1	0	0.38138	1
640	0	85	0	4	2	0	2	2	49	1	0	0	0	-0.605011	0
641	0	84	0	1	1	0	1	3	40	1	1	0	0	1.21615	1
642	0	86	0	2	2	0	2	3	39	1	1	0	0	-0.915927	0
643	1	11	1	3	1	0	1	2	53	1	1	0	0	0.086261	1
644	0	84	0	3	2	0	2	1	52	1	0	0	0	-0.444259	0
645	0	87	0	2	2	0	2	2	61	1	1	0	0	0.393396	1
646	0	91	0	2	1	1	2	2	45	1	1	1	0	-1.27599	0
647	1	8	1	2	2	2	3	2	53	1	1	1	0	0.212696	1
648	0	84	0	2	1	0	1	2	52	1	1	0	0	-0.313545	0
649	0	83	0	1	1	0	1	1	71	0	1	0	0	-1.33331	0
650	0	85	0	2	1	0	1	3	58	0	1	0	0	-0.129183	1
651	0	82	0	2	1	0	1	1	39	1	1	1	0	0.554996	1
652	0	87	0	1	3	1	3	1	55	1	1	1	0	-0.655139	0
653	0	84	0	1	2	0	2	1	37	1	1	0	0	0.100614	1
654	0	82	0	2	2	0	2	2	47	1	0	0	0	-1.17768	0
655	0	84	0	2	2	2	3	3	47	1	1	1	1	0.187283	1
656	0	81	0	2	2	0	2	1	38	1	1	0	0	-0.719166	0
657	0	93	0	3	2	1	2	1	57	1	0	1	0	0.321479	1
658	0	91	0	3	1	0	1	3	55	1	0	0	0	0.459554	1
659	0	81	0	2	1	0	1	2	45	1	1	0	0	-0.403162	0
660	0	82	0	1	2	0	2	1	63	1	1	0	0	-1.27727	0
661	0	81	0	2	1	2	3	2	56	1	1	1	0	-0.641057	0
662	0	81	0	2	1	0	1	3	34	1	1	1	0	-1.20896	0
663	0	80	0	1	2	1	2	2	28	1	1	1	0	-0.0410636	1
664	0	80	0	1	1	2	3	1	35	1	1	0	0	-0.515191	0
665	1	33	1	2	1	2	3	2	47	1	1	1	0	1.53516	1
666	0	79	0	2	2	1	2	3	57	1	1	0	0	-0.704442	0
667	0	79	0	1	2	0	2	1	44	1	1	0	0	-1.07805	0
668	0	78	0	1	2	2	3	2	49	1	1	1	0	-0.509442	0
669	0	78	0	2	1	1	2	3	50	1	1	0	0	-0.277913	1
670	0	79	0	2	2	1	2	3	46	1	1	0	0	-1.12934	0
671	0	78	0	2	2	1	2	2	48	1	1	0	0	0.0468556	1
672	0	79	0	2	2	0	2	2	63	1	1	0	0	-0.779529	0
673	1	12	1	2	3	2	3	2	56	1	0	1	0	-1.36171	0
674	0	86	0	2	2	2	3	2	55	1	1	1	0	0.10102	1
675	0	72	0	4	3	0	2	2	54	1	0	1	0	-1.21596	0
676	0	92	0	2	1	1	2	3	37	1	1	1	0	-0.479516	0
677	0	87	0	4	2	0	2	3	58	1	0	0	0	-0.129104	1
678	0	80	0	2	2	2	3	3	53	1	1	1	0	-0.899111	0
679	0	91	0	1	1	0	1	1	53	1	1	0	0	-1.23505	0
680	0	86	0	1	1	0	1	1	64	0	1	0	0	0.132813	1
681	0	78	0	1	1	0	1	2	37	1	1	0	0	-0.108259	1
682	0	86	0	2	1	2	3	2	62	1	1	0	0	-0.402414	0
683	0	84	0	1	2	2	3	2	39	1	1	1	0	-1.26671	0
684	0	89	0	3	2	1	2	2	53	1	0	1	1	-0.769829	0
685	0	81	0	2	1	0	1	3	58	1	1	0	0	-0.783084	0
686	1	55	1	2	2	0	2	2	56	1	1	0	0	0.734107	1
687	0	87	0	1	2	1	2	1	55	1	1	0	0	-0.585849	0
688	0	88	0	1	2	1	2	2	47	1	1	0	0	0.341013	1
689	0	79	0	2	1	0	1	3	49	1	1	0	0	-1.36171	0
690	0	89	0	1	1	1	2	2	47	1	1	0	0	0.646668	1
691	0	69	1	2	2	0	2	2	44	1	1	0	0	1.34317	1
692	0	78	0	1	2	0	2	1	49	1	1	0	0	-0.864181	0
693	0	85	0	2	2	1	2	2	35	1	1	1	0	-1.16587	0
694	0	80	0	2	1	1	2	2	44	1	1	1	0	0.118389	1
695	1	59	1	1	1	2	3	1	36	1	1	1	0	0.166894	1
696	1	13	1	2	2	1	2	2	26	1	1	0	0	0.122199	1
697	1	38	1	2	1	2	3	3	31	1	1	1	0	0.868488	1
698	1	56	1	2	3	0	2	3	31	1	1	1	1	-1.01288	0
699	1	39	1	2	3	2	3	2	35	1	1	1	0	0.281588	1
700	1	50	1	2	2	2	3	2	38	1	1	0	0	0.431361	1
701	1	15	1	2	1	1	2	2	44	1	1	1	0	-1.6422	0
702	1	30	1	2	2	1	2	2	46	1	0	0	0	-0.815567	0
703	1	48	1	2	2	0	2	2	65	0	1	0	0	1.18686	1
704	1	19	1	3	1	0	1	1	29	0	1	1	0	0.0867228	1
705	1	20	1	3	2	2	3	3	41	1	0	1	1	1.53516	1
706	1	18	1	3	2	2	3	3	45	1	0	1	0	-0.0514505	1
707	1	9	1	3	1	2	3	3	54	1	1	1	0	1.16122	1
708	1	8	1	4	2	2	3	2	41	1	0	0	0	0.37641	1
709	1	9	1	4	2	0	2	2	43	0	0	0	0	-0.88877	0
710	1	12	1	4	2	2	3	3	44	1	0	1	0	-1.23505	0
711	1	41	1	4	2	0	2	3	59	1	1	0	0	0.611756	1
712	0	137	0	2	2	2	3	2	24	1	1	0	0	-1.25616	0
713	0	70	0	2	1	1	2	2	29	1	1	1	0	-0.823364	0
714	0	100	0	2	1	0	1	2	30	1	1	0	1	-1.23505	0
715	0	117	0	2	2	1	2	3	32	1	1	1	0	-0.474933	0
716	0	63	1	2	2	2	3	2	32	1	1	1	0	-0.154564	1
717	0	108	0	2	1	0	1	2	35	1	1	0	0	-0.443559	0
718	0	105	0	2	2	2	3	2	36	1	1	0	0	-0.618039	0
719	0	99	0	2	2	0	2	3	37	1	1	1	0	-0.993179	0
720	0	105	0	3	3	1	3	2	33	1	0	1	0	0.427583	1
721	0	101	0	3	2	0	2	3	34	1	0	1	0	-1.52696	0
722	0	108	0	3	2	1	2	3	45	1	0	0	0	-1.42109	0
723	0	100	0	3	2	0	2	1	45	1	0	0	1	-1.28933	0
724	0	96	0	3	2	1	2	1	46	1	0	0	0	-1.31104	0
725	0	113	0	3	2	0	2	2	47	1	0	0	0	-1.23505	0
726	0	112	0	3	1	0	1	1	49	1	1	0	0	0.843916	1
727	0	110	0	3	3	0	2	1	50	1	0	1	0	-0.83759	0
728	0	121	0	3	1	0	1	2	50	1	0	0	0	-1.23842	0
729	0	98	0	3	1	1	2	3	53	1	0	0	0	-1.23505	0
730	0	122	0	3	2	1	2	2	58	1	0	0	0	-0.751399	0
731	0	125	0	4	2	0	2	3	37	1	0	1	0	-1.22985	0

## Sheet: IGNN_training_cohort
id	y	DFS	STATUS	type	size	lym	stage	grade	age	Chemotherapy	Endocrine	Radiation	Targeted	model_score	model_risk
1	1	21	1	3	2	0	2	3	41	1	0	0	0	1.77292	1
2	1	23	1	3	3	2	3	2	34	1	0	0	0	2.08538	1
3	1	9	1	4	1	0	1	2	82	0	0	0	0	2.47259	1
4	1	20	1	3	2	0	2	2	41	0	1	0	0	1.37757	1
5	1	30	1	4	2	2	2	1	80	0	0	0	0	2.03935	1
6	1	18	1	2	3	2	3	2	63	1	1	1	0	2.03302	1
7	1	15	1	3	3	2	3	3	37	1	0	1	0	-0.597486	0
8	1	12	1	4	1	1	2	2	53	1	0	0	0	1.84315	1
9	1	15	1	3	1	0	1	3	37	1	1	1	0	3.3152	1
10	1	12	1	2	2	2	3	3	56	1	1	1	0	2.89499	1
11	1	18	1	4	2	1	2	3	74	0	0	1	0	2.18537	1
12	1	13	1	3	2	0	2	1	29	1	0	0	0	1.61065	1
13	1	24	1	2	2	2	3	2	33	1	1	0	0	2.02898	1
14	1	10	1	3	2	2	3	3	54	1	0	1	0	3.90328	1
15	1	12	1	3	3	2	3	3	53	1	1	0	0	1.25595	1
16	1	9	1	3	2	2	3	2	44	1	0	1	0	0.763772	0
17	1	12	1	4	1	0	1	1	34	1	0	0	0	0.528022	0
18	1	6	1	4	2	2	3	3	37	1	1	0	0	2.20568	1
19	1	8	1	4	1	2	3	3	65	1	0	1	0	0.958046	0
20	1	11	1	4	1	0	1	2	67	1	0	0	0	0.169388	0
21	1	19	1	4	1	2	3	3	60	1	0	0	0	2.21938	1
22	1	16	1	3	2	0	2	3	58	1	0	0	0	1.55112	1
23	1	28	1	2	2	2	3	3	47	1	1	1	0	2.17227	1
24	1	42	1	4	2	0	2	2	61	1	0	0	0	2.07406	1
25	1	44	1	3	1	2	3	2	60	1	0	1	1	1.48411	1
26	1	47	1	4	2	2	3	2	66	1	0	0	0	2.02926	1
27	1	45	1	3	3	2	3	2	36	1	0	0	0	1.3227	1
28	1	36	1	3	2	0	2	2	57	1	0	0	1	2.75313	1
29	1	12	1	3	1	0	1	2	45	1	1	1	0	1.36012	1
30	1	47	1	2	2	2	3	2	46	1	1	1	0	0.762741	0
31	1	54	1	4	2	1	2	3	68	1	0	0	0	2.08402	1
32	1	12	1	4	1	2	3	3	45	1	0	1	0	2.68737	1
33	1	18	1	3	1	0	1	2	58	1	0	1	0	0.44622	0
34	0	76	1	3	1	0	1	1	65	0	0	0	0	-0.406471	0
35	0	91	1	3	2	0	2	2	52	1	0	0	0	0.0721251	0
36	0	70	1	4	2	0	2	2	46	1	0	0	0	2.14701	1
37	0	116	0	4	1	2	3	3	40	1	0	0	0	0.740171	0
38	0	109	0	2	1	1	2	2	54	0	0	0	0	0.396013	0
39	0	70	0	2	2	0	2	3	44	1	1	1	1	0.0515467	0
40	0	120	0	3	2	1	2	3	40	1	0	0	0	-0.600369	0
41	0	66	0	2	1	0	1	1	54	1	1	0	0	-0.425447	0
42	0	83	0	1	2	1	2	1	34	1	1	1	0	1.14154	0
43	0	88	0	1	2	2	3	2	55	1	1	1	0	-0.406504	0
44	0	75	0	2	1	0	1	1	56	1	1	0	0	0.802717	0
45	0	84	0	1	1	0	1	2	44	0	1	0	0	0.667997	0
46	0	84	0	1	1	0	1	2	40	1	1	1	0	-1.71596	0
47	0	82	0	2	2	1	2	2	49	1	1	0	1	0.773727	0
48	0	81	0	2	1	0	1	2	47	1	1	1	0	-0.176575	0
49	0	82	0	4	1	0	1	2	57	1	0	1	0	-0.420127	0
50	0	79	0	4	1	2	3	2	47	1	0	1	0	-0.176575	0
51	0	79	0	2	2	0	2	3	57	0	1	0	0	-0.967509	0
52	0	79	0	1	1	1	2	2	43	1	1	1	0	0.446219	0
53	0	78	0	1	1	0	1	2	77	0	1	0	0	-0.108367	0
54	0	76	0	3	1	1	2	2	46	1	0	1	0	0.988144	0
55	0	76	0	3	2	2	3	3	45	1	0	0	1	0.247271	0
56	0	76	0	2	1	0	1	2	60	1	0	0	0	0.0428592	0
57	0	76	0	4	2	0	2	3	47	1	0	0	0	0.488707	0
58	0	75	0	2	3	2	3	2	46	1	1	1	0	-1.04093	0
59	0	75	0	3	2	1	2	3	25	1	0	0	1	0.846366	0
60	0	75	0	3	3	0	2	3	47	1	0	1	1	1.2211	1
61	0	75	0	1	2	0	2	2	48	1	1	0	0	0.782035	0
62	0	74	0	1	1	1	2	2	50	1	1	0	0	0.313287	0
63	0	73	0	1	1	0	1	2	64	1	1	0	0	-0.377213	0
64	0	73	0	2	2	2	3	2	48	1	1	1	1	0.482806	0
65	1	44	1	2	3	2	3	3	64	1	1	1	0	-0.251334	0
66	1	16	1	2	1	0	1	2	80	0	0	0	0	-0.201557	0
67	0	83	0	2	1	2	3	2	40	1	1	1	0	-0.342406	0
68	0	75	0	3	2	0	2	2	25	1	0	0	1	-1.23716	0
69	0	75	0	2	1	0	1	1	64	1	1	0	0	0.576721	0
70	0	75	0	3	1	1	2	2	41	1	0	0	0	-0.108382	0
71	0	74	0	1	2	1	2	1	43	1	1	0	0	0.300968	0
72	0	74	0	2	2	1	2	3	45	1	1	0	0	0.171785	0
73	0	74	0	2	1	0	1	2	48	1	1	1	0	-0.521107	0
74	0	74	0	1	2	1	2	1	45	1	1	0	0	-0.498243	0
75	0	74	0	4	2	1	2	3	68	1	1	0	0	-0.568896	0
76	0	74	0	1	1	0	1	2	47	1	1	1	0	-0.725282	0
77	0	78	0	2	1	0	1	3	50	1	1	0	0	-0.664525	0
78	0	78	0	4	2	0	2	3	67	1	0	0	0	-0.249241	0
79	0	78	0	2	1	2	3	3	44	1	1	0	0	-0.214232	0
80	0	77	0	1	2	0	2	2	82	0	1	0	0	-0.779494	0
81	0	77	0	4	2	0	2	3	43	1	0	0	0	0.0933091	0
82	0	62	1	2	2	2	3	3	56	1	1	1	0	-0.712175	0
83	0	76	0	2	1	0	1	3	60	1	1	0	0	-0.166813	0
84	0	76	0	1	2	2	3	2	46	1	1	1	0	0.514288	0
85	0	76	0	2	2	0	2	3	52	1	1	0	0	-0.176575	0
86	0	76	0	3	1	0	1	3	72	0	0	0	0	-0.599394	0
87	0	75	0	1	1	0	1	2	55	1	1	0	0	0.916344	0
88	0	85	0	2	2	0	2	2	61	1	1	0	0	-0.407572	0
89	0	84	0	2	2	0	2	3	58	1	1	0	0	-0.46325	0
90	0	77	0	2	1	0	1	2	61	1	1	0	0	0.868806	0
91	0	77	0	1	2	2	3	3	50	1	1	1	0	-0.546294	0
92	0	77	0	1	1	0	1	2	49	1	1	0	0	-0.372151	0
93	0	77	0	4	1	0	1	2	54	1	0	0	0	-1.06745	0
94	0	76	0	1	1	0	1	2	49	1	1	0	0	-0.625981	0
95	0	76	0	2	2	2	3	3	55	1	1	1	0	-0.638903	0
96	0	75	0	2	3	1	3	2	69	1	1	0	0	1.48236	1
97	1	28	1	2	2	0	2	2	46	1	1	0	0	1.57685	1
98	1	43	1	2	1	1	2	3	53	1	1	0	0	2.19455	1
99	1	30	1	2	2	1	2	3	40	1	1	0	0	0.561474	0
100	1	14	1	1	2	1	2	3	33	1	1	0	0	1.95134	1
101	1	4	1	2	1	2	3	2	55	1	1	1	0	1.9309	1
102	1	24	1	4	1	0	1	2	66	1	0	0	0	2.50159	1
103	1	42	1	1	2	1	2	3	62	1	1	0	0	1.9311	1
104	1	58	1	4	2	1	2	3	63	1	0	0	0	1.52111	1
105	1	48	1	2	2	1	2	2	57	1	1	1	0	0.382642	0
106	1	26	1	2	1	2	3	3	70	1	1	1	0	2.38001	1
107	1	31	1	2	1	2	3	1	41	1	1	1	0	0.882775	0
108	1	32	1	1	1	2	3	2	39	1	1	1	0	1.97341	1
109	1	13	1	2	3	2	3	3	50	1	1	1	0	1.96213	1
110	1	52	1	2	2	0	2	2	35	1	1	0	0	1.6792	1
111	1	23	1	2	2	2	3	3	61	1	1	0	0	2.09882	1
112	1	19	1	2	2	2	3	2	38	1	1	1	0	2.30416	1
113	1	36	1	2	3	2	3	2	72	1	1	0	0	2.0196	1
114	1	28	1	1	1	2	3	2	34	1	1	1	0	1.91055	1
115	1	35	1	2	3	2	3	1	45	1	1	1	0	1.76298	1
116	1	4	1	2	1	0	1	2	53	0	1	0	0	1.63535	1
117	1	20	1	2	2	2	3	3	74	1	0	0	0	2.46359	1
118	1	13	1	2	2	2	3	2	62	1	0	1	0	1.77281	1
119	1	9	1	4	2	1	2	2	56	1	0	0	0	2.21806	1
120	1	1	1	2	2	2	3	3	49	1	0	0	0	2.20539	1
121	1	24	1	2	3	2	3	2	54	0	0	0	0	2.27626	1
122	1	20	1	2	1	1	2	2	38	1	1	1	0	2.78604	1
123	1	16	1	2	2	2	3	2	38	1	1	1	0	2.01974	1
124	1	30	1	2	3	2	3	2	29	1	1	1	0	2.81116	1
125	1	17	1	4	3	2	3	2	50	1	0	0	0	1.69934	1
126	1	17	1	3	1	0	1	2	54	0	0	0	0	2.1325	1
127	1	15	1	4	2	1	2	2	46	1	0	1	0	2.07663	1
128	1	33	1	4	3	1	3	3	43	1	0	0	0	2.11786	1
129	1	24	1	2	2	2	3	2	51	1	1	1	0	2.14697	1
130	1	46	1	2	2	0	2	1	38	1	1	0	0	-0.799519	0
131	1	45	1	1	1	0	1	1	40	1	1	0	0	1.85921	1
132	1	28	1	3	2	1	2	2	33	0	0	0	0	2.13796	1
133	1	11	1	2	2	2	3	2	58	1	0	0	0	2.05424	1
134	1	50	1	3	1	2	3	1	57	1	0	0	0	1.74259	1
135	0	71	0	3	1	0	1	1	48	1	0	0	0	-0.35234	0
136	0	71	0	4	1	0	1	2	57	1	0	0	0	-0.176575	0
137	0	70	0	4	2	0	2	3	47	1	0	0	0	-0.176575	0
138	0	69	0	4	2	0	2	2	52	1	0	0	0	0.245686	0
139	0	69	0	4	2	0	2	3	40	1	0	0	0	-0.133171	0
140	0	68	0	4	2	0	2	1	57	1	0	0	0	1.10351	0
141	0	67	0	3	2	0	2	3	50	1	0	0	0	-0.421427	0
142	0	67	0	4	2	0	2	3	62	1	0	0	0	0.365933	0
143	0	67	0	4	1	0	1	2	44	1	0	0	0	-0.142426	0
144	0	66	0	4	2	0	2	3	55	1	0	0	0	0.132732	0
145	0	65	0	3	2	1	2	2	56	1	0	0	0	-0.100482	0
146	0	65	0	3	1	1	2	2	52	1	1	0	0	1.85998	1
147	0	65	0	4	1	0	1	2	49	1	0	0	0	-0.76216	0
148	0	63	0	3	1	0	1	2	78	0	0	0	0	-0.196063	0
149	0	63	0	4	1	1	2	3	45	1	0	1	0	-0.00353344	0
150	0	62	0	4	2	0	2	2	60	1	0	0	0	-0.2683	0
151	0	62	0	3	2	0	2	3	48	1	0	0	0	-0.173894	0
152	0	62	0	3	1	0	1	1	51	1	0	0	0	-0.173894	0
153	0	62	0	3	1	0	1	3	65	1	0	0	0	-0.176575	0
154	0	70	0	3	1	0	1	3	41	1	0	0	1	-0.503371	0
155	0	69	0	3	1	0	1	3	61	1	0	0	0	-0.176575	0
156	0	67	0	4	2	0	2	1	48	1	0	0	0	-0.670015	0
157	0	71	0	1	2	1	2	2	50	1	1	1	0	-0.592707	0
158	0	70	0	1	1	0	1	1	68	0	0	0	0	-0.360914	0
159	0	69	0	1	2	0	2	1	76	0	1	0	0	2.1075	1
160	0	69	0	1	1	1	2	2	54	1	1	1	0	2.20625	1
161	1	49	1	2	2	2	3	2	49	1	0	0	0	0.797581	0
162	1	23	1	2	1	0	1	1	43	1	0	0	0	1.5994	1
163	1	58	1	2	1	2	3	2	55	1	1	0	0	1.96357	1
164	1	44	1	2	2	0	2	2	48	1	1	0	0	0.223964	0
165	1	26	1	2	2	2	3	3	48	1	1	0	0	1.40113	1
166	1	57	1	2	2	0	2	2	36	1	1	0	0	1.75568	1
167	1	41	1	2	2	2	3	3	53	1	1	0	0	-0.474931	0
168	1	27	1	2	1	1	2	2	44	1	1	1	1	2.43622	1
169	1	15	1	2	2	2	3	2	76	1	1	0	0	2.06282	1
170	1	50	1	2	2	1	2	2	34	1	1	0	0	0.162998	0
171	1	15	1	2	2	1	2	3	48	1	0	0	0	1.85273	1
172	1	36	1	2	3	2	3	2	46	1	1	1	0	1.88478	1
173	1	55	1	2	2	2	3	1	51	1	0	0	0	0.816651	0
174	1	32	1	2	1	1	2	2	53	1	1	0	0	1.74213	1
175	1	35	1	2	2	2	3	3	37	1	1	0	0	0.948998	0
176	0	64	0	2	2	1	2	2	47	1	1	0	0	-0.474621	0
177	0	64	0	1	1	1	2	2	35	1	1	0	0	-1.13153	0
178	0	64	0	2	1	2	3	3	64	1	1	1	0	1.68198	1
179	0	63	0	2	1	2	3	2	59	1	1	1	1	0.651522	0
180	0	63	0	2	2	1	2	2	62	1	1	0	0	1.71727	1
181	0	63	0	2	1	1	2	3	34	1	1	1	0	-0.858446	0
182	0	63	0	2	1	0	1	3	35	1	1	0	0	-1.05477	0
183	0	63	0	2	1	1	2	2	62	1	0	0	0	-1.16233	0
184	0	62	0	2	2	0	2	2	48	1	1	0	1	-0.312744	0
185	0	62	0	2	2	0	2	2	57	1	1	0	0	-0.211984	0
186	0	62	0	2	1	0	1	2	51	1	1	1	0	-0.140363	0
187	0	62	0	2	1	1	2	2	64	1	1	0	0	-0.594408	0
188	0	61	0	2	1	0	1	2	42	1	1	0	0	-0.69341	0
189	0	61	0	2	2	0	2	2	47	1	1	0	0	0.619788	0
190	1	6	1	2	2	1	2	3	52	1	0	0	0	1.835	1
191	1	21	1	3	2	2	3	2	50	1	0	1	1	1.82226	1
192	1	31	1	4	2	0	2	2	57	1	0	0	0	1.33043	1
193	1	9	1	3	1	1	2	2	62	1	0	1	0	1.81198	1
194	1	3	1	4	2	2	3	3	49	1	0	0	0	2.24077	1
195	1	7	1	4	2	2	3	3	51	1	0	1	0	1.89715	1
196	1	2	1	4	2	1	2	3	52	1	0	1	0	0.0705347	0
197	1	7	1	4	3	2	3	3	61	0	0	1	0	0.332327	0
198	1	39	1	3	2	2	3	2	60	1	0	1	0	1.82376	1
199	1	39	1	3	2	0	2	2	35	1	1	1	1	1.93313	1
200	0	98	0	3	2	0	2	2	55	1	0	0	1	-0.881856	0
201	1	23	1	2	2	1	2	3	72	0	1	0	0	1.60717	1
202	0	70	0	2	1	0	1	2	39	1	1	1	1	0.071053	0
203	0	115	0	2	2	0	2	1	61	1	1	0	0	0.9599	0
204	0	87	0	2	1	0	1	1	31	1	1	0	0	0.016979	0
205	0	84	0	2	2	2	3	3	57	1	1	1	0	1.519	1
206	0	82	0	2	3	0	2	3	30	1	1	1	0	0.0770549	0
207	0	79	0	2	2	2	3	2	68	1	1	1	0	0.0304673	0
208	0	78	0	2	2	0	2	2	48	1	1	0	0	1.02257	0
209	0	78	0	3	1	0	1	3	65	1	0	0	0	-0.0617663	0
210	0	73	1	2	1	0	1	3	56	1	1	1	0	1.42019	1
211	0	77	0	1	1	0	1	1	47	0	1	1	0	0.418324	0
212	0	77	0	2	2	1	2	3	40	1	1	0	1	0.186096	0
213	0	75	0	1	2	2	3	2	30	1	1	1	0	-0.04846	0
214	0	75	0	2	2	1	2	3	48	1	1	0	0	0.181443	0
215	0	73	0	2	2	1	2	3	48	1	1	1	0	-0.212581	0
216	0	84	0	2	1	0	1	2	52	1	1	0	0	-0.707582	0
217	0	74	0	4	1	0	1	3	31	1	0	1	0	-0.176575	0
218	0	85	0	2	3	2	3	3	51	1	1	1	1	-1.01701	0
219	0	85	0	1	1	0	1	3	60	0	1	0	0	-0.159036	0
220	0	84	0	1	2	2	3	3	61	1	1	1	0	-0.299288	0
221	0	84	0	1	2	0	2	2	48	1	1	0	0	-0.499624	0
222	0	84	0	2	1	2	3	3	45	1	1	0	0	-0.117009	0
223	0	77	0	2	1	0	1	2	57	1	1	0	0	-0.00474809	0
224	0	84	0	1	1	0	1	1	48	1	1	0	0	-0.662252	0
225	0	77	0	3	2	0	2	2	55	1	0	0	1	-0.481457	0
226	0	77	0	2	3	0	2	2	37	1	1	0	0	-0.975417	0
227	0	77	0	1	2	0	2	3	49	1	1	0	0	0.15173	0
228	1	24	1	2	3	1	3	1	36	1	1	1	0	3.04373	1
229	1	43	1	2	2	0	2	1	70	0	1	0	0	2.32315	1
230	1	6	1	1	1	0	1	1	70	0	0	0	0	1.77608	1
231	1	32	1	2	1	0	1	3	76	0	1	0	0	0.453431	0
232	1	6	1	1	2	0	2	3	56	1	1	0	0	1.52684	1
233	1	60	1	1	2	2	3	2	34	1	1	1	0	1.95141	1
234	1	48	1	2	2	0	2	2	40	1	1	0	0	0.561706	0
235	1	35	1	1	2	2	3	2	43	1	1	0	0	1.98962	1
236	1	44	1	1	2	0	2	2	48	1	0	0	0	1.28535	1
237	1	50	1	2	2	1	2	3	24	1	1	0	0	-0.522187	0
238	1	55	1	2	1	1	2	3	46	1	1	0	0	1.96645	1
239	1	20	1	1	2	2	3	2	47	1	0	0	0	2.02972	1
240	1	34	1	2	2	1	2	3	77	0	1	0	0	1.55314	1
241	1	52	1	2	1	2	3	3	37	1	1	0	0	-0.176575	0
242	1	6	1	4	1	2	2	2	43	1	0	0	0	1.87301	1
243	1	24	1	3	2	2	3	2	55	1	0	0	0	1.91302	1
244	1	7	1	1	2	0	2	1	64	1	1	0	0	2.12284	1
245	1	10	1	4	2	2	2	3	35	1	0	0	0	0.885761	0
246	0	68	0	4	1	0	1	2	47	1	0	0	0	-0.176575	0
247	0	68	0	3	1	0	1	2	51	1	0	0	0	-0.555875	0
248	0	67	0	3	2	0	2	1	39	1	0	0	0	0.224347	0
249	0	66	0	3	2	0	2	3	39	1	0	0	0	-0.333102	0
250	0	64	0	3	2	0	2	2	36	1	0	0	0	-0.501152	0
251	0	63	0	3	2	0	2	2	68	1	0	0	0	-0.176575	0
252	0	62	0	3	1	0	1	2	59	1	0	0	0	-0.459237	0
253	0	61	0	3	2	2	3	3	35	1	0	1	0	-0.362698	0
254	0	61	0	4	2	0	2	3	63	1	0	0	0	-0.176575	0
255	0	70	0	1	1	0	1	2	47	1	1	1	0	2.00556	1
256	1	31	1	2	2	2	3	2	54	1	0	0	0	2.17217	1
257	1	60	1	2	1	0	1	1	75	0	1	0	0	2.02186	1
258	1	36	1	2	2	0	2	2	65	0	0	0	0	2.26426	1
259	1	13	1	2	2	2	2	2	51	1	1	0	0	1.83319	1
260	1	54	1	2	2	1	2	2	63	1	0	0	0	1.59879	1
261	1	13	1	2	3	2	3	2	38	1	0	0	0	2.05314	1
262	1	59	1	2	1	1	2	1	71	1	0	0	0	-0.701562	0
263	0	64	0	2	1	2	3	2	60	1	1	1	0	-0.788985	0
264	0	62	0	2	2	0	2	2	37	1	1	0	0	-0.809143	0
265	0	61	0	2	2	2	3	2	42	1	1	1	0	0.257551	0
266	0	61	0	2	1	0	1	2	66	1	1	0	0	0.877591	0
267	0	115	0	2	1	0	1	1	57	1	1	1	0	0.153744	0
268	0	94	0	2	2	1	2	2	54	1	1	0	0	-0.462282	0
269	0	95	0	4	2	1	2	3	49	1	0	1	0	0.44622	0
270	0	94	0	4	1	1	2	3	33	1	0	1	0	-0.0135576	0
271	1	14	1	3	1	2	3	2	55	1	0	1	1	2.12284	1
272	0	94	0	4	1	0	1	2	68	1	0	0	0	-0.176575	0
273	0	74	1	2	3	0	2	2	62	1	1	1	0	-0.00121965	0
274	0	88	0	1	1	0	1	2	38	0	0	0	0	1.08852	0
275	0	89	0	1	1	0	1	1	39	1	1	0	0	0.930203	0
276	0	90	0	2	1	0	1	2	21	0	1	1	0	-0.50749	0
277	1	5	1	2	1	0	1	3	40	1	1	1	0	0.311806	0
278	0	90	0	4	2	0	2	2	46	1	0	0	0	-0.31202	0
279	0	86	0	1	2	0	2	2	55	1	1	0	0	0.621213	0
280	0	86	0	1	1	0	1	2	46	1	1	1	0	-0.233002	0
281	1	18	1	2	1	2	3	2	55	1	1	1	0	1.96298	1
282	0	86	0	4	2	1	2	3	71	1	0	0	0	0.595592	0
283	0	88	0	1	1	0	1	2	35	1	1	1	0	1.7632	1
284	0	92	0	2	2	2	3	2	41	1	1	1	0	-1.35379	0
285	0	86	0	2	2	0	2	1	31	1	1	0	0	-1.03954	0
286	0	93	0	1	3	0	2	2	46	1	1	1	0	-1.5024	0
287	0	82	1	2	2	1	2	3	47	1	1	1	0	-0.0824161	0
288	0	83	0	2	1	2	3	3	35	1	1	1	0	0.269382	0
289	0	85	0	1	1	0	1	2	56	1	1	1	0	1.46126	1
290	0	85	0	4	2	0	2	2	56	1	0	0	0	1.88478	1
291	0	87	0	2	1	0	1	2	58	1	1	0	0	0.239023	0
292	1	18	1	2	2	2	3	2	59	1	1	0	0	1.68198	1
293	0	94	0	3	1	0	1	2	35	1	0	0	1	-1.56952	0
294	0	86	0	4	1	0	1	1	49	1	1	0	0	-0.643645	0
295	0	84	0	2	1	0	1	2	60	1	1	0	0	1.08366	0
296	0	85	0	1	1	0	1	2	43	1	1	0	0	-0.688525	0
297	0	85	0	1	3	0	2	2	65	1	1	0	0	0.677974	0
298	0	83	0	2	2	0	2	2	46	1	1	0	0	1.57064	1
299	0	86	0	1	2	1	2	1	60	1	1	0	0	1.98286	1
300	0	84	0	1	1	0	1	2	47	1	1	0	0	-0.842009	0
301	0	84	0	4	1	0	1	3	63	1	0	0	0	-0.0561717	0
302	0	83	0	2	2	2	3	2	63	1	1	0	0	2.0054	1
303	0	80	0	4	2	2	3	1	57	0	0	0	0	-1.56952	0
304	0	90	0	2	2	1	2	2	36	1	1	0	0	0.0195976	0
305	0	93	0	3	1	0	1	1	54	1	0	0	0	-0.959158	0
306	0	83	0	2	1	0	1	2	43	1	1	0	0	-0.23692	0
307	0	64	1	2	2	1	2	3	72	1	1	0	0	2.12284	1
308	0	82	0	2	2	2	3	2	50	1	1	1	0	-0.310573	0
309	0	95	0	2	1	0	1	2	63	1	1	0	0	0.930203	0
310	0	81	0	2	2	0	2	2	39	1	0	0	0	-0.879969	0
311	0	82	0	2	2	1	2	1	49	1	1	1	0	0.0915266	0
312	0	81	0	2	1	0	1	2	46	1	1	0	0	-0.692362	0
313	0	84	0	1	1	0	1	2	50	1	1	0	0	-0.340303	0
314	0	93	0	2	2	0	2	2	51	1	1	0	0	-0.27943	0
315	0	92	0	1	2	2	3	2	50	1	1	1	0	-0.433512	0
316	0	81	0	2	2	2	3	2	52	1	1	1	0	1.5818	1
317	0	81	0	2	1	1	2	2	54	1	1	0	0	1.56986	1
318	0	93	0	3	2	1	2	1	47	1	0	0	0	-0.458794	0
319	0	81	0	2	2	0	2	2	32	1	1	0	0	1.31389	1
320	0	84	0	2	2	0	2	2	44	1	1	0	0	-1.00811	0
321	1	37	1	2	2	0	2	3	30	1	1	0	0	1.33022	1
322	0	81	0	1	2	0	2	1	52	1	0	0	0	1.61724	1
323	0	81	0	2	1	0	1	3	27	1	1	1	0	0.925478	0
324	0	89	0	2	1	2	3	1	72	0	1	0	0	0.966889	0
325	0	71	1	1	1	0	1	1	73	0	1	0	0	-0.193362	0
326	0	80	0	2	2	2	3	2	57	1	1	1	0	0.85753	0
327	0	81	0	2	1	1	2	2	46	1	1	0	0	1.2431	1
328	0	80	0	2	2	1	2	3	46	1	1	0	0	-0.176575	0
329	0	80	0	4	1	0	1	3	46	1	0	0	0	-0.0101172	0
330	0	80	0	2	2	2	3	2	54	1	1	1	0	-0.822022	0
331	0	80	0	1	2	2	3	1	57	1	1	1	0	2.02075	1
332	0	79	0	1	2	0	2	1	61	1	1	0	0	1.72739	1
333	0	79	0	1	1	1	2	2	40	1	0	0	0	0.505026	0
334	0	79	0	1	2	0	2	2	59	1	1	0	0	0.0428592	0
335	0	80	0	2	2	1	2	2	54	1	1	1	0	-0.173936	0
336	0	80	0	1	2	0	2	1	31	1	1	0	0	-0.192123	0
337	0	83	0	2	2	2	3	2	50	1	1	1	0	-0.113011	0
338	0	79	0	2	1	1	2	3	48	1	1	0	0	1.88764	1
339	1	56	1	2	2	2	3	2	52	1	1	1	0	1.02877	0
340	0	79	0	1	2	0	2	2	37	1	1	0	0	2.01235	1
341	0	79	0	2	2	1	2	2	60	1	1	0	0	0.673357	0
342	0	78	0	3	2	2	3	2	31	1	0	0	0	-0.176575	0
343	0	78	0	2	2	0	2	1	43	1	1	0	1	0.87664	0
344	0	78	0	2	2	0	2	3	61	1	1	0	0	-0.0846535	0
345	0	78	0	1	1	1	2	1	51	1	1	0	0	0.369789	0
346	0	78	0	1	2	0	2	2	46	1	1	0	0	-0.43452	0
347	0	78	0	2	1	0	1	2	42	1	1	0	0	-0.68984	0
348	0	78	0	2	2	0	2	3	50	1	1	0	0	-0.16387	0
349	0	80	0	1	2	1	2	1	41	1	1	0	0	-0.12131	0
350	0	80	0	2	2	0	2	3	40	1	1	0	0	-0.186377	0
351	0	88	0	2	1	2	3	1	56	1	1	1	1	1.75526	1
352	0	80	0	2	2	1	2	3	39	1	1	1	0	0.82114	0
353	0	80	0	4	2	0	2	1	63	1	0	0	0	-0.176575	0
354	0	80	0	2	2	0	2	2	50	1	1	0	0	0.839526	0
355	0	93	0	2	1	1	2	2	33	1	1	1	0	-0.960249	0
356	0	94	0	2	2	2	3	2	52	1	1	1	0	0.930203	0
357	1	7	1	1	1	0	1	2	61	1	1	0	0	-0.557839	0
358	0	93	0	2	1	0	1	1	53	1	1	0	0	0.541278	0
359	0	90	0	1	1	0	1	2	40	1	1	1	0	1.87368	1
360	1	30	1	1	2	0	2	1	50	1	1	0	0	-0.490745	0
361	0	94	0	2	1	0	1	2	48	1	1	1	0	0.378279	0
362	0	90	0	4	1	0	1	3	57	1	0	0	0	-0.176575	0
363	0	86	0	1	1	0	1	2	65	1	1	0	0	1.60347	1
364	0	91	0	1	2	0	2	1	31	1	1	0	0	0.879077	0
365	0	79	0	2	1	0	1	2	56	1	1	0	0	0.477168	0
366	0	78	0	1	2	1	2	2	47	1	1	1	0	-1.00524	0
367	0	79	0	1	2	1	2	2	58	1	1	0	0	2.16747	1
368	0	92	0	4	2	0	2	3	47	1	0	0	0	1.85561	1
369	0	87	0	4	1	0	1	2	53	1	0	0	0	-0.0273197	0
370	0	88	0	3	1	2	3	1	46	1	0	1	0	-0.538484	0
371	0	79	0	2	1	1	2	2	35	1	1	1	0	0.657731	0
372	0	88	0	1	1	0	1	1	45	1	1	0	0	0.0925894	0
373	0	86	0	1	2	1	2	2	43	1	1	1	0	1.85687	1
374	0	78	0	4	1	0	1	3	39	1	0	1	0	0.171125	0
375	0	88	0	2	1	1	2	2	55	1	1	0	0	0.624457	0
376	0	80	0	1	1	0	1	2	53	1	1	0	0	0.713314	0
377	0	77	0	1	1	1	2	1	43	1	1	1	0	1.15633	1
378	1	45	1	1	2	0	2	2	46	1	1	0	0	1.6297	1
379	1	52	1	1	1	1	2	1	48	1	1	0	0	1.61604	1
380	1	58	1	2	2	2	3	2	31	0	0	0	0	1.24828	1
381	1	46	1	2	2	2	3	3	32	1	1	1	0	1.94974	1
382	1	10	1	2	1	1	2	3	38	1	1	0	0	1.64051	1
383	1	60	1	2	1	1	2	2	39	1	1	0	0	0.710165	0
384	1	17	1	2	2	2	3	3	41	1	1	1	0	2.35091	1
385	1	55	1	2	2	0	2	2	45	1	1	0	0	-0.186077	0
386	1	43	1	2	2	2	3	2	48	1	1	0	0	1.87752	1
387	1	52	1	2	1	1	2	2	48	1	0	1	0	2.03302	1
388	1	14	1	2	2	0	2	2	51	1	1	1	0	0.503657	0
389	1	51	1	2	2	2	3	3	52	1	1	1	0	2.13815	1
390	1	7	1	2	2	0	2	3	56	1	1	0	0	2.31962	1
391	1	31	1	2	2	0	2	1	58	1	1	0	0	2.01496	1
392	1	60	1	2	1	0	1	2	63	1	1	0	0	2.0147	1
393	1	6	1	2	2	0	2	2	66	0	0	0	0	0.42422	0
394	1	8	1	3	2	2	3	3	27	1	0	1	0	1.40049	1
395	1	14	1	3	3	2	3	3	34	1	1	1	0	1.87946	1
396	1	31	1	3	2	1	2	3	52	1	0	0	0	0.63639	0
397	1	25	1	3	1	0	1	1	53	1	0	0	0	2.16269	1
398	1	15	1	3	3	2	3	3	53	1	0	0	0	1.21312	1
399	1	8	1	4	2	2	3	3	38	1	0	1	0	1.91788	1
400	1	4	1	4	2	2	3	1	41	1	0	0	0	2.13589	1
401	1	9	1	4	2	2	3	3	48	1	0	0	0	1.91332	1
402	1	25	1	4	2	0	2	1	50	1	0	0	0	1.93427	1
403	0	97	0	2	1	0	1	1	32	1	1	1	0	-0.451739	0
404	0	112	0	2	1	0	1	2	32	1	1	0	0	-0.635635	0
405	0	108	0	2	2	2	3	3	34	1	1	1	0	-0.664881	0
406	0	96	0	2	2	2	3	2	34	1	1	1	0	-1.00097	0
407	0	154	0	2	2	1	2	2	35	1	1	1	0	-0.593339	0
408	0	101	0	2	2	1	2	3	35	1	1	1	0	-0.2288	0
409	0	69	1	2	1	2	3	2	35	1	0	1	0	1.56517	1
410	0	98	0	2	2	2	3	2	36	1	1	0	0	-0.312744	0
411	0	109	0	2	2	1	2	1	37	1	1	0	0	0.656229	0
412	0	102	0	3	2	1	2	3	34	1	0	1	0	-0.235407	0
413	0	108	0	3	1	0	1	3	36	1	0	0	0	-0.176575	0
414	0	80	0	3	1	0	1	2	40	1	0	0	0	-0.54526	0
415	0	118	0	3	1	0	1	3	43	1	0	0	0	0.579815	0
416	0	126	0	3	2	1	2	3	43	1	1	1	1	-0.330459	0
417	0	96	0	3	2	1	2	2	46	1	0	1	0	-0.181951	0
418	0	96	0	3	2	0	2	2	49	1	1	0	0	1.43758	1
419	0	100	0	3	2	0	2	2	50	1	0	0	0	-0.256823	0
420	0	115	0	3	1	2	3	1	50	1	0	0	0	-0.842009	0
421	0	96	0	3	1	0	1	1	50	1	0	0	0	-0.62003	0
422	0	108	0	3	1	0	1	1	51	0	0	0	0	1.20979	1
423	0	106	0	3	1	0	1	3	53	1	0	0	0	-0.427035	0
424	0	100	0	3	2	0	2	2	58	1	0	0	1	-0.131473	0
425	0	137	0	4	1	2	3	2	29	1	0	0	0	-0.176575	0
426	0	135	0	4	1	2	3	3	31	0	1	1	0	1.40049	1
427	0	113	0	4	2	1	2	2	33	1	0	0	0	-0.299102	0
428	0	79	1	2	2	1	2	2	40	1	1	1	1	0.280083	0
429	0	79	0	2	1	0	1	1	43	0	1	0	0	-0.210304	0
430	0	78	0	2	1	0	1	3	36	1	1	0	0	-0.5376	0
431	0	77	0	3	2	0	2	3	46	1	0	0	0	-0.18587	0
432	1	11	1	3	2	0	2	2	49	1	0	0	1	2.06776	1
433	1	13	1	2	2	0	2	2	54	1	0	0	0	1.29004	1
434	1	28	1	4	2	0	2	3	39	1	0	1	0	1.73849	1
435	1	22	1	4	1	0	1	2	36	1	0	0	0	1.87008	1
436	1	19	1	3	2	1	2	2	64	0	0	0	0	2.48341	1
437	1	12	1	4	2	2	3	2	56	1	0	1	0	2.06878	1
438	1	29	1	3	3	0	3	2	45	0	0	0	0	1.23722	1
439	1	26	1	3	2	2	3	3	59	1	0	1	0	2.86259	1
440	1	31	1	1	2	0	3	2	50	1	1	0	0	1.80644	1
441	1	21	1	3	2	2	3	3	38	1	0	1	0	2.09496	1
442	1	18	1	4	2	1	2	2	65	1	0	0	0	2.29164	1
443	1	22	1	4	2	1	2	3	45	1	0	0	0	1.15989	1
444	1	14	1	2	2	2	3	3	48	1	1	1	0	1.88512	1
445	1	43	1	3	2	0	2	2	55	1	0	0	0	0.239023	0
446	1	36	1	4	3	2	3	3	62	1	0	1	0	0.724319	0
447	1	46	1	3	2	2	3	2	59	1	0	0	0	1.46551	1
448	1	57	1	4	2	0	2	2	61	1	0	0	0	0.610396	0
449	1	45	1	3	1	0	1	2	45	1	0	0	1	2.04155	1
450	0	64	1	3	2	2	3	2	48	1	0	1	0	1.55751	1
451	0	151	0	1	2	1	2	2	59	1	1	0	0	1.2595	1
452	0	66	0	1	1	1	2	2	48	1	1	0	0	0.535145	0
453	0	72	1	4	1	0	1	1	37	1	1	1	0	1.91693	1
454	0	76	0	2	1	0	1	2	41	1	1	0	1	0.0126764	0
455	0	116	0	3	2	0	2	3	59	1	0	0	0	-0.176575	0
456	0	131	0	1	1	0	1	1	45	1	1	0	0	1.98631	1
457	0	67	0	1	1	1	2	1	38	1	1	0	0	1.38387	1
458	0	147	0	1	2	0	2	3	44	1	0	0	0	1.83313	1
459	0	109	0	2	1	1	2	2	59	1	1	0	0	1.23306	1
460	0	83	0	1	2	0	2	2	42	1	1	1	0	0.0995207	0
461	0	79	0	2	1	0	1	2	49	1	1	0	0	0.605877	0
462	0	79	0	4	1	0	1	3	40	1	0	0	0	0.722494	0
463	0	78	0	3	2	0	2	2	41	1	0	1	1	0.779305	0
464	0	78	0	1	1	0	1	2	55	1	1	1	0	1.40855	1
465	0	76	0	1	1	1	2	2	68	1	0	0	0	2.23856	1
466	0	75	0	2	1	0	1	3	52	1	0	1	0	0.766073	0
467	0	75	0	3	1	0	1	2	50	1	0	0	0	-0.561504	0
468	0	74	0	1	1	0	1	2	63	0	1	0	0	0.220169	0
469	0	73	0	1	1	0	1	2	28	0	1	0	0	-0.392559	0
470	1	52	1	4	2	2	3	2	64	1	0	0	1	1.90267	1
471	1	10	1	1	1	0	1	2	50	1	0	0	0	-0.863585	0
472	1	3	1	3	2	2	3	3	69	0	0	0	0	-0.176575	0
473	1	25	1	1	2	2	3	3	48	1	1	0	0	-0.171264	0
474	0	80	0	2	1	2	3	1	63	1	1	1	0	-0.000484139	0
475	0	75	0	3	1	0	1	2	55	1	0	0	0	-0.186153	0
476	0	75	0	1	2	1	2	2	60	1	1	0	0	-0.23373	0
477	0	74	0	2	1	2	3	2	58	1	0	0	0	-0.859717	0
478	0	74	0	2	2	1	2	2	50	1	1	0	0	-0.36134	0
479	0	86	0	1	2	0	2	3	41	1	1	0	0	-0.789099	0
480	0	85	0	1	1	2	3	1	66	1	1	1	0	-0.176575	0
481	0	84	0	1	1	0	1	1	46	1	1	0	0	-0.176575	0
482	0	84	0	1	1	2	3	2	50	1	1	0	0	-0.528741	0
483	0	84	0	1	2	0	2	2	46	1	1	0	1	-0.621906	0
484	0	84	0	2	2	0	2	3	51	1	1	0	0	-0.181951	0
485	0	84	0	2	2	2	3	3	57	1	1	1	0	-0.378294	0
486	0	83	0	2	2	0	2	3	47	1	1	0	0	-0.186077	0
487	0	78	0	3	2	2	3	3	53	1	0	1	0	1.45624	1
488	0	78	0	2	1	0	1	3	51	1	1	0	0	0.00929661	0
489	0	77	0	1	1	0	1	3	61	1	1	0	0	0.508566	0
490	0	76	0	1	2	0	2	2	63	1	1	0	0	0.0603412	0
491	0	76	0	1	2	0	2	2	45	1	1	0	0	1.00774	0
492	0	84	0	2	2	0	2	2	52	1	1	0	0	-0.54485	0
493	0	84	1	1	1	0	1	2	42	0	1	0	0	-0.62846	0
494	0	72	0	1	2	2	3	2	58	1	0	0	0	-0.378129	0
495	0	76	0	2	2	2	3	2	43	1	1	1	1	-0.731047	0
496	1	8	1	2	1	0	1	1	46	1	1	1	0	2.29327	1
497	1	12	1	2	2	2	3	1	54	1	1	1	0	1.74234	1
498	1	7	1	2	2	0	2	1	58	1	1	1	0	1.90963	1
499	1	15	1	2	1	0	1	2	40	1	1	0	0	0.298073	0
500	1	5	1	1	2	1	2	2	57	1	0	1	0	2.6088	1
501	1	38	1	1	2	0	2	2	57	1	0	0	0	1.83543	1
502	1	26	1	2	2	2	3	2	60	1	1	0	0	0.296305	0
503	1	17	1	2	1	1	2	1	51	1	1	0	0	1.80359	1
504	1	32	1	2	1	1	2	1	47	1	1	0	0	2.07842	1
505	1	18	1	3	3	2	3	2	38	1	0	1	0	1.97266	1
506	1	38	1	2	2	0	2	3	50	1	1	0	0	1.47563	1
507	1	30	1	2	2	1	2	2	55	1	0	1	0	2.66303	1
508	1	53	1	1	2	1	2	3	67	1	1	0	0	-0.111786	0
509	1	31	1	1	2	2	3	2	39	1	1	0	0	2.09346	1
510	1	26	1	2	2	2	3	2	53	1	1	1	0	2.97128	1
511	1	16	1	4	2	2	3	2	60	1	0	1	0	2.12912	1
512	1	21	1	2	2	1	2	1	53	1	1	0	0	1.89809	1
513	1	44	1	3	1	0	1	2	45	1	1	0	0	2.12284	1
514	1	19	1	2	3	2	3	3	45	1	1	1	0	2.37289	1
515	1	55	1	2	1	0	1	3	30	1	1	0	0	-0.540209	0
516	1	42	1	2	1	1	2	2	35	1	1	1	0	1.34462	1
517	1	42	1	2	2	1	2	3	49	1	1	0	0	2.15112	1
518	1	31	1	2	2	2	3	2	38	1	1	1	0	2.1733	1
519	1	9	1	3	2	2	3	2	29	1	1	0	0	2.14004	1
520	1	25	1	2	3	2	3	2	54	1	1	0	0	2.34954	1
521	1	14	1	2	1	1	2	2	61	1	1	1	0	2.03707	1
522	1	21	1	3	2	0	2	3	82	0	0	0	0	2.13775	1
523	1	37	1	3	1	2	3	3	62	1	0	1	0	1.75917	1
524	1	15	1	4	2	1	2	3	74	0	0	1	0	2.34881	1
525	1	30	1	3	2	0	2	3	30	1	0	0	1	2.05544	1
526	0	71	0	3	1	0	1	2	54	1	0	0	1	0.160022	0
527	0	68	0	4	2	1	2	2	34	1	0	1	0	0.756056	0
528	0	68	0	3	1	0	1	2	58	1	0	0	0	-0.176575	0
529	0	68	0	4	1	0	1	3	38	1	0	0	0	-0.176575	0
530	0	66	0	3	2	0	2	1	50	1	0	0	0	-0.596468	0
531	0	64	0	3	2	0	2	2	35	1	0	0	0	0.0813232	0
532	0	63	0	3	2	1	2	2	58	1	0	0	0	-0.317409	0
533	0	63	0	3	1	0	1	3	51	1	0	0	0	-0.728612	0
534	0	63	0	4	1	0	1	3	66	1	0	0	0	-0.524043	0
535	0	62	0	3	3	0	2	2	53	1	0	0	0	0.6146	0
536	0	62	0	3	2	1	2	2	54	1	0	0	0	0.411578	0
537	0	61	0	4	1	2	3	3	57	1	0	0	0	-1.56499	0
538	0	61	0	4	2	0	2	3	51	1	0	0	0	-0.0135576	0
539	0	71	0	4	1	0	1	2	48	1	1	0	0	-0.362034	0
540	0	68	0	4	1	0	1	3	48	1	0	0	0	-0.928213	0
541	0	71	0	1	2	0	2	2	44	1	1	0	0	-0.461559	0
542	0	71	0	1	1	0	1	1	42	1	1	0	0	-0.0148094	0
543	1	1	1	2	3	2	3	2	70	1	1	0	0	1.18305	1
544	1	18	1	2	2	2	3	3	44	1	0	0	0	2.27846	1
545	1	20	1	2	2	1	2	2	34	1	1	0	0	2.12284	1
546	1	11	1	2	2	2	3	3	48	1	1	0	0	1.366	1
547	1	49	1	2	3	2	3	2	41	1	1	1	0	1.86164	1
548	1	49	1	2	1	0	1	1	84	0	1	0	0	0.920476	0
549	0	64	0	2	3	1	3	2	57	1	0	0	0	-0.176575	0
550	0	64	0	2	2	0	2	2	48	1	1	0	0	0.0888625	0
551	0	64	0	2	1	0	1	2	44	1	1	0	0	0.0126762	0
552	0	64	0	2	1	0	1	3	52	1	1	0	0	-0.708404	0
553	0	63	0	2	1	0	1	2	40	1	1	0	0	-0.449833	0
554	0	62	0	2	1	1	2	2	29	1	1	1	0	-0.498713	0
555	0	62	0	2	2	0	2	3	61	1	1	0	0	-0.567984	0
556	0	62	0	2	1	1	2	2	54	1	1	1	0	-1.11742	0
557	0	61	0	2	2	0	2	2	51	1	1	0	0	-1.28937	0
558	0	61	0	2	2	0	2	3	66	1	1	0	0	-0.176575	0
559	0	63	0	2	1	1	2	2	39	1	1	1	0	0.306112	0
560	1	22	1	4	2	1	2	2	65	1	0	1	0	1.16894	1
561	1	16	1	3	2	1	2	3	48	1	0	1	0	2.36468	1
562	1	8	1	4	1	1	2	3	47	1	0	1	0	2.36689	1
563	1	18	1	3	3	2	3	2	40	1	0	0	0	1.71216	1
564	1	38	1	4	1	0	1	3	69	1	0	0	0	-0.3079	0
565	1	56	1	3	2	0	2	1	79	0	0	0	0	1.40106	1
566	1	38	1	4	2	0	2	3	59	1	0	0	0	2.12996	1
567	1	38	1	4	1	0	1	2	87	0	0	0	0	1.26556	1
568	1	29	1	4	2	0	2	2	31	1	0	0	0	2.50366	1
569	0	133	0	1	1	0	1	1	55	1	1	0	0	0.923796	0
570	0	95	0	4	2	0	2	2	50	1	0	0	0	0.941488	0
571	0	131	0	4	1	1	2	3	36	1	0	0	0	-0.342744	0
572	0	83	0	3	1	1	2	3	61	1	0	1	0	-0.176575	0
573	0	112	0	2	1	0	1	1	56	1	1	0	0	1.6559	1
574	0	81	0	1	1	0	1	2	63	1	1	0	0	0.0304673	0
575	0	79	0	4	2	0	2	2	33	1	0	0	0	1.85802	1
576	0	78	0	1	2	0	2	2	41	1	1	1	0	-0.550293	0
577	0	78	0	2	1	0	1	2	36	1	1	0	0	0.842148	0
578	0	76	0	4	1	0	1	2	42	1	0	1	0	-0.137584	0
579	0	75	0	2	2	1	2	2	49	1	1	1	0	1.1338	0
580	0	77	0	1	1	0	1	2	58	1	1	0	0	0.0265859	0
581	0	75	0	2	2	2	3	3	56	1	1	0	0	-0.672596	0
582	0	66	0	1	2	0	2	3	82	0	1	0	0	-0.04846	0
583	0	77	0	2	2	0	2	2	49	1	1	0	1	0.956361	0
584	0	78	0	2	2	1	2	2	40	1	1	1	0	1.11382	0
585	0	84	0	1	1	0	1	2	48	0	1	0	0	-0.176575	0
586	0	81	0	1	1	2	3	2	61	1	1	1	0	-0.0815878	0
587	0	77	0	2	2	2	3	2	43	1	1	1	1	0.812243	0
588	0	75	0	1	1	0	1	1	57	0	1	0	0	-0.176575	0
589	1	22	1	4	2	1	2	3	63	1	0	0	0	1.13066	0
590	1	22	1	1	2	1	2	2	49	1	1	1	0	1.77273	1
591	1	57	1	1	2	1	2	2	52	1	1	0	0	0.161978	0
592	1	29	1	1	3	2	3	2	78	0	1	0	0	1.8282	1
593	1	33	1	2	2	2	3	3	46	1	0	1	0	1.8291	1
594	1	54	1	1	1	0	1	2	43	1	1	0	1	0.270528	0
595	1	37	1	1	1	1	2	3	45	1	1	0	0	2.0467	1
596	1	32	1	2	2	1	2	3	48	1	1	1	0	2.07305	1
597	1	32	1	2	2	2	3	2	46	1	1	1	0	2.13455	1
598	1	29	1	1	1	0	1	2	43	1	1	0	0	2.1075	1
599	0	71	0	4	1	0	1	2	44	1	0	1	0	1.18172	1
600	0	71	0	3	2	0	2	1	49	1	0	0	0	-0.657445	0
601	0	70	0	3	1	1	2	2	54	1	0	0	0	0.603445	0
602	0	69	0	3	2	0	2	3	53	1	0	0	0	-0.176575	0
603	0	68	0	3	3	0	2	2	54	1	0	1	0	-0.426301	0
604	0	66	0	3	3	0	2	2	43	1	0	1	0	0.23945	0
605	0	65	0	3	2	0	2	3	48	1	0	0	0	-0.293896	0
606	0	65	0	3	2	0	2	3	33	1	0	0	1	-0.408381	0
607	0	64	0	3	2	1	2	2	58	1	0	0	0	0.239023	0
608	0	63	0	3	2	0	2	2	62	1	0	0	0	-0.386942	0
609	0	61	0	3	1	2	3	2	53	1	0	0	0	-0.633332	0
610	1	45	1	2	2	0	2	3	53	1	1	0	0	1.62913	1
611	1	31	1	2	2	2	2	2	37	1	0	0	1	1.81632	1
612	1	6	1	2	1	0	1	2	49	0	0	0	0	1.94963	1
613	1	36	1	2	3	1	3	2	33	1	1	0	0	2.30346	1
614	0	63	0	2	1	0	1	2	38	1	1	0	0	-0.657445	0
615	0	63	0	2	1	0	1	3	45	1	1	0	0	0.309983	0
616	0	62	0	2	2	0	2	3	48	1	1	0	0	-0.176575	0
617	1	9	1	2	2	0	2	3	41	1	1	0	0	2.12254	1
618	0	95	0	1	2	1	2	2	72	0	1	0	0	0.120974	0
619	0	73	1	1	1	0	1	1	34	1	1	0	0	0.654554	0
620	0	95	0	4	1	0	1	1	53	1	0	0	0	0.100334	0
621	0	93	0	1	2	0	2	1	44	1	1	0	0	-0.470151	0
622	0	94	0	2	1	2	3	2	81	1	1	0	0	0.309008	0
623	0	94	0	1	1	2	3	2	30	1	1	1	0	-0.460255	0
624	0	94	0	1	2	2	3	1	50	1	1	0	0	-0.504149	0
625	0	95	0	2	2	2	3	3	40	1	1	1	0	-0.603908	0
626	0	90	0	2	1	0	1	2	39	1	1	1	0	-0.795462	0
627	0	91	0	2	2	1	2	1	37	1	1	1	0	-0.156291	0
628	0	92	0	1	1	1	2	2	40	1	1	1	0	-0.59922	0
629	0	89	0	4	1	0	1	2	35	1	0	1	0	1.44446	1
630	0	91	0	1	1	2	3	2	30	1	1	1	0	-1.04034	0
631	0	89	0	1	2	2	3	1	36	1	1	1	0	1.85438	1
632	0	90	0	3	1	0	1	1	35	1	0	0	0	-0.057079	0
633	0	94	0	3	2	0	2	3	55	1	0	0	0	-0.237189	0
634	0	90	0	4	2	1	2	3	57	1	0	0	0	0.518433	0
635	0	90	0	4	2	0	2	2	36	1	0	1	0	-0.594003	0
636	0	92	0	1	2	0	2	1	51	1	1	0	0	1.97887	1
637	0	91	0	1	1	0	1	1	43	1	1	0	0	-0.783768	0
638	0	91	0	1	1	0	1	1	40	1	1	0	0	-0.0288265	0
639	0	92	0	2	1	1	2	2	56	1	1	1	0	0.141861	0
640	0	85	0	4	2	0	2	2	49	1	0	0	0	-0.091178	0
641	0	84	0	1	1	0	1	3	40	1	1	0	0	1.34617	1
642	0	86	0	2	2	0	2	3	39	1	1	0	0	-0.627349	0
643	1	11	1	3	1	0	1	2	53	1	1	0	0	2.36283	1
644	0	84	0	3	2	0	2	1	52	1	0	0	0	-0.154006	0
645	0	87	0	2	2	0	2	2	61	1	1	0	0	0.681983	0
646	0	91	0	2	1	1	2	2	45	1	1	1	0	-0.180519	0
647	1	8	1	2	2	2	3	2	53	1	1	1	0	1.80936	1
648	0	84	0	2	1	0	1	2	52	1	1	0	0	1.27987	1
649	0	83	0	1	1	0	1	1	71	0	1	0	0	-0.0729453	0
650	0	85	0	2	1	0	1	3	58	0	1	0	0	1.30676	1
651	0	82	0	2	1	0	1	1	39	1	1	1	0	1.62563	1
652	0	87	0	1	3	1	3	1	55	1	1	1	0	-0.450137	0
653	0	84	0	1	2	0	2	1	37	1	1	0	0	1.5886	1
654	0	82	0	2	2	0	2	2	47	1	0	0	0	-0.304007	0
655	0	84	0	2	2	2	3	3	47	1	1	1	1	1.117	0
656	0	81	0	2	2	0	2	1	38	1	1	0	0	-0.0973175	0
657	0	93	0	3	2	1	2	1	57	1	0	1	0	1.59338	1
658	0	91	0	3	1	0	1	3	55	1	0	0	0	1.83898	1
659	0	81	0	2	1	0	1	2	45	1	1	0	0	0.965561	0
660	0	82	0	1	2	0	2	1	63	1	1	0	0	-0.40838	0
661	0	81	0	2	1	2	3	2	56	1	1	1	0	0.0297832	0
662	0	81	0	2	1	0	1	3	34	1	1	1	0	-0.281793	0
663	0	80	0	1	2	1	2	2	28	1	1	1	0	1.42233	1
664	0	80	0	1	1	2	3	1	35	1	1	0	0	-0.664881	0
665	1	33	1	2	1	2	3	2	47	1	1	1	0	2.12284	1
666	0	79	0	2	2	1	2	3	57	1	1	0	0	-0.63985	0
667	0	79	0	1	2	0	2	1	44	1	1	0	0	0.0255787	0
668	0	78	0	1	2	2	3	2	49	1	1	1	0	-0.706317	0
669	0	78	0	2	1	1	2	3	50	1	1	0	0	0.808093	0
670	0	79	0	2	2	1	2	3	46	1	1	0	0	-0.231648	0
671	0	78	0	2	2	1	2	2	48	1	1	0	0	1.34251	1
672	0	79	0	2	2	0	2	2	63	1	1	0	0	-0.130299	0
673	1	12	1	2	3	2	3	2	56	1	0	1	0	-0.842009	0
674	0	86	0	2	2	2	3	2	55	1	1	1	0	1.57499	1
675	0	72	0	4	3	0	2	2	54	1	0	1	0	-0.237055	0
676	0	92	0	2	1	1	2	3	37	1	1	1	0	0.718845	0
677	0	87	0	4	2	0	2	3	58	1	0	0	0	0.63639	0
678	0	80	0	2	2	2	3	3	53	1	1	1	0	-0.211469	0
679	0	91	0	1	1	0	1	1	53	1	1	0	0	-0.176575	0
680	0	86	0	1	1	0	1	1	64	0	1	0	0	0.389227	0
681	0	78	0	1	1	0	1	2	37	1	1	0	0	-1.03544	0
682	0	86	0	2	1	2	3	2	62	1	1	0	0	0.949557	0
683	0	84	0	1	2	2	3	2	39	1	1	1	0	-0.360914	0
684	0	89	0	3	2	1	2	2	53	1	0	1	1	0.0390313	0
685	0	81	0	2	1	0	1	3	58	1	1	0	0	-0.0903495	0
686	1	55	1	2	2	0	2	2	56	1	1	0	0	2.04177	1
687	0	87	0	1	2	1	2	1	55	1	1	0	0	-0.277334	0
688	0	88	0	1	2	1	2	2	47	1	1	0	0	1.08431	0
689	0	79	0	2	1	0	1	3	49	1	1	0	0	-0.842009	0
690	0	89	0	1	1	1	2	2	47	1	1	0	0	2.05438	1
691	0	69	1	2	2	0	2	2	44	1	1	0	0	1.96439	1
692	0	78	0	1	2	0	2	1	49	1	1	0	0	-0.285753	0
693	0	85	0	2	2	1	2	2	35	1	1	1	0	-0.685345	0
694	0	80	0	2	1	1	2	2	44	1	1	1	0	1.24828	1
695	1	59	1	1	1	2	3	1	36	1	1	1	0	1.77716	1
696	1	13	1	2	2	1	2	2	26	1	1	0	0	1.43965	1
697	1	38	1	2	1	2	3	3	31	1	1	1	0	2.17428	1
698	1	56	1	2	3	0	2	3	31	1	1	1	1	-0.772254	0
699	1	39	1	2	3	2	3	2	35	1	1	1	0	1.58631	1
700	1	50	1	2	2	2	3	2	38	1	1	0	0	1.97241	1
701	1	15	1	2	1	1	2	2	44	1	1	1	0	-0.502531	0
702	1	30	1	2	2	1	2	2	46	1	0	0	0	-0.44203	0
703	1	48	1	2	2	0	2	2	65	0	1	0	0	2.01573	1
704	1	19	1	3	1	0	1	1	29	0	1	1	0	1.26875	1
705	1	20	1	3	2	2	3	3	41	1	0	1	1	2.12284	1
706	1	18	1	3	2	2	3	3	45	1	0	1	0	1.2084	1
707	1	9	1	3	1	2	3	3	54	1	1	1	0	1.99234	1
708	1	8	1	4	2	2	3	2	41	1	0	0	0	1.6152	1
709	1	9	1	4	2	0	2	2	43	0	0	0	0	-0.089039	0
710	1	12	1	4	2	2	3	3	44	1	0	1	0	-0.176575	0
711	1	41	1	4	2	0	2	3	59	1	1	0	0	1.721	1
712	0	137	0	2	2	2	3	2	24	1	1	0	0	-0.312744	0
713	0	70	0	2	1	1	2	2	29	1	1	1	0	-0.176575	0
714	0	100	0	2	1	0	1	2	30	1	1	0	1	-0.176575	0
715	0	117	0	2	2	1	2	3	32	1	1	1	0	-0.0670137	0
716	0	63	1	2	2	2	3	2	32	1	1	1	0	0.70391	0
717	0	108	0	2	1	0	1	2	35	1	1	0	0	0.239023	0
718	0	105	0	2	2	2	3	2	36	1	1	0	0	-0.521788	0
719	0	99	0	2	2	0	2	3	37	1	1	1	0	-0.35956	0
720	0	105	0	3	3	1	3	2	33	1	0	1	0	0.905776	0
721	0	101	0	3	2	0	2	3	34	1	0	1	0	-0.597284	0
722	0	108	0	3	2	1	2	3	45	1	0	0	0	-0.386942	0
723	0	100	0	3	2	0	2	1	45	1	0	0	1	-0.381127	0
724	0	96	0	3	2	1	2	1	46	1	0	0	0	-0.557839	0
725	0	113	0	3	2	0	2	2	47	1	0	0	0	-0.176575	0
726	0	112	0	3	1	0	1	1	49	1	1	0	0	1.98631	1
727	0	110	0	3	3	0	2	1	50	1	0	1	0	0.583465	0
728	0	121	0	3	1	0	1	2	50	1	0	0	0	-0.186465	0
729	0	98	0	3	1	1	2	3	53	1	0	0	0	-0.176575	0
730	0	122	0	3	2	1	2	2	58	1	0	0	0	0.138458	0
731	0	125	0	4	2	0	2	3	37	1	0	1	0	-0.411237	0

## Sheet: TACS_validation_cohort
id	y	DFS	STATUS	type	size	lym	stage	grade	age	Chemotherapy	Endocrine	Radiation	Targeted	model_score	model_risk
1	0	70	0	4	2	0	2	2	59	1	0	0	0	-1.48637	0
2	0	83	0	1	1	0	1	2	50	1	1	0	0	-1.01732	0
3	0	83	0	2	1	1	2	2	68	1	1	1	0	-1.23505	0
4	0	83	0	1	1	0	1	1	44	1	1	0	0	0.152674	1
5	0	83	0	2	2	1	2	2	33	1	1	0	0	0.93652	1
6	0	83	0	1	1	2	3	2	57	1	1	1	0	1.08022	1
7	0	70	0	2	1	0	1	3	50	0	0	0	1	-1.25314	0
8	0	83	0	1	1	1	2	2	46	1	1	0	0	-1.00097	0
9	0	82	0	2	1	1	2	2	40	1	1	0	0	1.20811	1
10	0	70	0	2	2	0	2	2	49	1	0	0	0	-1.76476	0
11	1	10	1	2	2	2	3	3	63	1	1	1	0	1.18954	1
12	0	71	0	1	1	1	2	2	58	1	0	0	0	0.846512	1
13	0	82	0	1	1	1	2	2	42	1	1	0	0	-0.703214	0
14	0	82	0	2	1	1	2	2	45	1	0	0	0	-0.0658949	1
15	0	76	1	1	1	0	1	2	50	0	1	0	0	-0.813016	0
16	0	83	0	1	1	0	1	2	56	1	1	1	0	-0.30731	1
17	0	83	0	2	2	0	2	2	49	1	1	0	0	-0.679958	0
18	0	83	0	1	1	0	1	2	62	0	1	0	0	-1.25314	0
19	0	82	0	1	1	0	1	2	45	0	1	0	0	-1.24646	0
20	0	82	0	1	1	0	1	2	50	1	0	0	0	-1.54589	0
21	0	70	0	2	2	0	2	2	55	1	0	0	0	-0.657529	0
22	0	69	0	4	1	0	1	2	55	0	0	0	0	-1.23505	0
23	0	69	0	3	1	0	1	2	52	1	0	0	1	-1.55997	0
24	0	82	0	2	2	0	2	2	46	1	1	0	0	-0.25741	1
25	0	82	0	1	1	0	1	2	60	1	1	0	0	-0.0709371	1
26	0	82	0	2	1	0	1	2	52	1	1	0	0	-1.23505	0
27	0	82	0	2	2	0	2	2	60	1	1	0	0	-1.23505	0
28	0	82	0	2	1	0	1	2	59	1	1	0	0	0.15071	1
29	0	82	0	1	1	0	1	2	41	1	1	0	0	0.150056	1
30	0	82	0	1	1	0	1	2	48	1	0	0	0	0.208303	1
31	0	82	0	1	1	2	3	2	50	1	1	1	0	0.718878	1
32	0	82	0	3	1	0	1	3	53	1	0	0	0	-0.224713	1
33	0	70	0	2	2	2	3	2	33	1	0	0	1	1.53516	1
34	0	61	1	3	1	0	1	2	42	1	0	0	0	-0.677791	0
35	0	82	0	1	1	1	2	2	40	1	1	0	0	-0.353749	0
36	0	82	0	1	2	0	2	2	44	1	1	0	0	-1.23505	0
37	0	82	0	2	1	1	2	2	40	1	0	0	0	-0.402454	0
38	0	69	0	1	1	0	1	2	51	1	1	0	0	-0.671081	0
39	0	82	0	1	1	0	1	1	42	0	1	0	0	-0.533475	0
40	0	82	0	2	1	1	2	2	74	0	1	0	0	-1.38358	0
41	0	82	0	4	2	0	2	2	56	1	0	0	0	-0.731372	0
42	0	82	0	1	1	0	1	1	58	0	0	0	0	-0.534684	0
43	0	82	0	1	1	0	1	2	70	0	1	0	0	-0.989528	0
44	0	82	0	1	2	1	2	2	41	1	1	1	0	-0.753926	0
45	0	82	0	2	2	2	3	2	46	1	1	1	0	-1.23505	0
46	0	81	0	1	1	0	1	2	63	0	1	0	0	-0.816744	0
47	0	81	0	1	2	1	2	2	32	1	1	1	0	-1.52781	0
48	0	81	0	3	1	0	1	1	59	1	0	0	0	-1.13514	0
49	0	81	0	4	2	0	2	2	57	1	0	0	0	0.688226	1
50	0	81	0	2	2	0	2	1	48	0	1	0	0	-0.836769	0
51	0	81	0	1	2	0	2	2	43	1	1	0	0	-1.06133	0
52	0	68	0	1	2	2	3	2	41	1	1	1	0	-0.882268	0
53	0	81	0	2	1	0	1	2	41	1	1	0	0	-1.20451	0
54	0	81	0	2	1	0	1	2	59	0	1	0	0	0.361104	1
55	0	81	0	3	1	1	2	2	36	1	0	0	1	-0.386723	0
56	0	81	0	1	1	0	1	2	72	0	1	0	0	-0.850887	0
57	0	81	0	1	1	0	1	2	56	1	1	0	0	0.150929	1
58	0	81	0	1	1	2	3	2	62	1	1	0	0	-0.0953823	1
59	0	72	1	1	1	0	1	1	46	0	0	0	0	0.118389	1
60	0	81	0	3	1	0	1	2	46	1	0	0	0	-1.23505	0
61	1	41	1	2	2	2	3	2	50	1	1	0	0	-1.24516	0
62	0	76	1	2	1	0	1	2	34	1	1	0	0	-0.558853	0
63	0	81	0	1	2	2	3	2	32	1	0	1	0	-1.23505	0
64	0	81	0	2	1	2	3	2	36	1	1	1	0	-0.939618	0
65	0	81	0	3	2	1	2	3	51	1	1	0	1	-1.23505	0
66	0	81	0	2	1	0	1	1	61	1	1	0	0	-0.574161	0
67	1	53	1	1	1	0	1	2	53	0	1	0	0	-0.560618	0
68	0	81	0	1	1	0	1	2	50	1	0	0	0	0.152674	1
69	1	56	1	3	2	1	2	2	79	0	0	0	0	-0.681005	0
70	0	81	0	1	1	0	1	2	48	1	1	0	0	-0.191659	1
71	0	81	0	4	2	0	2	2	43	1	0	0	0	-0.538597	0
72	0	81	0	4	2	1	2	3	44	1	0	0	0	0.125246	1
73	0	80	0	2	1	0	1	3	49	1	0	0	0	-1.23505	0
74	0	81	0	4	2	0	2	2	53	1	0	0	0	-0.681005	0
75	0	81	0	2	1	1	2	2	43	1	0	0	0	-1.23505	0
76	0	81	0	3	2	0	2	3	41	1	0	0	0	-0.676629	0
77	0	81	0	1	1	0	1	2	50	1	1	0	0	-0.843619	0
78	0	80	0	2	1	0	1	2	44	1	1	0	0	0.0867228	1
79	0	68	0	2	1	1	2	2	58	1	0	0	0	-0.88877	0
80	0	80	0	1	2	0	2	2	70	0	1	0	0	-1.23505	0
81	0	80	0	3	1	0	1	2	58	1	0	0	1	-1.12515	0
82	0	80	0	2	1	0	1	2	55	1	0	0	0	0.393131	1
83	0	81	0	1	1	1	2	2	59	1	1	0	0	-0.681005	0
84	0	68	1	2	1	0	1	2	61	1	1	0	0	-1.23505	0
85	0	80	0	1	1	0	1	1	42	1	1	0	0	-0.947873	0
86	0	80	0	3	1	2	3	3	46	1	0	1	0	-1.23505	0
87	0	80	0	3	2	1	2	2	54	0	0	0	0	-1.23643	0
88	0	63	1	2	2	1	2	2	56	1	1	0	0	-1.00376	0
89	0	80	0	1	1	2	3	2	66	1	1	1	0	-0.189809	1
90	0	67	0	2	1	0	1	2	42	1	0	0	0	-1.3003	0
91	0	80	0	2	2	1	2	2	45	1	1	0	0	-0.989848	0
92	0	80	0	2	1	1	2	2	49	1	0	0	0	-0.30731	1
93	0	80	0	3	2	0	2	2	35	1	0	0	1	-1.37773	0
94	0	80	0	1	2	2	3	2	52	1	1	1	0	0.432234	1
95	1	30	1	1	2	1	2	2	53	1	1	0	0	-0.679958	0
96	0	80	0	1	3	2	3	2	47	1	0	1	0	-1.25978	0
97	0	80	0	2	1	1	2	2	51	1	1	0	0	-1.511	0
98	0	80	0	1	1	1	2	2	43	1	1	0	0	-0.00939398	1
99	0	67	0	3	2	2	3	2	45	1	0	0	0	-1.63598	0
100	0	67	0	1	2	0	2	2	77	0	0	0	0	-0.840831	0
101	0	80	0	2	1	2	3	3	62	1	1	0	0	-1.41862	0
102	0	80	0	2	2	0	2	2	57	1	1	0	0	-1.27215	0
103	0	80	0	2	1	1	2	2	43	1	0	0	0	-1.53494	0
104	0	67	0	1	1	1	2	1	47	1	1	0	0	0.49351	1
105	0	67	0	1	2	0	2	2	58	1	0	0	0	-1.24923	0
106	0	80	0	2	1	0	1	2	50	1	1	0	0	-0.711855	0
107	0	80	0	1	2	0	2	2	48	1	1	0	0	-1.38469	0
108	0	80	0	2	1	0	1	2	38	1	0	0	0	-1.04598	0
109	0	80	0	2	1	0	1	2	55	1	1	0	0	-0.309899	1
110	0	80	0	3	1	0	1	2	62	1	0	0	0	-0.681005	0
111	0	67	0	1	1	0	1	2	49	1	1	0	0	-0.537724	0
112	0	80	0	1	2	1	2	2	48	1	0	1	0	-0.0221	1
113	0	80	0	2	2	1	2	2	33	1	1	0	0	0.15043	1
114	0	80	0	2	2	2	3	2	49	1	1	1	0	-1.50739	0
115	0	80	0	4	1	1	2	2	49	1	0	0	0	0.155591	1
116	1	37	1	2	2	2	3	3	52	1	0	0	0	0.843916	1
117	0	80	0	1	1	0	1	2	40	1	1	0	0	0.708619	1
118	0	80	0	2	1	1	2	2	62	1	0	0	0	-1.09597	0
119	0	80	0	2	2	1	2	2	57	1	1	0	0	0.745167	1
120	0	80	0	2	1	0	1	2	48	1	1	0	0	-1.06362	0
121	0	66	0	1	1	2	3	2	48	1	1	1	0	-0.743721	0
122	0	79	0	1	1	0	1	2	58	0	1	0	0	0.156828	1
123	0	80	0	2	1	1	2	2	44	1	1	0	0	-0.469575	0
124	0	79	0	2	2	1	2	2	54	1	1	0	0	-0.97868	0
125	1	49	1	2	2	1	2	2	48	1	0	0	0	-0.355716	0
126	0	79	0	2	2	1	2	2	31	1	1	0	0	-0.432363	0
127	0	79	0	2	1	1	2	2	45	1	1	0	0	0.119698	1
128	0	79	0	4	2	2	3	2	44	1	0	1	0	-0.805138	0
129	0	80	0	2	1	0	1	2	33	1	1	0	0	-0.00576665	1
130	0	79	0	2	1	0	1	2	35	1	1	0	0	-1.24123	0
131	1	27	1	1	1	1	2	2	61	1	1	1	0	-0.648899	0
132	0	79	0	2	2	0	2	2	41	1	1	0	0	-1.60714	0
133	0	66	0	1	1	0	1	2	41	1	0	0	0	-0.855697	0
134	1	56	1	3	1	0	1	2	74	0	0	0	0	-1.45276	0
135	0	66	0	2	2	1	2	2	46	1	0	0	0	-0.980845	0
136	0	79	0	1	1	1	2	2	50	1	1	0	0	-1.47107	0
137	0	66	0	4	1	0	1	2	35	1	0	0	0	-1.23505	0
138	0	66	0	3	2	1	2	2	51	1	0	0	0	-0.34543	0
139	0	65	0	3	2	0	2	2	57	1	0	0	0	-1.23505	0
140	0	65	0	4	1	0	1	2	47	1	0	0	1	-1.23505	0
141	0	65	0	3	1	0	1	2	34	1	0	0	1	-0.461654	0
142	0	64	0	3	2	0	2	2	49	1	0	0	0	-1.23505	0
143	0	63	0	3	2	0	2	2	59	1	0	0	0	-0.591813	0
144	0	61	0	2	2	0	2	2	52	1	1	0	0	-1.23505	0
145	0	61	0	2	1	0	1	2	45	1	1	0	1	0.547669	1
146	0	61	0	2	1	2	3	2	40	1	1	1	1	-0.101469	1
147	1	42	1	2	3	1	3	2	68	1	0	1	0	-1.72809	0
148	0	61	0	3	2	0	2	2	56	1	0	0	0	-0.731671	0
149	0	62	1	2	1	1	2	2	48	1	0	0	0	1.53516	1
150	1	53	1	1	1	1	2	2	49	1	1	0	0	1.4534	1
151	1	43	1	2	1	1	2	3	57	1	1	0	0	1.38619	1
152	1	57	1	1	1	2	3	2	56	1	1	1	0	0.902162	1
153	1	12	1	2	2	2	3	2	57	1	1	0	0	0.645102	1
154	1	12	1	2	2	0	2	2	55	1	1	0	0	-1.23628	0
155	1	10	1	2	2	0	2	3	51	1	1	0	0	0.583746	1
156	1	32	1	3	2	1	2	2	33	1	0	0	0	1.32274	1
157	0	79	0	4	2	0	2	2	51	1	0	0	0	-0.542495	0
158	0	79	0	4	2	0	2	2	66	1	0	0	0	-0.224251	1
159	1	59	1	1	1	0	1	2	64	1	1	0	0	1.64562	1
160	1	15	1	1	2	2	3	2	57	1	1	1	0	0.941916	1
161	0	79	0	1	1	1	2	2	63	1	1	0	0	-0.91196	0
162	0	78	0	1	2	1	2	2	49	1	1	0	0	0.16914	1
163	0	78	0	1	2	0	2	2	51	1	0	0	0	0.188943	1
164	1	32	1	1	1	0	1	2	44	1	1	0	0	0.654617	1
165	1	53	1	1	1	1	2	2	40	1	1	1	0	-0.135174	1
166	1	52	1	1	1	0	1	2	33	1	1	1	0	0.616298	1
167	1	57	1	1	1	0	1	2	52	1	1	0	0	0.964475	1
168	0	79	0	3	2	0	2	3	51	0	0	0	0	0.421	1
169	1	19	1	3	2	1	2	3	48	1	0	0	0	-1.23505	0
170	1	1	1	3	1	2	3	3	40	1	0	0	1	0.536973	1
171	1	21	1	3	1	2	3	3	50	1	0	1	1	-1.42958	0
172	1	42	1	3	2	2	3	2	52	1	0	0	0	-1.27258	0
173	1	20	1	3	2	2	3	2	38	1	0	0	0	1.31042	1
174	1	45	1	3	2	0	2	2	49	1	0	0	0	0.966532	1
175	1	14	1	3	2	1	2	3	45	1	0	1	0	1.52986	1
176	1	15	1	3	2	1	2	3	51	1	0	1	0	1.53516	1
177	1	58	1	3	1	0	1	2	44	1	0	1	1	-0.339033	0
178	1	44	1	3	1	1	2	2	56	1	0	1	1	0.788788	1
179	1	54	1	3	1	2	3	3	48	1	0	0	0	0.876137	1
180	1	32	1	3	1	2	3	2	57	1	0	1	0	1.53516	1
181	1	43	1	3	1	2	3	2	47	1	0	0	0	-0.325719	0
182	0	83	0	3	2	1	2	2	30	1	0	0	1	-1.11424	0
183	1	24	1	3	2	0	2	2	59	1	0	1	0	-0.768243	0
184	1	37	1	3	2	1	2	3	57	1	0	1	0	0.307425	1
185	1	37	1	3	1	1	2	1	48	1	0	1	1	1.04794	1
186	1	15	1	3	2	2	3	2	27	1	0	1	1	-1.29838	0
187	1	24	1	3	2	2	3	3	43	1	0	1	0	0.611756	1
188	1	23	1	3	2	2	3	3	54	1	0	1	0	-0.41119	0
189	1	28	1	3	2	2	3	2	53	1	0	1	0	1.07346	1
190	1	30	1	2	2	2	3	3	56	1	1	0	0	0.86615	1
191	1	19	1	2	1	2	3	2	43	1	1	1	1	0.305173	1
192	1	59	1	2	2	1	2	2	43	1	0	0	0	-0.286199	1
193	1	4	1	2	1	2	3	3	51	1	0	0	0	0.339838	1
194	1	37	1	2	2	1	2	2	54	1	1	1	0	0.433106	1
195	1	39	1	2	3	1	3	2	47	1	1	0	0	0.431299	1
196	1	14	1	2	2	1	2	2	44	1	1	0	0	-0.696876	0
197	1	37	1	2	1	1	2	2	55	1	0	0	0	1.46068	1
198	1	10	1	2	1	0	1	2	54	1	1	1	1	0.579448	1
199	1	59	1	2	1	1	2	2	50	1	1	0	0	1.19828	1
200	0	73	0	2	2	2	3	2	70	1	1	1	0	-0.656958	0
201	1	15	1	2	2	2	3	3	49	1	1	0	0	1.42191	1
202	1	1	1	2	1	1	2	2	48	1	0	0	0	-1.23505	0
203	1	18	1	2	1	0	1	3	42	1	0	0	1	0.442343	1
204	1	13	1	2	2	2	3	3	57	1	1	1	0	0.152674	1
205	1	24	1	2	2	1	2	2	52	1	0	0	0	0.735682	1
206	1	29	1	2	2	2	3	2	38	1	1	0	0	0.760636	1
207	1	13	1	2	2	2	3	3	43	1	0	1	0	1.53516	1
208	1	5	1	2	1	1	2	3	57	1	0	1	0	-0.259008	1
209	1	20	1	2	1	1	2	2	49	1	0	0	0	1.80697	1
210	1	18	1	2	2	2	3	2	62	1	0	0	0	1.2719	1
211	1	55	1	2	1	0	1	1	39	1	0	0	0	0.428123	1
212	1	48	1	2	2	1	2	2	55	1	1	0	0	0.909098	1
213	1	29	1	2	1	0	1	2	54	1	1	0	0	-0.0953823	1
214	1	19	1	2	2	2	3	3	58	1	1	1	0	0.611756	1
215	1	48	1	2	1	1	2	2	39	1	1	0	0	0.945632	1
216	0	71	0	2	2	2	3	3	53	1	1	1	0	-1.07805	0
217	1	53	1	2	1	2	3	2	46	1	1	1	1	1.2277	1
218	1	11	1	2	2	2	3	2	46	0	0	0	0	1.31585	1
219	1	27	1	2	2	0	2	2	48	0	1	0	0	0.298283	1
220	1	17	1	2	1	2	3	2	34	1	0	1	0	0.317925	1
221	1	2	1	4	2	1	2	2	47	1	0	1	0	1.11735	1
222	1	17	1	4	2	0	2	3	51	1	0	0	0	1.53516	1
223	1	26	1	4	2	2	3	2	49	1	0	1	0	0.427076	1
224	1	32	1	4	2	0	2	3	44	1	0	0	0	0.857612	1
225	1	11	1	4	1	0	1	2	48	1	0	0	0	0.880775	1
226	1	20	1	4	1	2	3	3	35	1	0	0	0	1.22792	1
227	1	17	1	4	1	2	3	2	52	1	0	1	0	0.942664	1
228	0	73	0	4	1	1	2	3	59	1	0	0	0	-1.23505	0
229	1	27	1	4	1	0	1	3	67	1	0	0	0	-0.29656	1
230	1	6	1	4	1	2	3	2	37	1	0	1	0	0.1528	1
231	1	21	1	4	1	2	3	2	58	1	0	1	0	1.35872	1
232	1	59	1	4	3	0	2	2	66	1	0	0	0	1.53516	1
233	1	54	1	4	1	1	2	2	54	1	1	0	0	0.337967	1
234	1	54	1	4	1	2	3	3	44	1	0	1	0	-1.23505	0
235	1	23	1	4	1	1	2	3	71	0	0	0	0	1.53145	1
236	1	25	1	4	1	0	1	2	56	1	0	0	0	0.180067	1
237	1	15	1	4	2	2	3	2	57	1	0	1	0	0.407661	1
238	1	21	1	4	1	0	1	3	28	1	0	0	0	-0.715605	0
239	1	27	1	4	2	0	2	2	36	1	0	0	0	-0.681005	0
240	0	80	0	2	3	2	3	2	56	1	1	1	0	-1.23505	0
241	0	81	0	4	1	0	1	2	52	1	0	0	0	-0.355238	0
242	0	80	0	2	2	0	2	2	46	1	0	0	0	-1.07566	0
243	0	70	0	3	1	0	1	2	55	1	0	0	1	-1.73117	0
244	0	66	0	3	1	0	1	2	47	1	0	0	0	-1.67047	0
245	0	83	0	3	2	0	2	2	32	1	0	0	1	-1.28175	0
246	0	79	0	4	1	2	3	2	49	1	0	1	0	-0.311645	0
247	1	20	1	2	1	1	2	3	61	1	1	0	0	0.428123	1
248	0	79	0	4	1	1	2	3	63	1	0	0	0	-0.639761	0
249	0	78	0	4	2	1	2	2	47	1	0	0	0	-1.23302	0
250	0	62	1	2	1	1	2	2	48	1	0	0	0	-0.152204	1
251	0	78	0	4	1	0	1	2	74	0	0	0	0	-0.571742	0
252	0	61	1	1	2	0	2	2	65	1	0	0	0	-1.21323	0
253	0	61	1	2	1	2	3	2	55	1	1	0	0	-1.23505	0
254	0	66	0	3	1	0	1	2	49	1	0	0	0	-1.25844	0
255	0	78	0	4	2	0	2	3	55	1	0	0	0	-1.23505	0
256	1	16	1	2	2	2	3	2	63	1	1	0	0	0.498295	1
257	0	108	0	2	1	0	1	2	69	1	1	0	0	-1.00376	0
258	0	72	1	1	2	2	3	2	52	1	0	0	0	-0.120196	1
259	1	42	1	4	2	0	2	2	45	1	0	0	0	-0.0478159	1
260	0	80	0	4	1	1	2	2	61	1	0	0	0	-1.33638	0
261	1	16	1	4	2	2	3	2	60	1	0	0	0	-0.0592282	1
262	1	9	1	4	3	2	3	2	48	1	0	0	0	-0.264658	1
263	0	78	0	3	2	0	2	2	63	1	0	1	1	-0.619445	0
264	1	57	1	1	1	1	2	2	33	0	0	0	0	-1.45297	0

## Sheet: IGNN_validation_cohort
id	y	DFS	STATUS	type	size	lym	stage	grade	age	Chemotherapy	Endocrine	Radiation	Targeted	model_score	model_risk
1	0	70	0	4	2	0	2	2	59	1	0	0	0	-0.477261	0
2	0	83	0	1	1	0	1	2	50	1	1	0	0	-0.398853	0
3	0	83	0	2	1	1	2	2	68	1	1	1	0	-0.176575	0
4	0	83	0	1	1	0	1	1	44	1	1	0	0	0.930203	0
5	0	83	0	2	2	1	2	2	33	1	1	0	0	1.96192	1
6	0	83	0	1	1	2	3	2	57	1	1	1	0	2.15758	1
7	0	70	0	2	1	0	1	3	50	0	0	0	1	-0.293896	0
8	0	83	0	1	1	1	2	2	46	1	1	0	0	-0.244068	0
9	0	82	0	2	1	1	2	2	40	1	1	0	0	2.09075	1
10	0	70	0	2	2	0	2	2	49	1	0	0	0	-0.577439	0
11	1	10	1	2	2	2	3	3	63	1	1	1	0	2.12996	1
12	0	71	0	1	1	1	2	2	58	1	0	0	0	1.87178	1
13	0	82	0	1	1	1	2	2	42	1	1	0	0	-0.597528	0
14	0	82	0	2	1	1	2	2	45	1	0	0	0	0.989016	0
15	0	76	1	1	1	0	1	2	50	0	1	0	0	-0.738029	0
16	0	83	0	1	1	0	1	2	56	1	1	1	0	0.345612	0
17	0	83	0	2	2	0	2	2	49	1	1	0	0	-0.166349	0
18	0	83	0	1	1	0	1	2	62	0	1	0	0	-0.293896	0
19	0	82	0	1	1	0	1	2	45	0	1	0	0	-0.553397	0
20	0	82	0	1	1	0	1	2	50	1	0	0	0	-0.33767	0
21	0	70	0	2	2	0	2	2	55	1	0	0	0	-0.110961	0
22	0	69	0	4	1	0	1	2	55	0	0	0	0	-0.176575	0
23	0	69	0	3	1	0	1	2	52	1	0	0	1	-0.361982	0
24	0	82	0	2	2	0	2	2	46	1	1	0	0	1.00381	0
25	0	82	0	1	1	0	1	2	60	1	1	0	0	0.912996	0
26	0	82	0	2	1	0	1	2	52	1	1	0	0	-0.176575	0
27	0	82	0	2	2	0	2	2	60	1	1	0	0	-0.176575	0
28	0	82	0	2	1	0	1	2	59	1	1	0	0	1.59468	1
29	0	82	0	1	1	0	1	2	41	1	1	0	0	1.12397	0
30	0	82	0	1	1	0	1	2	48	1	0	0	0	1.41376	1
31	0	82	0	1	1	2	3	2	50	1	1	1	0	1.93815	1
32	0	82	0	3	1	0	1	3	53	1	0	0	0	0.173045	0
33	0	70	0	2	2	2	3	2	33	1	0	0	1	2.12284	1
34	0	61	1	3	1	0	1	2	42	1	0	0	0	-0.115551	0
35	0	82	0	1	1	1	2	2	40	1	1	0	0	-0.571943	0
36	0	82	0	1	2	0	2	2	44	1	1	0	0	-0.176575	0
37	0	82	0	2	1	1	2	2	40	1	0	0	0	0.0817712	0
38	0	69	0	1	1	0	1	2	51	1	1	0	0	-0.186385	0
39	0	82	0	1	1	0	1	1	42	0	1	0	0	-0.0128253	0
40	0	82	0	2	1	1	2	2	74	0	1	0	0	-0.408958	0
41	0	82	0	4	2	0	2	2	56	1	0	0	0	0.0109195	0
42	0	82	0	1	1	0	1	1	58	0	0	0	0	-0.160103	0
43	0	82	0	1	1	0	1	2	70	0	1	0	0	-0.743028	0
44	0	82	0	1	2	1	2	2	41	1	1	1	0	-0.445852	0
45	0	82	0	2	2	2	3	2	46	1	1	1	0	-0.176575	0
46	0	81	0	1	1	0	1	2	63	0	1	0	0	-0.190251	0
47	0	81	0	1	2	1	2	2	32	1	1	1	0	-0.70182	0
48	0	81	0	3	1	0	1	1	59	1	0	0	0	-0.0658379	0
49	0	81	0	4	2	0	2	2	57	1	0	0	0	1.97309	1
50	0	81	0	2	2	0	2	1	48	0	1	0	0	-0.941661	0
51	0	81	0	1	2	0	2	2	43	1	1	0	0	-0.617596	0
52	0	68	0	1	2	2	3	2	41	1	1	1	0	-0.474889	0
53	0	81	0	2	1	0	1	2	41	1	1	0	0	-0.205053	0
54	0	81	0	2	1	0	1	2	59	0	1	0	0	1.56837	1
55	0	81	0	3	1	1	2	2	36	1	0	0	1	0.56691	0
56	0	81	0	1	1	0	1	2	72	0	1	0	0	0.088193	0
57	0	81	0	1	1	0	1	2	56	1	1	0	0	1.73083	1
58	0	81	0	1	1	2	3	2	62	1	1	0	0	1.17404	1
59	0	72	1	1	1	0	1	1	46	0	0	0	0	1.24828	1
60	0	81	0	3	1	0	1	2	46	1	0	0	0	-0.176575	0
61	1	41	1	2	2	2	3	2	50	1	1	0	0	-0.0988802	0
62	0	76	1	2	1	0	1	2	34	1	1	0	0	-0.0621274	0
63	0	81	0	1	2	2	3	2	32	1	0	1	0	-0.176575	0
64	0	81	0	2	1	2	3	2	36	1	1	1	0	-0.354014	0
65	0	81	0	3	2	1	2	3	51	1	1	0	1	-0.176575	0
66	0	81	0	2	1	0	1	1	61	1	1	0	0	-0.393659	0
67	1	53	1	1	1	0	1	2	53	0	1	0	0	-0.418023	0
68	0	81	0	1	1	0	1	2	50	1	0	0	0	0.930202	0
69	1	56	1	3	2	1	2	2	79	0	0	0	0	0.0428592	0
70	0	81	0	1	1	0	1	2	48	1	1	0	0	1.10318	0
71	0	81	0	4	2	0	2	2	43	1	0	0	0	-0.107853	0
72	0	81	0	4	2	1	2	3	44	1	0	0	0	1.56517	1
73	0	80	0	2	1	0	1	3	49	1	0	0	0	-0.176575	0
74	0	81	0	4	2	0	2	2	53	1	0	0	0	1.94594	1
75	0	81	0	2	1	1	2	2	43	1	0	0	0	-0.176575	0
76	0	81	0	3	2	0	2	3	41	1	0	0	0	-0.614635	0
77	0	81	0	1	1	0	1	2	50	1	1	0	0	-0.524939	0
78	0	80	0	2	1	0	1	2	44	1	1	0	0	1.26875	1
79	0	68	0	2	1	1	2	2	58	1	0	0	0	-0.0720604	0
80	0	80	0	1	2	0	2	2	70	0	1	0	0	-0.176575	0
81	0	80	0	3	1	0	1	2	58	1	0	0	1	-0.0502243	0
82	0	80	0	2	1	0	1	2	55	1	0	0	0	1.76332	1
83	0	81	0	1	1	1	2	2	59	1	1	0	0	0.0428592	0
84	0	68	1	2	1	0	1	2	61	1	1	0	0	-0.176575	0
85	0	80	0	1	1	0	1	1	42	1	1	0	0	-0.891245	0
86	0	80	0	3	1	2	3	3	46	1	0	1	0	-0.176575	0
87	0	80	0	3	2	1	2	2	54	0	0	0	0	-0.373434	0
88	0	63	1	2	2	1	2	2	56	1	1	0	0	-0.193654	0
89	0	80	0	1	1	2	3	2	66	1	1	1	0	1.35235	1
90	0	67	0	2	1	0	1	2	42	1	0	0	0	0.740171	0
91	0	80	0	2	2	1	2	2	45	1	1	0	0	-0.55262	0
92	0	80	0	2	1	1	2	2	49	1	0	0	0	-0.59144	0
93	0	80	0	3	2	0	2	2	35	1	0	0	1	-0.528398	0
94	0	80	0	1	2	2	3	2	52	1	1	1	0	1.88083	1
95	1	30	1	1	2	1	2	2	53	1	1	0	0	-0.166349	0
96	0	80	0	1	3	2	3	2	47	1	0	1	0	-0.299101	0
97	0	80	0	2	1	1	2	2	51	1	1	0	0	-0.603527	0
98	0	80	0	1	1	1	2	2	43	1	1	0	0	0.711457	0
99	0	67	0	3	2	2	3	2	45	1	0	0	0	-0.569148	0
100	0	67	0	1	2	0	2	2	77	0	0	0	0	-0.0428148	0
101	0	80	0	2	1	2	3	3	62	1	1	0	0	-0.402684	0
102	0	80	0	2	2	0	2	2	57	1	1	0	0	-0.181951	0
103	0	80	0	2	1	1	2	2	43	1	0	0	0	-0.797527	0
104	0	67	0	1	1	1	2	1	47	1	1	0	0	1.67941	1
105	0	67	0	1	2	0	2	2	58	1	0	0	0	-0.488158	0
106	0	80	0	2	1	0	1	2	50	1	1	0	0	-0.166912	0
107	0	80	0	1	2	0	2	2	48	1	1	0	0	-0.589692	0
108	0	80	0	2	1	0	1	2	38	1	0	0	0	-0.532713	0
109	0	80	0	2	1	0	1	2	55	1	1	0	0	1.09586	0
110	0	80	0	3	1	0	1	2	62	1	0	0	0	0.0428592	0
111	0	67	0	1	1	0	1	2	49	1	1	0	0	-0.246695	0
112	0	80	0	1	2	1	2	2	48	1	0	1	0	1.56153	1
113	0	80	0	2	2	1	2	2	33	1	1	0	0	1.4108	1
114	0	80	0	2	2	2	3	2	49	1	1	1	0	-0.386817	0
115	0	80	0	4	1	1	2	2	49	1	0	0	0	1.67411	1
116	1	37	1	2	2	2	3	3	52	1	0	0	0	1.98631	1
117	0	80	0	1	1	0	1	2	40	1	1	0	0	2.00397	1
118	0	80	0	2	1	1	2	2	62	1	0	0	0	-0.15867	0
119	0	80	0	2	2	1	2	2	57	1	1	0	0	1.88512	1
120	0	80	0	2	1	0	1	2	48	1	1	0	0	-0.360968	0
121	0	66	0	1	1	2	3	2	48	1	1	1	0	-0.663945	0
122	0	79	0	1	1	0	1	2	58	0	1	0	0	0.982091	0
123	0	80	0	2	1	1	2	2	44	1	1	0	0	0.335497	0
124	0	79	0	2	2	1	2	2	54	1	1	0	0	-0.540902	0
125	1	49	1	2	2	1	2	2	48	1	0	0	0	1.35553	1
126	0	79	0	2	2	1	2	2	31	1	1	0	0	-0.188021	0
127	0	79	0	2	1	1	2	2	45	1	1	0	0	1.1506	0
128	0	79	0	4	2	2	3	2	44	1	0	1	0	0.0859725	0
129	0	80	0	2	1	0	1	2	33	1	1	0	0	0.704507	0
130	0	79	0	2	1	0	1	2	35	1	1	0	0	-0.181951	0
131	1	27	1	1	1	1	2	2	61	1	1	1	0	-0.00545208	0
132	0	79	0	2	2	0	2	2	41	1	1	0	0	-0.489174	0
133	0	66	0	1	1	0	1	2	41	1	0	0	0	-0.428122	0
134	1	56	1	3	1	0	1	2	74	0	0	0	0	-0.519289	0
135	0	66	0	2	2	1	2	2	46	1	0	0	0	-0.261587	0
136	0	79	0	1	1	1	2	2	50	1	1	0	0	-0.440704	0
137	0	66	0	4	1	0	1	2	35	1	0	0	0	-0.176575	0
138	0	66	0	3	2	1	2	2	51	1	0	0	0	0.95797	0
139	0	65	0	3	2	0	2	2	57	1	0	0	0	-0.176575	0
140	0	65	0	4	1	0	1	2	47	1	0	0	1	-0.176575	0
141	0	65	0	3	1	0	1	2	34	1	0	0	1	0.083609	0
142	0	64	0	3	2	0	2	2	49	1	0	0	0	-0.176575	0
143	0	63	0	3	2	0	2	2	59	1	0	0	0	0.0685684	0
144	0	61	0	2	2	0	2	2	52	1	1	0	0	-0.176575	0
145	0	61	0	2	1	0	1	2	45	1	1	0	1	1.54351	1
146	0	61	0	2	1	2	3	2	40	1	1	1	1	0.985255	0
147	1	42	1	2	3	1	3	2	68	1	0	1	0	-0.544372	0
148	0	61	0	3	2	0	2	2	56	1	0	0	0	-0.498713	0
149	0	62	1	2	1	1	2	2	48	1	0	0	0	2.12284	1
150	1	53	1	1	1	1	2	2	49	1	1	0	0	2.01585	1
151	1	43	1	2	1	1	2	3	57	1	1	0	0	1.92617	1
152	1	57	1	1	1	2	3	2	56	1	1	1	0	2.31367	1
153	1	12	1	2	2	2	3	2	57	1	1	0	0	1.99875	1
154	1	12	1	2	2	0	2	2	55	1	1	0	0	-0.265454	0
155	1	10	1	2	2	0	2	3	51	1	1	0	0	2.0394	1
156	1	32	1	3	2	1	2	2	33	1	0	0	0	2.13139	1
157	0	79	0	4	2	0	2	2	51	1	0	0	0	0.147249	0
158	0	79	0	4	2	0	2	2	66	1	0	0	0	0.48956	0
159	1	59	1	1	1	0	1	2	64	1	1	0	0	2.23773	1
160	1	15	1	1	2	2	3	2	57	1	1	1	0	2.0409	1
161	0	79	0	1	1	1	2	2	63	1	1	0	0	0.122654	0
162	0	78	0	1	2	1	2	2	49	1	1	0	0	1.54117	1
163	0	78	0	1	2	0	2	2	51	1	0	0	0	1.10271	0
164	1	32	1	1	1	0	1	2	44	1	1	0	0	1.91775	1
165	1	53	1	1	1	1	2	2	40	1	1	1	0	1.55382	1
166	1	52	1	1	1	0	1	2	33	1	1	1	0	2.04218	1
167	1	57	1	1	1	0	1	2	52	1	1	0	0	1.94476	1
168	0	79	0	3	2	0	2	3	51	0	0	0	0	2.38682	1
169	1	19	1	3	2	1	2	3	48	1	0	0	0	-0.176575	0
170	1	1	1	3	1	2	3	3	40	1	0	0	1	1.77707	1
171	1	21	1	3	1	2	3	3	50	1	0	1	1	-0.340303	0
172	1	42	1	3	2	2	3	2	52	1	0	0	0	-0.228772	0
173	1	20	1	3	2	2	3	2	38	1	0	0	0	2.03142	1
174	1	45	1	3	2	0	2	2	49	1	0	0	0	2.17496	1
175	1	14	1	3	2	1	2	3	45	1	0	1	0	2.04037	1
176	1	15	1	3	2	1	2	3	51	1	0	1	0	2.12284	1
177	1	58	1	3	1	0	1	2	44	1	0	1	1	0.203487	0
178	1	44	1	3	1	1	2	2	56	1	0	1	1	1.67949	1
179	1	54	1	3	1	2	3	3	48	1	0	0	0	2.05592	1
180	1	32	1	3	1	2	3	2	57	1	0	1	0	2.12284	1
181	1	43	1	3	1	2	3	2	47	1	0	0	0	0.292232	0
182	0	83	0	3	2	1	2	2	30	1	0	0	1	-0.415038	0
183	1	24	1	3	2	0	2	2	59	1	0	1	0	0.144249	0
184	1	37	1	3	2	1	2	3	57	1	0	1	0	2.02354	1
185	1	37	1	3	1	1	2	1	48	1	0	1	1	1.92464	1
186	1	15	1	3	2	2	3	2	27	1	0	1	1	-0.503413	0
187	1	24	1	3	2	2	3	3	43	1	0	1	0	1.721	1
188	1	23	1	3	2	2	3	3	54	1	0	1	0	2.24402	1
189	1	28	1	3	2	2	3	2	53	1	0	1	0	1.98251	1
190	1	30	1	2	2	2	3	3	56	1	1	0	0	2.08116	1
191	1	19	1	2	1	2	3	2	43	1	1	1	1	1.3913	1
192	1	59	1	2	2	1	2	2	43	1	0	0	0	0.409084	0
193	1	4	1	2	1	2	3	3	51	1	0	0	0	1.74526	1
194	1	37	1	2	2	1	2	2	54	1	1	1	0	1.88363	1
195	1	39	1	2	3	1	3	2	47	1	1	0	0	1.33526	1
196	1	14	1	2	2	1	2	2	44	1	1	0	0	-0.0650147	0
197	1	37	1	2	1	1	2	2	55	1	0	0	0	2.15265	1
198	1	10	1	2	1	0	1	2	54	1	1	1	1	1.85701	1
199	1	59	1	2	1	1	2	2	50	1	1	0	0	1.9904	1
200	0	73	0	2	2	2	3	2	70	1	1	1	0	-0.312419	0
201	1	15	1	2	2	2	3	3	49	1	1	0	0	2.01696	1
202	1	1	1	2	1	1	2	2	48	1	0	0	0	-0.176575	0
203	1	18	1	2	1	0	1	3	42	1	0	0	1	1.86082	1
204	1	13	1	2	2	2	3	3	57	1	1	1	0	0.930202	0
205	1	24	1	2	2	1	2	2	52	1	0	0	0	1.69237	1
206	1	29	1	2	2	2	3	2	38	1	1	0	0	1.81686	1
207	1	13	1	2	2	2	3	3	43	1	0	1	0	2.12284	1
208	1	5	1	2	1	1	2	3	57	1	0	1	0	1.51898	1
209	1	20	1	2	1	1	2	2	49	1	0	0	0	2.11813	1
210	1	18	1	2	2	2	3	2	62	1	0	0	0	2.05402	1
211	1	55	1	2	1	0	1	1	39	1	0	0	0	2.00159	1
212	1	48	1	2	2	1	2	2	55	1	1	0	0	1.86886	1
213	1	29	1	2	1	0	1	2	54	1	1	0	0	1.80299	1
214	1	19	1	2	2	2	3	3	58	1	1	1	0	1.721	1
215	1	48	1	2	1	1	2	2	39	1	1	0	0	1.90266	1
216	0	71	0	2	2	2	3	3	53	1	1	1	0	0.0255788	0
217	1	53	1	2	1	2	3	2	46	1	1	1	1	1.88157	1
218	1	11	1	2	2	2	3	2	46	0	0	0	0	2.12284	1
219	1	27	1	2	2	0	2	2	48	0	1	0	0	2.97128	1
220	1	17	1	2	1	2	3	2	34	1	0	1	0	1.56304	1
221	1	2	1	4	2	1	2	2	47	1	0	1	0	2.21072	1
222	1	17	1	4	2	0	2	3	51	1	0	0	0	2.12284	1
223	1	26	1	4	2	2	3	2	49	1	0	1	0	1.55112	1
224	1	32	1	4	2	0	2	3	44	1	0	0	0	2.03152	1
225	1	11	1	4	1	0	1	2	48	1	0	0	0	1.87199	1
226	1	20	1	4	1	2	3	3	35	1	0	0	0	2.15154	1
227	1	17	1	4	1	2	3	2	52	1	0	1	0	2.05423	1
228	0	73	0	4	1	1	2	3	59	1	0	0	0	-0.176575	0
229	1	27	1	4	1	0	1	3	67	1	0	0	0	1.9606	1
230	1	6	1	4	1	2	3	2	37	1	0	1	0	1.25444	1
231	1	21	1	4	1	2	3	2	58	1	0	1	0	2.13761	1
232	1	59	1	4	3	0	2	2	66	1	0	0	0	2.12284	1
233	1	54	1	4	1	1	2	2	54	1	1	0	0	1.28411	1
234	1	54	1	4	1	2	3	3	44	1	0	1	0	-0.176575	0
235	1	23	1	4	1	1	2	3	71	0	0	0	0	2.0693	1
236	1	25	1	4	1	0	1	2	56	1	0	0	0	1.40049	1
237	1	15	1	4	2	2	3	2	57	1	0	1	0	2.07396	1
238	1	21	1	4	1	0	1	3	28	1	0	0	0	-0.140562	0
239	1	27	1	4	2	0	2	2	36	1	0	0	0	0.0428592	0
240	0	80	0	2	3	2	3	2	56	1	1	1	0	-0.176575	0
241	0	81	0	4	1	0	1	2	52	1	0	0	0	0.376145	0
242	0	80	0	2	2	0	2	2	46	1	0	0	0	-0.411458	0
243	0	70	0	3	1	0	1	2	55	1	0	0	1	-0.587884	0
244	0	66	0	3	1	0	1	2	47	1	0	0	0	-0.690448	0
245	0	83	0	3	2	0	2	2	32	1	0	0	1	0.0102907	0
246	0	79	0	4	1	2	3	2	49	1	0	1	0	0.386999	0
247	1	20	1	2	1	1	2	3	61	1	1	0	0	2.00159	1
248	0	79	0	4	1	1	2	3	63	1	0	0	0	-0.36627	0
249	0	78	0	4	2	1	2	2	47	1	0	0	0	-0.126079	0
250	0	62	1	2	1	1	2	2	48	1	0	0	0	-0.0149828	0
251	0	78	0	4	1	0	1	2	74	0	0	0	0	1.13089	0
252	0	61	1	1	2	0	2	2	65	1	0	0	0	-0.247029	0
253	0	61	1	2	1	2	3	2	55	1	1	0	0	-0.176575	0
254	0	66	0	3	1	0	1	2	49	1	0	0	0	-0.22108	0
255	0	78	0	4	2	0	2	3	55	1	0	0	0	-0.176575	0
256	1	16	1	2	2	2	3	2	63	1	1	0	0	1.44853	1
257	0	108	0	2	1	0	1	2	69	1	1	0	0	-0.193654	0
258	0	72	1	1	2	2	3	2	52	1	0	0	0	0.800745	0
259	1	42	1	4	2	0	2	2	45	1	0	0	0	0.773815	0
260	0	80	0	4	1	1	2	2	61	1	0	0	0	-0.670015	0
261	1	16	1	4	2	2	3	2	60	1	0	0	0	1.55408	1
262	1	9	1	4	3	2	3	2	48	1	0	0	0	1.19649	1
263	0	78	0	3	2	0	2	2	63	1	0	1	1	-0.0650147	0
264	1	57	1	1	1	1	2	2	33	0	0	0	0	-0.372151	0
