# Supplementary material for: Intratumor graph neural network recovers hidden prognostic value of multi-biomarker spatial heterogeneity
Source: Nat Commun. 2022 Jul 22;13:4250. doi: 10.1038/s41467-022-31771-w (PMC9307796; doi:10.1038/s41467-022-31771-w)
Supplement: Supplementary file 4 — Source Data [file 41467_2022_31771_MOESM4_ESM.zip › Source Data/Table_S9.xlsx]

## Sheet: ROI_with_TACS
ROI	TACS8	TACS7	TACS6	TACS5	TACS4	TACS3	TACS2	TACS1	number of TACS features
1	0	0	0	0	0	0	1	0	1
2	0	0	1	0	0	0	0	0	1
3	0	0	1	0	0	0	0	0	1
4	0	0	0	1	0	0	0	0	1
5	0	0	0	1	0	0	0	0	1
6	0	0	0	1	0	0	0	0	1
7	0	0	0	1	0	0	0	0	1
8	0	0	0	0	0	0	1	0	1
9	0	0	0	0	0	0	1	1	2
10	0	0	0	0	0	0	1	1	2
11	0	0	0	0	0	0	1	0	1
12	0	0	0	0	0	0	1	0	1
13	0	0	0	1	0	0	0	1	2
14	0	0	1	0	0	0	0	0	1
15	0	0	1	0	0	0	0	0	1
16	0	0	0	1	0	0	0	0	1
17	0	0	1	0	0	0	0	0	1
18	0	0	0	1	0	0	0	0	1
19	0	0	1	1	0	0	0	0	2
20	0	1	0	1	0	0	1	0	3
21	0	0	1	0	0	0	0	0	1
22	0	0	1	0	0	0	0	0	1
23	0	0	1	0	0	0	0	0	1
24	0	0	1	0	0	0	0	0	1
25	0	0	1	0	0	0	0	0	1
26	0	0	1	0	0	0	0	0	1
27	0	0	1	0	0	0	0	0	1
28	0	0	1	0	0	0	0	0	1
29	0	0	1	0	0	0	0	0	1
30	0	0	1	0	0	0	0	0	1
31	0	0	0	1	0	0	0	0	1
32	0	0	1	1	0	0	0	0	2
33	0	0	1	0	0	0	0	0	1
34	0	0	1	0	0	0	0	0	1
35	0	0	0	1	0	0	0	0	1
36	0	0	0	0	1	0	0	0	1
37	0	0	0	0	0	0	1	1	2
38	0	0	0	0	0	0	1	1	2
39	0	1	0	0	1	0	0	1	3
40	0	1	0	0	1	0	1	0	3
41	0	1	0	0	0	0	1	1	3
42	0	1	0	0	1	0	1	0	3
43	0	1	0	0	0	0	0	0	1
44	0	0	0	1	0	0	0	0	1
45	0	0	0	1	0	0	0	1	2
46	0	0	0	1	0	0	0	0	1
47	0	0	0	1	0	0	0	0	1
48	0	0	1	0	0	0	0	0	1
49	0	0	1	0	0	0	0	0	1
50	0	0	1	0	0	0	0	0	1
51	0	0	1	0	0	0	0	0	1
52	0	0	1	1	0	0	0	0	2
53	0	0	1	1	0	0	0	0	2
54	0	1	0	1	0	0	0	1	3
55	0	1	1	0	0	0	0	0	2
56	0	0	0	0	0	1	0	0	1
57	0	0	1	0	0	0	0	1	2
58	0	0	1	0	0	0	0	1	2
59	0	0	1	0	0	0	0	1	2
60	0	0	1	0	0	0	1	1	3
61	0	0	1	0	0	0	0	1	2
62	0	0	0	0	0	0	1	0	1
63	0	0	1	0	0	0	0	0	1
64	0	0	1	0	0	0	1	0	2
65	0	1	0	0	1	0	1	0	3
66	0	1	0	0	1	0	0	0	2
67	0	0	1	0	1	0	0	0	2
68	0	0	1	0	0	0	1	0	2
69	0	0	0	0	0	0	1	1	2
70	0	1	0	0	1	0	0	0	2
71	0	0	0	0	0	0	1	1	2
72	0	0	1	0	0	0	0	0	1
73	0	0	0	1	0	0	1	0	2
74	0	0	1	0	1	0	0	1	3
75	0	1	0	0	0	0	1	0	2
76	0	0	0	0	0	0	1	1	2
77	0	0	0	0	1	0	0	0	1
78	0	1	0	0	1	0	0	0	2
79	0	0	0	0	0	0	1	0	1
80	0	1	0	0	0	0	1	0	2
81	0	1	0	0	1	0	0	0	2
82	0	0	1	0	0	0	0	0	1
83	0	0	1	0	0	0	0	0	1
84	0	0	1	0	0	0	0	0	1
85	0	0	1	0	1	0	0	0	2
86	0	0	0	0	1	0	0	0	1
87	0	1	0	0	0	0	0	1	2
88	0	0	0	0	0	0	1	0	1
89	0	0	0	0	0	0	1	0	1
90	0	0	1	0	0	0	0	0	1
91	0	0	0	0	0	0	1	0	1
92	0	1	0	0	0	0	1	0	2
93	0	0	0	0	0	0	1	0	1
94	0	0	1	0	0	0	1	0	2
95	0	1	0	0	0	0	1	0	2
96	0	0	0	0	1	0	0	0	1
97	0	1	0	0	1	0	0	0	2
98	1	0	0	0	0	0	1	0	2
99	1	1	0	0	0	0	1	0	3
100	0	1	0	0	1	0	0	0	2
101	1	0	0	0	0	0	1	0	2
102	0	0	0	1	0	0	0	0	1
103	0	0	0	1	0	0	0	0	1
104	0	0	0	1	0	0	0	0	1
105	0	0	0	1	0	0	0	0	1
106	0	0	1	1	0	0	0	0	2
107	0	0	0	1	0	0	0	0	1
108	0	0	1	0	0	0	0	0	1
109	0	0	1	0	0	0	1	0	2
110	0	0	0	1	0	0	1	0	2
111	0	0	1	0	0	0	0	0	1
112	0	0	0	0	0	0	1	0	1
113	0	0	0	0	1	0	0	0	1
114	0	0	0	0	0	0	1	0	1
115	0	0	0	0	0	0	1	0	1
116	0	0	0	0	0	0	1	0	1
117	0	0	0	0	0	1	0	0	1
118	0	0	0	0	1	0	1	0	2
119	0	0	1	1	0	0	0	0	2
120	0	0	1	0	0	0	0	0	1
121	0	0	1	0	0	0	0	0	1
122	0	0	0	0	1	0	0	0	1
123	0	1	0	0	1	0	0	0	2
124	0	0	0	1	0	0	0	0	1
125	0	0	0	0	1	0	1	0	2
126	0	0	0	0	0	0	1	0	1
127	0	0	0	1	1	0	0	0	2
128	0	0	0	1	0	0	0	0	1
129	0	1	0	0	1	0	0	0	2
130	0	0	1	0	0	0	0	0	1
131	0	0	1	0	0	0	0	0	1
132	0	0	0	1	0	0	0	0	1
133	0	0	0	1	0	0	0	0	1
134	0	0	1	0	0	0	0	0	1
135	0	0	0	1	0	0	0	0	1
136	1	0	0	1	0	0	0	0	2
137	0	0	1	0	0	0	0	0	1
138	0	1	0	0	0	0	0	0	1
139	0	0	0	1	0	0	0	0	1
140	0	1	0	0	1	0	0	0	2
141	0	1	0	0	0	0	0	0	1
142	0	1	0	0	1	0	0	0	2
143	0	1	0	0	0	0	0	0	1
144	0	1	0	0	1	0	0	0	2
145	0	1	1	0	1	0	0	0	3
146	0	1	1	0	1	0	0	0	3
147	0	1	0	0	1	0	0	0	2
148	0	0	0	1	0	0	0	0	1
149	0	0	0	1	0	0	0	0	1
150	0	0	0	1	0	0	0	0	1
151	0	0	1	0	0	0	0	0	1
152	0	0	0	1	0	0	0	0	1
153	0	0	1	1	0	0	0	0	2
154	0	0	0	1	0	0	0	0	1
155	0	0	0	1	0	0	0	0	1
156	0	0	1	0	0	0	0	0	1
157	0	0	1	0	0	0	0	0	1
158	0	0	1	0	0	0	0	0	1
159	0	0	0	1	0	0	0	0	1
160	0	1	0	0	0	0	0	0	1
161	1	0	0	0	0	0	0	1	2
162	0	0	0	1	0	0	0	0	1
163	0	0	0	1	0	0	0	1	2
164	0	0	0	0	1	0	0	0	1
165	0	1	0	0	1	0	0	0	2
166	0	1	0	0	1	0	0	0	2
167	0	1	0	0	1	0	0	0	2
168	0	1	0	0	1	0	0	0	2
169	0	0	1	0	0	0	0	0	1
170	0	0	1	0	0	0	0	0	1
171	0	0	1	0	0	0	0	0	1
172	0	0	1	0	0	0	0	0	1
173	0	0	1	0	0	0	0	0	1
174	0	1	0	0	1	0	0	0	2
175	0	0	1	0	0	0	0	0	1
176	0	0	1	0	0	0	0	0	1
177	0	0	1	0	0	0	0	0	1
178	0	0	1	0	0	0	0	0	1
179	0	0	0	1	0	0	0	0	1
180	0	0	0	0	1	0	0	0	1
181	0	0	0	0	1	0	0	0	1
182	0	0	0	0	1	0	0	0	1
183	0	0	0	0	1	0	0	0	1
184	0	0	0	0	1	0	0	0	1
185	1	0	0	0	0	0	0	0	1
186	0	0	0	0	1	0	0	0	1
187	0	0	0	1	0	0	0	0	1
188	0	0	0	1	0	0	0	0	1
189	0	0	0	0	1	0	0	0	1
190	0	0	0	1	0	0	0	0	1
191	0	0	0	1	0	0	0	0	1
192	0	0	0	1	0	0	0	0	1
193	0	0	0	1	0	0	0	0	1
194	0	1	0	1	0	0	0	0	2
195	0	1	1	0	0	0	0	0	2
196	0	0	0	1	0	0	0	0	1
197	0	0	0	1	0	0	0	0	1
198	0	1	0	0	0	0	0	0	1
199	0	1	0	0	0	0	0	1	2
200	0	0	1	0	0	0	0	0	1
201	0	0	1	0	0	0	0	0	1
202	0	0	1	0	0	0	0	0	1
203	0	0	0	1	0	0	0	0	1
204	0	0	0	1	0	0	0	0	1
205	0	1	0	0	0	0	1	0	2
206	0	0	0	0	0	0	1	0	1
207	0	1	0	1	0	0	0	0	2
208	0	1	0	0	0	0	1	0	2
209	0	1	0	0	0	0	1	0	2
210	0	1	1	0	0	0	0	0	2
211	0	1	0	1	0	0	0	0	2
212	0	1	0	0	1	0	0	0	2
213	0	0	0	0	1	0	0	0	1
214	0	0	0	0	0	0	1	0	1
215	0	0	0	0	0	0	1	1	2
216	0	0	0	0	0	1	1	0	2
217	0	0	0	1	0	0	1	0	2
218	0	0	0	0	0	1	1	0	2
219	0	0	0	0	0	1	1	1	3
220	0	1	0	0	0	0	1	0	2
221	0	1	0	0	0	0	0	1	2
222	0	1	0	0	0	0	1	1	3
223	0	1	0	0	1	0	0	0	2
224	0	0	1	0	0	0	0	0	1
225	0	1	0	0	0	0	1	0	2
226	0	1	0	0	0	0	1	0	2
227	0	1	0	0	0	0	1	0	2
228	0	1	0	0	1	0	1	0	3
229	0	1	0	0	0	0	1	0	2
230	0	0	1	0	1	0	0	0	2
231	1	1	0	0	1	0	0	0	3
232	0	0	0	0	1	0	1	0	2
233	0	0	0	0	1	0	1	0	2
234	0	0	0	0	0	0	1	0	1
235	0	0	0	0	0	0	1	0	1
236	0	0	0	0	0	0	1	0	1
237	0	0	0	0	0	0	1	0	1
238	0	0	1	0	0	0	0	0	1
239	0	1	0	0	0	0	1	0	2
240	0	1	0	0	0	0	1	0	2
241	0	0	0	0	0	0	1	0	1
242	0	0	0	0	0	0	1	0	1
243	0	1	0	0	0	0	1	0	2
244	0	0	1	0	0	0	0	0	1
245	0	0	1	1	0	0	0	0	2
246	0	1	0	0	1	0	0	0	2
247	0	0	1	0	0	0	0	0	1
248	0	0	0	1	0	0	0	0	1
249	0	0	1	0	0	0	0	0	1
250	0	0	1	0	0	0	1	0	2
251	0	0	0	0	0	0	1	0	1
252	0	0	1	0	0	0	0	0	1
253	0	0	1	1	0	0	0	0	2
254	0	0	1	0	0	0	1	0	2
255	0	0	0	1	0	0	1	0	2
256	0	0	1	0	0	0	1	0	2
257	0	1	0	0	0	0	1	1	3
258	0	1	0	0	0	0	1	0	2
259	0	1	1	0	0	0	0	0	2
260	0	0	0	0	0	0	1	1	2
261	0	1	0	0	0	0	1	0	2
262	0	1	0	0	0	0	1	0	2
263	0	1	0	0	0	0	1	0	2
264	0	1	0	0	0	0	0	1	2
265	0	1	0	0	0	0	0	1	2
266	0	1	0	0	0	0	0	1	2
267	0	1	0	0	0	0	0	1	2
268	0	1	0	0	0	0	0	1	2
269	0	1	0	0	1	0	0	0	2
270	0	0	0	1	0	0	0	0	1
271	0	1	0	0	1	0	0	0	2
272	0	1	0	0	1	0	0	0	2
273	0	1	0	0	1	0	0	0	2
274	0	0	1	0	0	0	0	1	2
275	0	0	0	0	0	1	1	0	2
276	0	0	0	0	0	1	0	0	1
277	0	1	0	0	1	0	0	0	2
278	0	0	0	0	0	0	1	0	1
279	0	0	1	0	0	0	0	0	1
280	0	0	0	0	1	0	0	0	1
281	0	0	1	0	0	0	0	0	1
282	0	0	0	0	1	0	0	0	1
283	0	1	0	0	1	0	0	0	2
284	0	0	1	0	0	0	0	0	1
285	0	0	1	0	0	0	0	0	1
286	0	1	0	1	0	0	0	0	2
287	0	0	0	0	0	0	1	1	2
288	0	0	1	0	0	0	0	0	1
289	0	0	1	0	0	0	0	0	1
290	0	0	0	1	0	0	0	0	1
291	0	0	0	1	0	0	0	0	1
292	0	0	0	1	0	0	1	0	2
293	0	0	0	0	0	0	1	0	1
294	0	0	1	0	0	0	0	0	1
295	0	0	0	0	1	0	0	0	1
296	0	0	1	0	0	0	0	0	1
297	0	0	1	0	0	0	0	0	1
298	0	0	0	0	1	0	0	0	1
299	0	0	0	0	0	0	0	1	1
300	0	0	0	0	0	0	0	1	1
301	0	0	0	0	0	0	0	1	1
302	0	0	0	0	1	0	0	0	1
303	0	0	0	0	1	0	0	0	1
304	0	0	0	0	1	0	0	0	1
305	0	1	0	0	0	0	0	1	2
306	0	0	0	0	1	0	0	0	1
307	0	0	0	0	1	0	0	0	1
308	0	1	0	0	1	0	0	0	2
309	0	0	0	0	1	0	0	0	1
310	0	1	0	0	0	0	0	0	1
311	0	0	0	0	1	1	0	0	2
312	0	0	0	0	0	0	1	0	1
313	0	0	0	0	1	0	0	0	1
314	0	0	0	0	1	0	1	0	2
315	0	1	0	0	1	0	0	0	2
316	0	1	0	0	0	0	0	0	1
317	0	1	0	0	0	0	0	0	1
318	0	1	0	0	1	0	0	0	2
319	0	0	0	0	1	0	0	0	1
320	0	0	0	0	1	0	0	0	1
321	0	0	0	0	1	0	0	0	1
322	0	0	0	0	1	0	0	0	1
323	0	0	0	0	1	0	0	0	1
324	0	0	0	0	1	0	0	0	1
325	0	1	0	0	1	0	0	0	2
326	0	1	0	0	1	0	0	0	2
327	0	1	0	0	1	0	0	0	2
328	0	1	0	0	1	0	0	0	2
329	0	1	0	0	1	0	0	0	2
330	0	1	0	0	0	0	1	0	2
331	0	0	0	0	1	0	0	0	1
332	0	0	0	0	1	0	0	0	1
333	0	0	0	0	0	0	0	1	1
334	0	0	0	0	0	0	1	0	1
335	0	0	0	0	0	0	0	1	1
336	0	0	0	0	0	0	0	1	1
337	0	0	0	0	0	0	0	1	1
338	0	0	0	0	1	0	0	0	1
339	0	0	0	0	1	0	0	0	1
340	0	0	0	0	1	0	0	0	1
341	0	0	0	0	1	0	0	0	1
342	0	0	0	0	1	0	0	0	1
343	0	0	0	0	1	0	0	0	1
344	0	0	0	0	1	0	0	0	1
345	0	0	0	0	1	0	0	0	1
346	0	0	0	0	1	0	0	0	1
347	0	0	0	0	1	0	0	0	1
348	0	1	0	0	1	0	0	0	2
349	0	0	0	0	1	0	0	0	1
350	0	0	0	0	1	0	0	0	1
351	0	0	0	0	0	0	0	1	1
352	0	1	0	0	0	0	1	0	2
353	0	1	0	0	0	0	0	1	2
354	0	1	0	0	0	0	1	1	3
355	0	1	0	0	1	0	0	0	2
356	0	0	0	0	0	0	1	1	2
357	0	0	0	0	0	0	0	1	1
358	0	1	0	0	0	0	0	1	2
359	0	0	1	0	0	0	0	0	1
360	0	0	1	0	0	0	0	0	1
361	0	1	0	0	1	0	0	0	2
362	0	1	0	0	1	0	0	0	2
363	0	1	0	0	1	0	0	0	2
364	0	0	1	0	1	0	0	0	2
365	0	0	1	0	1	0	0	0	2
366	1	0	0	0	0	0	0	1	2
367	1	0	0	0	1	0	0	1	3
368	1	0	0	1	0	0	0	1	3
369	0	0	0	0	0	0	0	1	1
370	0	0	0	1	0	0	0	1	2
371	0	0	0	1	0	0	0	1	2
372	0	0	0	0	0	0	0	1	1
373	0	0	1	1	0	0	0	0	2
374	0	0	1	0	0	0	0	0	1
375	1	0	1	0	0	0	0	0	2
376	1	0	1	0	0	0	0	0	2
377	0	0	0	0	1	0	0	0	1
378	1	0	1	0	0	0	0	0	2
379	1	0	1	0	0	0	0	0	2
380	0	0	1	0	0	0	0	0	1
381	0	0	1	0	0	0	0	0	1
382	0	0	1	0	0	0	0	0	1
383	0	0	1	0	0	0	0	0	1
384	0	0	1	0	0	0	0	0	1
385	1	0	1	0	0	0	0	0	2
386	0	0	1	0	0	0	0	0	1
387	0	0	1	0	0	0	0	0	1
388	0	0	1	0	0	0	1	1	3
389	0	0	1	0	0	0	0	0	1
390	0	0	1	0	0	0	0	1	2
391	0	0	1	0	0	1	0	1	3
392	0	1	1	0	0	0	0	0	2
393	0	0	0	0	1	0	0	0	1
394	0	0	0	0	1	0	1	0	2
395	0	0	1	0	0	0	0	0	1
396	0	0	0	0	0	0	1	1	2
397	0	0	0	0	0	0	0	1	1
398	0	0	0	0	0	0	0	1	1
399	0	0	0	0	0	0	1	1	2
400	0	0	1	0	0	0	1	1	3
401	0	0	0	0	1	0	0	0	1
402	0	0	0	0	1	1	0	1	3
403	0	0	0	0	1	0	0	0	1
404	1	0	0	0	1	0	0	0	2
405	0	0	0	0	1	0	0	0	1
406	0	0	0	0	1	0	0	0	1
407	0	0	0	0	1	0	0	0	1
408	0	0	0	0	0	0	1	0	1
409	0	0	0	0	1	0	1	0	2
410	1	0	0	0	0	0	0	0	1
411	1	0	1	0	0	0	0	0	2
412	0	1	0	0	1	0	0	0	2
413	0	1	0	0	0	0	1	0	2
414	0	0	1	0	0	0	0	0	1
415	0	1	0	1	1	0	0	0	3
416	0	0	0	0	1	0	0	0	1
417	1	0	0	0	1	0	0	0	2
418	1	0	1	0	0	0	0	1	3
419	0	1	0	0	1	0	0	0	2
420	0	1	1	0	0	0	0	0	2
421	0	0	1	0	0	0	0	0	1
422	0	0	0	0	1	0	0	0	1
423	0	0	0	0	1	0	0	0	1
424	0	0	0	0	1	0	0	0	1
425	0	0	0	1	0	0	0	0	1
426	0	0	0	0	1	0	0	0	1
427	0	0	1	0	0	0	0	0	1
428	0	0	1	0	0	0	0	0	1
429	0	0	1	0	0	0	0	0	1
430	0	0	1	0	0	0	0	0	1
431	0	1	1	0	0	0	0	0	2
432	0	0	0	1	0	0	0	0	1
433	0	0	0	1	1	0	0	0	2
434	0	0	0	0	1	0	0	0	1
435	0	0	0	1	0	0	0	0	1
436	0	0	1	0	0	0	0	0	1
437	0	0	0	1	0	0	0	0	1
438	0	0	0	0	0	0	1	1	2
439	0	0	0	1	0	0	0	0	1
440	0	0	1	0	0	0	0	0	1
441	0	0	0	1	0	0	0	0	1
442	0	0	1	0	0	0	0	0	1
443	0	0	0	0	1	0	0	0	1
444	0	0	1	0	0	0	0	0	1
445	1	0	0	1	0	0	0	0	2
446	0	0	1	0	0	0	0	0	1
447	0	0	0	1	0	0	0	0	1
448	0	0	0	0	0	0	0	1	1
449	0	0	0	1	0	0	0	0	1
450	1	0	1	0	1	0	0	0	3
451	0	0	0	0	1	0	0	0	1
452	0	0	1	0	0	0	0	0	1
453	1	0	0	0	0	0	0	0	1
454	1	0	0	0	0	0	0	0	1
455	1	0	0	0	0	0	0	1	2
456	1	0	0	0	0	0	0	1	2
457	1	0	0	0	0	0	0	0	1
458	1	0	0	0	0	0	0	0	1
459	0	0	1	0	0	0	0	0	1
460	1	0	0	0	0	0	0	0	1
461	1	0	0	0	0	0	0	0	1
462	1	0	0	0	0	0	0	1	2
463	0	0	0	1	0	0	0	0	1
464	0	0	0	0	1	0	0	1	2
465	1	0	0	0	1	0	0	0	2
466	0	0	0	1	1	0	0	0	2
467	0	0	0	0	1	0	0	0	1
468	1	0	0	0	1	0	0	0	2
469	1	0	0	0	0	0	0	1	2
470	1	0	0	0	1	0	0	0	2
471	0	0	0	0	1	0	0	0	1
472	1	0	1	0	0	0	0	0	2
473	1	0	1	0	0	0	0	0	2
474	0	0	1	0	0	0	0	0	1
475	1	0	0	0	1	0	0	1	3
476	1	0	1	0	0	0	0	0	2
477	1	0	0	0	1	0	0	0	2
478	1	0	0	0	0	0	0	1	2
479	0	0	1	0	0	0	0	0	1
480	0	0	1	0	0	0	0	0	1
481	0	0	1	0	0	0	0	0	1
482	0	0	1	0	0	0	0	0	1
483	0	0	0	0	1	0	0	0	1
484	0	0	0	1	0	0	0	0	1
485	0	0	1	1	0	0	0	0	2
486	0	0	1	0	0	0	0	0	1
487	1	0	0	0	0	0	0	0	1
488	1	0	0	0	1	0	0	0	2
489	1	0	0	0	1	0	0	0	2
490	1	0	0	0	1	0	0	0	2
491	0	0	0	0	1	0	0	0	1
492	0	0	0	0	1	0	0	1	2
493	1	0	0	0	0	0	0	0	1
494	0	0	0	1	0	0	0	0	1
495	1	0	0	0	0	0	0	0	1
496	0	0	1	0	0	0	0	0	1
497	0	0	0	0	1	0	0	0	1
498	0	0	0	1	1	0	0	0	2
499	0	0	0	0	1	0	0	0	1
500	0	0	1	0	0	0	0	0	1
501	1	0	1	0	0	0	0	0	2
502	0	0	0	0	1	0	0	0	1
503	0	0	1	0	0	0	0	0	1
504	0	0	0	0	1	0	0	0	1
505	1	0	0	0	1	0	0	0	2
506	0	0	0	0	1	0	0	0	1
507	0	0	0	0	1	0	0	0	1
508	0	0	0	1	0	0	0	0	1
509	0	0	0	1	0	0	0	0	1
510	1	0	0	0	1	0	0	0	2
511	1	0	0	0	1	0	0	0	2
512	0	0	0	0	0	1	0	0	1
513	0	0	0	0	1	0	0	1	2
514	1	0	0	0	1	0	0	0	2
515	1	0	0	0	1	0	0	0	2
516	1	0	0	0	1	0	0	0	2
517	0	0	0	0	1	0	0	0	1
518	0	0	0	0	1	0	0	1	2
519	0	0	1	0	0	0	0	0	1
520	1	0	0	0	1	0	0	0	2
521	0	0	0	1	0	0	0	0	1
522	1	0	1	0	0	0	0	0	2
523	1	0	1	0	0	0	0	0	2
524	1	0	0	0	0	0	0	0	1
525	0	0	0	1	0	0	0	0	1
526	0	0	1	0	0	0	0	0	1
527	0	0	0	1	0	0	0	0	1
528	0	0	0	1	0	0	0	0	1
529	1	0	1	0	0	0	0	0	2
530	0	0	1	0	0	0	0	0	1
531	0	0	0	1	0	0	0	0	1
532	0	0	0	0	1	0	0	1	2
533	0	0	1	0	0	0	0	0	1
534	0	0	0	1	0	0	0	0	1
535	0	0	0	1	0	0	0	0	1
536	0	0	0	0	0	0	0	1	1
537	0	0	0	0	0	0	1	1	2
538	0	0	0	0	0	0	1	0	1
539	0	0	1	0	0	0	0	0	1
540	0	0	0	0	1	0	0	0	1
541	0	0	0	0	1	0	0	0	1
542	0	0	0	1	0	0	1	0	2
543	0	0	1	0	0	0	0	0	1
544	0	0	0	0	0	0	1	1	2
545	0	0	0	0	1	0	0	0	1
546	0	0	0	0	0	0	0	1	1
547	0	0	0	1	0	0	0	0	1
548	0	0	0	0	1	0	0	0	1
549	0	0	0	0	1	0	0	0	1
550	0	1	0	0	0	0	0	1	2
551	0	0	0	0	0	0	1	1	2
552	0	0	0	0	0	0	1	0	1
553	0	1	1	0	0	0	0	0	2
554	0	0	1	0	0	0	0	0	1
555	0	0	1	0	0	0	0	0	1
556	0	1	0	0	0	0	1	0	2
557	0	1	0	0	0	0	1	0	2
558	0	0	1	0	0	0	1	0	2
559	0	0	1	0	0	0	1	0	2
560	0	1	1	0	0	0	1	0	3
561	0	0	1	0	0	0	0	0	1
562	0	0	0	0	0	0	1	1	2
563	0	1	0	0	0	0	1	1	3
564	0	0	1	0	0	0	0	0	1
565	1	0	0	1	0	0	0	0	2
566	0	0	0	1	0	0	0	0	1
567	1	0	1	0	0	0	0	0	2
568	0	0	0	0	0	0	1	0	1
569	0	0	1	0	0	0	1	1	3
570	0	0	0	1	0	0	1	1	3
571	1	0	0	0	1	0	0	0	2
572	0	1	1	0	0	0	0	0	2
573	0	0	1	0	0	0	0	0	1
574	0	1	1	1	1	0	0	0	4
575	0	1	1	0	0	0	0	0	2
576	0	1	1	0	0	0	0	0	2
577	0	0	1	0	0	0	0	0	1
578	0	0	1	0	0	0	0	0	1
579	0	0	1	0	0	0	0	0	1
580	0	1	1	0	1	0	0	0	3
581	0	0	1	0	0	0	0	1	2
582	0	0	0	0	1	0	0	0	1
583	0	0	1	0	0	0	0	0	1
584	0	0	1	0	0	0	0	0	1
585	0	0	0	0	0	0	0	1	1
586	0	0	0	0	0	0	0	1	1
587	0	0	1	0	0	0	0	0	1
588	0	0	1	0	0	0	0	0	1
589	0	0	0	0	1	0	0	0	1
590	0	1	1	0	0	0	0	0	2
591	0	1	1	0	0	0	0	0	2
592	0	0	0	0	0	0	1	0	1
593	0	0	0	0	0	0	0	1	1
594	0	0	1	0	0	0	0	1	2
595	0	0	1	0	0	0	0	0	1
596	0	1	0	0	0	0	0	1	2
597	1	0	1	0	0	0	0	0	2
598	0	0	0	1	0	0	0	0	1
599	0	0	1	0	0	0	0	0	1
600	0	0	0	0	0	0	0	1	1
601	0	0	0	0	1	0	0	0	1
602	0	0	1	0	0	0	0	0	1
603	0	0	0	0	0	0	0	1	1
604	0	0	1	0	0	0	0	0	1
605	0	0	0	0	1	0	0	0	1
606	0	0	0	0	1	1	0	0	2
607	0	0	0	0	1	0	0	1	2
608	0	1	0	0	1	0	0	0	2
609	0	0	1	0	0	0	0	0	1
610	0	0	1	0	0	0	0	0	1
611	1	0	1	0	0	0	0	0	2
612	0	0	1	0	0	0	0	0	1
613	0	0	1	0	0	1	0	0	2
614	1	0	0	0	0	0	0	0	1
615	0	1	1	1	0	0	0	0	3
616	0	0	1	0	0	0	0	0	1
617	0	0	1	0	0	0	0	0	1
618	0	1	1	0	0	0	0	0	2
619	0	0	1	0	0	0	0	0	1
620	0	0	1	0	0	0	0	0	1
621	0	0	1	0	0	0	0	0	1
622	0	0	1	0	0	0	0	0	1
623	0	0	0	1	0	0	0	0	1
624	0	0	1	0	0	0	0	0	1
625	0	0	1	0	0	0	0	0	1
626	0	0	1	0	0	0	0	0	1
627	0	0	1	0	0	0	0	0	1
628	0	0	0	0	1	0	0	1	2
629	0	0	1	0	0	0	0	0	1
630	0	0	1	0	0	0	0	0	1
631	0	0	1	1	0	0	0	0	2
632	0	0	1	0	0	0	0	0	1
633	0	0	1	0	0	0	0	0	1
634	0	0	1	0	0	0	0	0	1
635	1	0	1	0	0	0	0	0	2
636	0	0	1	0	0	0	0	0	1
637	0	0	1	0	0	0	0	0	1
638	1	0	1	0	0	0	0	0	2
639	0	0	0	0	1	0	0	0	1
640	0	0	1	1	0	0	0	0	2
641	0	0	1	0	0	0	0	0	1
642	0	0	1	0	0	0	0	0	1
643	0	0	1	0	0	0	0	0	1
644	0	0	1	0	0	0	0	0	1
645	0	0	1	0	0	0	0	0	1
646	0	0	1	0	0	0	0	0	1
647	1	0	1	0	0	0	0	0	2
648	0	0	1	0	0	0	0	0	1
649	0	0	1	0	0	0	0	0	1
650	0	0	0	1	0	0	0	0	1
651	0	0	1	0	0	0	0	0	1
652	0	0	1	0	0	0	0	0	1
653	0	0	0	0	1	0	0	0	1
654	0	0	1	0	0	0	0	0	1
655	0	0	1	0	0	1	0	0	2
656	0	0	0	0	0	0	0	1	1
657	1	0	0	0	0	0	1	1	3
658	0	0	0	1	0	0	0	0	1
659	0	0	1	0	0	0	0	0	1
660	0	0	1	0	0	0	0	0	1
661	0	0	0	0	0	0	1	0	1
662	1	0	1	0	0	0	0	0	2
663	0	0	1	0	0	0	0	0	1
664	1	0	0	0	0	0	0	0	1
665	0	0	1	0	0	0	0	0	1
666	1	0	0	0	0	0	0	0	1
667	0	0	0	0	0	0	1	1	2
668	1	0	0	0	0	0	0	1	2
669	0	0	1	0	0	0	0	0	1
670	1	0	1	0	0	0	0	0	2
671	1	0	1	0	1	0	0	0	3
672	0	0	0	1	0	0	0	0	1
673	0	0	1	0	0	0	0	0	1
674	0	0	1	0	0	0	0	0	1
675	0	0	1	0	0	0	0	0	1
676	1	0	1	0	0	0	0	0	2
677	0	0	1	0	0	0	0	0	1
678	0	0	1	0	0	0	0	0	1
679	0	0	1	1	0	0	0	0	2
680	0	0	1	0	0	0	0	0	1
681	0	0	1	0	0	0	0	0	1
682	1	0	0	1	0	0	0	0	2
683	0	0	1	0	0	0	0	0	1
684	0	0	1	0	0	0	0	0	1
685	0	0	1	0	0	0	0	0	1
686	0	0	1	0	0	0	0	0	1
687	0	0	0	1	0	0	0	0	1
688	0	0	1	0	0	0	0	0	1
689	0	0	1	0	0	0	0	0	1
690	0	0	0	0	1	0	0	0	1
691	0	0	0	0	1	0	0	0	1
692	0	0	1	0	0	0	0	0	1
693	1	0	1	0	0	0	0	0	2
694	1	0	0	0	0	0	0	1	2
695	1	0	0	0	0	0	0	0	1
696	1	0	0	0	0	0	0	0	1
697	0	0	0	0	1	0	0	0	1
698	0	0	0	0	1	0	0	0	1
699	1	0	0	0	0	0	0	1	2
700	0	0	0	1	0	0	0	0	1
701	1	0	1	0	0	0	0	0	2
702	0	0	1	0	0	0	0	0	1
703	1	0	1	0	0	0	0	0	2
704	0	0	1	0	0	0	0	0	1
705	0	0	1	0	0	0	0	0	1
706	1	0	0	1	0	0	0	0	2
707	0	0	0	1	0	0	0	0	1
708	1	0	1	0	0	0	0	0	2
709	1	0	0	0	0	0	0	0	1
710	0	0	1	0	0	0	0	0	1
711	0	1	1	0	0	0	0	0	2
712	0	0	0	1	0	0	0	0	1
713	0	0	1	0	0	0	0	0	1
714	1	0	0	1	0	0	0	0	2
715	1	0	0	0	0	0	0	0	1
716	0	0	0	1	0	0	0	0	1
717	0	0	0	1	0	0	0	0	1
718	0	0	0	1	0	0	0	0	1
719	0	0	0	1	0	0	0	0	1
720	0	0	1	0	0	0	0	0	1
721	0	0	1	0	0	0	0	0	1
722	0	0	1	0	0	0	0	0	1
723	0	0	1	0	0	0	0	0	1
724	0	0	0	0	0	0	0	1	1
725	1	0	0	0	0	0	0	0	1
726	1	0	0	0	0	0	0	0	1
727	1	0	1	0	0	0	0	0	2
728	1	0	0	1	0	0	0	0	2
729	0	0	1	0	0	0	0	0	1
730	0	0	1	0	0	0	0	0	1
731	0	1	1	0	0	0	0	0	2
732	0	1	1	0	0	0	0	0	2
733	0	0	1	0	0	0	0	0	1
734	0	0	1	0	0	0	0	0	1
735	0	0	0	1	0	0	0	0	1
736	0	1	1	0	0	0	0	0	2
737	0	1	1	0	0	0	0	0	2
738	0	0	1	0	0	0	0	0	1
739	0	0	1	0	0	0	0	0	1
740	0	0	0	0	0	0	0	1	1
741	0	0	1	0	0	0	0	0	1
742	0	0	1	0	0	0	1	0	2
743	1	0	0	0	1	0	0	0	2
744	0	0	1	0	0	0	0	0	1
745	0	0	1	0	0	0	0	0	1
746	1	0	0	0	1	0	1	0	3
747	0	0	0	0	0	0	0	1	1
748	0	0	1	0	0	0	0	0	1
749	1	0	0	0	0	0	0	1	2
750	0	0	0	0	1	0	0	0	1
751	0	0	0	0	1	0	0	0	1
752	0	0	1	0	0	0	0	0	1
753	0	0	0	0	0	0	1	1	2
754	0	0	0	0	1	0	0	0	1
755	1	0	1	0	0	0	0	0	2
756	0	0	1	0	0	0	0	0	1
757	0	0	1	0	0	0	0	0	1
758	0	0	1	1	0	0	0	1	3
759	0	0	0	0	0	0	0	1	1
760	0	0	0	1	0	0	0	0	1
761	0	0	1	1	0	0	0	0	2
762	0	0	0	0	0	0	0	1	1
763	0	0	1	0	0	0	0	0	1
764	0	0	0	0	0	0	0	1	1
765	1	0	0	0	1	0	0	1	3
766	0	0	0	0	1	0	0	0	1
767	1	0	1	0	0	0	0	0	2
768	1	0	0	1	0	0	0	0	2
769	0	0	0	0	1	0	0	0	1
770	0	0	1	0	0	0	0	0	1
771	0	0	1	0	0	0	0	0	1
772	1	0	1	0	0	0	0	0	2
773	1	0	0	0	0	0	0	1	2
774	0	0	1	0	0	0	0	0	1
775	0	0	1	0	0	0	0	0	1
776	0	0	1	0	0	0	0	0	1
777	0	0	1	0	1	0	0	0	2
778	0	0	1	0	0	0	0	0	1
779	0	0	1	0	0	0	0	0	1
780	0	0	1	0	0	0	0	0	1
781	0	0	0	1	0	0	0	0	1
782	1	0	1	0	0	0	0	0	2
783	0	0	0	0	1	0	0	0	1
784	1	0	0	0	1	0	0	0	2
785	1	0	0	0	1	0	0	0	2
786	1	0	0	0	0	0	0	0	1
787	1	0	0	0	0	0	0	0	1
788	1	0	0	0	1	0	0	0	2
789	1	0	0	0	1	0	0	0	2
790	0	0	0	0	1	0	0	0	1
791	0	0	0	1	0	0	0	0	1
792	0	0	1	0	0	0	0	0	1
793	0	0	1	0	0	0	0	0	1
794	1	0	1	1	0	0	0	0	3
795	1	0	0	0	0	0	0	1	2
796	0	0	0	0	0	0	0	1	1
797	0	0	1	0	0	0	0	0	1
798	0	0	1	0	0	0	0	0	1
799	0	0	0	1	0	0	0	0	1
800	0	0	0	1	0	0	0	0	1
801	0	0	1	0	0	0	0	0	1
802	0	0	1	0	0	0	0	0	1
803	0	0	1	0	0	0	0	0	1
804	0	1	0	0	1	1	0	0	3
805	0	0	0	0	0	0	1	0	1
806	0	0	0	1	0	0	0	1	2
807	0	0	0	0	0	0	1	0	1
808	0	0	0	0	0	0	1	0	1
809	0	0	0	0	0	0	1	1	2
810	0	0	0	0	0	0	0	1	1
811	0	0	0	0	0	0	1	0	1
812	0	0	1	0	0	0	0	0	1
813	0	0	1	0	0	0	0	0	1
814	0	0	0	1	0	0	0	0	1
815	0	0	1	0	0	0	0	0	1
816	0	0	0	0	1	0	0	0	1
817	0	0	0	1	0	0	0	0	1
818	0	0	0	0	0	0	0	1	1
819	0	0	1	0	0	0	0	0	1
820	0	0	1	1	0	0	0	0	2
821	0	0	1	0	0	0	0	0	1
822	0	0	1	0	0	0	0	0	1
823	0	0	1	0	0	0	0	0	1
824	0	0	1	0	0	0	0	0	1
825	0	0	1	0	0	0	0	0	1
826	0	0	1	0	0	0	0	0	1
827	0	0	1	0	0	0	0	0	1
828	0	0	0	0	0	0	0	1	1
829	0	0	0	0	0	0	0	1	1
830	0	0	0	0	0	0	1	1	2
831	0	0	0	0	0	0	0	1	1
832	0	0	0	0	1	0	0	0	1
833	0	1	0	0	1	0	0	0	2
834	0	1	0	0	1	0	0	0	2
835	0	0	0	0	0	0	1	1	2
836	0	1	0	0	1	0	0	0	2
837	0	0	0	0	0	0	0	1	1
838	0	0	0	0	0	0	0	1	1
839	1	0	0	0	0	0	0	1	2
840	0	0	0	0	0	0	0	1	1
841	0	0	1	0	0	0	0	0	1
842	0	0	1	0	0	0	0	0	1
843	0	0	0	0	0	0	0	1	1
844	1	0	0	0	0	0	0	1	2
845	1	0	0	0	1	0	0	0	2
846	1	0	0	0	0	0	0	1	2
847	0	0	1	0	0	0	0	0	1
848	0	0	0	1	0	0	0	0	1
849	0	0	0	1	0	0	0	0	1
850	0	0	1	0	0	0	0	0	1
851	0	0	1	0	0	0	0	0	1
852	0	0	1	0	0	0	0	0	1
853	0	0	0	1	0	0	0	0	1
854	0	0	1	0	0	0	0	0	1
855	0	0	1	0	0	0	0	0	1
856	1	0	1	0	0	0	0	0	2
857	1	0	1	0	0	0	0	0	2
858	0	0	1	0	0	0	0	0	1
859	1	0	1	0	0	0	0	0	2
860	1	0	1	0	0	0	0	0	2
861	0	0	0	1	0	0	0	0	1
862	1	0	0	0	0	0	0	0	1
863	0	0	1	0	0	0	0	0	1
864	0	0	0	0	0	0	1	0	1
865	0	0	1	0	0	0	0	0	1
866	1	0	1	0	0	0	0	0	2
867	0	0	0	0	1	0	0	0	1
868	0	0	0	0	1	0	0	0	1
869	1	0	0	0	1	0	1	0	3
870	0	0	0	0	1	0	0	0	1
871	0	0	0	0	1	0	0	0	1
872	1	0	0	0	0	0	0	0	1
873	1	0	0	0	1	0	0	0	2
874	0	0	0	0	1	0	0	0	1
875	1	0	0	0	1	0	0	0	2
876	0	0	0	0	0	0	0	1	1
877	0	0	0	0	0	0	0	1	1
878	0	0	0	0	0	0	0	1	1
879	1	0	0	0	0	0	0	0	1
880	0	0	1	0	0	0	0	0	1
881	0	0	0	0	0	0	0	1	1
882	0	0	1	0	0	0	0	0	1
883	0	0	1	0	0	0	0	0	1
884	0	0	0	1	0	0	0	0	1
885	1	0	1	0	0	0	0	0	2
886	0	0	0	0	0	1	1	0	2
887	0	0	0	0	0	1	1	0	2
888	0	1	0	0	0	1	1	0	3
889	0	0	0	0	0	1	1	0	2
890	0	0	0	0	0	1	1	0	2
891	0	0	0	0	0	1	1	0	2
892	0	0	0	0	0	1	0	0	1
893	0	1	0	0	0	1	1	0	3
894	0	1	0	0	0	1	1	0	3
895	0	0	0	0	0	1	0	0	1
896	0	0	0	0	0	1	1	0	2
897	0	0	0	0	0	1	1	0	2
898	0	1	0	0	0	1	0	0	2
899	0	1	0	0	0	0	0	0	1
900	0	0	0	0	0	0	1	1	2
901	0	0	0	0	0	0	0	1	1
902	0	1	1	0	0	0	0	0	2
903	0	0	1	0	0	0	0	1	2
904	0	0	1	0	0	0	0	1	2
905	0	0	1	0	0	0	0	0	1
906	0	0	0	0	0	0	0	1	1
907	0	0	1	0	0	0	0	1	2
908	0	0	0	0	1	0	0	0	1
909	0	0	1	0	0	0	0	0	1
910	0	0	0	1	0	0	0	0	1
911	0	0	0	1	0	0	0	1	2
912	0	0	0	0	1	1	0	0	2
913	0	0	0	0	0	1	0	0	1
914	0	0	0	0	0	1	0	0	1
915	0	0	0	0	0	1	0	0	1
916	0	0	0	0	0	1	1	0	2
917	0	0	0	0	0	1	0	0	1
918	0	0	0	0	0	0	1	1	2
919	0	0	0	0	0	0	1	1	2
920	0	0	0	0	0	0	0	1	1
921	0	0	0	1	0	0	0	0	1
922	0	0	0	0	1	0	0	0	1
923	0	0	0	1	0	0	0	0	1
924	0	0	0	0	0	0	0	1	1
925	0	0	0	1	0	0	0	0	1
926	0	0	0	1	0	0	0	0	1
927	0	0	0	0	0	0	0	1	1
928	0	0	0	1	0	0	0	0	1
929	0	0	0	1	0	0	0	0	1
930	0	0	1	1	0	0	0	0	2
931	0	0	1	0	0	0	0	0	1
932	0	0	1	0	0	0	0	0	1
933	0	0	1	0	0	0	0	0	1
934	0	0	1	0	0	0	0	0	1
935	0	0	1	0	0	0	0	0	1
936	0	0	1	0	0	0	0	0	1
937	0	0	1	0	0	0	0	0	1
938	0	0	1	0	0	0	0	0	1
939	0	0	0	0	0	0	0	1	1
940	0	0	0	0	0	0	0	1	1
941	0	0	0	0	0	0	1	0	1
942	0	0	0	0	0	0	1	0	1
943	0	0	0	0	1	0	0	0	1
944	0	0	0	0	0	0	1	1	2
945	0	0	0	0	0	0	1	1	2
946	0	0	1	1	0	0	0	1	3
947	0	0	1	0	1	0	0	0	2
948	0	1	1	0	0	0	0	1	3
949	0	0	0	0	0	0	1	0	1
950	0	0	1	0	0	0	0	0	1
951	0	0	1	0	0	0	0	0	1
952	0	0	1	0	0	0	0	0	1
953	1	0	1	0	0	0	0	0	2
954	0	0	0	0	0	0	0	1	1
955	0	0	1	0	0	0	0	1	2
956	0	0	0	1	0	0	0	0	1
957	0	0	0	0	0	0	1	0	1
958	0	0	1	1	0	0	0	0	2
959	0	0	1	0	0	0	0	0	1
960	0	0	1	1	0	0	0	0	2
961	0	1	0	0	1	0	0	0	2
962	1	0	1	0	0	0	0	0	2
963	0	0	0	0	0	0	0	1	1
964	0	0	1	0	0	0	0	0	1
965	1	0	0	0	0	0	0	0	1
966	1	0	1	0	0	0	0	0	2
967	1	0	1	0	0	0	0	0	2
968	0	0	0	0	1	0	0	0	1
969	0	0	0	0	1	0	0	0	1
970	0	0	0	0	1	0	0	0	1
971	0	0	0	0	0	0	0	1	1
972	1	0	1	0	0	0	0	0	2
973	1	0	1	0	0	0	0	0	2
974	0	0	0	0	0	1	0	1	2
975	0	0	1	0	0	0	0	0	1
976	0	0	1	1	0	0	0	0	2
977	0	0	0	0	0	0	0	1	1
978	0	0	0	0	1	0	0	0	1
979	0	0	0	0	0	0	0	1	1
980	0	0	0	0	0	0	1	0	1
981	0	0	1	0	0	0	0	0	1
982	0	0	1	0	0	0	0	0	1
983	0	0	1	0	0	0	0	0	1
984	1	0	0	0	0	0	0	0	1
985	0	0	1	0	0	0	0	0	1
986	0	0	0	0	0	0	0	1	1
987	0	0	0	0	0	0	1	1	2
988	0	0	1	0	0	0	1	0	2
989	0	0	0	0	0	0	0	1	1
990	0	0	1	0	0	0	0	0	1
991	0	0	1	0	0	0	0	0	1
992	0	0	1	0	0	0	0	1	2
993	0	0	1	0	0	0	0	0	1
994	0	0	1	0	0	0	0	0	1
995	0	0	1	0	0	0	0	0	1
996	0	0	1	0	0	0	0	0	1
997	0	0	1	0	0	0	0	0	1
998	0	0	1	0	0	0	0	0	1
999	0	0	0	0	0	0	0	1	1
1000	0	0	0	0	0	0	0	1	1
1001	0	0	0	0	1	0	0	0	1
1002	0	0	0	0	1	0	0	0	1
1003	0	0	0	0	1	0	0	0	1
1004	0	0	1	0	1	0	0	0	2
1005	0	0	0	0	1	0	0	0	1
1006	0	0	1	0	0	0	0	0	1
1007	0	0	1	0	0	0	0	0	1
1008	0	0	1	0	0	0	0	0	1
1009	0	0	0	0	0	0	1	0	1
1010	0	0	1	0	0	0	0	0	1
1011	0	0	1	0	0	0	0	0	1
1012	0	0	1	0	0	0	0	0	1
1013	1	0	0	0	0	0	1	0	2
1014	1	0	0	0	0	0	1	1	3
1015	1	0	0	0	0	0	1	1	3
1016	0	0	0	0	0	0	0	1	1
1017	0	0	0	0	0	0	0	1	1
1018	0	0	1	0	0	0	0	1	2
1019	0	0	0	0	0	0	0	1	1
1020	0	0	1	0	0	0	0	1	2
1021	0	0	1	0	0	0	0	0	1
1022	0	0	1	0	0	0	0	0	1
1023	0	0	0	0	0	1	1	0	2
1024	0	0	0	0	0	1	0	0	1
1025	1	0	1	0	0	0	0	0	2
1026	0	0	0	0	0	0	1	1	2
1027	0	0	0	0	0	0	0	1	1
1028	1	0	1	0	0	0	0	0	2
1029	0	0	0	0	0	0	0	1	1
1030	0	0	0	1	0	0	0	1	2
1031	0	0	0	0	1	0	0	0	1
1032	0	0	0	0	0	0	0	1	1
1033	0	0	0	0	1	0	0	0	1
1034	0	0	0	0	0	0	0	1	1
1035	0	0	0	0	0	0	0	1	1
1036	0	0	0	1	0	0	0	0	1
1037	0	0	1	0	0	0	0	1	2
1038	0	0	0	1	0	0	0	0	1
1039	0	0	0	1	0	0	0	0	1
1040	0	0	1	0	0	0	0	0	1
1041	0	0	0	1	0	0	0	0	1
1042	0	1	0	0	0	0	0	0	1
1043	0	0	0	1	0	0	0	0	1
1044	0	0	0	1	0	0	0	0	1
1045	0	0	0	0	0	0	0	1	1
1046	0	0	1	0	0	0	0	0	1
1047	0	0	0	0	1	0	0	0	1
1048	0	0	0	0	1	0	0	0	1
1049	0	0	0	0	1	0	0	0	1
1050	0	0	0	0	0	0	0	1	1
1051	0	0	0	0	1	0	0	0	1
1052	0	0	0	0	0	0	0	1	1
1053	0	0	0	0	0	0	0	1	1
1054	0	0	0	0	0	0	0	1	1
1055	0	0	0	0	1	0	0	1	2
1056	0	0	0	0	1	0	0	0	1
1057	0	0	0	0	1	0	0	0	1
1058	0	0	0	0	1	0	0	0	1
1059	0	0	1	0	0	0	0	0	1
1060	0	0	0	0	1	0	0	0	1
1061	0	0	0	0	1	0	0	0	1
1062	0	0	0	1	0	0	0	0	1
1063	0	0	1	0	0	0	0	1	2
1064	0	0	0	0	0	0	0	1	1
1065	0	0	0	0	0	0	1	1	2
1066	0	0	1	0	0	0	0	0	1
1067	0	0	1	0	0	0	0	0	1
1068	0	0	1	0	0	0	0	0	1
1069	0	0	1	0	0	0	0	0	1
1070	0	0	1	0	0	0	0	0	1
1071	0	0	1	0	0	0	0	0	1
1072	0	0	1	0	0	0	0	0	1
1073	0	0	0	1	0	0	0	0	1
1074	0	0	0	1	0	0	0	0	1
1075	0	0	0	0	1	0	0	0	1
1076	0	0	0	0	1	0	0	0	1
1077	0	0	0	0	0	1	0	0	1
1078	0	0	0	0	1	0	0	0	1
1079	0	0	1	0	0	0	0	0	1
1080	0	0	0	0	1	0	0	0	1
1081	0	0	0	0	1	0	0	0	1
1082	0	0	0	0	1	0	0	0	1
1083	0	0	1	0	0	0	0	0	1
1084	0	0	0	0	0	1	0	0	1
1085	0	0	1	0	0	0	0	0	1
1086	0	0	1	0	0	1	0	0	2
1087	0	0	1	0	0	0	0	0	1
1088	0	0	1	0	0	0	0	0	1
1089	0	0	0	1	0	0	0	0	1
1090	0	0	1	0	0	0	0	0	1
1091	0	0	0	0	1	0	0	0	1
1092	0	0	0	0	1	0	0	0	1
1093	0	0	1	0	0	0	0	0	1
1094	0	0	0	0	1	0	0	0	1
1095	0	0	0	0	1	0	0	0	1
1096	0	0	1	0	0	0	0	0	1
1097	0	0	1	0	0	0	0	0	1
1098	0	0	0	0	1	0	0	0	1
1099	0	0	1	0	1	0	0	0	2
1100	0	0	1	0	0	0	0	0	1
1101	0	0	1	0	0	0	0	0	1
1102	0	0	0	0	1	0	0	0	1
1103	0	0	0	0	1	0	0	0	1
1104	0	0	0	0	1	0	0	0	1
1105	0	0	0	0	1	0	0	0	1
1106	0	0	0	0	1	0	0	0	1
1107	0	0	0	0	1	0	0	0	1
1108	0	1	0	0	1	0	0	0	2
1109	0	0	1	0	1	0	0	0	2
1110	0	0	0	0	1	0	0	0	1
1111	0	0	1	0	0	0	0	0	1
1112	0	0	1	0	0	0	0	0	1
1113	0	0	0	1	0	0	0	0	1
1114	0	0	0	1	0	0	0	0	1
1115	0	0	0	1	0	0	0	0	1
1116	0	0	0	1	0	0	0	0	1
1117	1	0	0	1	1	0	0	0	3
1118	1	0	0	0	1	0	0	0	2
1119	1	0	0	0	1	0	0	0	2
1120	0	0	0	0	1	0	0	0	1
1121	0	0	0	0	0	0	0	1	1
1122	0	0	0	0	1	0	0	0	1
1123	0	0	0	1	0	0	0	0	1
1124	0	0	1	0	0	0	0	0	1
1125	0	0	0	1	0	0	0	0	1
1126	0	0	0	1	0	0	0	0	1
1127	0	0	1	0	0	0	0	0	1
1128	0	0	1	0	0	0	0	0	1
1129	0	0	0	0	1	0	0	0	1
1130	0	0	0	0	1	0	0	0	1
1131	0	0	1	0	0	0	0	0	1
1132	0	0	0	0	1	0	0	0	1
1133	0	0	1	0	0	0	0	0	1
1134	0	0	0	0	1	0	0	0	1
1135	0	0	1	0	1	0	0	0	2
1136	0	0	0	1	0	0	0	0	1
1137	0	0	1	0	0	0	0	0	1
1138	0	0	1	0	0	0	0	0	1
1139	0	0	1	0	0	0	0	0	1
1140	0	0	1	0	0	0	0	0	1
1141	0	0	1	0	0	0	0	0	1
1142	0	0	1	0	0	0	0	0	1
1143	1	0	1	0	0	0	0	0	2
1144	0	0	1	0	0	0	0	0	1
1145	0	0	1	0	0	0	0	0	1
1146	1	0	1	0	0	0	0	0	2
1147	1	0	1	0	0	0	0	0	2
1148	0	0	0	1	0	0	0	0	1
1149	0	0	1	0	0	0	0	0	1
1150	0	0	0	0	0	0	0	1	1
1151	0	0	1	0	0	0	0	0	1
1152	0	0	1	0	0	0	0	0	1
1153	0	0	1	0	0	0	0	0	1
1154	0	0	1	0	0	0	0	0	1
1155	0	0	0	0	0	1	0	0	1
1156	0	0	1	0	1	0	0	0	2
1157	0	0	0	0	0	0	0	1	1
1158	0	0	0	0	0	0	0	1	1
1159	0	0	1	0	0	0	0	0	1
1160	0	0	0	0	1	0	0	0	1
1161	0	0	0	0	0	0	0	1	1
1162	0	0	1	0	0	0	0	0	1
1163	0	0	1	0	0	0	0	0	1
1164	0	0	1	0	0	0	0	0	1
1165	0	0	1	0	0	0	0	0	1
1166	0	0	1	0	0	0	0	0	1
1167	0	0	1	0	0	0	0	0	1
1168	0	0	0	0	0	1	0	1	2
1169	0	0	1	0	0	0	0	0	1
1170	0	0	0	0	0	0	0	1	1
1171	0	0	1	0	0	0	0	0	1
1172	0	0	1	0	0	0	0	0	1
1173	0	0	1	0	0	0	0	0	1
1174	0	0	1	0	0	0	0	0	1
1175	0	0	1	0	0	0	0	0	1
1176	0	0	1	0	1	0	0	0	2
1177	0	0	1	0	0	0	0	0	1
1178	0	0	1	0	0	0	0	0	1
1179	0	0	1	0	0	0	0	0	1
1180	0	0	1	0	0	0	0	0	1
1181	0	0	1	0	0	0	0	0	1
1182	0	0	1	0	0	0	0	0	1
1183	0	0	0	0	1	0	0	0	1
1184	0	0	0	1	0	0	0	0	1
1185	0	0	1	0	0	0	0	0	1
1186	0	0	1	0	1	0	0	0	2
1187	0	0	1	0	0	0	0	0	1
1188	0	0	0	0	1	0	0	0	1
1189	0	0	0	0	1	0	0	0	1
1190	0	1	0	0	0	0	0	0	1
1191	0	0	1	0	0	0	0	0	1
1192	0	0	1	0	0	0	0	0	1
1193	0	0	0	1	0	0	0	0	1
1194	0	0	1	0	0	0	0	0	1
1195	0	0	1	1	0	0	0	0	2
1196	0	0	1	0	0	0	0	0	1
1197	0	0	1	0	0	0	0	0	1
1198	0	0	0	1	0	0	0	0	1
1199	0	0	1	0	0	0	0	0	1
1200	0	0	1	1	0	0	0	0	2
1201	0	0	0	1	0	0	0	0	1
1202	0	0	1	0	0	0	0	0	1
1203	0	0	1	0	0	0	0	0	1
1204	0	0	1	0	0	0	0	0	1
1205	0	0	1	0	0	0	0	0	1
1206	0	0	1	0	0	0	0	0	1
1207	0	0	1	0	0	0	0	0	1
1208	0	0	1	0	0	0	0	0	1
1209	0	0	1	0	0	0	0	0	1
1210	0	0	1	0	0	0	0	0	1
1211	0	0	1	0	0	0	0	0	1
1212	0	0	1	1	0	0	0	0	2
1213	0	0	0	1	0	0	0	0	1
1214	0	0	0	1	0	0	0	0	1
1215	1	0	1	0	1	0	0	0	3
1216	0	0	0	0	1	0	0	0	1
1217	0	0	0	0	1	0	0	0	1
1218	0	0	0	1	0	0	0	0	1
1219	0	0	0	1	0	0	0	0	1
1220	0	0	0	1	0	0	0	0	1
1221	0	0	0	1	0	0	0	0	1
1222	0	0	0	1	0	0	0	0	1
1223	0	0	0	0	0	0	0	1	1
1224	0	0	0	0	1	0	0	0	1
1225	0	0	1	0	0	0	0	0	1
1226	0	0	1	0	0	0	0	0	1
1227	0	0	0	0	0	0	0	1	1
1228	0	0	0	0	0	0	0	1	1
1229	0	0	0	0	0	1	0	0	1
1230	0	0	1	0	0	0	0	0	1
1231	0	0	0	0	1	0	0	0	1
1232	0	0	1	0	1	0	0	0	2
1233	0	0	1	1	0	0	0	0	2
1234	0	0	0	1	0	0	0	0	1
1235	0	0	0	1	0	0	0	0	1
1236	0	0	0	0	1	0	0	0	1
1237	0	0	1	0	0	0	0	0	1
1238	0	1	0	0	0	0	0	0	1
1239	0	1	0	1	0	0	0	0	2
1240	0	0	1	0	0	0	0	0	1
1241	0	0	1	0	0	0	0	0	1
1242	0	0	1	0	0	0	0	0	1
1243	0	0	0	1	0	0	0	0	1
1244	0	0	1	0	0	0	0	0	1
1245	0	0	1	1	0	0	0	0	2
1246	0	0	0	1	0	0	0	0	1
1247	0	0	1	0	0	0	0	0	1
1248	0	0	1	0	0	0	0	0	1
1249	0	0	0	0	0	0	1	0	1
1250	0	0	0	0	1	0	1	0	2
1251	0	0	1	0	0	0	0	0	1
1252	0	0	1	1	0	0	0	0	2
1253	0	0	1	0	0	0	0	0	1
1254	0	0	0	1	0	0	0	0	1
1255	0	0	0	0	0	0	1	0	1
1256	0	0	0	1	0	0	0	0	1
1257	0	0	1	0	0	0	0	0	1
1258	0	1	1	0	0	0	1	0	3
1259	0	1	1	0	0	0	1	0	3
1260	0	0	1	0	0	0	0	0	1
1261	0	1	1	0	0	0	1	0	3
1262	0	1	0	0	0	0	0	0	1
1263	0	0	0	0	0	0	1	0	1
1264	0	0	0	0	0	0	0	1	1
1265	0	0	1	0	0	0	1	0	2
1266	0	0	1	0	1	0	0	0	2
1267	0	0	0	0	1	0	0	0	1
1268	0	0	1	0	0	0	0	0	1
1269	0	0	1	0	0	0	0	0	1
1270	0	1	0	0	0	0	1	0	2
1271	0	1	0	0	0	0	0	1	2
1272	0	1	0	0	0	0	1	0	2
1273	0	1	0	0	0	0	1	0	2
1274	0	1	0	0	0	0	1	0	2
1275	0	1	0	0	0	0	1	0	2
1276	0	1	0	0	0	0	1	0	2
1277	0	0	0	0	0	0	0	1	1
1278	0	0	1	0	0	0	0	0	1
1279	0	0	1	0	0	0	0	0	1
1280	0	0	0	1	0	0	0	0	1
1281	0	1	1	0	0	0	0	0	2
1282	0	0	0	0	1	0	0	0	1
1283	0	1	1	0	0	0	0	0	2
1284	0	1	1	0	0	0	0	1	3
1285	0	0	1	0	0	0	0	0	1
1286	0	0	1	0	0	0	0	0	1
1287	0	0	0	1	0	0	0	0	1
1288	0	0	1	0	0	0	1	0	2
1289	0	0	0	1	0	0	0	0	1
1290	0	0	0	1	0	0	0	0	1
1291	0	0	0	1	0	0	0	0	1
1292	0	0	0	1	0	0	0	0	1
1293	0	0	0	1	0	0	0	0	1
1294	0	0	0	1	0	0	0	0	1
1295	0	0	0	1	0	0	0	0	1
1296	0	0	1	0	0	0	0	0	1
1297	0	0	0	1	0	0	0	0	1
1298	0	0	0	0	1	0	0	0	1
1299	0	0	0	0	1	0	1	0	2
1300	0	0	0	1	0	0	0	0	1
1301	0	1	0	0	1	0	0	0	2
1302	0	0	1	0	0	0	0	0	1
1303	0	0	0	1	0	0	0	0	1
1304	0	0	0	1	0	0	0	0	1
1305	0	0	1	0	0	0	0	0	1
1306	0	1	0	0	1	0	0	0	2
1307	0	1	0	0	1	0	0	0	2
1308	0	1	0	0	1	0	0	0	2
1309	0	0	1	0	0	0	0	0	1
1310	0	0	1	0	0	0	0	0	1
1311	0	0	0	1	0	0	0	0	1
1312	0	0	1	0	0	0	0	0	1
1313	0	0	1	0	0	0	0	0	1
1314	0	0	1	0	0	0	0	0	1
1315	0	0	1	0	0	0	0	0	1
1316	0	0	1	0	0	0	0	0	1
1317	0	0	0	1	0	0	0	0	1
1318	0	1	1	0	0	0	0	0	2
1319	0	0	1	0	0	0	0	0	1
1320	0	0	0	1	0	0	0	0	1
1321	0	0	1	0	0	0	0	0	1
1322	0	1	1	0	0	0	0	0	2
1323	0	1	1	0	0	0	0	0	2
1324	0	0	1	0	0	0	0	0	1
1325	0	0	1	0	0	0	1	0	2
1326	0	0	0	0	0	0	1	0	1
1327	0	0	0	0	0	0	1	0	1
1328	0	0	0	0	0	0	1	0	1
1329	0	0	0	0	1	0	1	0	2
1330	0	0	1	0	0	0	0	0	1
1331	0	0	0	1	0	0	0	0	1
1332	0	1	0	0	0	0	0	0	1
1333	0	1	0	0	1	0	0	0	2
1334	0	1	0	0	1	0	0	0	2
1335	0	1	0	0	1	0	0	0	2
1336	0	0	1	0	0	0	0	0	1
1337	0	0	1	0	0	0	0	0	1
1338	0	0	1	0	0	0	0	0	1
1339	0	0	1	0	0	0	0	0	1
1340	0	0	0	0	1	0	0	0	1
1341	0	0	0	0	1	0	1	0	2
1342	0	0	0	0	1	0	0	0	1
1343	0	1	1	0	0	0	0	0	2
1344	0	1	0	0	0	0	1	1	3
1345	0	1	0	1	0	0	0	0	2
1346	0	0	0	0	0	0	1	0	1
1347	0	1	0	0	0	0	0	1	2
1348	0	0	1	0	0	0	0	0	1
1349	0	0	1	0	0	0	0	0	1
1350	0	0	1	0	0	0	1	0	2
1351	0	1	0	0	1	0	1	0	3
1352	0	0	1	0	0	0	0	0	1
1353	0	0	1	0	0	0	0	0	1
1354	0	0	0	0	0	0	1	0	1
1355	0	0	1	0	0	0	0	0	1
1356	0	0	1	0	0	0	0	0	1
1357	0	0	1	1	0	0	0	0	2
1358	0	0	1	0	0	0	0	0	1
1359	0	0	1	0	0	0	0	0	1
1360	0	0	1	0	0	0	0	0	1
1361	0	1	0	0	0	0	1	0	2
1362	0	0	0	1	0	0	0	0	1
1363	0	0	0	1	0	0	0	0	1
1364	0	0	0	1	0	0	0	0	1
1365	0	0	0	1	0	0	0	0	1
1366	0	1	0	0	1	0	0	0	2
1367	0	0	1	0	0	0	0	0	1
1368	0	0	1	0	0	0	1	0	2
1369	0	0	0	1	0	0	0	0	1
1370	0	0	0	0	1	0	0	0	1
1371	0	0	0	0	1	0	0	0	1
1372	0	0	0	1	0	0	0	0	1
1373	0	1	0	0	0	0	0	0	1
1374	0	1	0	1	1	0	0	0	3
1375	0	0	0	1	0	0	0	0	1
1376	0	0	1	0	0	0	0	0	1
1377	0	0	1	0	0	0	0	0	1
1378	0	1	0	0	1	0	0	0	2
1379	0	1	0	0	1	0	0	0	2
1380	0	0	0	0	1	0	0	0	1
1381	0	1	0	0	1	0	0	0	2
1382	0	1	0	0	1	0	0	0	2
1383	0	0	0	0	1	0	0	0	1
1384	0	0	1	0	0	0	0	0	1
1385	0	0	0	0	1	0	0	0	1
1386	0	0	1	0	0	0	0	0	1
1387	0	0	0	0	1	0	0	0	1
1388	0	0	0	0	1	0	0	0	1
1389	0	0	0	0	1	0	0	0	1
1390	0	0	0	0	0	0	1	0	1
1391	0	0	0	0	0	0	1	0	1
1392	0	0	0	0	0	0	1	0	1
1393	0	0	0	0	0	0	1	0	1
1394	0	0	0	0	0	0	1	0	1
1395	0	0	0	0	0	0	1	1	2
1396	0	0	0	1	0	0	0	0	1
1397	0	0	0	0	0	0	1	0	1
1398	0	0	0	0	0	0	1	0	1
1399	0	0	0	0	1	0	0	0	1
1400	0	1	0	0	1	0	0	0	2
1401	0	1	0	0	0	0	0	1	2
1402	0	0	0	0	1	0	0	1	2
1403	0	0	0	0	1	0	0	0	1
1404	0	0	0	0	1	0	0	0	1
1405	0	0	0	0	0	0	1	0	1
1406	0	0	0	0	1	0	0	0	1
1407	0	0	1	0	0	0	1	0	2
1408	0	0	1	0	0	0	0	0	1
1409	0	0	0	0	1	0	0	0	1
1410	0	0	0	0	1	0	0	0	1
1411	0	0	0	1	0	0	0	0	1
1412	0	0	0	0	1	0	0	0	1
1413	0	0	0	0	1	0	0	0	1
1414	0	0	0	0	0	0	1	0	1
1415	0	1	0	0	0	0	1	0	2
1416	0	0	0	0	0	0	1	0	1
1417	0	1	0	0	0	0	0	1	2
1418	0	0	0	0	0	0	1	0	1
1419	0	0	0	0	0	0	1	0	1
1420	0	0	0	0	0	0	1	0	1
1421	0	1	0	0	1	0	0	0	2
1422	0	1	0	0	1	0	0	0	2
1423	0	0	1	0	0	0	0	0	1
1424	0	1	0	0	1	0	0	1	3
1425	0	0	1	0	0	0	0	0	1
1426	0	0	1	0	0	0	0	0	1
1427	0	1	0	0	0	0	0	1	2
1428	0	0	1	0	0	0	0	0	1
1429	0	0	1	0	0	0	0	0	1
1430	0	0	0	1	0	0	0	0	1
1431	0	0	1	0	0	0	0	0	1
1432	0	0	0	1	0	0	0	0	1
1433	0	0	1	0	0	0	0	0	1
1434	0	0	1	0	0	0	0	0	1
1435	0	0	1	0	0	0	0	0	1
1436	0	0	0	0	0	0	1	0	1
1437	0	1	0	0	0	0	1	1	3
1438	1	0	0	0	0	0	1	0	2
1439	0	1	0	0	0	0	0	0	1
1440	0	0	0	1	0	0	0	0	1
1441	0	0	1	0	0	0	0	0	1
1442	0	0	1	0	0	0	0	0	1
1443	0	0	0	1	0	0	0	0	1
1444	0	0	1	0	0	0	0	0	1
1445	0	0	0	1	0	0	0	0	1
1446	0	0	0	1	0	0	0	0	1
1447	0	0	0	0	1	0	0	0	1
1448	0	0	0	1	0	0	0	0	1
1449	0	0	0	1	1	0	0	0	2
1450	0	0	0	0	1	0	0	0	1
1451	0	0	0	0	0	0	1	0	1
1452	0	0	0	0	0	0	1	0	1
1453	0	0	0	0	1	0	0	0	1
1454	0	0	0	0	1	0	0	0	1
1455	0	0	0	0	1	0	0	0	1
1456	0	0	0	0	1	0	0	0	1
1457	0	0	0	0	1	0	0	0	1
1458	0	0	0	0	0	0	0	1	1
1459	0	0	0	1	0	0	0	1	2
1460	0	0	0	0	0	0	1	1	2
1461	0	0	0	0	0	0	1	1	2
1462	0	0	0	0	1	0	0	0	1
1463	0	0	0	0	0	0	0	1	1
1464	0	0	0	0	1	0	0	1	2
1465	0	0	0	0	1	0	1	1	3
1466	0	0	0	0	0	0	1	1	2
1467	0	0	0	0	1	0	0	0	1
1468	0	0	0	0	1	0	0	0	1
1469	0	0	1	0	0	0	0	0	1
1470	0	0	0	0	0	0	0	1	1
1471	0	0	0	0	0	0	0	1	1
1472	0	1	0	0	1	0	0	0	2
1473	0	0	0	0	1	0	0	1	2
1474	0	1	0	0	1	0	0	0	2
1475	0	0	0	1	0	0	0	0	1
1476	0	0	0	1	0	0	0	0	1
1477	0	0	1	0	0	0	0	0	1
1478	0	0	1	0	0	0	0	0	1
1479	0	0	1	0	0	0	0	0	1
1480	0	0	0	0	1	0	0	0	1
1481	0	0	0	1	0	0	0	0	1
1482	0	0	1	0	0	0	0	0	1
1483	0	0	1	0	0	0	0	0	1
1484	0	0	0	0	0	0	0	1	1
1485	0	0	0	0	0	0	1	0	1
1486	0	0	0	0	0	1	0	0	1
1487	0	0	0	0	1	0	0	0	1
1488	0	1	0	0	1	0	0	0	2
1489	0	0	1	0	0	0	0	0	1
1490	0	0	1	0	0	0	0	0	1
1491	0	0	1	0	0	0	0	0	1
1492	0	1	0	0	0	0	0	0	1
1493	0	0	0	1	0	0	0	0	1
1494	0	0	1	0	0	0	0	0	1
1495	0	0	1	0	0	0	0	0	1
1496	0	0	1	0	0	0	0	0	1
1497	0	0	0	1	0	0	0	0	1
1498	0	0	1	0	0	0	0	0	1
1499	0	0	0	1	0	0	0	0	1
1500	0	0	1	0	0	0	0	0	1
1501	0	0	0	1	0	0	0	0	1
1502	0	0	0	0	0	0	0	1	1
1503	1	0	0	0	0	0	0	1	2
1504	0	0	0	0	0	0	0	1	1
1505	0	0	0	0	0	0	0	1	1
1506	0	0	1	0	0	0	0	0	1
1507	0	0	1	0	0	0	0	0	1
1508	0	0	1	0	0	0	0	0	1
1509	0	0	0	0	1	0	0	0	1
1510	0	0	0	0	1	0	0	0	1
1511	0	0	0	0	1	0	0	0	1
1512	0	0	0	0	1	0	0	0	1
1513	0	0	0	0	1	0	0	0	1
1514	0	0	0	0	1	0	0	0	1
1515	0	0	0	0	1	0	0	0	1
1516	0	0	0	0	1	0	0	0	1
1517	0	0	0	0	1	0	0	0	1
1518	0	0	0	0	1	0	0	0	1
1519	0	0	1	0	0	0	0	0	1
1520	0	0	1	0	0	0	0	1	2
1521	0	0	1	0	0	0	0	0	1
1522	0	0	1	0	0	0	0	1	2
1523	0	0	0	0	0	0	0	1	1
1524	0	0	0	0	0	0	1	1	2
1525	0	0	0	0	0	0	0	1	1
1526	0	0	1	0	0	0	1	1	3
1527	0	0	1	0	0	0	1	0	2
1528	0	0	1	0	0	0	0	1	2
1529	0	0	1	1	0	0	0	0	2
1530	0	0	1	0	0	0	0	1	2
1531	1	0	1	0	0	0	0	0	2
1532	0	0	1	0	0	0	0	1	2
1533	0	0	1	0	0	0	0	0	1
1534	0	0	1	0	0	0	0	0	1
1535	0	0	0	0	1	0	0	0	1
1536	0	0	0	0	1	0	0	0	1
1537	0	0	0	1	1	0	0	0	2
1538	1	0	1	0	0	0	0	0	2
1539	0	0	0	0	1	0	0	0	1
1540	0	0	1	0	0	0	0	0	1
1541	0	0	0	1	0	0	0	0	1
1542	1	0	1	0	0	0	0	0	2
1543	1	0	1	0	0	0	0	0	2
1544	1	0	1	0	0	0	0	0	2
1545	0	0	1	0	0	0	0	0	1
1546	0	0	1	0	0	0	0	0	1
1547	0	0	1	0	0	0	0	0	1
1548	0	1	1	0	0	0	0	0	2
1549	0	0	1	0	0	0	0	0	1
1550	0	0	1	0	0	0	0	0	1
1551	0	0	1	0	0	0	0	0	1
1552	0	0	1	0	0	0	0	0	1
1553	0	0	0	0	0	0	1	0	1
1554	1	0	1	0	0	0	0	0	2
1555	1	0	1	0	0	0	0	0	2
1556	0	0	0	0	0	0	1	0	1
1557	0	0	1	0	0	0	1	0	2
1558	0	0	1	0	0	0	0	0	1
1559	0	0	1	0	0	0	0	0	1
1560	0	0	1	1	0	0	0	0	2
1561	0	0	1	0	0	0	0	0	1
1562	0	0	0	1	0	0	0	0	1
1563	0	0	0	1	0	0	0	0	1
1564	0	0	1	0	0	0	0	0	1
1565	0	0	0	1	0	0	0	0	1
1566	0	0	0	1	0	0	0	0	1
1567	0	0	1	0	0	0	0	0	1
1568	0	0	0	0	0	0	1	0	1
1569	0	0	1	0	0	0	0	0	1
1570	0	0	1	0	0	0	0	0	1
1571	0	0	0	1	0	0	0	1	2
1572	0	0	1	0	0	0	0	0	1
1573	0	0	0	0	1	0	0	0	1
1574	0	0	0	0	1	0	0	0	1
1575	0	0	1	0	0	0	0	0	1
1576	0	0	1	0	0	0	0	0	1
1577	0	0	0	0	1	0	0	0	1
1578	0	0	1	0	0	0	0	0	1
1579	0	0	1	0	0	0	0	0	1
1580	0	0	1	0	0	0	0	0	1
1581	0	0	1	0	0	0	0	0	1
1582	0	0	0	1	0	0	0	0	1
1583	0	0	1	0	0	0	0	0	1
1584	0	0	1	0	0	0	0	0	1
1585	0	0	1	1	0	0	0	0	2
1586	0	0	0	1	0	0	0	0	1
1587	0	0	1	1	0	0	0	0	2
1588	0	0	1	0	0	0	0	0	1
1589	0	0	0	1	0	0	0	0	1
1590	0	0	0	0	0	0	1	1	2
1591	0	1	0	1	0	0	0	0	2
1592	0	1	0	1	0	0	0	1	3
1593	0	0	0	1	0	0	0	0	1
1594	0	0	1	0	0	0	0	1	2
1595	0	0	0	0	0	0	0	1	1
1596	0	1	0	0	0	0	0	1	2
1597	0	1	0	0	0	0	0	1	2
1598	0	0	0	0	1	0	1	1	3
1599	0	1	0	0	0	0	1	1	3
1600	0	0	0	0	0	0	1	0	1
1601	0	0	0	0	0	0	1	1	2
1602	0	0	0	0	0	0	1	0	1
1603	0	0	0	0	0	0	1	0	1
1604	0	1	0	0	0	0	0	1	2
1605	0	1	0	0	0	0	1	0	2
1606	0	0	0	0	0	0	1	0	1
1607	0	0	0	0	0	0	0	1	1
1608	1	0	0	0	0	0	0	1	2
1609	1	0	0	0	0	0	0	0	1
1610	1	0	0	0	0	0	0	0	1
1611	1	0	0	0	0	0	0	0	1
1612	0	0	0	1	0	0	0	0	1
1613	0	0	0	1	0	0	0	0	1
1614	0	0	1	0	0	0	0	0	1
1615	0	0	1	0	0	0	0	0	1
1616	1	0	1	0	0	0	0	0	2
1617	0	0	0	1	0	0	0	0	1
1618	0	0	0	1	0	0	0	0	1
1619	0	0	0	1	0	0	0	0	1
1620	1	0	0	0	1	0	0	0	2
1621	0	0	1	0	0	0	0	0	1
1622	0	0	1	0	0	0	0	0	1
1623	1	0	0	0	1	0	0	0	2
1624	0	0	1	0	0	0	0	0	1
1625	0	0	0	1	0	0	0	0	1
1626	1	0	0	1	0	0	0	0	2
1627	1	0	0	0	0	0	0	0	1
1628	1	0	0	0	0	0	0	0	1
1629	0	0	0	0	0	0	0	1	1
1630	0	0	1	1	0	0	0	1	3
1631	0	0	0	1	0	0	0	0	1
1632	0	0	1	1	0	0	0	0	2
1633	0	0	1	0	0	0	0	0	1
1634	0	0	1	0	0	0	0	0	1
1635	0	0	1	0	0	0	0	0	1
1636	1	0	0	1	0	0	0	0	2
1637	0	0	0	1	0	0	0	0	1
1638	0	0	1	0	0	0	0	0	1
1639	0	0	1	0	0	0	0	0	1
1640	0	0	0	1	0	0	0	0	1
1641	0	0	0	1	0	0	0	0	1
1642	0	1	1	0	0	0	0	0	2
1643	0	1	1	0	0	0	0	0	2
1644	0	1	1	0	0	0	0	0	2
1645	0	0	0	0	0	0	1	0	1
1646	0	1	1	0	0	0	1	1	4
1647	0	0	0	1	0	0	0	0	1
1648	0	0	0	1	0	0	0	0	1
1649	1	0	0	1	0	0	0	0	2
1650	1	0	1	0	0	0	0	0	2
1651	0	1	1	0	0	0	0	0	2
1652	0	1	0	1	0	0	0	0	2
1653	0	1	0	0	0	0	1	1	3
1654	0	1	1	0	0	0	0	0	2
1655	0	0	0	0	1	0	0	0	1
1656	0	1	0	0	1	0	0	0	2
1657	0	1	1	0	0	0	0	0	2
1658	0	1	1	0	0	0	0	0	2
1659	0	1	0	0	1	0	0	0	2
1660	0	0	0	0	1	0	0	1	2
1661	1	0	1	0	0	0	0	0	2
1662	1	0	0	0	1	0	0	0	2
1663	0	0	0	0	1	0	0	0	1
1664	0	0	1	1	0	0	0	0	2
1665	0	1	1	0	0	0	0	0	2
1666	0	0	1	0	0	0	0	0	1
1667	0	1	1	0	0	0	0	0	2
1668	1	0	1	0	0	0	0	0	2
1669	0	0	1	0	0	0	0	0	1
1670	1	0	1	0	0	0	0	0	2
1671	0	0	0	1	0	0	0	0	1
1672	0	0	0	1	0	0	0	0	1
1673	0	0	1	0	0	0	0	0	1
1674	0	0	1	0	0	0	0	0	1
1675	0	0	1	0	0	0	0	0	1
1676	0	0	0	1	0	0	0	0	1
1677	0	0	0	1	0	1	0	0	2
1678	0	0	0	1	0	0	0	1	2
1679	0	0	0	1	0	0	0	0	1
1680	0	0	0	1	0	1	0	0	2
1681	0	0	0	1	0	0	0	0	1
1682	0	0	1	0	0	0	0	0	1
1683	0	0	1	0	0	0	0	0	1
1684	0	0	0	1	0	0	0	0	1
1685	0	0	0	1	0	0	0	0	1
1686	0	0	0	0	1	0	0	0	1
1687	0	0	0	1	0	0	0	0	1
1688	1	0	0	1	1	0	0	0	3
1689	0	0	1	0	0	0	0	0	1
1690	0	0	0	1	0	0	0	0	1
1691	0	0	0	1	0	0	0	0	1
1692	1	0	1	0	0	0	0	0	2
1693	0	0	1	0	0	0	0	0	1
1694	0	0	0	0	1	0	0	0	1
1695	0	0	1	0	0	0	0	0	1
1696	0	0	1	0	0	0	0	0	1
1697	1	0	0	1	0	0	0	0	2
1698	0	0	1	0	0	1	1	0	3
1699	0	0	0	0	0	0	1	1	2
1700	0	0	0	0	0	0	0	1	1
1701	0	0	0	0	1	0	0	0	1
1702	0	0	0	0	0	0	1	0	1
1703	0	0	0	0	0	0	1	1	2
1704	0	0	1	0	0	0	0	0	1
1705	0	0	1	0	0	0	0	0	1
1706	0	0	1	0	0	0	0	0	1
1707	0	0	1	0	0	0	0	0	1
1708	1	0	0	0	1	0	0	0	2
1709	0	0	1	0	0	0	0	0	1
1710	0	0	1	0	0	0	0	0	1
1711	0	0	1	0	0	0	0	0	1
1712	0	0	0	1	0	0	0	0	1
1713	0	0	0	1	0	0	0	0	1
1714	0	0	1	0	0	0	0	0	1
1715	1	0	0	1	0	0	0	0	2
1716	0	0	1	0	0	0	0	0	1
1717	0	0	1	0	0	0	0	0	1
1718	0	0	0	0	0	0	0	1	1
1719	0	0	0	0	0	0	0	1	1
1720	0	0	1	0	0	0	0	0	1
1721	0	0	0	0	0	0	0	1	1
1722	0	0	0	1	0	0	0	1	2
1723	0	0	1	0	0	0	0	0	1
1724	0	0	0	1	0	0	0	0	1
1725	0	0	0	1	0	0	0	0	1
1726	0	0	1	0	0	0	0	0	1
1727	1	0	1	0	0	0	0	0	2
1728	0	0	1	0	0	0	0	0	1
1729	0	0	0	0	0	0	1	0	1
1730	0	1	0	0	0	0	0	0	1
1731	0	0	0	0	0	0	1	1	2
1732	0	0	0	0	0	0	0	1	1
1733	0	0	0	0	0	0	0	1	1
1734	0	0	0	0	0	0	1	1	2
1735	0	0	0	0	0	0	1	1	2
1736	1	0	1	0	0	0	0	0	2
1737	0	0	1	0	0	0	0	0	1
1738	0	0	0	0	0	0	0	1	1
1739	0	0	0	0	0	0	0	1	1
1740	0	0	1	0	0	0	0	0	1
1741	1	0	1	0	0	0	0	0	2
1742	1	0	0	0	0	0	0	1	2
1743	0	0	1	0	0	0	0	0	1
1744	1	0	0	0	1	0	0	0	2
1745	1	0	0	0	0	0	1	1	3
1746	1	0	0	0	1	0	0	0	2
1747	0	0	0	0	0	0	0	1	1
1748	1	0	0	0	0	0	1	0	2
1749	1	0	0	0	1	0	1	0	3
1750	1	0	1	0	0	0	0	0	2
1751	1	0	0	0	0	0	1	0	2
1752	1	0	1	0	0	0	0	1	3
1753	0	0	1	0	0	0	0	0	1
1754	0	0	0	1	0	0	0	0	1
1755	0	0	1	0	0	0	0	0	1
1756	0	0	1	0	1	0	0	0	2
1757	0	0	1	0	0	0	0	0	1
1758	0	0	0	0	1	0	0	0	1
1759	0	0	1	0	0	0	0	0	1
1760	0	0	0	0	1	0	0	0	1
1761	0	0	0	1	0	0	0	0	1
1762	0	0	0	0	1	0	0	0	1
1763	0	0	0	0	1	0	0	0	1
1764	0	0	1	0	0	0	0	0	1
1765	0	0	1	0	0	0	0	0	1
1766	0	0	1	0	0	0	0	0	1
1767	0	0	0	0	0	0	0	1	1
1768	0	0	0	0	0	0	0	1	1
1769	0	0	0	0	1	0	0	0	1
1770	0	0	0	0	1	0	0	0	1
1771	0	0	0	0	1	0	0	1	2
1772	0	0	0	0	1	0	0	0	1
1773	0	0	1	0	0	0	0	0	1
1774	0	0	1	0	0	0	0	0	1
1775	0	0	1	0	0	0	0	0	1
1776	0	0	0	1	0	0	0	0	1
1777	0	0	0	1	0	0	0	0	1
1778	0	0	1	0	0	0	0	0	1
1779	1	0	1	0	0	0	0	0	2
1780	0	0	0	0	0	0	0	1	1
1781	0	0	0	0	0	0	0	1	1
1782	0	0	0	1	0	0	0	0	1
1783	0	0	1	0	0	0	0	1	2
1784	0	0	0	0	0	0	0	1	1
1785	1	0	0	0	0	0	1	1	3
1786	0	0	1	0	0	0	0	0	1
1787	0	0	1	0	0	0	0	0	1
1788	0	0	1	0	0	0	0	0	1
1789	1	0	0	0	0	0	0	0	1
1790	0	0	1	0	0	0	0	0	1
1791	1	0	1	0	0	0	0	0	2
1792	1	0	1	0	0	0	0	0	2
1793	1	0	1	0	0	0	0	0	2
1794	1	0	0	0	0	0	0	0	1
1795	1	0	1	0	0	0	0	0	2
1796	1	0	0	0	0	0	0	0	1
1797	1	0	1	0	0	0	0	0	2
1798	1	0	1	0	0	0	0	0	2
1799	0	0	1	0	0	0	0	0	1
1800	0	0	0	0	1	0	0	0	1
1801	0	0	0	0	1	0	0	0	1
1802	1	0	0	0	1	0	0	0	2
1803	1	0	0	0	0	0	0	0	1
1804	1	0	0	0	0	0	0	0	1
1805	0	0	0	0	1	0	0	0	1
1806	1	0	0	0	1	0	0	0	2
1807	0	0	1	0	0	0	0	0	1
1808	0	0	0	0	1	0	0	0	1
1809	0	0	0	1	0	0	0	0	1
1810	1	0	1	0	0	0	0	0	2
1811	0	0	1	0	0	0	0	0	1
1812	0	0	1	0	0	0	0	0	1
1813	0	0	0	1	0	0	0	0	1
1814	0	0	1	0	0	0	0	0	1
1815	0	0	0	1	0	0	0	0	1
1816	0	0	0	1	0	0	0	0	1
1817	0	0	0	1	0	0	0	0	1
1818	0	0	1	0	0	0	0	0	1
1819	0	0	1	0	0	0	0	0	1
1820	0	0	1	0	0	0	0	0	1
1821	1	0	0	0	1	0	0	0	2
1822	0	0	1	0	0	0	0	0	1
1823	1	0	1	0	0	0	0	0	2
1824	0	0	0	0	1	0	0	0	1
1825	0	0	1	0	0	0	0	0	1
1826	1	0	1	0	0	0	0	0	2
1827	0	0	0	0	0	0	1	1	2
1828	0	0	0	0	0	0	0	1	1
1829	0	0	0	0	0	0	0	1	1
1830	0	0	1	0	0	0	0	0	1
1831	1	0	1	0	0	0	0	0	2
1832	1	0	1	0	0	0	0	0	2
1833	1	0	1	0	0	0	0	0	2
1834	0	0	0	0	0	0	0	1	1
1835	0	0	0	0	1	0	0	0	1
1836	1	0	0	0	1	0	0	0	2
1837	0	0	0	0	1	0	0	0	1
1838	0	0	1	0	0	0	0	0	1
1839	0	0	1	0	0	0	0	0	1
1840	0	0	1	0	0	0	0	0	1
1841	0	0	1	0	0	0	0	0	1
1842	0	0	1	0	0	0	0	0	1
1843	1	0	0	0	0	0	0	0	1
1844	0	0	0	0	0	0	0	1	1
1845	0	0	0	0	1	0	0	0	1
1846	1	0	0	0	0	0	0	1	2
1847	0	0	0	0	0	0	0	1	1
1848	0	0	0	0	1	0	0	1	2
1849	1	0	0	0	1	0	0	0	2
1850	1	0	0	0	0	0	0	0	1
1851	0	0	1	0	0	0	0	0	1
1852	0	0	1	0	0	0	0	0	1
1853	0	0	1	0	0	0	0	0	1
1854	0	0	0	1	0	0	0	0	1
1855	0	0	1	0	0	0	0	0	1
1856	0	0	1	0	0	0	0	0	1
1857	1	0	1	0	0	0	0	1	3
1858	0	0	1	0	0	0	0	0	1
1859	0	0	1	0	0	0	0	0	1
1860	1	0	0	0	0	0	0	0	1
1861	0	0	1	0	0	0	0	0	1
1862	0	0	1	0	0	0	0	1	2
1863	0	0	1	0	0	0	0	0	1
1864	0	0	1	0	0	0	0	0	1
1865	0	0	1	0	0	0	0	0	1
1866	0	0	0	1	0	0	0	0	1
1867	0	0	1	0	0	0	0	0	1
1868	0	0	0	1	0	0	0	0	1
1869	0	0	1	0	0	0	0	0	1
1870	0	0	1	0	0	0	0	0	1
1871	0	0	0	1	0	0	0	0	1
1872	0	0	0	1	0	0	0	0	1
1873	0	0	1	0	0	0	0	0	1
1874	0	0	1	0	0	0	0	0	1
1875	0	0	1	0	0	0	0	0	1
1876	0	1	0	0	1	0	0	0	2
1877	0	0	0	0	0	1	0	0	1
1878	0	0	0	0	1	1	0	0	2
1879	0	1	0	0	0	1	0	0	2
1880	0	0	0	0	0	0	1	1	2
1881	0	0	0	0	0	1	0	0	1
1882	0	0	1	0	0	1	0	0	2
1883	0	0	0	0	0	0	0	1	1
1884	0	0	0	0	0	0	0	1	1
1885	0	0	0	0	0	1	1	0	2
1886	0	0	0	1	0	0	0	0	1
1887	0	0	0	0	0	1	0	0	1
1888	0	0	1	0	0	0	0	0	1
1889	0	0	0	0	0	1	1	0	2
1890	0	1	1	1	0	0	0	0	3
1891	0	0	1	1	0	0	0	0	2
1892	0	0	1	1	0	0	0	0	2
1893	1	0	0	0	0	0	0	0	1
1894	1	0	0	0	0	0	0	0	1
1895	0	0	0	1	0	0	0	0	1
1896	0	0	0	1	0	0	0	0	1
1897	0	0	0	0	1	0	0	0	1
1898	0	0	0	0	0	0	0	1	1
1899	0	0	0	0	0	1	0	0	1
1900	0	0	0	0	0	0	0	1	1
1901	0	0	0	1	0	0	0	0	1
1902	0	0	0	0	0	1	0	0	1
1903	0	0	0	0	0	0	0	1	1
1904	0	0	0	0	0	0	0	1	1
1905	0	0	0	1	0	0	0	0	1
1906	0	0	0	1	0	0	0	0	1
1907	0	0	0	0	0	1	0	0	1
1908	0	0	1	0	0	0	0	0	1
1909	0	0	1	0	0	0	0	0	1
1910	0	0	1	0	0	0	0	0	1
1911	0	0	0	1	0	0	0	0	1
1912	0	0	1	1	0	0	0	0	2
1913	0	0	1	0	0	0	0	0	1
1914	0	0	1	0	0	0	0	0	1
1915	0	0	1	0	0	0	0	0	1
1916	0	0	1	0	0	0	0	0	1
1917	0	0	1	0	0	0	0	0	1
1918	0	0	1	0	0	0	0	0	1
1919	0	0	1	0	0	0	0	0	1
1920	0	0	1	0	0	0	0	0	1
1921	0	0	1	0	0	0	0	0	1
1922	0	0	1	0	0	0	0	0	1
1923	0	0	1	0	0	0	0	0	1
1924	0	0	0	0	1	0	0	1	2
1925	0	0	1	0	0	0	0	0	1
1926	0	0	1	0	0	0	0	0	1
1927	0	0	1	0	0	0	0	0	1
1928	0	0	0	0	1	0	0	0	1
1929	0	0	0	0	1	0	0	0	1
1930	0	0	1	0	0	0	0	0	1
1931	0	0	1	0	0	0	0	1	2
1932	0	0	0	0	0	1	1	0	2
1933	0	0	0	0	0	1	0	0	1
1934	0	0	0	0	0	1	0	0	1
1935	0	0	0	0	0	1	1	0	2
1936	1	0	0	0	0	0	0	0	1
1937	1	0	0	0	1	0	0	1	3
1938	0	0	0	0	0	0	1	0	1
1939	0	0	0	0	0	1	0	0	1
1940	1	0	0	0	0	1	0	0	2
1941	1	0	0	0	0	1	0	0	2
1942	1	0	0	0	0	0	0	0	1
1943	1	0	0	0	0	0	0	0	1
1944	0	0	1	0	0	0	0	0	1
1945	0	0	1	0	0	0	0	0	1
1946	0	0	0	0	0	0	0	1	1
1947	0	0	0	0	0	0	0	1	1
1948	0	0	0	0	0	0	0	1	1
1949	0	0	0	0	0	0	0	1	1
1950	0	0	0	0	0	0	0	1	1
1951	0	0	0	0	0	0	0	1	1
1952	0	0	0	0	0	0	0	1	1
1953	0	0	0	0	0	0	0	1	1
1954	0	0	0	1	0	0	0	0	1
1955	0	0	0	1	0	0	0	0	1
1956	0	0	1	1	0	0	0	0	2
1957	0	0	0	1	0	0	0	0	1
1958	0	0	0	1	1	0	0	0	2
1959	0	0	1	0	0	0	0	0	1
1960	0	0	1	0	0	0	0	0	1
1961	0	0	1	0	1	0	0	0	2
1962	0	0	0	0	1	0	0	0	1
1963	0	0	1	0	0	0	0	0	1
1964	0	0	0	0	1	0	0	0	1
1965	0	0	0	0	0	0	0	1	1
1966	0	0	0	0	0	0	1	1	2
1967	1	0	0	0	0	0	0	0	1
1968	1	0	1	0	0	0	0	0	2
1969	0	0	1	0	0	0	0	0	1
1970	0	0	1	0	0	0	0	0	1
1971	0	0	1	0	0	0	0	0	1
1972	0	0	1	0	0	0	0	0	1
1973	0	0	0	0	1	0	0	0	1
1974	0	0	0	0	1	0	0	0	1
1975	0	0	0	0	0	0	0	1	1
1976	0	0	0	0	1	0	0	0	1
1977	0	0	0	0	0	0	0	1	1
1978	0	0	1	0	0	0	0	0	1
1979	0	0	1	0	0	0	0	1	2
1980	0	0	0	0	0	0	0	1	1
1981	0	0	0	0	0	0	0	1	1
1982	0	0	1	0	0	0	0	0	1
1983	0	0	1	0	0	0	0	0	1
1984	0	0	1	1	0	0	0	0	2
1985	0	0	0	0	0	0	0	1	1
1986	0	0	1	0	0	0	0	0	1
1987	0	0	0	1	0	0	0	0	1
1988	0	0	0	0	1	0	0	0	1
1989	0	0	0	0	1	0	0	0	1
1990	0	0	0	0	1	0	0	0	1
1991	0	0	0	0	1	0	0	0	1
1992	0	0	0	0	1	0	0	0	1
1993	0	0	0	0	1	0	0	0	1
1994	0	0	0	0	1	0	0	0	1
1995	0	0	0	0	1	0	0	0	1
1996	0	0	1	0	0	0	0	0	1
1997	0	0	0	0	1	0	0	0	1
1998	0	0	0	0	1	0	0	0	1
1999	0	0	0	0	1	0	0	0	1
[truncated: 5,425 more rows]
